# Supplementary material for: Extreme Gradient Boosting Combined with Conformal Predictors for Informative Solubility Estimation
Source: Molecules. 2023 Dec 19;29(1):19. doi: 10.3390/molecules29010019 (PMC10779886; doi:10.3390/molecules29010019)
Supplement: Supplementary file 1 [file molecules-29-00019-s001.zip]

Archive with 3 entries (3 files):
- Supplementary_databases_predictions.xlsx
- Supplementary_data_sets_table.xlsx
- Supplementary_documentation.pdf
