# Supplementary material for: Extreme Gradient Boosting Combined with Conformal Predictors for Informative Solubility Estimation
Source: Molecules. 2023 Dec 19;29(1):19. doi: 10.3390/molecules29010019 (PMC10779886; doi:10.3390/molecules29010019)
Supplement: Supplementary file 1 [file molecules-29-00019-s001.zip › Supplementary_databases_predictions.xlsx]

## Sheet: DrugBank 11130 compounds
DrugBank ID in AD	SMILES	MolWt	Log(S) Prediction	Aq-n/Aq-w	80% pred. int.	Accuracy class %logS ±1
DB00007	CCNC(=O)[C@@H]1CCCN1C(=O)[C@H](CCCNC(=N)N)NC(=O)[C@H](CC(C)C)NC(=O)[C@@H](CC(C)C)NC(=O)[C@H](Cc1ccc(O)cc1)NC(=O)[C@H](CO)NC(=O)[C@H](Cc1c[nH]c2c1cccc2)NC(=O)[C@H](Cc1c[nH]cn1)NC(=O)[C@@H]1CCC(=O)N1	1209.42	-2.22352	Aq-w	1.1264	80%<acc.<70%
DB00035	NC(=O)CC[C@@H]1NC(=O)[C@H](Cc2ccccc2)NC(=O)[C@H](Cc2ccc(O)cc2)NC(=O)CCSSC[C@H](NC(=O)[C@H](CC(=O)N)NC1=O)C(=O)N1CCC[C@H]1C(=O)N[C@H](CCCNC(=N)N)C(=O)NCC(=O)N	1069.24	-2.24029	Aq-w	1.55318	acc.<70%
DB00067	NC1CSSCC(NC(=O)C(CC(=O)N)NC(=O)C(CCC(=O)N)NC(=O)C(Cc2ccccc2)NC(=O)C(Cc2ccc(O)cc2)NC1=O)C(=O)N1CCCC1C(=O)NC(CCCN=C(N)N)C(=O)NCC(=O)N	1084.25	-2.02417	Aq-w	1.55977	acc.<70%
DB00091	CC[C@@H]1NC(=O)[C@H]([C@H](O)[C@H](C)C/C=C/C)N(C)C(=O)[C@H](C(C)C)N(C)C(=O)[C@H](CC(C)C)N(C)C(=O)[C@H](CC(C)C)N(C)C(=O)[C@@H](C)NC(=O)[C@H](C)NC(=O)[C@H](CC(C)C)N(C)C(=O)[C@@H](NC(=O)[C@H](CC(C)C)N(C)C(=O)CN(C)C1=O)C(C)C		-3.81424	Aq-w	2.04159	acc.<70%
DB00114	Cc1ncc(COP(=O)(O)O)c(C=O)c1O	247.143	-2.10782	Aq-n	0.850666	90%<acc.<80%
DB00116	Nc1nc(=O)c2c(NCC(CNc3ccc(cc3)C(=O)N[C@@H](CCC(=O)O)C(=O)O)N2)[nH]1	445.436	-3.17123	Aq-n	1.19886	80%<acc.<70%
DB00117	N[C@@H](Cc1c[nH]cn1)C(=O)O	155.157	-1.12318	Aq-n	0.76443	90%<acc.<80%
DB00118	C[S+](CC[C@H](N)C(=O)[O-])C[C@H]1O[C@H]([C@H](O)[C@@H]1O)n1cnc2c1ncnc2N	398.445	-1.82585	Aq-n	1.08003	80%<acc.<70%
DB00119	CC(=O)C(=O)O	88.062	0.257115	Aq-n	0.736109	90%<acc.<80%
DB00120	N[C@@H](Cc1ccccc1)C(=O)O	165.192	-1.33139	Aq-n	0.81539	90%<acc.<80%
DB00121	[C@H]12CS[C@@H](CCCCC(=O)O)[C@H]1NC(=O)N2	244.316	-1.38931	Aq-n	0.865378	90%<acc.<80%
DB00122	C[N+](C)(C)CCO	104.173	0.987104	Aq-n	0.802121	90%<acc.<80%
DB00123	NCCCC[C@H](N)C(=O)O	146.19	-0.103917	Aq-n	0.726644	90%<acc.<80%
DB00125	N[C@@H](CCCNC(=N)N)C(=O)O	174.204	-0.0289497	Aq-n	0.618552	acc.>90%
DB00126	[C@@H]1(OC(=O)C(=C1O)O)[C@@H](O)CO	176.124	0.242106	Aq-n	0.701602	acc.>90%
DB00127	NCCCNCCCCNCCCN	202.346	-0.148725	Aq-n	1.02957	80%<acc.<70%
DB00128	N[C@@H](CC(=O)O)C(=O)O	133.103	-1.04515	Aq-n	0.930754	90%<acc.<80%
DB00129	NCCC[C@H](N)C(=O)O	132.163	-0.279198	Aq-n	0.810992	90%<acc.<80%
DB00130	N[C@@H](CCC(=O)N)C(=O)O	146.146	-0.574987	Aq-n	0.535991	acc.>90%
DB00131	Nc1c2ncn([C@@H]3O[C@H](COP(=O)(O)O)[C@@H](O)[C@H]3O)c2ncn1		-2.96468	Aq-n	1.11198	80%<acc.<70%
DB00132	CC/C=C\C/C=C\C/C=C\CCCCCCCC(=O)O	278.436	-5.00856	Aq-n	0.875503	90%<acc.<80%
DB00133	N[C@@H](CO)C(=O)O	105.093	-0.109491	Aq-n	0.556303	acc.>90%
DB00134	CSCC[C@H](N)C(=O)O	149.215	-0.620089	Aq-n	0.750396	90%<acc.<80%
DB00135	N[C@@H](Cc1ccc(O)cc1)C(=O)O	181.191	-2.52828	Aq-n	1.04211	80%<acc.<70%
DB00136	C[C@H](CCCC(C)(C)O)[C@H]1CC[C@H]2/C(=C/C=C\3/C[C@@H](O)C[C@H](O)C3=C)/CCC[C@]12C	416.646	-6.08253	Aq-n	1.04018	80%<acc.<70%
DB00137	C/C(=C\C=C\C=C(/C)\C=C\C=C(/C)\C=C\C1=C(C)C[C@@H](O)CC1(C)C)/C=C/C=C(\C)/C=C/[C@H]1C(=C[C@H](O)CC1(C)C)C	568.886	-6.75347	Aq-n	0.995102	90%<acc.<80%
DB00138	N[C@@H](CSSC[C@H](N)C(=O)O)C(=O)O	240.306	-3.19376	Aq-n	0.528652	acc.>90%
DB00139	OC(=O)CCC(=O)O	118.088	-0.0695651	Aq-n	0.73389	90%<acc.<80%
DB00140	Cc1c(C)cc2n(C[C@H](O)[C@H](O)[C@H](O)CO)c3-c(c(=O)[nH]c(=O)n3)nc2c1	376.369	-3.63894	Aq-n	1.31362	acc.<70%
DB00141	C(=O)[C@H](NC(=O)C)[C@@H](O)[C@H](O)[C@H](O)CO	221.209	0.20568	Aq-n	0.937574	90%<acc.<80%
DB00142	N[C@@H](CCC(=O)O)C(=O)O	147.13	-0.965384	Aq-n	0.814745	90%<acc.<80%
DB00143	N[C@@H](CCC(=O)N[C@@H](CS)C(=O)NCC(=O)O)C(=O)O		-1.71388	Aq-n	1.1676	80%<acc.<70%
DB00144	CCCCCCCCCCCCCCCCCC(=O)OC[C@H](COP(=O)(O)OC[C@H](N)C(=O)O)OC(=O)CCCCCCCCCCCCCCCCC	792.089	-5.52796	Aq-n	1.26844	acc.<70%
DB00145	NCC(=O)O	75.067	0.854251	Aq-n	0.645663	acc.>90%
DB00146	C[C@H](CCCC(C)(C)O)[C@H]1CC[C@H]2/C(=C/C=C\3/C[C@@H](O)CCC3=C)/CCC[C@]12C	400.647	-5.86107	Aq-n	0.889579	90%<acc.<80%
DB00147	Cc1ncc(CO)c(C=O)c1O	167.164	-1.25469	Aq-n	0.714289	90%<acc.<80%
DB00148	CN(CC(=O)O)C(=N)N	131.135	-0.194729	Aq-n	0.77734	90%<acc.<80%
DB00149	CC(C)C[C@H](N)C(=O)O	131.175	-0.889647	Aq-n	0.72332	90%<acc.<80%
DB00150	N[C@@H](Cc1c[nH]c2c1cccc2)C(=O)O	204.229	-2.02415	Aq-n	0.808716	90%<acc.<80%
DB00151	N[C@@H](CS)C(=O)O	121.161	0.225931	Aq-n	0.782225	90%<acc.<80%
DB00152	Cc1c(CCO)sc[n+]1Cc1cnc(C)nc1N	265.362	-2.43796	Aq-n	0.837772	90%<acc.<80%
DB00153	CC(C)[C@@H](C)/C=C/[C@@H](C)[C@H]1CC[C@H]2/C(=C/C=C\3/C[C@@H](O)CCC3=C)/CCC[C@]12C	396.659	-6.32819	Aq-n	1.02126	80%<acc.<70%
DB00154	CCCCC/C=C\C/C=C\C/C=C\CCCCCCC(=O)O	306.49	-4.70362	Aq-n	1.05739	80%<acc.<70%
DB00155	N[C@@H](CCCNC(=O)N)C(=O)O	175.188	-0.372879	Aq-n	0.689403	acc.>90%
DB00156	C[C@@H](O)[C@H](N)C(=O)O	119.12	-0.00792862	Aq-n	0.599318	acc.>90%
DB00157	NC(=O)C1=CN(C=CC1)[C@@H]1O[C@H](CO[P@@](=O)(O)O[P@@](=O)(O)OC[C@H]2O[C@H]([C@H](O)[C@@H]2O)n2cnc3c(N)ncnc23)[C@@H](O)[C@H]1O	665.446	-3.0073	Aq-n	1.41724	acc.<70%
DB00158	Nc1nc(=O)c2nc(CNc3ccc(cc3)C(=O)N[C@@H](CCC(=O)O)C(=O)O)cnc2[nH]1	441.404	-3.36541	Aq-n	1.23204	80%<acc.<70%
DB00159	CC/C=C\C/C=C\C/C=C\C/C=C\C/C=C\CCCC(=O)O	302.458	-5.07648	Aq-n	0.9477	90%<acc.<80%
DB00160	C[C@H](N)C(=O)O	89.094	0.272316	Aq-n	0.560558	acc.>90%
DB00161	CC(C)[C@H](N)C(=O)O	117.148	-0.168136	Aq-n	0.570754	acc.>90%
DB00162	C/C(=C\CO)/C=C/C=C(\C)/C=C/C1=C(C)CCCC1(C)C	286.459	-6.02578	Aq-n	0.804613	90%<acc.<80%
DB00163	CC(C)CCC[C@@H](C)CCC[C@@H](C)CCC[C@]1(C)CCc2c(O1)c(C)c(C)c(O)c2C	430.717	-7.34931	Aq-n	0.784057	90%<acc.<80%
DB00165	Cc1c(O)c(CO)c(CO)cn1	169.18	-1.20838	Aq-n	0.678085	acc.>90%
DB00166	OC(=O)CCCC[C@@H]1CCSS1	206.332	-2.72582	Aq-n	0.728416	90%<acc.<80%
DB00167	CC[C@H](C)[C@H](N)C(=O)O	131.175	-0.535541	Aq-n	0.473193	acc.>90%
DB00168	COC(=O)[C@H](Cc1ccccc1)NC(=O)[C@@H](N)CC(=O)O	294.307	-2.11295	Aq-n	0.66441	acc.>90%
DB00169	CC(C)CCC[C@@H](C)[C@H]1CC[C@H]2/C(=C/C=C\3/C[C@@H](O)CCC3=C)/CCC[C@]12C	384.648	-6.33283	Aq-n	1.00319	80%<acc.<70%
DB00170	CC1=CC(=O)c2ccccc2C1=O	172.183	-2.90212	Aq-n	0.919805	90%<acc.<80%
DB00171	Nc1ncnc2c1ncn2[C@@H]1O[C@H](COP(=O)(O)OP(=O)(O)OP(=O)(O)O)[C@@H](O)[C@H]1O	507.182	-3.04305	Aq-n	1.26805	acc.<70%
DB00172	OC(=O)[C@@H]1CCCN1	115.132	0.148476	Aq-n	0.688783	acc.>90%
DB00173	Nc1c2[nH]cnc2ncn1	135.13	-2.10303	Aq-n	0.595412	acc.>90%
DB00174	N[C@@H](CC(=O)N)C(=O)O	132.119	-0.701533	Aq-n	0.545861	acc.>90%
DB00175	[C@H]12[C@H](C[C@H](O)C=C1C=C[C@H](C)[C@@H]2CC[C@@H](O)C[C@@H](O)CC(=O)O)OC(=O)[C@@H](C)CC	424.534	-3.72878	Aq-n	0.885862	90%<acc.<80%
DB00176	COCCCC/C(=N\OCCN)/c1ccc(cc1)C(F)(F)F	318.339	-3.64353	Aq-n	0.77271	90%<acc.<80%
DB00177	CCCCC(=O)N(Cc1ccc(cc1)c1ccccc1c1n[nH]nn1)[C@@H](C(C)C)C(=O)O	435.528	-5.30406	Aq-n	0.916395	90%<acc.<80%
DB00178	[C@@H]12CCC[C@@H]1N([C@@H](C2)C(=O)O)C(=O)[C@H](C)N[C@@H](CCc1ccccc1)C(=O)OCC	416.518	-3.81755	Aq-n	0.946449	90%<acc.<80%
DB00179	C[C@@H](Cc1cc(O)c(O)cc1)[C@H](C)Cc1cc(O)c(O)cc1	302.37	-4.90775	Aq-n	0.670643	acc.>90%
DB00180	[C@@H]12C[C@H]3[C@@H]4C[C@H](F)C5=CC(=O)C=C[C@]5(C)[C@H]4[C@@H](O)C[C@]3(C)[C@@]1(OC(C)(C)O2)C(=O)CO	434.504	-3.9091	Aq-n	0.713775	90%<acc.<80%
DB00181	NCC(CC(=O)O)c1ccc(Cl)cc1	213.664	-2.09707	Aq-n	0.846744	90%<acc.<80%
DB00182	CC(N)Cc1ccccc1	135.21	-1.40201	Aq-n	0.717471	90%<acc.<80%
DB00183	CSCC[C@H](NC(=O)[C@H](Cc1c[nH]c2c1cccc2)NC(=O)CCNC(=O)OC(C)(C)C)C(=O)N[C@@H](CC(=O)O)C(=O)N[C@@H](Cc1ccccc1)C(=O)N	767.906	-4.19414	Aq-n	1.09277	80%<acc.<70%
DB00184	CN1CCC[C@H]1c1cnccc1	162.236	-1.37424	Aq-n	0.890135	90%<acc.<80%
DB00185	CC1O[C@@]2(CS1)CN1CCC2CC1	199.319	-1.06144	Aq-n	0.898962	90%<acc.<80%
DB00186	OC1N=C(c2ccccc2Cl)c2c(NC1=O)ccc(Cl)c2	321.163	-4.6075	Aq-n	0.717086	90%<acc.<80%
DB00187	COC(=O)CCc1ccc(OCC(O)CNC(C)C)cc1	295.379	-1.91137	Aq-n	0.764475	90%<acc.<80%
DB00188	CC(C)C[C@H](NC(=O)[C@H](Cc1ccccc1)NC(=O)c1cnccn1)B(O)O	384.245	-2.52935	Aq-n	1.04413	80%<acc.<70%
DB00189	CCC(O)(/C=C/Cl)C#C	144.601	-1.57977	Aq-n	0.682647	acc.>90%
DB00190	C[C@@](Cc1cc(O)c(O)cc1)(NN)C(=O)O	226.232	-1.40845	Aq-n	0.742493	90%<acc.<80%
DB00191	CC(C)(N)Cc1ccccc1	149.237	-1.61694	Aq-n	0.660349	acc.>90%
DB00192	CC(C)NCCCC1(C(=O)N)c2ccccc2-c2ccccc12	308.425	-4.17626	Aq-n	1.01045	80%<acc.<70%
DB00193	COc1cccc(c1)C1(O)CCCCC1CN(C)C	263.381	-2.08729	Aq-n	0.848259	90%<acc.<80%
DB00194	Nc1ncnc2c1ncn2[C@@H]1O[C@H](CO)[C@@H](O)[C@@H]1O	267.245	-1.75699	Aq-n	0.894059	90%<acc.<80%
DB00195	CC(C)NCC(O)COc1ccc(CCOCC2CC2)cc1	307.434	-2.11466	Aq-n	0.898516	90%<acc.<80%
DB00196	OC(Cn1cncn1)(Cn1cncn1)c1c(F)cc(F)cc1	306.276	-3.16172	Aq-n	0.874673	90%<acc.<80%
DB00197	Cc1c(C)c2c(CCC(C)(COc3ccc(CC4SC(=O)NC4=O)cc3)O2)c(C)c1O	441.549	-4.6636	Aq-n	0.8015	90%<acc.<80%
DB00198	CCOC(=O)C1=C[C@@H](OC(CC)CC)[C@H](NC(=O)C)[C@@H](N)C1	312.41	-1.8269	Aq-n	0.811197	90%<acc.<80%
DB00199	CC[C@H]1OC(=O)[C@H](C)[C@@H](O[C@H]2C[C@@](C)(OC)[C@@H](O)[C@H](C)O2)[C@H](C)[C@@H](O[C@@H]2O[C@H](C)C[C@@H]([C@H]2O)N(C)C)[C@](C)(O)C[C@@H](C)C(=O)[C@H](C)[C@@H](O)[C@]1(C)O	733.937	-3.17476	Aq-n	1.01385	80%<acc.<70%
DB00201	Cn1cnc2c1c(=O)n(C)c(=O)n2C	194.194	-1.15962	Aq-n	0.86761	90%<acc.<80%
DB00202	C[N+](C)(C)CCOC(=O)CCC(=O)OCC[N+](C)(C)C	290.404	-0.87391	Aq-n	1.28645	acc.<70%
DB00203	CCCc1nn(C)c2c1nc([nH]c2=O)c1cc(ccc1OCC)S(=O)(=O)N1CCN(C)CC1	474.587	-3.54424	Aq-n	1.04656	80%<acc.<70%
DB00204	CN(CCOc1ccc(NS(=O)(=O)C)cc1)CCc1ccc(NS(=O)(=O)C)cc1	441.575	-3.1462	Aq-n	0.90248	90%<acc.<80%
DB00205	CCc1c(c(N)nc(N)n1)c1ccc(Cl)cc1	248.717	-4.12531	Aq-n	1.02738	80%<acc.<70%
DB00206	[C@H]12C[C@@H](OC(=O)c3cc(OC)c(OC)c(OC)c3)[C@H](OC)[C@@H](C(=O)OC)[C@H]1C[C@H]1N(CCc3c1[nH]c1c3ccc(OC)c1)C2	608.688	-5.90593	Aq-n	1.18125	80%<acc.<70%
DB00207	CC[C@H]1OC(=O)[C@H](C)[C@@H](O[C@H]2C[C@@](C)(OC)[C@@H](O)[C@H](C)O2)[C@H](C)[C@@H](O[C@@H]2O[C@H](C)C[C@@H]([C@H]2O)N(C)C)[C@](C)(O)C[C@@H](C)CN(C)[C@H](C)[C@@H](O)[C@]1(C)O	748.996	-3.26234	Aq-n	1.18666	80%<acc.<70%
DB00208	Clc1ccccc1CN1CCc2c(C1)ccs2	263.793	-4.42858	Aq-n	0.719806	90%<acc.<80%
DB00209	[C@H]12CC[C@H](C[C@@H](C1)OC(=O)C(O)(c1ccccc1)c1ccccc1)[N+]12CCCC1	392.519	-4.9824	Aq-n	0.934481	90%<acc.<80%
DB00210	COc1c(cc(cc1)c1cc2c(cc1)cc(cc2)C(=O)O)C12CC3CC(CC(C3)C1)C2	412.529	-7.74512	Aq-n	0.966882	90%<acc.<80%
DB00211	COc1cc(C(O)CNC(=O)CN)c(OC)cc1	254.286	-1.02888	Aq-n	0.902952	90%<acc.<80%
DB00212	CC(C)(C)S(=O)(=O)C[C@@H](Cc1ccccc1)C(=O)N[C@@H](Cc1cnc[nH]1)C(=O)N[C@@H](CC1CCCCC1)[C@@H](O)[C@@H](O)C1CC1	630.852	-5.16652	Aq-n	1.03569	80%<acc.<70%
DB00213	COc1c(OC)c(CS(=O)c2nc3c([nH]2)cc(OC(F)F)cc3)ncc1	383.376	-3.68152	Aq-n	1.00033	80%<acc.<70%
DB00214	CC(C)NC(=O)NS(=O)(=O)c1c(Nc2cccc(C)c2)ccnc1	348.428	-4.07165	Aq-n	0.747246	90%<acc.<80%
DB00215	CN(C)CCCC1(OCc2c1ccc(c2)C#N)c1ccc(F)cc1	324.399	-3.96263	Aq-n	0.899389	90%<acc.<80%
DB00216	CN1CCC[C@@H]1Cc1c[nH]c2c1cc(CCS(=O)(=O)c1ccccc1)cc2	382.529	-4.73221	Aq-n	0.864907	90%<acc.<80%
DB00217	CN/C(=N\C)/NCc1ccccc1	177.251	-1.93498	Aq-n	0.719327	90%<acc.<80%
DB00218	[C@H]12CN(C[C@H]1NCCC2)c1c(F)cc2c(=O)c(cn(C3CC3)c2c1OC)C(=O)O	401.438	-3.77929	Aq-n	0.861451	90%<acc.<80%
DB00219	CC[N+](C)(CC)CCOC(=O)C(O)(C1CCCCC1)c1ccccc1	348.507	-3.83331	Aq-n	0.788203	90%<acc.<80%
DB00220	[C@@H]12CCCC[C@@H]1CN(C[C@@H](O)[C@H](CSc1ccccc1)NC(=O)c1c(C)c(O)ccc1)[C@@H](C2)C(=O)NC(C)(C)C	567.796	-5.53106	Aq-n	1.03768	80%<acc.<70%
DB00221	CCC(NC(C)C)C(O)c1cc(O)c(O)cc1	239.315	-2.63567	Aq-n	0.821117	90%<acc.<80%
DB00222	CCC1=C(C)CN(C(=O)NCCc2ccc(cc2)S(=O)(=O)NC(=O)N[C@H]2CC[C@H](C)CC2)C1=O	490.626	-4.17126	Aq-n	0.90789	90%<acc.<80%
DB00223	[C@@H]12C[C@H](C)[C@](O)(C(=O)CO)[C@@]1(C)C[C@H](O)[C@@]1(F)[C@H]2C[C@H](F)C2=CC(=O)C=C[C@]12C	410.457	-3.54775	Aq-n	0.738164	90%<acc.<80%
DB00224	CC(C)(C)NC(=O)[C@@H]1CN(Cc2cnccc2)CCN1C[C@@H](O)C[C@@H](Cc1ccccc1)C(=O)N[C@@H]1[C@H](O)Cc2ccccc12	613.803	-4.1345	Aq-n	0.947578	90%<acc.<80%
DB00225	CNC(=O)CN(CCN(CCN(CC(=O)[O-])CC(=O)NC)CC(=O)[O-])CC(=O)[O-]	416.411	0.199799	Aq-w	0.911201	90%<acc.<80%
DB00226	NC(=NCC1COC2(CCCCC2)O1)N	213.281	-1.35876	Aq-n	0.938707	90%<acc.<80%
DB00227	[C@H]12[C@H](C[C@@H](C)C=C1C=C[C@H](C)[C@@H]2CC[C@@H]1C[C@@H](O)CC(=O)O1)OC(=O)[C@@H](C)CC	404.547	-4.83172	Aq-n	1.06504	80%<acc.<70%
DB00228	FC(F)OC(F)(F)C(F)Cl	184.491	-2.64183	Aq-n	0.732355	90%<acc.<80%
DB00229	[C@H]12SCC(=C(N1C(=O)[C@H]2NC(=O)Cc1csc(N)n1)C(=O)O)CSc1nnnn1CCN(C)C	525.642	-3.26225	Aq-n	1.28738	acc.<70%
DB00230	CC(C)C[C@H](CN)CC(=O)O	159.229	-1.00376	Aq-n	0.715085	90%<acc.<80%
DB00231	CN1c2c(cc(Cl)cc2)C(=NC(O)C1=O)c1ccccc1	300.745	-3.85895	Aq-n	0.699461	acc.>90%
DB00232	CN1C(CCl)Nc2cc(Cl)c(cc2S1(=O)=O)S(=O)(=O)N	360.244	-2.74492	Aq-n	0.798537	90%<acc.<80%
DB00233	Nc1cc(O)c(cc1)C(=O)O	153.137	-1.78374	Aq-n	0.737944	90%<acc.<80%
DB00234	[C@@H]1(CNCCO1)[C@H](Oc1ccccc1OCC)c1ccccc1	313.397	-3.4743	Aq-n	0.898121	90%<acc.<80%
DB00235	Cc1c(cc(C#N)c(=O)[nH]1)c1ccncc1	211.224	-2.46845	Aq-n	0.904786	90%<acc.<80%
DB00236	BrCCC(=O)N1CCN(CC1)C(=O)CCBr	356.058	-1.88773	Aq-n	0.938115	90%<acc.<80%
DB00237	CCC(C)C1(CC)C(=O)NC(=O)NC1=O	212.249	-2.06625	Aq-n	0.656591	acc.>90%
DB00238	Cc1c2NC(=O)c3c(nccc3)N(C3CC3)c2ncc1	266.304	-4.18069	Aq-n	0.852044	90%<acc.<80%
DB00239	Clc1cc(Cl)c(CO/N=C(\Cn2ccnc2)/c2ccc(Cl)cc2Cl)cc1	429.134	-7.25481	Aq-n	0.899209	90%<acc.<80%
DB00240	[C@@H]12C[C@@H](C)[C@](O)(C(=O)CO)[C@@]1(C)C[C@H](O)[C@H]1[C@H]2[C@H](Cl)CC2=CC(=O)C=C[C@]12C	408.922	-3.59215	Aq-n	0.825778	90%<acc.<80%
DB00241	CC(C)CC1(CC=C)C(=O)NC(=O)NC1=O	224.26	-2.18042	Aq-n	0.59246	acc.>90%
DB00242	Nc1c2ncn([C@H]3C[C@H](O)[C@@H](CO)O3)c2nc(Cl)n1	285.691	-2.46942	Aq-n	0.763699	90%<acc.<80%
DB00243	COc1ccccc1OCC(O)CN1CCN(CC(=O)Nc2c(C)cccc2C)CC1	427.545	-3.00081	Aq-n	0.973783	90%<acc.<80%
DB00244	Nc1cc(C(=O)O)c(O)cc1	153.137	-1.62097	Aq-n	0.761844	90%<acc.<80%
DB00245	[C@H]12CC[C@H](C[C@@H](C1)OC(c1ccccc1)c1ccccc1)N2C	307.437	-4.61294	Aq-n	0.835826	90%<acc.<80%
DB00246	Clc1c(CCN2CCN(CC2)c2nsc3ccccc23)cc2CC(=O)Nc2c1	412.946	-3.93681	Aq-n	0.974836	90%<acc.<80%
DB00247	[C@@H]12Cc3cn(C)c4c3c(ccc4)C1=C[C@H](CN2C)C(=O)NC(CC)CO	353.466	-3.13964	Aq-n	0.860907	90%<acc.<80%
DB00248	[C@@H]12Cc3c[nH]c4cccc(c34)[C@H]1C[C@H](CN2CC=C)C(=O)N(CCCN(C)C)C(=O)NCC	451.615	-3.57582	Aq-n	0.82144	90%<acc.<80%
DB00249	OC[C@H]1O[C@H](C[C@@H]1O)n1cc(I)c(=O)[nH]c1=O	354.1	-2.19621	Aq-n	0.752498	90%<acc.<80%
DB00250	Nc1ccc(cc1)S(=O)(=O)c1ccc(N)cc1	248.307	-3.08029	Aq-n	0.594372	acc.>90%
DB00251	CC(C)N1CCN(CC1)c1ccc(OC[C@@H]2CO[C@](Cn3cncn3)(O2)c2c(Cl)cc(Cl)cc2)cc1	532.472	-3.86305	Aq-n	1.00987	80%<acc.<70%
DB00252	O=C1NC(=O)C(N1)(c1ccccc1)c1ccccc1	252.273	-3.98249	Aq-n	0.557771	acc.>90%
DB00253	[C@@H]12CC[C@H](C(=O)C)[C@@]1(C)C[C@H](O)[C@H]1[C@H]2C[C@H](C)C2=CC(=O)CC[C@]12C	344.495	-4.36542	Aq-n	0.844571	90%<acc.<80%
DB00254	[C@@H]12[C@@H](C)c3cccc(O)c3C(=O)C1=C(O)[C@]1(O)C(=O)C(=C(O)[C@@H](N(C)C)[C@@H]1[C@H]2O)C(=O)N	444.44	-3.0326	Aq-n	0.843438	90%<acc.<80%
DB00255	CC/C(=C(/CC)\c1ccc(O)cc1)/c1ccc(O)cc1	268.356	-4.39418	Aq-n	0.509047	acc.>90%
DB00256	[C@@H]12C[C@H]3C(=C(O)[C@]1(O)C(=O)C(=C(O)[C@H]2N(C)C)C(=O)NCNCCCC[C@H](N)C(=O)O)C(=O)c1c(O)cccc1[C@@]3(C)O	602.641	-3.69198	Aq-n	1.09824	80%<acc.<70%
DB00257	Clc1ccccc1C(n1ccnc1)(c1ccccc1)c1ccccc1	344.845	-7.1916	Aq-n	0.78434	90%<acc.<80%
DB00258	CC(=O)[O-]	59.044	0.25066	Aq-w	0.902028	90%<acc.<80%
DB00259	Nc1ccc(cc1)S(=O)(=O)N	172.209	-1.29636	Aq-n	0.507486	acc.>90%
DB00260	N[C@@H]1CONC1=O	102.093	0.165536	Aq-n	0.819111	90%<acc.<80%
DB00261	Clc1ccc2N=C3NC(=O)CN3Cc2c1Cl	256.092	-3.83511	Aq-n	0.855394	90%<acc.<80%
DB00262	ClCCNC(=O)N(CCCl)N=O	214.052	-1.57036	Aq-n	0.910124	90%<acc.<80%
DB00263	Cc1noc(NS(=O)(=O)c2ccc(N)cc2)c1C	267.31	-2.54193	Aq-n	0.777532	90%<acc.<80%
DB00264	COCCc1ccc(OCC(O)CNC(C)C)cc1	267.369	-1.64897	Aq-n	0.810902	90%<acc.<80%
DB00265	CCN(C(=O)C=CC)c1ccccc1C	203.285	-3.09494	Aq-n	0.781148	90%<acc.<80%
DB00266	Oc1c(Cc2c(O)c3c(oc2=O)cccc3)c(=O)oc2c1cccc2	336.299	-4.95193	Aq-n	0.920136	90%<acc.<80%
DB00267	[C@H]12SCC(=C(N1C(=O)[C@H]2NC(=O)/C(=N\OC)/c1csc(N)n1)C(=O)O)CSc1nnnn1C	511.571	-3.34545	Aq-n	1.02517	80%<acc.<70%
DB00268	CCCN(CCC)CCc1c2CC(=O)Nc2ccc1	260.381	-2.75713	Aq-n	0.77786	90%<acc.<80%
DB00269	COc1ccc(cc1)C(=C(c1ccc(OC)cc1)c1ccc(OC)cc1)Cl	380.871	-6.7597	Aq-n	0.756311	90%<acc.<80%
DB00270	COC(=O)C1=C(C)NC(=C(C1c1cccc2nonc12)C(=O)OC(C)C)C	371.393	-4.23771	Aq-n	0.814315	90%<acc.<80%
DB00271	CC(=O)Nc1c(I)c(C(=O)O)c(I)c(NC(=O)C)c1I	613.915	-4.29933	Aq-n	1.2636	acc.<70%
DB00272	NCCc1ccn[nH]1	111.148	-0.177925	Aq-n	0.791455	90%<acc.<80%
DB00273	[C@@H]12CO[C@@]3(COS(=O)(=O)N)OC(C)(C)O[C@H]3[C@@H]1OC(C)(C)O2	339.366	-1.46472	Aq-n	0.968569	90%<acc.<80%
DB00274	[C@H]12SCC(=C(N1C(=O)[C@]2(NC(=O)CSCC#N)OC)C(=O)O)CSc1nnnn1C	471.546	-3.28957	Aq-n	1.07407	80%<acc.<70%
DB00275	CCCc1nc(c(n1Cc1ccc(cc1)c1c(cccc1)c1nnn[nH]1)C(=O)O)C(C)(C)O	446.511	-5.14863	Aq-n	1.02574	80%<acc.<70%
DB00276	COc1c(Nc2c3ccccc3nc3ccccc23)ccc(NS(=O)(=O)C)c1	393.468	-5.72375	Aq-n	0.994735	90%<acc.<80%
DB00277	Cn1c2c([nH]cn2)c(=O)n(C)c1=O	180.167	-1.50107	Aq-n	0.899522	90%<acc.<80%
DB00278	C[C@@H]1CCN([C@H](C1)C(=O)O)C(=O)[C@H](CCCNC(=N)N)NS(=O)(=O)c1cccc2c1NCC(C)C2	508.645	-2.32209	Aq-n	0.943968	90%<acc.<80%
DB00279	N[C@@H](Cc1cc(I)c(Oc2cc(I)c(O)cc2)c(I)c1)C(=O)O	650.976	-5.58198	Aq-n	0.996655	90%<acc.<80%
DB00280	CC(C)N(CCC(C(=O)N)(c1ccccc1)c1ncccc1)C(C)C	339.483	-4.25518	Aq-n	0.797093	90%<acc.<80%
DB00281	CCN(CC)CC(=O)Nc1c(C)cccc1C	234.343	-1.78884	Aq-n	0.696497	acc.>90%
DB00282	NCCC(O)(P(=O)(O)O)P(=O)(O)O	235.069	-0.276303	Aq-n	1.01257	80%<acc.<70%
DB00283	CN1CCC[C@@H]1CCO[C@](C)(c1ccccc1)c1ccc(Cl)cc1	343.898	-4.57931	Aq-n	0.914671	90%<acc.<80%
DB00284	C(=O)[C@H](O)[C@@H](O)[C@H](O[C@H]1O[C@H](CO)[C@@H](O[C@H]2O[C@H](C)[C@@H](N[C@H]3C=C(CO)[C@@H](O)[C@H](O)[C@H]3O)[C@H](O)[C@H]2O)[C@H](O)[C@H]1O)[C@H](O)CO	645.608	-0.733142	Aq-n	0.925383	90%<acc.<80%
DB00285	COc1ccc(cc1)C(CN(C)C)C1(O)CCCCC1	277.408	-3.01488	Aq-n	0.835935	90%<acc.<80%
DB00287	CC(C)OC(=O)CCC/C=C\C[C@H]1[C@@H](O)C[C@@H](O)[C@@H]1/C=C/[C@@H](O)COc1cccc(c1)C(F)(F)F	500.554	-4.54472	Aq-n	0.916808	90%<acc.<80%
DB00288	[C@@H]12C[C@H]3OC4(CCCC4)O[C@@]3(C(=O)COC(=O)C)[C@@]1(C)C[C@H](O)[C@@]1(F)[C@H]2CCC2=CC(=O)C=C[C@]12C	502.579	-4.14562	Aq-n	0.83912	90%<acc.<80%
DB00289	CNCC[C@@H](Oc1ccccc1C)c1ccccc1	255.361	-4.10192	Aq-n	0.746133	90%<acc.<80%
DB00291	OC(=O)CCCc1ccc(cc1)N(CCCl)CCCl	304.217	-3.74934	Aq-n	0.691015	acc.>90%
DB00292	CCOC(=O)c1cncn1[C@H](C)c1ccccc1	244.294	-3.22498	Aq-n	0.861286	90%<acc.<80%
DB00293	CN(Cc1cc2c([nH]c(C)nc2=O)cc1)c1ccc(s1)C(=O)N[C@@H](CCC(=O)O)C(=O)O	458.496	-4.07397	Aq-n	0.955964	90%<acc.<80%
DB00294	[C@@H]12CC[C@@](O)(C#C)[C@@]1(CC)CC(=C)[C@@H]1[C@H]3CCC(=O)C=C3CC[C@@H]21	324.464	-4.5376	Aq-n	0.821358	90%<acc.<80%
DB00295	[C@@H]12Oc3c(O)ccc4c3[C@]31CCN(C)[C@H](C4)[C@@H]3C=C[C@@H]2O	285.343	-3.1092	Aq-n	1.14828	80%<acc.<70%
DB00296	CCCN1CCCC[C@H]1C(=O)Nc1c(C)cccc1C		-3.94908	Aq-n	0.773295	90%<acc.<80%
DB00297	CCCCN1CCCCC1C(=O)Nc1c(C)cccc1C	288.435	-4.30358	Aq-n	0.720301	90%<acc.<80%
DB00298	Cc1ccccc1N1CCN(CCc2nnc3CCCCn23)CC1	325.46	-2.7077	Aq-n	0.805792	90%<acc.<80%
DB00299	Nc1nc(=O)c2c([nH]1)n(CCC(CO)CO)cn2	253.262	-1.70464	Aq-n	0.865257	90%<acc.<80%
DB00300	[C@@H](C)(Cn1cnc2c(N)ncnc12)OCP(=O)(OCOC(=O)OC(C)C)OCOC(=O)OC(C)C	519.448	-4.43274	Aq-n	0.988379	90%<acc.<80%
DB00301	[C@H]12SC(C)(C)[C@@H](N1C(=O)[C@H]2NC(=O)c1c(C)onc1c1c(Cl)cccc1F)C(=O)O	453.879	-4.07733	Aq-n	0.838816	90%<acc.<80%
DB00302	NC[C@H]1CC[C@@H](CC1)C(=O)O	157.213	-0.357593	Aq-n	0.705149	acc.>90%
DB00303	[C@H]12[C@@H](C)C(=C(N1C(=O)[C@@H]2[C@@H](C)O)C(=O)O)S[C@@H]1CN[C@@H](C1)C(=O)Nc1cccc(c1)C(=O)O	475.523	-3.04224	Aq-n	0.944056	90%<acc.<80%
DB00304	[C@@H]12CC[C@@](O)(C#C)[C@@]1(CC)CC(=C)[C@@H]1[C@H]3CCCC=C3CC[C@@H]21	310.481	-5.55009	Aq-n	1.06144	80%<acc.<70%
DB00305	[C@H]12CN3C4=C([C@@H](COC(=O)N)[C@@]3(OC)[C@H]1N2)C(=O)C(=C(C)C4=O)N	334.332	-2.78508	Aq-n	0.788009	90%<acc.<80%
DB00306	CCC(C)C1(CC=C)C(=O)NC(=O)NC1=O	224.26	-2.28902	Aq-n	0.611733	acc.>90%
DB00307	Cc1cc2c(cc1C(=C)c1ccc(cc1)C(=O)O)C(C)(C)CCC2(C)C	348.486	-6.26218	Aq-n	1.16384	80%<acc.<70%
DB00308	CCCCCCCN(CC)CCCC(O)c1ccc(NS(=O)(=O)C)cc1	384.586	-4.8341	Aq-n	0.879854	90%<acc.<80%
DB00309	[C@@H]12N3CC[C@]41c1cc(c(OC)cc1N(C)[C@H]4[C@](O)([C@H](O)[C@]2(CC)C=CC3)C(=O)N)[C@]1(C[C@H]2CN(C[C@](O)(CC)C2)CCc2c1[nH]c1c2cccc1)C(=O)OC	753.941	-4.02877	Aq-w	1.43473	acc.<70%
DB00310	NS(=O)(=O)c1c(Cl)ccc(c1)C1(O)NC(=O)c2ccccc12	338.772	-3.58505	Aq-n	0.87648	90%<acc.<80%
DB00311	CCOc1cc2c(cc1)nc(s2)S(=O)(=O)N	258.324	-3.91485	Aq-n	1.16196	80%<acc.<70%
DB00312	CCCC(C)C1(CC)C(=O)NC(=O)NC1=O	226.276	-2.42608	Aq-n	0.544447	acc.>90%
DB00313	CCCC(CCC)C(=O)O	144.214	-2.05357	Aq-n	0.585819	acc.>90%
DB00314	[C@@H]1(CCN=C(N)N1)[C@@H]1NC(=O)/C(=C\NC(=O)N)/NC(=O)[C@H](CNC(=O)C[C@@H](N)CCCN)NC(=O)[C@H](CO)NC(=O)[C@@H](N)CNC1=O	668.717	-1.59754	Aq-w	1.48033	acc.<70%
DB00315	CN(C)CCc1c[nH]c2ccc(C[C@H]3COC(=O)N3)cc12	287.363	-3.66229	Aq-n	0.839088	90%<acc.<80%
DB00316	CC(=O)Nc1ccc(O)cc1	151.165	-1.21669	Aq-n	0.585616	acc.>90%
DB00317	COc1c(OCCCN2CCOCC2)cc2c(Nc3cc(Cl)c(F)cc3)ncnc2c1	446.91	-4.15429	Aq-n	0.903831	90%<acc.<80%
DB00318	[C@H]12C=C[C@H](O)[C@@H]3Oc4c5c(C[C@H]1N(C)CC[C@@]235)ccc4OC	299.37	-1.51158	Aq-n	0.950177	90%<acc.<80%
DB00319	[C@H]12SC(C)(C)[C@@H](N1C(=O)[C@H]2NC(=O)[C@H](NC(=O)N1CCN(CC)C(=O)C1=O)c1ccccc1)C(=O)O	517.564	-3.27895	Aq-n	1.08902	80%<acc.<70%
DB00320	[C@@H]12CCCN1C(=O)[C@H](Cc1ccccc1)N1C(=O)[C@](C)(NC(=O)[C@H]3CN(C)[C@@H]4Cc5c[nH]c6cccc(c56)[C@H]4C3)O[C@@]21O	583.689	-4.19913	Aq-n	0.94548	90%<acc.<80%
DB00321	CN(C)CCC=C1c2ccccc2CCc2ccccc12	277.411	-4.62031	Aq-n	0.807001	90%<acc.<80%
DB00322	OC[C@H]1O[C@H](C[C@@H]1O)n1cc(F)c(=O)[nH]c1=O	246.194	-1.29402	Aq-n	0.781006	90%<acc.<80%
DB00323	Cc1ccc(cc1)C(=O)c1cc(c(O)c(O)c1)[N+](=O)[O-]	273.244	-3.90962	Aq-n	0.874413	90%<acc.<80%
DB00324	[C@@H]12CC[C@](O)(C(=O)C)[C@@]1(C)C[C@H](O)[C@@]1(F)[C@H]2C[C@H](C)C2=CC(=O)C=C[C@]12C	376.468	-4.03786	Aq-n	0.822101	90%<acc.<80%
DB00325	O=N[Fe-2](C#N)(C#N)(C#N)(C#N)C#N		-3.70405	Aq-n	1.47206	acc.<70%
DB00326	OC[C@@H](O)[C@@H](O)[C@H](O)[C@@H](O)C(O)C(=O)[O-]	225.173	0.130363	Aq-w	0.780523	90%<acc.<80%
DB00327	[C@@H]12Oc3c(O)ccc4c3[C@]31CCN(C)[C@H](C4)[C@@H]3CCC2=O	285.343	-2.39439	Aq-n	1.00474	80%<acc.<70%
DB00328	COc1cc2c(cc1)n(C(=O)c1ccc(Cl)cc1)c(C)c2CC(=O)O	357.793	-4.76178	Aq-n	0.642549	acc.>90%
DB00330	CC[C@@H](CO)NCCN[C@@H](CC)CO		-0.200524	Aq-n	1.00961	80%<acc.<70%
DB00331	CN(C)C(=N)NC(=N)N	129.167	-0.946693	Aq-n	0.89484	90%<acc.<80%
DB00332	[C@H]12CC[C@H](C[C@@H](C1)OC(=O)C(CO)c1ccccc1)[N+]2(C)C(C)C	332.464	-2.45395	Aq-n	0.746012	90%<acc.<80%
DB00333	CCC(=O)C(CC(C)N(C)C)(c1ccccc1)c1ccccc1	309.453	-4.59819	Aq-n	0.9385	90%<acc.<80%
DB00334	CN1CCN(CC1)C1=Nc2ccccc2Nc2c1cc(C)s2	312.442	-3.75627	Aq-n	0.861265	90%<acc.<80%
DB00335	CC(C)NCC(O)COc1ccc(CC(=O)N)cc1	266.341	-1.31818	Aq-n	0.607275	acc.>90%
DB00336	NC(=O)N/N=C/c1ccc(o1)[N+](=O)[O-]	198.138	-2.68694	Aq-n	0.892423	90%<acc.<80%
DB00337	[C@H]1(CC[C@H](Cl)[C@@H](C1)OC)/C=C(\C)/[C@H]1OC(=O)[C@@H]2CCCCN2C(=O)C(=O)[C@]2(O)O[C@@H]([C@H](C[C@H]2C)OC)[C@H](C[C@@H](C)C/C(=C/[C@@H](CC)C(=O)C[C@H](O)[C@H]1C)/C)OC	810.466	-6.05568	Aq-w	1.08859	80%<acc.<70%
DB00338	COc1cc2c(cc1)nc([nH]2)S(=O)Cc1ncc(C)c(OC)c1C	345.424	-3.14603	Aq-n	1.03236	80%<acc.<70%
DB00339	NC(=O)c1nccnc1	123.115	-0.5692	Aq-n	0.561355	acc.>90%
DB00340	CN1CCCC(CC2c3ccccc3Sc3ccccc23)C1	309.478	-4.67072	Aq-n	0.826795	90%<acc.<80%
DB00341	OC(=O)COCCN1CCN(CC1)C(c1ccccc1)c1ccc(Cl)cc1	388.895	-3.61753	Aq-n	0.901226	90%<acc.<80%
DB00342	CC(C)(C)c1ccc(cc1)C(O)CCCN1CCC(CC1)C(O)(c1ccccc1)c1ccccc1	471.685	-6.72343	Aq-n	0.931166	90%<acc.<80%
DB00343	COc1ccc(cc1)[C@@H]1Sc2c(cccc2)N(CCN(C)C)C(=O)[C@@H]1OC(=O)C		-3.18322	Aq-n	0.556014	acc.>90%
DB00344	CNCCCC1c2ccccc2C=Cc2ccccc12	263.384	-5.12271	Aq-n	0.773462	90%<acc.<80%
DB00345	Nc1ccc(cc1)C(=O)NCC(=O)O	194.19	-2.03878	Aq-n	0.767331	90%<acc.<80%
DB00346	COc1cc2c(cc1OC)c(N)nc(n2)N(C)CCCNC(=O)C1CCCO1	389.456	-2.92137	Aq-n	1.10841	80%<acc.<70%
DB00347	CN1C(=O)OC(C)(C)C1=O	143.142	0.135709	Aq-n	0.654859	acc.>90%
DB00348	[O-][N+](=O)c1c(ccc(c1)C(F)(F)F)C(=O)C1C(=O)CCCC1=O	329.23	-3.72585	Aq-n	1.02474	80%<acc.<70%
DB00349	CN1c2c(cc(Cl)cc2)N(c2ccccc2)C(=O)CC1=O	300.745	-4.31244	Aq-n	0.788649	90%<acc.<80%
DB00350	Nc1cc(nc(N)[n+]1[O-])N1CCCCC1	209.253	-2.0324	Aq-n	0.905974	90%<acc.<80%
DB00351	[C@@H]12CC[C@](OC(=O)C)(C(=O)C)[C@@]1(C)CC[C@H]1[C@H]2C=C(C)C2=CC(=O)CC[C@]12C	384.516	-5.31184	Aq-n	0.526343	acc.>90%
DB00352	Nc1nc(=S)c2c([nH]1)nc[nH]2	167.197	-3.30586	Aq-n	0.855361	90%<acc.<80%
DB00353	[C@@H]12Cc3c[nH]c4cccc(c34)C1=C[C@H](CN2C)C(=O)N[C@@H](CC)CO	339.439	-3.47931	Aq-n	0.852563	90%<acc.<80%
DB00354	CC(C)(C)c1ccc(CN2CCN(CC2)C(c2ccccc2)c2ccc(Cl)cc2)cc1	433.039	-5.69642	Aq-n	1.40926	acc.<70%
DB00355	C[C@H]1[C@H](NC(=O)/C(=N\OC(C)(C)C(=O)O)/c2csc([NH3+])n2)C(=O)N1S(=O)(=O)[O-]	435.44	-2.13846	Aq-n	1.04255	80%<acc.<70%
DB00356	Clc1cc2c(oc(=O)[nH]2)cc1	169.567	-2.51062	Aq-n	0.659445	acc.>90%
DB00357	CCC1(CCC(=O)NC1=O)c1ccc(N)cc1	232.283	-2.11199	Aq-n	0.775194	90%<acc.<80%
DB00358	OC(C1CCCCN1)c1cc(nc2c1cccc2C(F)(F)F)C(F)(F)F	378.316	-5.91149	Aq-n	0.866278	90%<acc.<80%
DB00359	Nc1ccc(cc1)S(=O)(=O)Nc1ncccn1	250.283	-2.08437	Aq-n	0.594508	acc.>90%
DB00360	[C@@H]1(CNc2c(N1)c(=O)[nH]c(N)n2)[C@@H](O)[C@H](C)O	241.251	-1.6245	Aq-n	0.9926	90%<acc.<80%
DB00361	[C@@H]12N(C)c3cc(OC)c(cc3[C@]31CCN1CC=C[C@](CC)([C@@H]31)[C@@H](OC(=O)C)[C@]2(O)C(=O)OC)[C@]1(C[C@H]2CN(CC(=C2)CC)Cc2c1[nH]c1ccccc21)C(=O)OC	778.947	-5.55319	Aq-w	1.42685	acc.<70%
DB00363	CN1CCN(CC1)C1=Nc2cc(Cl)ccc2Nc2ccccc12	326.831	-4.50938	Aq-n	0.762437	90%<acc.<80%
DB00365	CC1CN(CCN1)c1c(F)c(C)c2c(=O)c(cn(C3CC3)c2c1)C(=O)O	359.401	-4.48186	Aq-n	0.892918	90%<acc.<80%
DB00366	CN(C)CCOC(C)(c1ccccc1)c1ccccn1	270.376	-2.35148	Aq-n	0.980253	90%<acc.<80%
DB00367	[C@@H]12CC[C@@](O)(C#C)[C@@]1(CC)CC[C@@H]1[C@H]3CCC(=O)C=C3CC[C@@H]21	312.453	-4.54358	Aq-n	0.762947	90%<acc.<80%
DB00368	NC[C@H](O)c1cc(O)c(O)cc1	169.18	-1.09537	Aq-n	0.6158	acc.>90%
DB00369	Nc1nc(=O)n(C[C@@H](CO)OCP(=O)(O)O)cc1	279.189	-1.50709	Aq-n	0.924271	90%<acc.<80%
DB00370	CN1CCN2C(C1)c1ccccc1Cc1c2nccc1	265.36	-2.15482	Aq-n	0.985689	90%<acc.<80%
DB00371	CCCC(C)(COC(=O)N)COC(=O)N	218.253	-1.67383	Aq-n	0.736117	90%<acc.<80%
DB00372	CCSc1cc2c(Sc3ccccc3N2CCCN2CCN(C)CC2)cc1	399.629	-4.84033	Aq-n	1.04892	80%<acc.<70%
DB00373	[C@H](O)(CNC(C)(C)C)COc1nsnc1N1CCOCC1	316.427	-2.20237	Aq-n	0.904309	90%<acc.<80%
DB00374	[C@H]12C[C@@H](O)[C@H](CC[C@@H](O)CCCCC)[C@H]1Cc1c(C2)c(OCC(=O)O)ccc1	390.52	-4.28856	Aq-n	0.858807	90%<acc.<80%
DB00376	OC(CCN1CCCCC1)(C1CCCCC1)c1ccccc1	301.474	-4.89313	Aq-n	0.805788	90%<acc.<80%
DB00377	[C@H]12CCCc3c1c(ccc3)C(=O)N(C2)[C@@H]1CN2CCC1CC2	296.414	-1.35982	Aq-n	1.06611	80%<acc.<70%
DB00378	[C@@H]12CC[C@H](C(=O)C)[C@@]1(C)CC[C@@H]1[C@H]2C=CC2=CC(=O)CC[C@@]12C	312.453	-5.0113	Aq-n	0.791763	90%<acc.<80%
DB00379	CC(N)COc1c(C)cccc1C	179.263	-2.09455	Aq-n	0.659017	acc.>90%
DB00380	C[C@@H](CN1CC(=O)NC(=O)C1)N1CC(=O)NC(=O)C1	268.273	-0.423129	Aq-n	1.24592	80%<acc.<70%
DB00381	CCOC(=O)C1=C(COCCN)NC(=C(C1c1ccccc1Cl)C(=O)OC)C	408.882	-4.26689	Aq-n	1.07511	80%<acc.<70%
DB00382	Nc1c2CCCCc2nc2ccccc12	198.269	-3.45798	Aq-n	0.831169	90%<acc.<80%
DB00383	CN1CCCN=C1COC(=O)C(O)(C1CCCCC1)c1ccccc1	344.455	-3.15993	Aq-n	0.846957	90%<acc.<80%
DB00384	Nc1nc(N)c2nc(c(N)nc2n1)c1ccccc1	253.269	-2.76512	Aq-n	1.04909	80%<acc.<70%
DB00385	[C@@H]1(C[C@@](O)(Cc2c(O)c3c(c(O)c12)C(=O)c1c(OC)cccc1C3=O)C(=O)COC(=O)CCCC)O[C@H]1C[C@H](NC(=O)C(F)(F)F)[C@H](O)[C@H](C)O1	723.65	-4.54999	Aq-n	1.14514	80%<acc.<70%
DB00387	OC(CCN1CCCC1)(C1CCCCC1)c1ccccc1	287.447	-4.73279	Aq-n	0.735098	90%<acc.<80%
DB00388	CNC[C@H](O)c1cc(O)ccc1	167.208	-0.869412	Aq-n	0.696061	acc.>90%
DB00389	CCOC(=O)n1ccn(C)c1=S	186.236	-1.9249	Aq-n	0.902596	90%<acc.<80%
DB00390	[C@H]12CC[C@@H]3[C@H](C[C@@H](O)[C@]4(C)[C@H](CC[C@]34O)C3=CC(=O)OC3)[C@@]1(C)CC[C@@H](C2)O[C@H]1C[C@H](O)[C@H](O[C@H]2C[C@H](O)[C@H](O[C@H]3C[C@H](O)[C@H](O)[C@@H](C)O3)[C@@H](C)O2)[C@@H](C)O1	780.949	-4.16513	Aq-n	0.708823	90%<acc.<80%
DB00391	CCN1CCCC1CNC(=O)c1c(OC)ccc(c1)S(=O)(=O)N	341.433	-1.59057	Aq-n	0.898048	90%<acc.<80%
DB00392	CCN(CC)C(C)CN1c2ccccc2Sc2ccccc12	312.482	-4.81341	Aq-n	0.818964	90%<acc.<80%
DB00393	COCCOC(=O)C1=C(C)NC(=C(C1c1cc(ccc1)[N+](=O)[O-])C(=O)OC(C)C)C	418.446	-4.17893	Aq-n	0.943028	90%<acc.<80%
DB00394	[C@@H]12C[C@H](C)[C@](OC(=O)CC)(C(=O)COC(=O)CC)[C@@]1(C)C[C@H](O)[C@@]1(Cl)[C@H]2CCC2=CC(=O)C=C[C@]12C	521.05	-4.58119	Aq-n	0.829423	90%<acc.<80%
DB00395	CCCC(C)(COC(=O)N)COC(=O)NC(C)C	260.334	-2.54347	Aq-n	0.86262	90%<acc.<80%
DB00396	[C@@H]12CC[C@H](C(=O)C)[C@@]1(C)CC[C@H]1[C@H]2CCC2=CC(=O)CC[C@]12C	314.469	-4.54524	Aq-n	0.671965	acc.>90%
DB00397	CC(N)C(O)c1ccccc1	151.209	-0.956556	Aq-n	0.676493	acc.>90%
DB00398	CNC(=O)c1nccc(Oc2ccc(NC(=O)Nc3cc(c(Cl)cc3)C(F)(F)F)cc2)c1	464.831	-6.31486	Aq-n	0.889038	90%<acc.<80%
DB00399	OC(Cn1ccnc1)(P(=O)(O)O)P(=O)(O)O	272.09	-1.64947	Aq-n	0.973508	90%<acc.<80%
DB00400	COc1cc(OC)c(Cl)c2c1C(=O)[C@]1(O2)[C@H](C)CC(=O)C=C1OC	352.77	-3.24735	Aq-n	1.05018	80%<acc.<70%
DB00401	COC(=O)C1=C(C)NC(=C(C1c1ccccc1[N+](=O)[O-])C(=O)OCC(C)C)C	388.42	-4.41329	Aq-n	0.876179	90%<acc.<80%
DB00402	CN1CCN(CC1)C(=O)O[C@@H]1N(C(=O)c2nccnc12)c1ncc(Cl)cc1	388.815	-2.6977	Aq-n	1.09459	80%<acc.<70%
DB00404	Cc1nnc2CN=C(c3ccccc3)c3c(-n12)ccc(Cl)c3	308.772	-3.75926	Aq-n	0.987598	90%<acc.<80%
DB00405	CN(C)CC[C@@H](c1ccc(Br)cc1)c1ccccn1	319.246	-3.82304	Aq-n	0.738418	90%<acc.<80%
DB00406	CN(C)c1ccc(cc1)C(=C1C=CC(=[N+](C)C)C=C1)c1ccc(cc1)N(C)C	372.536	-4.80223	Aq-n	1.17615	80%<acc.<70%
DB00408	CN1CCN(CC1)C1=Nc2ccccc2Oc2c1cc(Cl)cc2	327.815	-4.52032	Aq-n	0.76628	90%<acc.<80%
DB00409	CCN1CCC[C@H]1CNC(=O)c1c(OC)ccc(Br)c1OC	371.275	-2.79997	Aq-n	0.754231	90%<acc.<80%
DB00410	C[C@H](O)[C@H](C)[C@@H]1O[C@H]1C[C@H]1CO[C@@H](C/C(=C/C(=O)OCCCCCCCCC(=O)O)/C)[C@H](O)[C@@H]1O	500.629	-3.60771	Aq-n	0.985433	90%<acc.<80%
DB00411	C[N+](C)(C)CCOC(=O)N	147.198	0.00536818	Aq-n	0.773455	90%<acc.<80%
DB00412	CN(CCOc1ccc(CC2SC(=O)NC2=O)cc1)c1ccccn1	357.435	-3.69409	Aq-n	0.925905	90%<acc.<80%
DB00413	CCCN[C@H]1CCc2c(C1)sc(N)n2	211.334	-1.76869	Aq-n	0.834771	90%<acc.<80%
DB00414	CC(=O)c1ccc(cc1)S(=O)(=O)NC(=O)NC1CCCCC1	324.402	-3.55053	Aq-n	0.711925	90%<acc.<80%
DB00415	[C@H]12SC(C)(C)[C@@H](N1C(=O)[C@H]2NC(=O)[C@H](N)c1ccccc1)C(=O)O	349.412	-2.5358	Aq-n	0.860339	90%<acc.<80%
DB00416	[C@@H]12Cc3ccc(Oc4c5c(CC[N+](C)(C)[C@@H]5Cc5cc(Oc6c(OC)cc(CC[N+]1(C)C)c2c6)c(OC)cc5)cc(OC)c4OC)cc3	652.832	-5.90739	Aq-w	1.7624	acc.<70%
DB00417	[C@H]12SC(C)(C)[C@@H](N1C(=O)[C@H]2NC(=O)COc1ccccc1)C(=O)O	350.396	-2.76978	Aq-n	0.638278	acc.>90%
DB00418	CCCC(C)C1(CC=C)C(=O)NC(=O)NC1=O	238.287	-2.41518	Aq-n	0.57746	acc.>90%
DB00419	CCCCN1C[C@H](O)[C@@H](O)[C@H](O)[C@H]1CO	219.281	-0.158314	Aq-n	0.869987	90%<acc.<80%
DB00420	CN(C)CCCN1c2ccccc2Sc2ccccc12	284.428	-4.1657	Aq-n	0.767432	90%<acc.<80%
DB00421	[C@@H]12CC[C@@]3(CCC(=O)O3)[C@@]1(C)CC[C@H]1[C@H]2[C@@H](CC2=CC(=O)CC[C@]12C)SC(=O)C	416.583	-5.41148	Aq-n	0.853757	90%<acc.<80%
DB00422	COC(=O)C(C1CCCCN1)c1ccccc1	233.311	-2.75509	Aq-n	0.749793	90%<acc.<80%
DB00423	COc1c(OCC(O)COC(=O)N)cccc1	241.243	-1.43542	Aq-n	0.533096	acc.>90%
DB00424	CN1[C@H]2CC[C@@H]1C[C@@H](C2)OC(=O)[C@H](CO)c1ccccc1		-2.01582	Aq-n	0.719596	90%<acc.<80%
DB00425	CN(C)C(=O)Cc1c(nc2ccc(C)cn12)c1ccc(C)cc1	307.397	-3.72962	Aq-n	1.0272	80%<acc.<70%
DB00426	CC(=O)OCC(CCn1cnc2cnc(N)nc12)COC(=O)C	321.337	-2.94407	Aq-n	0.729123	90%<acc.<80%
DB00427	Cc1ccc(cc1)/C(=C\CN1CCCC1)/c1ccccn1	278.399	-4.25435	Aq-n	0.749166	90%<acc.<80%
DB00428	CN(N=O)C(=O)N[C@H]1[C@@H](O)O[C@H](CO)[C@@H](O)[C@@H]1O	265.222	-1.11695	Aq-n	1.20382	80%<acc.<70%
DB00429	CCCCC[C@](C)(O)/C=C/[C@H]1[C@H](O)C[C@H](O)[C@@H]1C/C=C\CCCC(=O)O	368.514	-3.26212	Aq-w	1.23907	80%<acc.<70%
DB00430	[C@H]12SCC(=C(N1C(=O)[C@H]2NC(=O)[C@H](NC(=O)c1c(O)cc(C)nc1)c1ccc(O)cc1)C(=O)O)CSc1nnnn1C	612.65	-4.2561	Aq-n	1.23744	80%<acc.<70%
DB00431	Cl[C@H]1[C@H](Cl)[C@@H](Cl)[C@@H](Cl)[C@H](Cl)[C@H]1Cl	290.832	-4.79825	Aq-n	0.925315	90%<acc.<80%
DB00432	OC[C@H]1O[C@H](C[C@@H]1O)n1cc(c(=O)[nH]c1=O)C(F)(F)F	296.201	-2.34255	Aq-n	0.697517	acc.>90%
DB00433	CN1CCN(CCCN2c3ccccc3Sc3c2cc(Cl)cc3)CC1	373.953	-4.57266	Aq-n	0.846876	90%<acc.<80%
DB00434	CN1CCC(=C2c3ccccc3C=Cc3ccccc23)CC1	287.406	-5.16899	Aq-n	0.806222	90%<acc.<80%
DB00436	NS(=O)(=O)c1cc2c(NC(Cc3ccccc3)NS2(=O)=O)cc1C(F)(F)F	421.422	-3.63352	Aq-n	0.904931	90%<acc.<80%
DB00437	Oc1ncnc2c1cn[nH]2	136.114	-2.07655	Aq-n	0.616124	acc.>90%
DB00438	[O-]C(=O)C1=C(CS[C@@H]2[C@H](NC(=O)/C(=N\OC(C)(C)C(=O)O)/c3csc(N)n3)C(=O)N12)C[n+]1ccccc1	546.587	-3.37253	Aq-n	0.98137	90%<acc.<80%
DB00439	COCc1c(c2ccc(F)cc2)c(/C=C/[C@@H](O)C[C@@H](O)CC(=O)O)c(C(C)C)nc1C(C)C	459.558	-5.45765	Aq-n	1.35751	acc.<70%
DB00440	COc1cc(Cc2cnc(N)nc2N)cc(OC)c1OC	290.323	-2.78137	Aq-n	0.706191	90%<acc.<80%
DB00441	Nc1nc(=O)n(cc1)[C@@H]1O[C@H](CO)[C@@H](O)C1(F)F	263.2	-1.97822	Aq-n	0.917307	90%<acc.<80%
DB00442	Nc1nc(=O)c2c([nH]1)n(cn2)[C@H]1C[C@H](O)[C@@H](CO)C1=C	277.284	-2.24562	Aq-n	0.87483	90%<acc.<80%
DB00443	[C@@H]12C[C@H](C)[C@](O)(C(=O)CO)[C@@]1(C)C[C@H](O)[C@@]1(F)[C@H]2CCC2=CC(=O)C=C[C@]12C	392.467	-3.75546	Aq-n	0.592047	acc.>90%
DB00444	[C@H]12COC(=O)[C@@H]1[C@H](c1cc(OC)c(O)c(OC)c1)c1c(cc3OCOc3c1)[C@H]2O[C@@H]1O[C@@H]2CO[C@H](O[C@H]2[C@H](O)[C@H]1O)c1cccs1	656.662	-4.57604	Aq-n	1.19227	80%<acc.<70%
DB00445	COc1cccc2c1C(=O)c1c(O)c3c(C[C@](O)(C[C@@H]3O[C@H]3C[C@H](N)[C@@H](O)[C@H](C)O3)C(=O)CO)c(O)c1C2=O	543.525	-3.9302	Aq-n	1.16948	80%<acc.<70%
DB00446	OC[C@@H](NC(=O)C(Cl)Cl)[C@H](O)c1ccc(cc1)[N+](=O)[O-]	323.132	-2.07783	Aq-n	0.655293	acc.>90%
DB00447	N[C@@H](C(=O)N[C@H]1[C@H]2CCC(=C(N2C1=O)C(=O)O)Cl)c1ccccc1	349.774	-2.60134	Aq-n	0.665748	acc.>90%
DB00448	Cc1c(OCC(F)(F)F)ccnc1CS(=O)c1nc2ccccc2[nH]1	369.368	-4.43925	Aq-n	1.00876	80%<acc.<70%
DB00449	CNCC(O)c1cc(OC(=O)C(C)(C)C)c(OC(=O)C(C)(C)C)cc1	351.443	-3.87222	Aq-n	0.838788	90%<acc.<80%
DB00450	Fc1ccc(cc1)C(=O)CCCN1CCC(=CC1)n1c(=O)[nH]c2ccccc12	379.435	-4.44584	Aq-n	1.15622	80%<acc.<70%
DB00451	N[C@@H](Cc1cc(I)c(Oc2cc(I)c(O)c(I)c2)c(I)c1)C(=O)O	776.872	-3.64144	Aq-w	1.96345	acc.<70%
DB00452	NC[C@@H]1O[C@H](O[C@@H]2[C@@H](CO)O[C@@H](O[C@@H]3[C@@H](O)[C@H](N)C[C@H](N)[C@H]3O[C@H]3O[C@H](CN)[C@@H](O)[C@H](O)[C@H]3N)[C@@H]2O)[C@H](N)[C@@H](O)[C@@H]1O	614.65	-0.276855	Aq-n	1.13738	80%<acc.<70%
DB00453	[C@@H]12C[C@H]3C(=C(O)[C@]1(O)C(=O)C(=C(O)[C@H]2N(C)C)C(=O)NCO)C(=O)c1c(c(Cl)ccc1O)[C@@]3(C)O	508.911	-3.12182	Aq-n	0.829014	90%<acc.<80%
DB00454	CCOC(=O)C1(CCN(C)CC1)c1ccccc1	247.338	-1.98003	Aq-n	0.682167	acc.>90%
DB00455	CCOC(=O)N1CCC(=C2c3c(CCc4c2nccc4)cc(Cl)cc3)CC1	382.891	-5.49686	Aq-n	1.03538	80%<acc.<70%
DB00456	[C@@H]1(NC(=O)Cc2cccs2)C(=O)N2C(=C(COC(=O)C)CS[C@H]12)C(=O)O	396.446	-3.36373	Aq-n	1.07566	80%<acc.<70%
DB00457	COc1c(OC)cc2c(N)nc(nc2c1)N1CCN(CC1)C(=O)c1ccco1	383.408	-3.70813	Aq-n	0.96191	90%<acc.<80%
DB00458	CN(C)CCCN1c2ccccc2CCc2ccccc12	280.415	-3.98709	Aq-n	0.753584	90%<acc.<80%
DB00459	COc1c(C)c(C)c(/C=C/C(=C/C=C/C(=C/C(=O)O)/C)/C)c(C)c1	326.436	-6.00488	Aq-n	0.724053	90%<acc.<80%
DB00460	COC(=O)CCc1c2[nH]c(/C=C/3\N=C(/C=c/4\[nH]/c(=C\C5=N/C(=C\2)/C(=C5C)CCC(=O)O)/c(C=C)c4C)C2=CC=C([C@@H](C(=O)OC)[C@@]32C)C(=O)OC)c1C	718.807	-8.53995	Aq-n	0.918027	90%<acc.<80%
DB00461	COc1cc2c(cc1)cc(CCC(=O)C)cc2	228.291	-4.29535	Aq-n	0.803219	90%<acc.<80%
DB00462	[C@@H]12O[C@@H]1[C@H]1C[C@H](C[C@@H]2[N+]1(C)C)OC(=O)[C@H](CO)c1ccccc1	318.393	-1.29214	Aq-w	1.1219	80%<acc.<70%
DB00463	CCC1(CC)C(=O)NC(=O)N(C)C1=O	198.222	-1.93641	Aq-n	0.70574	90%<acc.<80%
DB00464	CCCCC(CC)CCC(CC(C)C)OS(=O)(=O)[O-]	293.449	-3.61913	Aq-w	0.91619	90%<acc.<80%
DB00465	OC(=O)C1CCn2c1ccc2C(=O)c1ccccc1	255.273	-4.04548	Aq-n	0.741037	90%<acc.<80%
DB00466	[C@@H]12C[C@@]3(O)C4[C@@H](C(OC4=O)[C@H]4OC(=O)[C@]1(O2)[C@@]34C)C(C)(C)O	310.302	-1.96949	Aq-w	0.547025	acc.>90%
DB00467	CCn1cc(C(=O)O)c(=O)c2cc(F)c(nc12)N1CCNCC1	320.324	-3.65413	Aq-n	0.900853	90%<acc.<80%
DB00468	[C@H]1(C[C@@H]2CC[N@]1C[C@@H]2C=C)[C@H](O)c1ccnc2ccc(OC)cc12	324.424	-2.79834	Aq-n	0.841892	90%<acc.<80%
DB00469	CN1C(=C(O)c2c(ccs2)S1(=O)=O)C(=O)Nc1ccccn1	337.382	-3.39536	Aq-n	1.01744	80%<acc.<70%
DB00470	[C@@H]12C=C(C)CC[C@H]1C(C)(C)Oc1c2c(O)cc(CCCCC)c1	314.469	-5.88937	Aq-n	1.11221	80%<acc.<70%
DB00471	OC(=O)CC1(CC1)CS[C@H](CCc1ccccc1C(O)(C)C)c1cccc(/C=C/c2nc3c(ccc(Cl)c3)cc2)c1	586.197	-6.92675	Aq-n	0.8924	90%<acc.<80%
DB00472	CNCCC(Oc1ccc(cc1)C(F)(F)F)c1ccccc1	309.331	-4.9958	Aq-n	0.812231	90%<acc.<80%
DB00473	CC(CNC1CCCCC1)OC(=O)c1ccccc1	261.365	-3.52771	Aq-n	0.746468	90%<acc.<80%
DB00474	CCC#CC(C)C1(CC=C)C(=O)NC(=O)N(C)C1=O	262.309	-2.53458	Aq-n	0.684744	acc.>90%
DB00475	CNC1=Nc2c(cc(Cl)cc2)C(=[N+]([O-])C1)c1ccccc1	299.761	-3.52181	Aq-n	0.703209	acc.>90%
DB00476	CNCC[C@H](Oc1cccc2ccccc12)c1cccs1	297.423	-4.89935	Aq-n	0.765224	90%<acc.<80%
DB00477	CN(C)CCCN1c2ccccc2Sc2c1cc(Cl)cc2	318.873	-5.01578	Aq-n	0.601297	acc.>90%
DB00478	CC(N)C12CC3CC(CC(C3)C1)C2	179.307	-2.62331	Aq-n	0.857236	90%<acc.<80%
DB00479	NCC[C@H](O)C(=O)N[C@@H]1C[C@H](N)[C@@H](O[C@H]2O[C@H](CN)[C@@H](O)[C@H](O)[C@H]2O)[C@H](O)[C@H]1O[C@H]1O[C@H](CO)[C@@H](O)[C@H](N)[C@H]1O	585.608	-0.658623	Aq-n	1.04768	80%<acc.<70%
DB00480	Nc1cccc2c1CN(C1CCC(=O)NC1=O)C2=O		-2.2892	Aq-n	0.898479	90%<acc.<80%
DB00481	Oc1ccc(cc1)c1c(C(=O)c2ccc(OCCN3CCCCC3)cc2)c2c(s1)cc(O)cc2	473.594	-7.50079	Aq-n	1.12504	80%<acc.<70%
DB00482	Cc1ccc(cc1)c1cc(nn1c1ccc(cc1)S(=O)(=O)N)C(F)(F)F	381.379	-4.91911	Aq-n	0.968976	90%<acc.<80%
DB00483	CC[N+](CC)(CC)CCOc1cccc(OCC[N+](CC)(CC)CC)c1OCC[N+](CC)(CC)CC	510.828	-4.70605	Aq-w	2.49719	acc.<70%
DB00484	Brc1c(NC2=NCCN2)ccc2nccnc12	292.14	-3.83917	Aq-n	0.901673	90%<acc.<80%
DB00485	[C@H]12SC(C)(C)[C@@H](N1C(=O)[C@H]2NC(=O)c1c(C)onc1c1c(Cl)cccc1Cl)C(=O)O	470.334	-4.53948	Aq-n	1.02831	80%<acc.<70%
DB00486	[C@@H]12CC(=O)CC[C@H]1C(C)(C)Oc1cc(cc(O)c21)C(C)(C)CCCCCC	372.549	-6.54392	Aq-n	0.954259	90%<acc.<80%
DB00487	CCn1cc(C(=O)O)c(=O)c2cc(F)c(cc12)N1CCN(C)CC1	333.363	-2.65957	Aq-n	0.935122	90%<acc.<80%
DB00488	CN(C)c1nc(nc(n1)N(C)C)N(C)C	210.285	-3.29549	Aq-n	0.773896	90%<acc.<80%
DB00489	CC(C)NCC(O)c1ccc(NS(=O)(=O)C)cc1	272.37	-1.60357	Aq-n	0.707679	90%<acc.<80%
DB00490	O=C1CC2(CCCC2)CC(=O)N1CCCCN1CCN(CC1)c1ncccn1	385.512	-3.65352	Aq-n	0.842846	90%<acc.<80%
DB00491	OCCN1C[C@H](O)[C@@H](O)[C@H](O)[C@H]1CO	207.226	-0.106981	Aq-n	0.870825	90%<acc.<80%
DB00492	CCC(=O)O[C@@H](OP(=O)(CCCCc1ccccc1)CC(=O)N1C[C@@H](C[C@H]1C(=O)O)C1CCCCC1)C(C)C	563.672	-6.76007	Aq-n	0.856828	90%<acc.<80%
DB00493	[C@H]12SCC(=C(N1C(=O)[C@H]2NC(=O)/C(=N\OC)/c1csc(N)n1)C(=O)O)COC(=O)C	455.474	-3.00949	Aq-n	1.07294	80%<acc.<70%
DB00494	CCN(CC)C(=O)/C(=C/c1cc(c(O)c(O)c1)[N+](=O)[O-])/C#N	305.29	-3.49744	Aq-n	0.916334	90%<acc.<80%
DB00495	Cc1cn([C@H]2C[C@H](N=[N+]=[N-])[C@@H](CO)O2)c(=O)[nH]c1=O	267.245	-1.81781	Aq-n	0.903224	90%<acc.<80%
DB00496	NC(=O)C([C@@H]1CCN(CCc2cc3c(OCC3)cc2)C1)(c1ccccc1)c1ccccc1	426.56	-5.59386	Aq-n	0.940839	90%<acc.<80%
DB00497	COc1c2O[C@H]3C(=O)CC[C@@]4(O)[C@H]5Cc(cc1)c2[C@@]34CCN5C	315.369	-1.98835	Aq-n	1.23474	80%<acc.<70%
DB00498	O=C1C(C(=O)c2ccccc12)c1ccccc1	222.243	-5.28931	Aq-n	0.999082	90%<acc.<80%
DB00499	CC(C)C(=O)Nc1cc(c(cc1)[N+](=O)[O-])C(F)(F)F	276.214	-3.73178	Aq-n	0.794305	90%<acc.<80%
DB00500	Cn1c(CC(=O)O)ccc1C(=O)c1ccc(C)cc1	257.289	-3.51344	Aq-n	0.747077	90%<acc.<80%
DB00501	CN/C(=N/C#N)/NCCSCc1c(C)[nH]cn1		-1.51708	Aq-n	0.833106	90%<acc.<80%
DB00502	OC1(CCN(CCCC(=O)c2ccc(F)cc2)CC1)c1ccc(Cl)cc1	375.871	-5.19259	Aq-n	0.954613	90%<acc.<80%
DB00503	CC(C)[C@H](NC(=O)N(C)Cc1csc(n1)C(C)C)C(=O)N[C@H](C[C@H](O)[C@H](Cc1ccccc1)NC(=O)OCc1cncs1)Cc1ccccc1	720.962	-7.82271	Aq-n	0.840365	90%<acc.<80%
DB00504	[C@@H]12CCCC[C@]31CCN(CC=C)[C@@H]2Cc1c3cc(O)cc1	283.415	-4.49937	Aq-n	0.70117	acc.>90%
DB00505	CC[N+](CC)(CC)CCC(O)(C1CCCCC1)c1ccccc1	318.525	-4.5633	Aq-n	0.861582	90%<acc.<80%
DB00507	CC(=O)Oc1ccccc1C(=O)Nc1ncc(s1)[N+](=O)[O-]	307.287	-3.94969	Aq-n	0.732408	90%<acc.<80%
DB00508	CN(C)CCCN1c2ccccc2Sc2c1cc(cc2)C(F)(F)F	352.425	-6.18127	Aq-n	0.812616	90%<acc.<80%
DB00509	N[C@H](Cc1cc(I)c(Oc2cc(I)c(O)c(I)c2)c(I)c1)C(=O)O	776.872	-3.64144	Aq-w	1.96345	acc.<70%
DB00511	[C@@H]1(CC[C@]2(O)[C@@H]3CC[C@@H]4C[C@H](CC[C@]4(C)[C@H]3CC[C@]12C)O[C@H]1C[C@H](O)[C@H](O[C@H]2C[C@H](O)[C@H](O[C@H]3C[C@H](OC(=O)C)[C@H](O)[C@@H](C)O3)[C@@H](C)O2)[C@@H](C)O1)C1=CC(=O)OC1	806.987	-5.15314	Aq-n	1.05029	80%<acc.<70%
DB00513	NCCCCCC(=O)O	131.175	-0.00148373	Aq-n	0.675292	acc.>90%
DB00514	[C@H]12CCCC[C@@]31CCN(C)[C@H]2Cc1c3cc(OC)cc1	271.404	-2.92584	Aq-n	0.799252	90%<acc.<80%
DB00517	CCCC(CCC)C(=O)O[C@H]1CC2CCC(C1)[N+]2(C)C	282.448	-3.77924	Aq-w	0.916608	90%<acc.<80%
DB00518	CCCSc1cc2c(cc1)nc(NC(=O)OC)[nH]2	265.338	-4.60441	Aq-n	0.873328	90%<acc.<80%
DB00519	[C@@H]12C[C@H](N(C(=O)[C@H](C)N[C@@H](CCc3ccccc3)C(=O)OCC)[C@H]1CCCC2)C(=O)O	430.545	-4.39537	Aq-n	1.02501	80%<acc.<70%
DB00521	CC(C)(C)NCC(O)COc1cccc2c1CCC(=O)N2	292.379	-2.22882	Aq-n	0.721289	90%<acc.<80%
DB00522	OC(=O)c1ccc(NC(=O)[C@H](Cc2ccc(O)cc2)NC(=O)c2ccccc2)cc1	404.422	-5.16967	Aq-n	0.975418	90%<acc.<80%
DB00523	C/C(=C/C=C/C(=C/C(=O)O)/C)/C=C/C1=C(C)CCCC1(C)C	300.442	-5.53925	Aq-n	0.832757	90%<acc.<80%
DB00524	CC1Nc2cc(Cl)c(cc2C(=O)N1c1ccccc1C)S(=O)(=O)N	365.842	-3.82382	Aq-n	0.642329	acc.>90%
DB00525	CN(C(=S)Oc1cc2ccccc2cc1)c1cccc(C)c1	307.418	-5.86115	Aq-n	0.732154	90%<acc.<80%
DB00527	CCCCOc1nc2ccccc2c(c1)C(=O)NCCN(CC)CC	343.471	-3.72639	Aq-n	0.60425	acc.>90%
DB00528	COC(=O)C1=C(C)NC(=C(C1c1cc(ccc1)[N+](=O)[O-])C(=O)OC(C)(C)CN(C)CCC(c1ccccc1)c1ccccc1)C	611.739	-7.88509	Aq-n	0.687222	acc.>90%
DB00529	OC(=O)P(=O)(O)O	126.004	0.713674	Aq-n	0.722312	90%<acc.<80%
DB00530	COCCOc1cc2c(cc1OCCOC)c(Nc1cc(ccc1)C#C)ncn2	393.443	-3.60462	Aq-n	0.953693	90%<acc.<80%
DB00531	ClCCN(CCCl)P1(=O)NCCCO1	261.089	-1.34447	Aq-n	1.0798	80%<acc.<70%
DB00532	CCC1(NC(=O)N(C)C1=O)c1ccccc1	218.256	-2.08084	Aq-n	0.727095	90%<acc.<80%
DB00533	CS(=O)(=O)c1ccc(cc1)C1=C(C(=O)OC1)c1ccccc1	314.362	-5.59414	Aq-n	0.910304	90%<acc.<80%
DB00534	COC(CNC(=O)N)C[Hg]Cl	367.198	-1.70566	Aq-n	1.06256	80%<acc.<70%
DB00535	[C@H]12SCC(=C(N1C(=O)[C@H]2NC(=O)/C(=N\O)/c1csc(N)n1)C(=O)O)C=C	395.422	-3.24372	Aq-n	1.06463	80%<acc.<70%
DB00536	NC(=N)N	59.072	0.472248	Aq-n	0.956225	90%<acc.<80%
DB00537	OC(=O)c1cn(C2CC2)c2cc(N3CCNCC3)c(F)cc2c1=O	331.347	-3.62363	Aq-n	0.835835	90%<acc.<80%
DB00538	COCCNC(=O)CN(CCN(CCN(CC(=O)[O-])CC(=O)NCCOC)CC(=O)[O-])CC(=O)[O-]	504.517	-0.439535	Aq-w	1.45723	acc.<70%
DB00539	CN(C)CCOc1ccc(cc1)/C(=C(/CCCl)\c1ccccc1)/c1ccccc1	405.969	-5.97737	Aq-n	1.15872	80%<acc.<70%
DB00540	CNCCC=C1c2ccccc2CCc2ccccc12	263.384	-4.90915	Aq-n	0.777408	90%<acc.<80%
DB00541	[C@@H]12N3CC[C@]41c1c(cc(OC)c(c1)[C@]1(C[C@H]5C[N@](C[C@](O)(CC)C5)CCc5c1[nH]c1ccccc51)C(=O)OC)N(C=O)[C@H]4[C@](O)([C@H](OC(=O)C)[C@]2(CC)C=CC3)C(=O)OC	824.972	-5.04397	Aq-w	1.64794	acc.<70%
DB00542	[C@@H]1(CCc2ccccc2N(CC(=O)O)C1=O)N[C@@H](CCc1ccccc1)C(=O)OCC	424.497	-4.79451	Aq-n	0.982854	90%<acc.<80%
DB00543	Clc1cc2c(Oc3ccccc3N=C2N2CCNCC2)cc1	313.788	-3.94114	Aq-n	0.925587	90%<acc.<80%
DB00544	Fc1c[nH]c(=O)[nH]c1=O	130.078	-1.09149	Aq-n	0.827485	90%<acc.<80%
DB00545	CN(C)C(=O)Oc1c[n+](C)ccc1	181.215	-2.03134	Aq-n	0.925693	90%<acc.<80%
DB00546	CN(C)Cc1nnc2CN=C(c3ccccc3)c3c(-n12)ccc(Cl)c3	351.841	-3.61594	Aq-n	1.08736	80%<acc.<70%
DB00547	[C@@H]12C[C@@H](C)[C@H](C(=O)CO)[C@@]1(C)C[C@H](O)[C@@]1(F)[C@H]2CCC2=CC(=O)C=C[C@]12C	376.468	-3.68222	Aq-n	0.834446	90%<acc.<80%
DB00548	OC(=O)CCCCCCCC(=O)O	188.223	-1.93927	Aq-n	0.508153	acc.>90%
DB00549	COc1cc(ccc1Cc1cn(C)c2c1cc(NC(=O)OC1CCCC1)cc2)C(=O)NS(=O)(=O)c1ccccc1C	575.687	-7.5921	Aq-n	1.02913	80%<acc.<70%
DB00550	CCCc1cc(=O)[nH]c(=S)[nH]1	170.237	-2.23482	Aq-n	0.862972	90%<acc.<80%
DB00551	CC(=O)NO	75.067	0.767996	Aq-n	0.77274	90%<acc.<80%
DB00552	OC[C@H]1O[C@H](C[C@@H]1O)n1cnc2c1N=CNC[C@H]2O	268.273	-0.954984	Aq-n	0.893148	90%<acc.<80%
DB00553	COc1c2oc(=O)ccc2cc2c1occ2	216.192	-3.4839	Aq-n	0.548465	acc.>90%
DB00554	CN1C(=C(O)c2c(cccc2)S1(=O)=O)C(=O)Nc1ncccc1	331.353	-4.24748	Aq-n	0.924949	90%<acc.<80%
DB00555	Nc1nc(N)c(nn1)c1c(Cl)c(Cl)ccc1	256.096	-3.89121	Aq-n	0.938662	90%<acc.<80%
DB00556	FC(F)(F)C(F)(F)C(F)(F)F	188.017	-3.87027	Aq-n	0.762351	90%<acc.<80%
DB00557	OCCOCCN1CCN(CC1)C(c1ccccc1)c1ccc(Cl)cc1	374.912	-3.60097	Aq-n	1.15577	80%<acc.<70%
DB00558	[C@H]1(OC(=C[C@H](N=C(N)N)[C@H]1NC(=O)C)C(=O)O)[C@H](O)[C@H](O)CO	332.313	-1.09118	Aq-n	0.903935	90%<acc.<80%
DB00559	COc1ccccc1Oc1c(NS(=O)(=O)c2ccc(cc2)C(C)(C)C)nc(nc1OCCO)c1ncccn1	551.625	-4.40395	Aq-n	0.940178	90%<acc.<80%
DB00560	[C@@H]12Cc3c(c(O)c(NC(=O)CNC(C)(C)C)cc3N(C)C)C(=O)C1=C(O)[C@]1(O)C(=O)C(=C(O)[C@@H](N(C)C)[C@@H]1C2)C(=O)N	585.658	-4.13757	Aq-n	0.999755	90%<acc.<80%
DB00561	CCN1CC(CCN2CCOCC2)C(C1=O)(c1ccccc1)c1ccccc1	378.516	-4.66884	Aq-n	1.09506	80%<acc.<70%
DB00562	NS(=O)(=O)c1cc2c(cc1Cl)N=C(CSCc1ccccc1)NS2(=O)=O	431.948	-4.00702	Aq-n	0.93724	90%<acc.<80%
DB00563	CN(Cc1cnc2nc(N)nc(N)c2n1)c1ccc(cc1)C(=O)N[C@@H](CCC(=O)O)C(=O)O	454.447	-3.21968	Aq-n	1.27131	acc.<70%
DB00564	NC(=O)N1c2ccccc2C=Cc2ccccc12	236.274	-3.3921	Aq-n	0.978102	90%<acc.<80%
DB00565	COc1cc2c(cc1OC)[C@@H](Cc1cc(OC)c(OC)cc1)[N@@+](C)(CCC(=O)OCCCCCOC(=O)CC[N@@+]1(C)CCc3c(cc(OC)c(OC)c3)[C@H]1Cc1cc(OC)c(OC)cc1)CC2	929.161	-6.84351	Aq-w	1.31161	acc.<70%
DB00566	OC(=O)[C@@H](S)[C@@H](S)C(=O)O	182.222	-0.38155	Aq-n	0.858954	90%<acc.<80%
DB00567	[C@H]12SCC(=C(N1C(=O)[C@H]2NC(=O)[C@H](N)c1ccccc1)C(=O)O)C	347.396	-2.56202	Aq-n	0.763198	90%<acc.<80%
DB00568	C(/C=C/c1ccccc1)N1CCN(CC1)C(c1ccccc1)c1ccccc1		-5.92681	Aq-n	1.31828	acc.<70%
DB00570	[C@@H]12N(C)c3cc(OC)c(cc3[C@]31CCN1CC=C[C@@](CC)([C@@H](OC(=O)C)[C@]2(O)C(=O)OC)[C@@H]31)[C@]1(C[C@H]2CN(C[C@](O)(CC)C2)CCc2c1[nH]c1c2cccc1)C(=O)OC	810.989	-5.584	Aq-w	1.65558	acc.<70%
DB00571	CC(C)NCC(O)COc1cccc2c1cccc2	259.349	-3.30811	Aq-n	0.70585	90%<acc.<80%
DB00572	CN1[C@H]2CC[C@@H]1C[C@@H](C2)OC(=O)C(CO)c1ccccc1	289.375	-2.01582	Aq-n	0.719596	90%<acc.<80%
DB00573	CC(C(=O)O)c1cc(Oc2ccccc2)ccc1	242.274	-4.11793	Aq-n	0.732351	90%<acc.<80%
DB00574	CCNC(C)Cc1cccc(c1)C(F)(F)F	231.261	-3.62353	Aq-n	0.70974	90%<acc.<80%
DB00575	Clc1cccc(Cl)c1NC1=NCCN1	230.098	-3.45794	Aq-n	0.677516	acc.>90%
DB00576	Cc1nnc(NS(=O)(=O)c2ccc(N)cc2)s1	270.339	-3.12504	Aq-n	0.722421	90%<acc.<80%
DB00577	CC(C)[C@H](N)C(=O)OCCOCn1cnc2c1[nH]c(N)nc2=O	324.341	-1.57355	Aq-n	0.891684	90%<acc.<80%
DB00578	[C@H]12SC(C)(C)[C@@H](N1C(=O)[C@H]2NC(=O)C(C(=O)O)c1ccccc1)C(=O)O	378.406	-3.07358	Aq-n	0.832469	90%<acc.<80%
DB00579	OC1(N2CCN=C2c2ccccc12)c1ccc(Cl)cc1	284.746	-4.16527	Aq-n	0.781524	90%<acc.<80%
DB00580	Cc1c(c(no1)c1ccccc1)c1ccc(cc1)S(=O)(=O)N	314.366	-4.1805	Aq-n	0.932016	90%<acc.<80%
DB00581	OC[C@H]1O[C@](O)(CO)[C@@H](O)[C@@H]1O[C@@H]1O[C@H](CO)[C@H](O)[C@H](O)[C@H]1O	342.297	0.505002	Aq-n	0.878662	90%<acc.<80%
DB00582	C[C@@H](c1ncncc1F)[C@](O)(Cn1cncn1)c1c(F)cc(F)cc1	349.316	-3.62028	Aq-n	0.9974	90%<acc.<80%
DB00583	C[N+](C)(C)C[C@H](O)CC(=O)[O-]	161.201	0.676079	Aq-n	0.896079	90%<acc.<80%
DB00584	CCOC(=O)[C@H](CCc1ccccc1)N[C@@H](C)C(=O)N1CCC[C@H]1C(=O)O	376.453	-2.63983	Aq-n	0.828472	90%<acc.<80%
DB00585	CNC(=C[N+](=O)[O-])NCCSCc1csc(CN(C)C)n1	331.467	-1.58713	Aq-n	1.00469	80%<acc.<70%
DB00586	OC(=O)Cc1ccccc1Nc1c(Cl)cccc1Cl	296.153	-5.19687	Aq-n	0.910554	90%<acc.<80%
DB00587	CCC(CC)(CC(=O)Nc1cc(/C=C/c2nc(cs2)C2CCC2)ccc1)C(=O)O	412.555	-6.31381	Aq-n	0.902142	90%<acc.<80%
DB00588	[C@@H]12C[C@@H](C)[C@](OC(=O)CC)(C(=O)SCF)[C@@]1(C)C[C@H](O)[C@@]1(F)[C@H]2C[C@H](F)C2=CC(=O)C=C[C@]12C	500.579	-4.82327	Aq-n	0.821074	90%<acc.<80%
DB00589	[C@@H]12Cc3c[nH]c4cccc(c34)C1=C[C@@H](CN2C)NC(=O)N(CC)CC	338.455	-3.51933	Aq-n	0.853233	90%<acc.<80%
DB00590	COc1c(OC)cc2c(N)nc(nc2c1)N1CCN(CC1)C(=O)C1COc2ccccc2O1	451.483	-3.03705	Aq-n	0.849865	90%<acc.<80%
DB00591	[C@@H]12C[C@H]3[C@@H]4C[C@H](F)C5=CC(=O)C=C[C@]5(C)[C@@]4(F)[C@@H](O)C[C@]3(C)[C@@]1(OC(C)(C)O2)C(=O)CO	452.494	-3.52952	Aq-n	0.706434	90%<acc.<80%
DB00592	C1CNCCN1	86.138	1.02648	Aq-n	0.730082	90%<acc.<80%
DB00593	CCC1(C)CC(=O)NC1=O	141.17	0.411509	Aq-n	0.598325	acc.>90%
DB00594	NC(=N)NC(=O)c1nc(Cl)c(N)nc1N	229.631	-2.84894	Aq-n	0.916589	90%<acc.<80%
DB00595	[C@@H]12[C@@H](O)[C@H]3C(=C(O)[C@]1(O)C(=O)C(=C(O)[C@H]2N(C)C)C(=O)N)C(=O)c1c(cccc1O)[C@@]3(C)O	460.439	-2.9379	Aq-n	0.956727	90%<acc.<80%
DB00596	[C@@H]12C[C@H](C)[C@](O)(C(=O)CCl)[C@@]1(C)C[C@H](O)[C@@]1(F)[C@H]2C[C@H](F)C2=CC(=O)C=C[C@]12C	428.903	-4.1281	Aq-n	0.715587	90%<acc.<80%
DB00597	CC(O)CN1CCN(CC(=O)[O-])CCN(CC(=O)[O-])CCN(CC(=O)[O-])CC1	401.44	0.0896639	Aq-w	1.34205	acc.<70%
DB00598	CC(CCc1ccccc1)NCC(O)c1cc(C(=O)N)c(O)cc1	328.412	-2.98271	Aq-n	0.712667	90%<acc.<80%
DB00599	CCCC(C)C1(CC)C(=O)NC(=S)NC1=O	242.344	-3.40026	Aq-n	0.962105	90%<acc.<80%
DB00600	Oc1ccc(OCc2ccccc2)cc1	200.237	-3.37638	Aq-n	0.690763	acc.>90%
DB00601	CC(=O)NC[C@H]1CN(C(=O)O1)c1cc(F)c(cc1)N1CCOCC1	337.351	-2.42261	Aq-n	0.987638	90%<acc.<80%
DB00602	[C@@H]12OC/C/3=C\C=C\[C@H](C)[C@H](O[C@H]4C[C@H](OC)[C@@H](O[C@H]5C[C@H](OC)[C@@H](O)[C@H](C)O5)[C@H](C)O4)/C(=C/C[C@@H]4C[C@@H](C[C@]5(CC[C@H](C)[C@H](O5)[C@@H](C)CC)O4)OC(=O)[C@H](C=C(C)[C@H]1O)[C@@]23O)/C	875.106	-5.64554	Aq-w	1.14768	80%<acc.<70%
DB00603	[C@@H]12CC[C@](OC(=O)C)(C(=O)C)[C@@]1(C)CC[C@H]1[C@H]2C[C@H](C)C2=CC(=O)CC[C@]12C	386.532	-5.02754	Aq-n	0.738878	90%<acc.<80%
DB00604	CO[C@H]1CN(CCCOc2ccc(F)cc2)CC[C@H]1NC(=O)c1cc(Cl)c(N)cc1OC	465.953	-3.19579	Aq-n	1.0914	80%<acc.<70%
DB00605	CC1=C(CC(=O)O)c2cc(F)ccc2/C/1=C\c1ccc(cc1)S(=O)C	356.418	-4.53322	Aq-n	0.470305	acc.>90%
DB00606	NS(=O)(=O)c1c(Cl)cc2NC(NS(=O)(=O)c2c1)C1CC2CC1C=C2	389.886	-3.81925	Aq-n	0.962145	90%<acc.<80%
DB00607	[C@H]12SC(C)(C)[C@@H](N1C(=O)[C@H]2NC(=O)c1c(OCC)ccc2ccccc12)C(=O)O	414.483	-4.20351	Aq-n	0.924066	90%<acc.<80%
DB00608	CCN(CC)CCCC(C)Nc1ccnc2cc(Cl)ccc12	319.88	-4.8427	Aq-n	0.734318	90%<acc.<80%
DB00609	CCc1nccc(c1)C(=S)N	166.249	-1.59116	Aq-n	0.81287	90%<acc.<80%
DB00610	C[C@H](N)[C@H](O)c1cc(O)ccc1	167.208	-1.24992	Aq-n	0.781039	90%<acc.<80%
DB00611	[C@@H]12Cc3c(cc(O)cc3)[C@]3(CCCC[C@@]13O)CCN2CC1CCC1	327.468	-4.00722	Aq-n	0.902366	90%<acc.<80%
DB00612	CC(C)NCC(O)COc1ccc(COCCOC(C)C)cc1	325.449	-2.09307	Aq-n	0.775667	90%<acc.<80%
DB00613	CCN(CC)Cc1c(O)ccc(Nc2c3ccc(Cl)cc3ncc2)c1	355.869	-6.10035	Aq-n	0.802443	90%<acc.<80%
DB00614	[O-][N+](=O)c1ccc(o1)/C=N/N1CCOC1=O	225.16	-2.2633	Aq-n	0.801582	90%<acc.<80%
DB00615	CO[C@H]1/C=C/O[C@@]2(C)Oc3c(C2=O)c2c(c(O)c3C)C(=O)C(=C3NC4(CCN(CC4)CC(C)C)N=C23)NC(=O)/C(=C\C=C\[C@H](C)[C@H](O)[C@@H](C)[C@@H](O)[C@@H](C)[C@H](OC(=O)C)[C@@H]1C)/C	847.019	-4.04011	Aq-w	1.57351	acc.<70%
DB00616	COCCOC[C@H](CC1(CCCC1)C(=O)N[C@H]1CC[C@H](CC1)C(=O)O)C(=O)Oc1cc2c(CCC2)cc1	515.647	-5.11769	Aq-n	0.852492	90%<acc.<80%
DB00617	CCC1(C)OC(=O)N(C)C1=O	157.169	-0.0657228	Aq-n	0.679725	acc.>90%
DB00618	[C@H]12C[C@H]3[C@H](N(C)C)C(=C(C(=O)N)C(=O)[C@@]3(O)C(=C1C(=O)c1c([C@H]2O)c(Cl)ccc1O)O)O	464.858	-2.57559	Aq-n	1.0018	80%<acc.<70%
DB00619	CN1CCN(Cc2ccc(cc2)C(=O)Nc2cc(Nc3nccc(n3)c3cnccc3)c(C)cc2)CC1	493.615	-4.1113	Aq-n	1.29061	acc.<70%
DB00620	[C@@H]12C[C@@H](O)[C@](O)(C(=O)CO)[C@@]1(C)C[C@H](O)[C@@]1(F)[C@H]2CCC2=CC(=O)C=C[C@]12C	394.439	-3.23032	Aq-n	0.780505	90%<acc.<80%
DB00621	[C@@H]12CC[C@](C)(O)[C@@]1(C)CC[C@H]1[C@H]2CC[C@H]2CC(=O)OC[C@]12C	306.446	-4.06593	Aq-n	0.726543	90%<acc.<80%
DB00622	COC(=O)C1=C(C)NC(=C(C1c1cc(ccc1)[N+](=O)[O-])C(=O)OCCN(C)Cc1ccccc1)C	479.533	-5.55773	Aq-n	0.858669	90%<acc.<80%
DB00623	OCCN1CCN(CCCN2c3ccccc3Sc3c2cc(cc3)C(F)(F)F)CC1	437.531	-4.42852	Aq-n	1.13794	80%<acc.<70%
DB00624	[C@@H]12CC[C@H](O)[C@@]1(C)CC[C@H]1[C@H]2CCC2=CC(=O)CC[C@]12C	288.431	-4.05484	Aq-n	0.47898	acc.>90%
DB00625	FC(F)(F)[C@]1(OC(=O)Nc2c1cc(Cl)cc2)C#CC1CC1	315.678	-5.21638	Aq-n	0.747022	90%<acc.<80%
DB00627	OC(=O)c1cnccc1	123.111	-0.83632	Aq-n	0.529236	acc.>90%
DB00628	OC(=O)C1N=C(c2ccccc2)c2c(NC1=O)ccc(Cl)c2	314.728	-4.49807	Aq-n	0.754733	90%<acc.<80%
DB00629	NC(=NN=Cc1c(Cl)cccc1Cl)N	231.086	-3.22942	Aq-n	0.845517	90%<acc.<80%
DB00630	NCCCC(O)(P(=O)(O)O)P(=O)(O)O	249.096	-0.274813	Aq-n	0.917223	90%<acc.<80%
DB00631	[C@H]1(F)[C@H](O)[C@@H](CO)O[C@H]1n1cnc2c(N)nc(Cl)nc12	303.681	-2.96555	Aq-n	1.00113	80%<acc.<70%
DB00632	CCCCCCCCCCCCCCCCCCCCCCO	326.609	-6.13263	Aq-n	1.04834	80%<acc.<70%
DB00633	C[C@H](c1c[nH]cn1)c1c(C)c(C)ccc1	200.285	-3.48495	Aq-n	0.828536	90%<acc.<80%
DB00634	CC(=O)NS(=O)(=O)c1ccc(N)cc1	214.246	-1.49841	Aq-n	0.529305	acc.>90%
DB00635	[C@@H]12CC[C@](O)(C(=O)CO)[C@@]1(C)CC(=O)[C@H]1[C@H]2CCC2=CC(=O)C=C[C@]12C		-3.33944	Aq-n	0.709408	90%<acc.<80%
DB00636	CCOC(=O)C(C)(C)Oc1ccc(Cl)cc1	242.702	-3.52927	Aq-n	0.63791	acc.>90%
DB00637	COc1ccc(CCN2CCC(CC2)Nc2nc3ccccc3n2Cc2ccc(F)cc2)cc1	458.581	-5.86048	Aq-n	1.01109	80%<acc.<70%
DB00639	Clc1ccc(CCC(Cn2ccnc2)Sc2c(Cl)cccc2Cl)cc1	411.785	-6.67253	Aq-n	0.847419	90%<acc.<80%
DB00640	Nc1c2ncn([C@@H]3O[C@H](CO)[C@@H](O)[C@H]3O)c2ncn1	267.245	-1.75699	Aq-n	0.894059	90%<acc.<80%
DB00641	[C@H]12[C@H](C[C@@H](C)C=C1C=C[C@H](C)[C@@H]2CC[C@@H]1C[C@@H](O)CC(=O)O1)OC(=O)C(C)(C)CC	418.574	-5.25134	Aq-n	0.883557	90%<acc.<80%
DB00642	Nc1nc(=O)c2c([nH]cc2CCc2ccc(cc2)C(=O)N[C@@H](CCC(=O)O)C(=O)O)[nH]1	427.417	-3.03481	Aq-n	1.09228	80%<acc.<70%
DB00643	COC(=O)Nc1nc2c([nH]1)cc(cc2)C(=O)c1ccccc1	295.298	-3.84924	Aq-n	0.617813	acc.>90%
DB00645	CCCCOc1ccc(cc1)C(=O)CCN1CCCCC1	289.419	-4.05142	Aq-n	0.783898	90%<acc.<80%
DB00646	[C@H]12C[C@@H](O[C@@H]3O[C@H](C)[C@@H](O)[C@H](N)[C@@H]3O)/C=C/C=C/C=C/C=C/CC/C=C/C=C/[C@H](C)[C@@H](O)[C@@H](C)[C@H](C)OC(=O)C[C@H](O)C[C@H](O)C[C@H](O)CC[C@@H](O)[C@H](O)C[C@](O)(C[C@H](O)[C@H]1C(=O)O)O2	926.107	-2.05245	Aq-w	1.28549	acc.<70%
DB00647	CCC(=O)O[C@@](Cc1ccccc1)([C@H](C)CN(C)C)c1ccccc1	339.479	-4.84127	Aq-n	0.724908	90%<acc.<80%
DB00648	ClC(Cl)C(c1ccc(Cl)cc1)c1ccccc1Cl	320.046	-6.64803	Aq-n	0.739828	90%<acc.<80%
DB00649	Cc1cn([C@@H]2O[C@H](CO)C=C2)c(=O)[nH]c1=O	224.216	-1.38175	Aq-n	0.874476	90%<acc.<80%
DB00650	C(=O)N1C(CNc2ccc(cc2)C(=O)N[C@@H](CCC(=O)O)C(=O)O)CNc2c1c(=O)[nH]c(N)n2	473.446	-2.6618	Aq-n	1.08133	80%<acc.<70%
DB00651	Cn1c2c(n(CC(O)CO)cn2)c(=O)n(C)c1=O	254.246	-0.230703	Aq-n	1.13443	80%<acc.<70%
DB00652	CC1C2Cc3c(cc(O)cc3)C1(C)CCN2CC=C(C)C	285.431	-4.50233	Aq-n	0.777038	90%<acc.<80%
DB00653	[O-]S(=O)(=O)[O-]		-0.634785	Aq-w	2.09621	acc.<70%
DB00654	CC(C)OC(=O)CCC/C=C\C[C@H]1[C@@H](O)C[C@@H](O)[C@@H]1CC[C@@H](O)CCc1ccccc1	432.601	-5.89177	Aq-n	0.9432	90%<acc.<80%
DB00655	[C@@H]12CCC(=O)[C@@]1(C)CC[C@@H]1c3c(CC[C@@H]21)cc(O)cc3	270.372	-4.63289	Aq-n	0.695156	acc.>90%
DB00656	Clc1cccc(c1)N1CCN(CCCn2nc3ccccn3c2=O)CC1	371.872	-3.73827	Aq-n	1.07768	80%<acc.<70%
DB00657	CNC1(C)C2CCC(C2)C1(C)C	167.296	-2.39256	Aq-n	0.744081	90%<acc.<80%
DB00658	ClCC1CO1	92.525	0.374369	Aq-w	0.616051	acc.>90%
DB00659	CC(=O)NCCCS(=O)(=O)O	181.213	0.0935699	Aq-n	0.764556	90%<acc.<80%
DB00660	Cc1cc(OCC2CNC(=O)O2)cc(C)c1	221.256	-2.62555	Aq-n	0.756745	90%<acc.<80%
DB00661	COc1c(OC)cc(CCN(C)CCCC(C#N)(C(C)C)c2cc(OC)c(OC)cc2)cc1	454.611	-4.92197	Aq-n	1.02739	80%<acc.<70%
DB00662	COc1cc(cc(OC)c1OC)C(=O)NCc1ccc(OCCN(C)C)cc1	388.464	-2.45119	Aq-n	1.16928	80%<acc.<70%
DB00663	[C@@H]12C[C@@H](C)[C@](O)(C(=O)CO)[C@@]1(C)C[C@H](O)[C@@]1(F)[C@H]2C[C@H](F)C2=CC(=O)C=C[C@]12C	410.457	-3.54775	Aq-n	0.738164	90%<acc.<80%
DB00664	COc1nccnc1NS(=O)(=O)c1ccc(N)cc1	280.309	-2.13424	Aq-n	0.849958	90%<acc.<80%
DB00665	CC1(C)NC(=O)N(C1=O)c1cc(c(cc1)[N+](=O)[O-])C(F)(F)F	317.223	-3.91282	Aq-n	0.825539	90%<acc.<80%
DB00666	CC(C)C[C@H](NC(=O)[C@@H](Cc1cc2c(cccc2)cc1)NC(=O)[C@H](Cc1ccc(O)cc1)NC(=O)[C@H](CO)NC(=O)[C@H](Cc1c[nH]c2ccccc12)NC(=O)[C@H](Cc1c[nH]cn1)NC(=O)[C@@H]1CCC(=O)N1)C(=O)N[C@@H](CCCNC(=N)N)C(=O)N1CCC[C@H]1C(=O)NCC(=O)N	1322.5	-2.3576	Aq-w	1.47499	acc.<70%
DB00668	CNC[C@H](O)c1cc(O)c(O)cc1	183.207	-1.45437	Aq-n	0.70614	90%<acc.<80%
DB00669	CNS(=O)(=O)Cc1ccc2[nH]cc(CCN(C)C)c2c1	295.408	-1.74139	Aq-n	1.10847	80%<acc.<70%
DB00670	CN1CCN(CC(=O)N2c3ccccc3C(=O)Nc3c2nccc3)CC1	351.41	-2.24583	Aq-n	1.35504	acc.<70%
DB00671	[C@H]12SCC(=C(N1C(=O)[C@H]2NC(=O)/C(=N\OCC(=O)O)/c1csc(N)n1)C(=O)O)C=C	453.458	-3.33818	Aq-n	0.872963	90%<acc.<80%
DB00672	CCCNC(=O)NS(=O)(=O)c1ccc(Cl)cc1	276.745	-3.22257	Aq-n	0.574455	acc.>90%
DB00673	C[C@@H](O[C@H]1OCCN(Cc2n[nH]c(=O)[nH]2)[C@H]1c1ccc(F)cc1)c1cc(cc(c1)C(F)(F)F)C(F)(F)F	534.432	-5.58124	Aq-n	1.16269	80%<acc.<70%
DB00674	[C@H]12C[C@@H](O)C=C[C@@]31CCN(C)Cc1c3c(O2)c(OC)cc1		-2.30658	Aq-n	1.039	80%<acc.<70%
DB00675	CC/C(=C(\c1ccccc1)/c1ccc(OCCN(C)C)cc1)/c1ccccc1	371.524	-6.15395	Aq-n	1.31638	acc.<70%
DB00676	O=C(OCc1ccccc1)c1ccccc1	212.248	-3.96708	Aq-n	0.732376	90%<acc.<80%
DB00677	CC(C)OP(=O)(F)OC(C)C	184.147	-2.87369	Aq-n	0.825936	90%<acc.<80%
DB00678	CCCCc1nc(Cl)c(CO)n1Cc1ccc(cc1)c1ccccc1c1n[nH]nn1	422.92	-5.71084	Aq-n	0.931412	90%<acc.<80%
DB00679	CSc1cc2c(Sc3ccccc3N2CCC2CCCCN2C)cc1	370.587	-5.10401	Aq-n	1.23702	80%<acc.<70%
DB00680	CCOC(=O)Nc1cc2c(Sc3ccccc3N2C(=O)CCN2CCOCC2)cc1	427.526	-4.80434	Aq-n	0.924312	90%<acc.<80%
DB00681	[C@H]12C[C@@H](O[C@@H]3O[C@H](C)[C@@H](O)[C@H](N)[C@@H]3O)/C=C/C=C/C=C/C=C/C=C/C=C/C=C/[C@H](C)[C@@H](O)[C@@H](C)[C@H](C)OC(=O)C[C@H](O)C[C@H](O)CC[C@@H](O)[C@H](O)C[C@H](O)C[C@](O)(C[C@H](O)[C@H]1C(=O)O)O2	924.091	-1.85775	Aq-w	1.41276	acc.<70%
DB00682	CC(=O)CC(c1ccccc1)c1c(O)c2c(oc1=O)cccc2	308.333	-4.74553	Aq-n	0.488058	acc.>90%
DB00683	Cc1ncc2CN=C(c3ccccc3F)c3c(-n12)ccc(Cl)c3	325.774	-4.5492	Aq-n	0.790041	90%<acc.<80%
DB00684	NC[C@H]1O[C@H](O[C@@H]2[C@@H](N)C[C@@H](N)[C@H](O[C@H]3O[C@H](CO)[C@@H](O)[C@H](N)[C@H]3O)[C@H]2O)[C@H](N)C[C@@H]1O	467.52	-0.328743	Aq-n	1.12432	80%<acc.<70%
DB00685	[C@@H]12CN(C[C@@H]1[C@H]2N)c1nc2c(cc1F)c(=O)c(cn2c1c(F)cc(F)cc1)C(=O)O	416.359	-4.41091	Aq-n	1.1593	80%<acc.<70%
DB00686	O[C@@H]1CO[C@@H](O[C@@H]2CO[C@@H](O)[C@H](OS(=O)(=O)O)[C@H]2OS(=O)(=O)O)[C@H](OS(=O)(=O)O)[C@H]1OS(=O)(=O)O	602.501	-1.61412	Aq-n	1.14054	80%<acc.<70%
DB00687	[C@@H]12CC[C@](O)(C(=O)CO)[C@@]1(C)C[C@H](O)[C@@]1(F)[C@H]2CCC2=CC(=O)CC[C@]12C	380.456	-3.16851	Aq-n	0.778802	90%<acc.<80%
DB00688	COc1c(C/C=C(\C)/CCC(=O)OCCN2CCOCC2)c(O)c2C(=O)OCc2c1C	433.501	-3.39877	Aq-n	0.904994	90%<acc.<80%
DB00689	[C@H]12SCC(=C(N1C(=O)[C@H]2NC(=O)[C@H](N)c1ccccc1)C(=O)O)COC(=O)C	405.432	-2.9035	Aq-n	0.88922	90%<acc.<80%
DB00690	CCN(CC)CCN1c2c(cc(Cl)cc2)C(=NCC1=O)c1ccccc1F	387.886	-4.46331	Aq-n	1.00622	80%<acc.<70%
DB00691	CCOC(=O)[C@H](CCc1ccccc1)N[C@@H](C)C(=O)N1Cc2cc(OC)c(OC)cc2C[C@H]1C(=O)O	498.576	-3.44721	Aq-n	1.15301	80%<acc.<70%
DB00692	Cc1ccc(cc1)N(CC1=NCCN1)c1cc(O)ccc1	281.359	-3.92871	Aq-n	0.646664	acc.>90%
DB00693	Oc1ccc2c(Oc3cc(O)ccc3C32OC(=O)c2c3cccc2)c1	332.311	-5.6092	Aq-n	1.04806	80%<acc.<70%
DB00694	COc1cccc2c1C(=O)c1c(O)c3c(C[C@](O)(C[C@@H]3O[C@H]3C[C@H](N)[C@H](O)[C@H](C)O3)C(=O)C)c(O)c1C2=O	527.526	-3.61069	Aq-n	1.12906	80%<acc.<70%
DB00695	NS(=O)(=O)c1c(Cl)cc(NCc2ccco2)c(c1)C(=O)O	330.749	-3.8109	Aq-n	0.576296	acc.>90%
DB00696	[C@@H]12CCCN1C(=O)[C@H](Cc1ccccc1)N1C(=O)[C@](C)(NC(=O)[C@H]3CN(C)[C@@H]4Cc5c[nH]c6cccc(c56)C4=C3)O[C@@]21O	581.673	-4.46667	Aq-n	0.925228	90%<acc.<80%
DB00697	Clc1c(NC2=NCCN2)c2nsnc2cc1	253.718	-3.73034	Aq-n	0.870892	90%<acc.<80%
DB00698	[O-][N+](=O)c1ccc(o1)/C=N/N1CC(=O)NC1=O	238.159	-3.37538	Aq-n	0.515264	acc.>90%
DB00699	[C@@H]12Cc3cn(C)c4cccc(c34)[C@]1(C[C@@H](COC(=O)c1cncc(Br)c1)CN2C)OC	484.394	-3.72475	Aq-n	0.897355	90%<acc.<80%
DB00700	[C@@H]12CC[C@@]3(CCC(=O)O3)[C@@]1(C)C[C@H]1O[C@]31[C@H]2[C@@H](CC1=CC(=O)CC[C@]31C)C(=O)OC	414.498	-4.36421	Aq-n	1.24083	80%<acc.<70%
DB00701	CC(C)CN(C[C@@H](O)[C@H](Cc1ccccc1)NC(=O)O[C@H]1CCOC1)S(=O)(=O)c1ccc(N)cc1	505.637	-3.72969	Aq-n	0.881199	90%<acc.<80%
DB00703	Cn1nc(s/c/1=N/C(=O)C)S(=O)(=O)N	236.278	-1.84865	Aq-n	0.835023	90%<acc.<80%
DB00704	[C@@H]12Oc3c(O)ccc4c3[C@]31CCN(CC1CC1)[C@H](C4)[C@]3(O)CCC2=O	341.407	-2.92027	Aq-n	0.839516	90%<acc.<80%
DB00705	CC(C)Nc1c(nccc1)N1CCN(CC1)C(=O)c1cc2c([nH]1)ccc(NS(=O)(=O)C)c2	456.572	-4.63706	Aq-n	0.972374	90%<acc.<80%
DB00706	CCOc1ccccc1OCCN[C@H](C)Cc1cc(c(OC)cc1)S(=O)(=O)N	408.52	-3.25683	Aq-n	1.10049	80%<acc.<70%
DB00708	CCC(=O)N(c1ccccc1)C1(COC)CCN(CCc2cccs2)CC1	386.561	-4.82064	Aq-n	0.908297	90%<acc.<80%
DB00709	Nc1nc(=O)n(cc1)[C@@H]1CS[C@H](CO)O1	229.261	-1.54696	Aq-n	0.723852	90%<acc.<80%
DB00710	CCCCCN(C)CCC(O)(P(=O)(O)O)P(=O)(O)O	319.231	-1.0326	Aq-n	0.901047	90%<acc.<80%
DB00711	CCN(CC)C(=O)N1CCN(C)CC1	199.298	-0.388964	Aq-n	1.01363	80%<acc.<70%
DB00712	CC(C(=O)O)c1cc(F)c(cc1)c1ccccc1	244.265	-4.54281	Aq-n	0.704329	acc.>90%
DB00713	[C@H]12SC(C)(C)[C@@H](N1C(=O)[C@H]2NC(=O)c1c(C)onc1c1ccccc1)C(=O)O	401.444	-3.90606	Aq-n	0.784609	90%<acc.<80%
DB00714	[C@H]12Cc3c(-c4cccc(CCN1C)c24)c(O)c(O)cc3	267.328	-4.16963	Aq-n	0.694526	acc.>90%
DB00715	Fc1ccc(cc1)[C@@H]1CCNC[C@H]1COc1cc2c(OCO2)cc1	329.371	-3.80292	Aq-n	0.877125	90%<acc.<80%
DB00716	CCCc1c2n(CC)c(cc(=O)c2cc2c1oc(cc2=O)C(=O)O)C(=O)O	371.345	-4.11827	Aq-n	1.08822	80%<acc.<70%
DB00717	[C@@H]12CC[C@@](O)(C#C)[C@@]1(C)CC[C@@H]1[C@H]3CCC(=O)C=C3CC[C@@H]21	298.426	-4.4549	Aq-n	0.814649	90%<acc.<80%
DB00718	CC(C)(C)C(=O)OCOP(=O)(COCCn1cnc2c(N)ncnc12)OCOC(=O)C(C)(C)C	501.477	-3.82961	Aq-n	0.890946	90%<acc.<80%
DB00719	CN1CCC(=C2c3ccccc3CCc3c2nccc3)CC1	290.41	-3.59203	Aq-n	0.852556	90%<acc.<80%
DB00720	OP(=O)(O)C(Cl)(Cl)P(=O)(O)O	244.891	-0.164784	Aq-n	0.980689	90%<acc.<80%
DB00721	CCN(CC)CCOC(=O)c1ccc(N)cc1	236.315	-1.74336	Aq-n	0.642071	acc.>90%
DB00722	NCCCC[C@H](N[C@@H](CCc1ccccc1)C(=O)O)C(=O)N1CCC[C@H]1C(=O)O	405.495	-2.67518	Aq-n	1.10629	80%<acc.<70%
DB00723	COc1cc(C(O)C(C)N)c(OC)cc1	211.261	-1.68602	Aq-n	0.70142	acc.>90%
DB00724	CC(C)Cn1cnc2c1c1c(cccc1)nc2N	240.31	-4.08332	Aq-n	0.80321	90%<acc.<80%
DB00725	C[N+]1(C)C2CCC1CC(C2)OC(=O)C(O)c1ccccc1	290.383	-1.70191	Aq-w	1.06281	80%<acc.<70%
DB00726	CC(CN(C)C)CN1c2ccccc2CCc2ccccc12	294.442	-4.24784	Aq-n	0.852081	90%<acc.<80%
DB00727	[O-][N+](=O)OCC(CO[N+](=O)[O-])O[N+](=O)[O-]	227.085	-2.1575	Aq-n	0.496179	acc.>90%
DB00728	[C@@H]12C[C@@H]([C@H](OC(=O)C)[C@@]1(C)CC[C@H]1[C@H]2CC[C@H]2C[C@H](O)[C@H](C[C@]12C)N1CCOCC1)[N+]1(CC=C)CCCC1	529.786	-4.51889	Aq-n	1.01198	80%<acc.<70%
DB00730	[nH]1c2ccccc2nc1c1cscn1	201.254	-4.076	Aq-n	0.889262	90%<acc.<80%
DB00731	CC(C)[C@H]1CC[C@@H](CC1)C(=O)N[C@H](Cc1ccccc1)C(=O)O	317.429	-4.42802	Aq-n	0.868126	90%<acc.<80%
DB00732	COc1cc2c(cc1OC)C(Cc1cc(OC)c(OC)cc1)[N+](C)(CCC(=O)OCCCCCOC(=O)CC[N+]1(C)CCc3c(cc(OC)c(OC)c3)C1Cc1cc(OC)c(OC)cc1)CC2	929.161	-6.84351	Aq-w	1.31161	acc.<70%
DB00733	C[n+]1c(/C=N/O)cccc1	137.162	-1.56356	Aq-n	0.731	90%<acc.<80%
DB00734	Cc1c(CCN2CCC(CC2)c2noc3c2ccc(F)c3)c(=O)n2CCCCc2n1	410.493	-4.13046	Aq-n	0.865456	90%<acc.<80%
DB00735	CN(CC=Cc1ccccc1)Cc1cccc2ccccc12	287.406	-4.92819	Aq-n	1.13101	80%<acc.<70%
DB00736	COc1cc2c([nH]c(n2)[S@@](=O)Cc2ncc(C)c(OC)c2C)cc1	345.424	-3.14603	Aq-n	1.03843	80%<acc.<70%
DB00737	Cc1cc(CN2CCN(CC2)C(c2ccccc2)c2ccc(Cl)cc2)ccc1	390.958	-5.70189	Aq-n	1.40596	acc.<70%
DB00738	NC(=N)c1ccc(OCCCCCOc2ccc(cc2)C(=N)N)cc1	340.427	-4.20991	Aq-n	0.877978	90%<acc.<80%
DB00739	[C@H]12SC(C)(C)[C@@H](N1C(=O)[C@H]2N1C(=O)[C@H](NC1(C)C)c1ccccc1)C(=O)O	389.477	-3.6559	Aq-n	0.848021	90%<acc.<80%
DB00740	Nc1nc2c(s1)cc(OC(F)(F)F)cc2	234.202	-3.95291	Aq-n	0.924622	90%<acc.<80%
DB00741	[C@@H]12CC[C@](O)(C(=O)CO)[C@@]1(C)C[C@H](O)[C@H]1[C@H]2CCC2=CC(=O)CC[C@]12C	362.466	-3.10684	Aq-n	0.473806	acc.>90%
DB00742	OC[C@@H](O)[C@@H](O)[C@H](O)[C@H](O)CO	182.172	0.747832	Aq-n	0.801889	90%<acc.<80%
DB00743	OC(=O)CN(CCN(CCN(CC(=O)[O-])CC(=O)[O-])CC(=O)[O-])C(COCc1ccccc1)C(=O)O	510.476	-0.412524	Aq-w	1.43523	acc.<70%
DB00744	CC(N(O)C(=O)N)c1cc2ccccc2s1	236.296	-3.02622	Aq-n	0.931315	90%<acc.<80%
DB00745	NC(=O)CS(=O)C(c1ccccc1)c1ccccc1	273.357	-3.01937	Aq-n	0.949723	90%<acc.<80%
DB00746	CC(=O)N(O)CCCCCNC(=O)CCC(=O)N(O)CCCCCNC(=O)CCC(=O)N(O)CCCCCN	560.693	-2.09015	Aq-n	1.24542	80%<acc.<70%
DB00747	CN1[C@H]2C[C@@H](C[C@@H]1[C@H]1O[C@@H]21)OC(=O)[C@H](CO)c1ccccc1	303.358	-0.889448	Aq-n	0.708061	90%<acc.<80%
DB00748	CN(C)CCOC(c1ccc(Cl)cc1)c1ccccn1	290.794	-2.80344	Aq-n	0.98238	90%<acc.<80%
DB00749	CCc1c2[nH]c3c(CCOC3(CC)CC(=O)O)c2ccc1	287.359	-3.31296	Aq-n	0.825311	90%<acc.<80%
DB00750	CCCNC(C)C(=O)Nc1ccccc1C	220.316	-2.55367	Aq-n	0.816492	90%<acc.<80%
DB00751	NC1=NCC2N1c1ccccc1Cc1ccccc21	249.317	-3.95606	Aq-n	0.700347	acc.>90%
DB00752	NC1CC1c1ccccc1	133.194	-1.34738	Aq-n	0.654106	acc.>90%
DB00753	FC(F)OC(Cl)C(F)(F)F	184.491	-2.69309	Aq-n	0.771622	90%<acc.<80%
DB00754	CCN1C(=O)NC(C1=O)c1ccccc1	204.229	-2.08028	Aq-n	0.760052	90%<acc.<80%
DB00755	C/C(=C\C=C\C(=C\C(=O)O)\C)/C=C/C1=C(C)CCCC1(C)C	300.442	-5.53925	Aq-n	0.832757	90%<acc.<80%
DB00756	Oc1c(Cc2c(O)c(Cl)cc(Cl)c2Cl)c(Cl)c(Cl)cc1Cl	406.907	-8.09011	Aq-n	0.849963	90%<acc.<80%
DB00757	[C@@H]1(C[C@H]2C[C@@H]3C[C@@H](C1)N2CC3=O)OC(=O)c1c[nH]c2c1cccc2	324.38	-3.86106	Aq-n	0.797001	90%<acc.<80%
DB00758	[C@@H](N1CCc2c(C1)ccs2)(C(=O)OC)c1ccccc1Cl	321.829	-3.95589	Aq-n	0.894957	90%<acc.<80%
DB00759	[C@@H]12C[C@H]3C(=C(O)[C@]1(O)C(=O)C(=C(O)[C@H]2N(C)C)C(=O)N)C(=O)c1c(O)cccc1[C@@]3(C)O	444.44	-3.11773	Aq-n	0.751999	90%<acc.<80%
DB00760	[C@H]1([C@@H](C)O)C(=O)N2C(=C(S[C@@H]3CN[C@@H](C3)C(=O)N(C)C)[C@H](C)[C@H]12)C(=O)O	383.47	-1.74759	Aq-n	0.873098	90%<acc.<80%
DB00762	CCc1c2Cn3c(-c2nc2ccc(OC(=O)N4CCC(CC4)N4CCCCC4)cc12)cc1c(COC(=O)[C@]1(O)CC)c3=O	586.689	-5.82847	Aq-n	0.914037	90%<acc.<80%
DB00763	Cn1cc[nH]c1=S	114.173	-0.65326	Aq-n	0.69833	acc.>90%
DB00764	[C@@H]12C[C@@H](C)[C@](O)(C(=O)CCl)[C@@]1(C)C[C@H](O)[C@@]1(Cl)[C@H]2CCC2=CC(=O)C=C[C@]12C	427.368	-4.22462	Aq-n	0.896713	90%<acc.<80%
DB00765	C[C@](N)(Cc1ccc(O)cc1)C(=O)O	195.218	-1.57725	Aq-n	0.750279	90%<acc.<80%
DB00766	[C@@H]12CC(=O)N1[C@@H](C(=O)O)/C(=C/CO)/O2	199.162	-0.924746	Aq-n	0.822282	90%<acc.<80%
DB00767	CCN(CC)C(=O)C1CN2CCc3cc(OC)c(OC)cc3C2CC1OC(=O)C	404.507	-2.58602	Aq-n	1.16369	80%<acc.<70%
DB00768	CN(C)CC/C=C\1/c2ccccc2COc2c1cc(CC(=O)O)cc2	337.419	-4.35125	Aq-n	0.911334	90%<acc.<80%
DB00769	[C@@H]12CC[C@](O)(C(=O)COC(=O)CN(CC)CC)[C@@]1(C)C[C@H](O)[C@H]1[C@H]2CCC2=CC(=O)CC[C@]12C	475.626	-3.49824	Aq-n	0.781176	90%<acc.<80%
DB00770	CCCCC[C@H](O)/C=C/[C@H]1[C@H](O)CC(=O)[C@@H]1CCCCCCC(=O)O	354.487	-3.63128	Aq-n	0.724729	90%<acc.<80%
DB00771	C[N@@+]12CC[C@@H](CC1)C(C2)OC(=O)C(O)(c1ccccc1)c1ccccc1	352.454	-2.75654	Aq-n	1.20516	80%<acc.<70%
DB00772	CCOC(=O)CC(SP(=S)(OC)OC)C(=O)OCC	330.364	-3.27249	Aq-n	0.891965	90%<acc.<80%
DB00773	[C@H]12COC(=O)[C@@H]1[C@H](c1cc(OC)c(O)c(OC)c1)c1cc3c(OCO3)cc1[C@H]2O[C@@H]1O[C@@H]2CO[C@@H](C)O[C@H]2[C@H](O)[C@H]1O	588.562	-3.49902	Aq-n	0.677542	acc.>90%
DB00774	NS(=O)(=O)c1cc2c(NCNS2(=O)=O)cc1C(F)(F)F	331.297	-2.5919	Aq-n	0.788338	90%<acc.<80%
DB00775	CCCCS(=O)(=O)N[C@@H](Cc1ccc(OCCCCC2CCNCC2)cc1)C(=O)O	440.606	-3.89657	Aq-n	0.799418	90%<acc.<80%
DB00776	NC(=O)N1c2ccccc2CC(=O)c2c1cccc2	252.273	-4.06258	Aq-n	1.08148	80%<acc.<70%
DB00777	CCC(=O)c1cc2c(Sc3ccccc3N2CC(C)N(C)C)cc1	340.492	-4.87585	Aq-n	0.682754	acc.>90%
DB00778	CC[C@H]1OC(=O)[C@H](C)[C@@H](O[C@H]2C[C@@](C)(OC)[C@@H](O)[C@H](C)O2)[C@H](C)[C@@H](O[C@@H]2O[C@H](C)C[C@@H]([C@H]2O)N(C)C)[C@](C)(O)C[C@@H](C)C(=NOCOCCOC)[C@H](C)[C@@H](O)[C@]1(C)O	837.058	-2.09231	Aq-w	1.41995	acc.<70%
DB00779	CCn1cc(C(=O)O)c(=O)c2c1nc(C)cc2	232.239	-3.53999	Aq-n	0.870923	90%<acc.<80%
DB00780	NNCCc1ccccc1	136.198	-0.792226	Aq-n	0.703633	acc.>90%
DB00782	CC(C)[N+](C)(CCOC(=O)C1c2ccccc2Oc2ccccc12)C(C)C	368.497	-5.077	Aq-n	0.903994	90%<acc.<80%
DB00783	[C@@H]12CC[C@H](O)[C@@]1(C)CC[C@@H]1c3c(CC[C@@H]21)cc(O)cc3	272.388	-4.78293	Aq-n	0.497454	acc.>90%
DB00784	Cc1c(C)c(Nc2ccccc2C(=O)O)ccc1	241.29	-4.57232	Aq-n	0.819975	90%<acc.<80%
DB00786	CNC(=O)[C@@H](NC(=O)[C@H](CC(C)C)[C@H](O)C(=O)NO)C(C)(C)C	331.413	-1.64841	Aq-n	0.772472	90%<acc.<80%
DB00787	Nc1nc(=O)c2c([nH]1)n(COCCO)cn2	225.208	-2.13412	Aq-n	0.845693	90%<acc.<80%
DB00788	COc1cc2c(cc1)cc(cc2)[C@H](C)C(=O)O	230.263	-3.3939	Aq-n	0.678011	acc.>90%
DB00789	OC(=O)CN(CCN(CCN(CC(=O)O)CC(=O)[O-])CC(=O)[O-])CC(=O)[O-]	390.325	-0.169923	Aq-w	1.09989	80%<acc.<70%
DB00790	[C@H]12C[C@H](N(C(=O)[C@H](C)N[C@@H](CCC)C(=O)OCC)[C@H]1CCCC2)C(=O)O	368.474	-3.05982	Aq-n	0.752988	90%<acc.<80%
DB00791	ClCCN(CCCl)c1c[nH]c(=O)[nH]c1=O	252.101	-2.2668	Aq-n	0.692714	acc.>90%
DB00792	CN(C)CCN(Cc1ccccc1)c1ccccn1	255.365	-2.07314	Aq-n	0.911211	90%<acc.<80%
DB00793	Clc1cc(Cl)c(Cl)cc1OCC#CI	361.393	-5.4798	Aq-n	0.764414	90%<acc.<80%
DB00794	CCC1(C(=O)NCNC1=O)c1ccccc1	218.256	-2.46106	Aq-n	0.693227	acc.>90%
DB00795	OC(=O)c1cc(ccc1O)/N=N/c1ccc(cc1)S(=O)(=O)Nc1ncccc1	398.4	-5.01846	Aq-n	0.86825	90%<acc.<80%
DB00796	CCOc1nc2c(n1Cc1ccc(cc1)c1ccccc1c1nnn[nH]1)c(ccc2)C(=O)OC(C)OC(=O)OC1CCCCC1	610.671	-7.90918	Aq-n	0.715288	90%<acc.<80%
DB00797	C(C1=NCCN1)c1ccccc1	160.22	-2.02658	Aq-n	0.87008	90%<acc.<80%
DB00798	[C@H]1(CC[C@@H](N)[C@@H](O[C@@H]2[C@@H](N)C[C@@H](N)[C@H](O[C@H]3OC[C@](C)(O)[C@H](NC)[C@H]3O)[C@H]2O)O1)C(C)NC	477.603	-0.218016	Aq-w	1.64022	acc.<70%
DB00799	CCOC(=O)c1cnc(cc1)C#Cc1cc2c(SCCC2(C)C)cc1	351.471	-6.03189	Aq-n	0.792872	90%<acc.<80%
DB00800	Oc1ccc(cc1)C1CNCCc2c(Cl)c(O)c(O)cc12	305.761	-4.08736	Aq-n	0.72058	90%<acc.<80%
DB00801	FC(F)(F)CN1c2c(cc(Cl)cc2)C(=NCC1=O)c1ccccc1	352.743	-5.09277	Aq-n	0.815328	90%<acc.<80%
DB00802	CCn1nnn(CCN2CCC(COC)(CC2)N(C(=O)CC)c2ccccc2)c1=O	416.526	-1.86154	Aq-n	1.03959	80%<acc.<70%
DB00804	CCN(CC)CCOC(=O)C1(CCCCC1)C1CCCCC1	309.494	-5.05393	Aq-n	0.868788	90%<acc.<80%
DB00805	Cc1cc(nnc1NCCN1CCOCC1)c1ccccc1	298.39	-2.23114	Aq-n	1.14251	80%<acc.<70%
DB00806	Cn1cnc2c1c(=O)n(CCCCC(=O)C)c(=O)n2C		-2.24046	Aq-n	0.820309	90%<acc.<80%
DB00807	CCCOc1c(N)cc(cc1)C(=O)OCCN(CC)CC	294.395	-2.59113	Aq-n	0.74017	90%<acc.<80%
DB00808	CC1Cc2ccccc2N1NC(=O)c1cc(c(Cl)cc1)S(=O)(=O)N	365.842	-3.82751	Aq-n	0.532867	acc.>90%
DB00809	CCN(Cc1ccncc1)C(=O)C(CO)c1ccccc1	284.359	-2.41741	Aq-n	0.790872	90%<acc.<80%
DB00810	OC(CCN1CCCCC1)(C1CC2CC1C=C2)c1ccccc1	311.469	-4.69518	Aq-n	0.734669	90%<acc.<80%
DB00811	NC(=O)c1nn(cn1)[C@@H]1O[C@H](CO)[C@@H](O)[C@H]1O	244.207	-0.821617	Aq-n	1.0836	80%<acc.<70%
DB00812	CCCCC1C(=O)N(N(C1=O)c1ccccc1)c1ccccc1	308.381	-5.07068	Aq-n	0.699998	acc.>90%
DB00813	CCC(=O)N(C1CCN(CCc2ccccc2)CC1)c1ccccc1	336.479	-3.91616	Aq-n	1.11041	80%<acc.<70%
DB00814	CN1C(=C(O)c2c(cccc2)S1(=O)=O)C(=O)Nc1ncc(C)s1	351.409	-4.28338	Aq-n	0.84311	90%<acc.<80%
DB00815	CCCCCCCCCCCCOS(=O)(=O)[O-]	265.395	-3.33264	Aq-w	0.887065	90%<acc.<80%
DB00816	CC(C)NCC(O)c1cc(O)cc(O)c1	211.261	-1.63968	Aq-n	0.710619	90%<acc.<80%
DB00817	CCn1cc(C(=O)O)c(=O)c2c1cc(cc2)c1ccncc1	294.31	-3.99774	Aq-n	0.912306	90%<acc.<80%
DB00818	CC(C)c1cccc(C(C)C)c1O	178.275	-3.74716	Aq-n	0.734831	90%<acc.<80%
DB00819	CC(=O)Nc1nnc(s1)S(=O)(=O)N	222.251	-2.03964	Aq-n	0.935583	90%<acc.<80%
DB00820	[C@H]12Cc3c([nH]c4ccccc34)[C@H](N1C(=O)CN(C)C2=O)c1cc2c(OCO2)cc1	389.411	-3.72894	Aq-n	0.986664	90%<acc.<80%
DB00821	CC(C(=O)O)c1cc2c(cc1)c1c([nH]2)ccc(Cl)c1	273.719	-5.11508	Aq-n	0.959178	90%<acc.<80%
DB00822	CCN(CC)C(=S)SSC(=S)N(CC)CC	296.552	-3.55355	Aq-n	0.978108	90%<acc.<80%
DB00823	[C@@H]12CC[C@@](OC(=O)C)(C#C)[C@@]1(C)CC[C@@H]1[C@H]3CC[C@H](OC(=O)C)C=C3CC[C@@H]21	384.516	-5.00836	Aq-n	0.799736	90%<acc.<80%
DB00824	CCCn1c2c([nH]cn2)c(=O)[nH]c1=O	194.194	-1.79626	Aq-n	0.814261	90%<acc.<80%
DB00825	CC(C)[C@@H]1CC[C@@H](C)C[C@H]1O	156.269	-2.51196	Aq-n	0.481821	acc.>90%
DB00826	[C@@H]12C[C@H](O)C[C@]3(O)C[C@H](O)[C@@H](C(=O)O)[C@H](C[C@@H](O[C@@H]4O[C@H](C)[C@@H](O)[C@H](N)[C@@H]4O)/C=C/C=C/C=C/C=C/C[C@@H](C)OC(=O)/C=C/[C@H]1O2)O3	665.733	-3.35758	Aq-n	0.989034	90%<acc.<80%
DB00827	CCn1nc(C(=O)O)c(=O)c2cc3c(OCO3)cc12	262.221	-4.07163	Aq-n	0.925414	90%<acc.<80%
DB00828	C[C@@H]1O[C@@H]1P(=O)(O)O	138.059	-0.114418	Aq-n	0.710043	90%<acc.<80%
DB00829	CN1c2c(cc(Cl)cc2)C(=NCC1=O)c1ccccc1	284.746	-3.70237	Aq-n	0.574681	acc.>90%
DB00830	CC1NCCOC1c1ccccc1	177.247	-1.72518	Aq-n	0.680446	acc.>90%
DB00831	CN1CCN(CCCN2c3ccccc3Sc3c2cc(cc3)C(F)(F)F)CC1	407.505	-5.3359	Aq-n	1.05684	80%<acc.<70%
DB00832	CN1C(=O)CC(C1=O)c1ccccc1	189.214	-1.94964	Aq-n	0.735347	90%<acc.<80%
DB00833	[C@H]12SCC(=C(N1C(=O)[C@H]2NC(=O)[C@H](N)c1ccccc1)C(=O)O)Cl	367.814	-2.96692	Aq-n	0.852479	90%<acc.<80%
DB00834	[C@@H]12CC[C@@](O)(C#CC)[C@@]1(C)C[C@H](c1ccc(cc1)N(C)C)C1=C3CCC(=O)C=C3CC[C@@H]21	429.604	-6.91156	Aq-n	1.26847	acc.<70%
DB00835	CN(C)CCC(c1ccc(Br)cc1)c1ccccn1	319.246	-3.82304	Aq-n	0.738418	90%<acc.<80%
DB00836	CN(C)C(=O)C(CCN1CCC(O)(CC1)c1ccc(Cl)cc1)(c1ccccc1)c1ccccc1	477.048	-6.4409	Aq-n	1.05754	80%<acc.<70%
DB00837	OC(=N)CCCN=C(c1ccc(Cl)cc1)c1c(O)ccc(F)c1		-4.59616	Aq-n	0.662828	acc.>90%
DB00838	[C@@H]12C[C@@H](C)[C@H](C(=O)CO)[C@@]1(C)C[C@H](O)[C@@]1(Cl)[C@H]2C[C@H](F)C2=CC(=O)C=C[C@]12C	410.913	-4.27776	Aq-n	0.779292	90%<acc.<80%
DB00839	Cc1ccc(cc1)S(=O)(=O)NC(=O)NN1CCCCCC1	311.407	-3.0025	Aq-n	0.837962	90%<acc.<80%
DB00841	CC(CCc1ccc(O)cc1)NCCc1cc(O)c(O)cc1	301.386	-3.83753	Aq-n	0.725354	90%<acc.<80%
DB00842	OC1N=C(c2ccccc2)c2c(NC1=O)ccc(Cl)c2	286.718	-4.02462	Aq-n	0.680752	acc.>90%
DB00843	COc1c(OC)cc2C(=O)C(CC3CCN(Cc4ccccc4)CC3)Cc2c1	379.5	-4.80444	Aq-n	0.768822	90%<acc.<80%
DB00844	O[C@H]1CC[C@@]2(O)[C@H]3Cc4ccc(O)c5c4[C@@]2(CCN3CC2CCC2)[C@H]1O5	357.45	-2.99409	Aq-n	0.744943	90%<acc.<80%
DB00845	CC(C)N=c1cc2-c(nc3c(n2c2ccc(Cl)cc2)cccc3)cc1Nc1ccc(Cl)cc1	473.407	-7.41926	Aq-n	0.842689	90%<acc.<80%
DB00846	CC1(C)O[C@@H]2C[C@H]3[C@@H]4C[C@H](F)C5=CC(=O)CC[C@]5(C)[C@H]4[C@@H](O)C[C@]3(C)[C@@]2(O1)C(=O)CO	436.52	-4.0746	Aq-n	0.880448	90%<acc.<80%
DB00847	NCCS	77.152	0.599376	Aq-n	0.736046	90%<acc.<80%
DB00848	C1CN2C[C@@H](N=C2S1)c1ccccc1	204.298	-3.0081	Aq-n	0.862533	90%<acc.<80%
DB00849	CCC1(C(=O)NC(=O)N(C)C1=O)c1ccccc1	246.266	-2.26324	Aq-n	0.732782	90%<acc.<80%
DB00850	OCCN1CCN(CCCN2c3ccccc3Sc3c2cc(Cl)cc3)CC1	403.979	-4.15773	Aq-n	0.906349	90%<acc.<80%
DB00851	CN(C)/N=N/c1c(nc[nH]1)C(=O)N	182.187	-2.56047	Aq-n	0.829243	90%<acc.<80%
DB00852	CN[C@@H](C)[C@@H](O)c1ccccc1	165.236	-0.481617	Aq-n	0.698324	acc.>90%
DB00853	Cn1nnc2c(ncn2c1=O)C(=O)N		-2.63616	Aq-n	1.01293	80%<acc.<70%
DB00854	[C@@H]12CCCC[C@]31CCN(C)[C@@H]2Cc1c3cc(O)cc1	257.377	-3.69688	Aq-n	0.71302	90%<acc.<80%
DB00855	NCC(=O)CCC(=O)O	131.131	-0.244551	Aq-n	0.67115	acc.>90%
DB00856	OCC(O)COc1ccc(Cl)cc1	202.637	-1.69366	Aq-n	0.798904	90%<acc.<80%
DB00857	CN(C/C=C/C#CC(C)(C)C)Cc1cccc2ccccc12	291.438	-4.71014	Aq-n	0.818596	90%<acc.<80%
DB00858	[C@@H]12CC[C@H](O)[C@@]1(C)CC[C@H]1[C@H]2CC[C@H]2CC(=O)[C@H](C)C[C@]12C	304.474	-4.49145	Aq-n	0.684054	acc.>90%
DB00859	[C@H](N)(C(=O)O)C(C)(C)S	149.215	-0.177538	Aq-n	0.68908	acc.>90%
DB00860	[C@@H]12CC[C@](O)(C(=O)CO)[C@@]1(C)C[C@H](O)[C@H]1[C@H]2CCC2=CC(=O)C=C[C@]12C	360.45	-3.13788	Aq-n	0.538161	acc.>90%
DB00861	OC(=O)c1c(O)ccc(c1)c1c(F)cc(F)cc1	250.2	-3.96765	Aq-n	1.00327	80%<acc.<70%
DB00862	CCCc1nc(C)c2n1[nH]c(nc2=O)c1c(OCC)ccc(c1)S(=O)(=O)N1CCN(CC)CC1	488.614	-3.07872	Aq-n	1.07544	80%<acc.<70%
DB00863	CNC(=C[N+](=O)[O-])NCCSCc1ccc(CN(C)C)o1	314.411	-1.86119	Aq-n	0.889055	90%<acc.<80%
DB00864	CO[C@@H]1C[C@@H](CC[C@H]1O)/C=C(\C)/[C@H]1OC(=O)[C@@H]2CCCCN2C(=O)C(=O)[C@]2(O)O[C@@H]([C@H](C[C@H]2C)OC)[C@H](C[C@@H](C)C/C(=C/[C@@H](CC=C)C(=O)C[C@H](O)[C@H]1C)/C)OC	804.031	-3.58563	Aq-w	1.42778	acc.<70%
DB00865	C[C@@H](Cc1ccccc1)N(C)Cc1ccccc1	239.362	-4.19213	Aq-n	0.776487	90%<acc.<80%
DB00866	CC(C)NCC(O)COc1ccccc1CC=C	249.354	-2.89127	Aq-n	0.488381	acc.>90%
DB00867	C[C@@H](NCCc1ccc(O)cc1)[C@@H](O)c1ccc(O)cc1	287.359	-3.24076	Aq-n	0.847705	90%<acc.<80%
DB00868	CCCCNc1ccc(cc1)C(=O)OCCOCCOCCOCCOCCOCCOCCOCCOCCOC	603.75	-1.92279	Aq-n	1.33231	acc.<70%
DB00869	CCN[C@H]1C[C@H](C)S(=O)(=O)c2c1cc(s2)S(=O)(=O)N	324.449	-2.38163	Aq-n	0.827752	90%<acc.<80%
DB00870	CC(C(=O)O)c1ccc(cc1)C(=O)c1cccs1	260.314	-4.65601	Aq-n	0.885941	90%<acc.<80%
DB00871	CC(C)(C)NCC(O)c1cc(O)cc(O)c1		-2.01858	Aq-n	0.750258	90%<acc.<80%
DB00872	Cc1nc2-c3c(N(CCc2[nH]1)C(=O)c1ccc(NC(=O)c2ccccc2c2ccccc2)cc1)cccc3	498.586	-7.38734	Aq-n	0.87611	90%<acc.<80%
DB00873	[C@@H]12CC[C@](O)(C(=O)OCCl)[C@@]1(C)C[C@H](O)[C@H]1[C@H]2CCC2=CC(=O)C=C[C@]12C	394.895	-4.09559	Aq-n	0.841392	90%<acc.<80%
DB00874	COc1ccccc1OCC(O)CO	198.218	-0.941146	Aq-n	0.794086	90%<acc.<80%
DB00875	C(=C\1/c2ccccc2Sc2c1cc(cc2)C(F)(F)F)\CCN1CCN(CCO)CC1	434.527	-4.44516	Aq-n	0.932578	90%<acc.<80%
DB00876	CCCCc1ncc(/C=C(\Cc2cccs2)/C(=O)O)n1Cc1ccc(cc1)C(=O)O	424.522	-5.13374	Aq-n	0.882476	90%<acc.<80%
DB00877	[C@@H]1(C[C@@H](C)[C@@H]2CC(=O)[C@H](C)/C=C(\C)/[C@@H](O)[C@@H](OC)C(=O)[C@H](C)C[C@H](C)/C=C/C=C/C=C(\C)/[C@H](C[C@@H]3CC[C@@H](C)[C@@](O)(O3)C(=O)C(=O)N3CCCC[C@H]3C(=O)O2)OC)CC[C@@H](O)[C@@H](C1)OC	914.187	-6.02931	Aq-n	0.920826	90%<acc.<80%
DB00878	Clc1ccc(NC(=N)NC(=N)NCCCCCCNC(=N)NC(=N)Nc2ccc(Cl)cc2)cc1	505.458	-6.10656	Aq-n	1.501	acc.<70%
DB00879	Nc1nc(=O)n(cc1F)[C@@H]1CS[C@H](CO)O1	247.251	-1.85337	Aq-n	0.821367	90%<acc.<80%
DB00880	NS(=O)(=O)c1c(Cl)cc2NC=NS(=O)(=O)c2c1	295.729	-2.57833	Aq-n	0.654941	acc.>90%
DB00881	CCOC(=O)[C@H](CCc1ccccc1)N[C@@H](C)C(=O)N1Cc2ccccc2C[C@H]1C(=O)O	438.524	-4.55107	Aq-n	0.916473	90%<acc.<80%
DB00882	CCN(CC)CCOc1ccc(cc1)C(=C(Cl)c1ccccc1)c1ccccc1	405.969	-6.16629	Aq-n	1.33425	acc.<70%
DB00883	[C@H]12OC[C@H](O[N+](=O)[O-])[C@H]1OC[C@H]2O[N+](=O)[O-]	236.136	-2.19109	Aq-n	1.03624	80%<acc.<70%
DB00884	OC(Cc1cnccc1)(P(=O)(O)O)P(=O)(O)O	283.113	-2.33201	Aq-n	1.05499	80%<acc.<70%
DB00885	Cc1cccn2c(=O)c(cnc12)c1n[nH]nn1	228.215	-2.74706	Aq-n	0.873805	90%<acc.<80%
DB00886	[C@H]12CCC[C@H](N1C(=O)[C@H](CCS2)NC(=O)[C@@H](S)Cc1ccccc1)C(=O)O	408.545	-3.90911	Aq-n	0.950229	90%<acc.<80%
DB00887	CCCCNc1c(Oc2ccccc2)c(cc(c1)C(=O)O)S(=O)(=O)N	364.423	-3.96377	Aq-n	0.738006	90%<acc.<80%
DB00888	CN(CCCl)CCCl	156.056	-1.37407	Aq-n	0.664077	acc.>90%
DB00889	Cn1nc(C(=O)N[C@@H]2C[C@@H]3CCC[C@H](C2)N3C)c2c1cccc2	312.417	-2.1395	Aq-n	1.10126	80%<acc.<70%
DB00890	C(=C(\C(=C\C)\c1ccc(O)cc1)/c1ccc(O)cc1)/C	266.34	-5.01375	Aq-n	0.91542	90%<acc.<80%
DB00891	Nc1ccc(cc1)S(=O)(=O)Nc1ccccn1	249.295	-2.22482	Aq-n	0.690316	acc.>90%
DB00892	CCCCOc1cc(ccc1N)C(=O)OCCN(CC)CC	308.422	-3.18753	Aq-n	0.661104	acc.>90%
DB00894	[C@@H]12CCC3=CC(=O)C=C[C@]3(C)[C@H]1CC[C@]1(C)OC(=O)CC[C@@H]21	300.398	-4.19444	Aq-n	1.00321	80%<acc.<70%
DB00896	[C@@H]12C[C@@H](C)[C@](C)(C(=O)CC)[C@@]1(C)C[C@H](O)[C@H]1[C@H]2CCC2=CC(=O)C=C[C@]12C	370.533	-4.69046	Aq-n	0.797036	90%<acc.<80%
DB00897	Cc1nnc2CN=C(c3ccccc3Cl)c3c(-n12)ccc(Cl)c3	343.217	-4.92919	Aq-n	0.96147	90%<acc.<80%
DB00899	CCC(=O)N(c1ccccc1)C1(CCN(CCC(=O)OC)CC1)C(=O)OC	376.453	-3.38348	Aq-n	0.940896	90%<acc.<80%
DB00900	OC[C@@H]1CC[C@@H](O1)n1cnc2c1[nH]cnc2=O	236.231	-1.53977	Aq-n	0.967534	90%<acc.<80%
DB00901	Cc1ccc(cc1)C(=O)Oc1c(OC(=O)c2ccc(C)cc2)cc(cc1)C(O)CNC(C)(C)C	461.558	-7.37656	Aq-n	1.02828	80%<acc.<70%
DB00902	CN1CCC(CN2c3ccccc3Sc3ccccc23)C1	296.439	-4.70031	Aq-n	0.777165	90%<acc.<80%
DB00903	CCC(=C)C(=O)c1c(Cl)c(Cl)c(OCC(=O)O)cc1	303.141	-4.57337	Aq-n	0.810436	90%<acc.<80%
DB00904	Cn1c2c(c3ccccc13)C(=O)C(Cn1ccnc1C)CC2	293.37	-3.10932	Aq-n	0.797865	90%<acc.<80%
DB00905	CCNC(=O)CCC/C=C\C[C@H]1[C@@H](O)C[C@@H](O)[C@@H]1/C=C/[C@@H](O)CCc1ccccc1	415.574	-4.51171	Aq-n	0.896976	90%<acc.<80%
DB00906	Cc1c(scc1)C(=CCCN1CCC[C@H](C1)C(=O)O)c1c(C)ccs1	375.559	-5.46486	Aq-n	0.888344	90%<acc.<80%
DB00907	[C@H]12CC[C@H]([C@H]([C@H](C1)OC(=O)c1ccccc1)C(=O)OC)N2C	303.358	-2.30132	Aq-n	0.62574	acc.>90%
DB00908	[C@@H]12CCN(C[C@@H]1C=C)[C@H](C2)[C@@H](O)c1c2cc(OC)ccc2ncc1	324.424	-2.83837	Aq-n	0.81273	90%<acc.<80%
DB00909	NS(=O)(=O)Cc1noc2ccccc12	212.23	-2.25306	Aq-n	0.789206	90%<acc.<80%
DB00910	[C@@H]1(CC[C@H]2/C(=C/C=C3C[C@@H](O)C[C@H](O)C3)/CCC[C@]12C)[C@H](C)/C=C/[C@H](C)C(C)(C)O	416.646	-6.31562	Aq-n	1.04274	80%<acc.<70%
DB00911	CCS(=O)(=O)CCn1c(C)ncc1[N+](=O)[O-]	247.276	-1.8275	Aq-n	0.77699	90%<acc.<80%
DB00912	CCOc1c(ccc(CC(=O)N[C@@H](CC(C)C)c2ccccc2N2CCCCC2)c1)C(=O)O	452.595	-6.34646	Aq-n	1.01685	80%<acc.<70%
DB00913	CCOC(=O)C1(CCN(CCc2ccc(N)cc2)CC1)c1ccccc1	352.478	-4.91788	Aq-n	0.887662	90%<acc.<80%
DB00914	NC(=N)NC(=N)NCCc1ccccc1	205.265	-2.94601	Aq-n	0.94564	90%<acc.<80%
DB00915	NC12CC3CC(CC(C3)C1)C2	151.253	-2.38886	Aq-n	0.813075	90%<acc.<80%
DB00916	Cc1ncc(n1CCO)[N+](=O)[O-]	171.156	-1.28966	Aq-n	0.554829	acc.>90%
DB00917	CCCCC[C@H](O)/C=C/[C@H]1[C@H](O)CC(=O)[C@@H]1C/C=C\CCCC(=O)O	352.471	-3.54692	Aq-n	0.817513	90%<acc.<80%
DB00918	CN(C)CCc1c[nH]c2c1cc(CS(=O)(=O)N1CCCC1)cc2	335.473	-1.55008	Aq-n	1.25103	80%<acc.<70%
DB00919	[C@@H]12O[C@H](C)CC(=O)[C@]1(O)O[C@@H]1[C@@H](NC)[C@@H](O)[C@@H](NC)[C@H](O)[C@H]1O2	332.353	-0.0822237	Aq-n	1.04755	80%<acc.<70%
DB00920	CN1CCC(=C2c3c(scc3)C(=O)Cc3ccccc23)CC1	309.434	-4.34873	Aq-n	0.838281	90%<acc.<80%
DB00921	CO[C@]12CC[C@@]3(C[C@@H]1[C@](C)(O)C(C)(C)C)[C@H]1Cc4c5c(O[C@@H]2[C@@]35CCN1CC1CC1)c(O)cc4	467.65	-5.42319	Aq-w	2.57089	acc.<70%
DB00922	C[C@@H]1CC(=O)NN=C1c1ccc(NN=C(C#N)C#N)cc1	280.291	-3.31189	Aq-n	0.733176	90%<acc.<80%
DB00923	[C@H]12SCC(=C(N1C(=O)[C@H]2NC(=O)Cc1ccccc1CN)C(=O)O)CSc1nnnn1CC(=O)O	519.565	-3.14623	Aq-n	1.2094	80%<acc.<70%
DB00924	CN(C)CCC=C1c2ccccc2C=Cc2ccccc12	275.395	-4.90783	Aq-n	0.811731	90%<acc.<80%
DB00925	CC(COc1ccccc1)N(CCCl)Cc1ccccc1	303.833	-4.66093	Aq-n	0.807704	90%<acc.<80%
DB00926	CCOC(=O)C=C(C)C=CC=C(C)C=Cc1c(C)c(C)c(OC)cc1C	354.49	-6.32474	Aq-n	0.869022	90%<acc.<80%
DB00927	NC(=Nc1nc(CSCCC(=NS(=O)(=O)N)N)cs1)N	337.456	-2.66443	Aq-n	0.590747	acc.>90%
DB00928	Nc1nc(=O)n(cn1)[C@@H]1O[C@H](CO)[C@@H](O)[C@H]1O	244.207	-1.2523	Aq-n	1.08301	80%<acc.<70%
DB00929	CCCCC(C)(O)C/C=C/[C@H]1[C@H](O)CC(=O)[C@@H]1CCCCCCC(=O)OC	382.541	-4.58526	Aq-n	0.817907	90%<acc.<80%
DB00931	[C@@H]12[C@@H](O)[C@@H]3C(=C)c4c(c(O)ccc4)C(=O)C3=C(O)[C@]1(O)C(=O)C(=C(O)[C@H]2N(C)C)C(=O)N	442.424	-2.61228	Aq-n	0.949455	90%<acc.<80%
DB00932	[C@@H](CC)(c1cc(NS(=O)(=O)c2ncc(cc2)C(F)(F)F)ccc1)C1=C(O)C[C@@](CCC)(CCc2ccccc2)OC1=O	602.675	-6.68831	Aq-n	0.750412	90%<acc.<80%
DB00933	CN1CCCCC1CCN1c2c(Sc3c1cc(cc3)S(=O)C)cccc2	386.586	-5.25115	Aq-n	0.928175	90%<acc.<80%
DB00934	CNCCCC12CCC(c3ccccc13)c1ccccc21	277.411	-5.54246	Aq-n	0.821669	90%<acc.<80%
DB00935	Cc1cc(c(O)c(C)c1CC1=NCCN1)C(C)(C)C		-3.16268	Aq-n	0.785891	90%<acc.<80%
DB00936	OC(=O)c1ccccc1O	138.122	-1.36237	Aq-n	0.615976	acc.>90%
DB00937	CCN(CC)C(C)C(=O)c1ccccc1	205.301	-2.03227	Aq-n	0.775709	90%<acc.<80%
DB00938	OCc1c(O)ccc(c1)C(O)CNCCCCCCOCCCCc1ccccc1	415.574	-5.19984	Aq-n	0.867093	90%<acc.<80%
DB00939	Cc1c(Cl)c(Nc2ccccc2C(=O)O)c(Cl)cc1	296.153	-4.71674	Aq-n	0.838267	90%<acc.<80%
DB00940	CC[N+](C)(CC)CCOC(=O)C1c2ccccc2Oc2ccccc12	340.443	-4.27129	Aq-n	0.712022	90%<acc.<80%
DB00941	C[N+](C)(CCCCCC[N+](C)(C)C1c2c(-c3c1cccc3)cccc2)C1c2c(-c3c1cccc3)cccc2	502.746	-4.5652	Aq-n	1.61787	acc.<70%
DB00942	OC(CCN1CCCCC1)(C1CCCC1)c1ccccc1	287.447	-4.73983	Aq-n	0.716641	90%<acc.<80%
DB00943	Nc1nc(=O)n(cc1)[C@H]1CC[C@@H](CO)O1	211.221	-1.18804	Aq-n	0.694827	acc.>90%
DB00944	CN(CCCCCCCCCCN(C)C(=O)Oc1cccc(c1)[N+](C)(C)C)C(=O)Oc1cccc(c1)[N+](C)(C)C	556.792	-6.90448	Aq-n	0.99819	90%<acc.<80%
DB00945	CC(=O)Oc1ccccc1C(=O)O		-1.72136	Aq-n	0.51349	acc.>90%
DB00946	CCC(c1ccccc1)c1c(O)c2c(oc1=O)cccc2	280.323	-4.72984	Aq-n	0.798287	90%<acc.<80%
DB00947	[C@@H]12CC[C@H](O)[C@@]1(C)CC[C@@H]1c3ccc(O)cc3C[C@@H](CCCCCCCCCS(=O)CCCC(F)(F)C(F)(F)F)[C@@H]21	606.782	-7.01331	Aq-n	1.00648	80%<acc.<70%
DB00948	[C@H]12SC(C)(C)[C@@H](N1C(=O)[C@H]2NC(=O)[C@H](NC(=O)N1CCN(C1=O)S(=O)(=O)C)c1ccccc1)C(=O)O	539.592	-2.918	Aq-n	1.03365	80%<acc.<70%
DB00949	NC(=O)OCC(COC(=O)N)c1ccccc1	238.243	-2.61255	Aq-n	0.780723	90%<acc.<80%
DB00950	CC(C)(C(=O)O)c1ccc(cc1)C(O)CCCN1CCC(CC1)C(O)(c1ccccc1)c1ccccc1	501.667	-6.64651	Aq-n	0.819239	90%<acc.<80%
DB00951	NNC(=O)c1ccncc1	137.142	-0.278236	Aq-n	0.959678	90%<acc.<80%
DB00952	CNS(=O)(=O)CCc1cc2c([nH]cc2C2CCN(C)CC2)cc1	335.473	-2.43217	Aq-n	0.927106	90%<acc.<80%
DB00953	CN(C)CCc1c[nH]c2c1cc(Cn1cncn1)cc2	269.352	-1.89486	Aq-n	1.08381	80%<acc.<70%
DB00954	CC[C@H]1OC(=O)[C@H](C)[C@@H](O[C@H]2C[C@@](C)(OC)[C@@H](O)[C@H](C)O2)[C@H](C)[C@@H](O[C@@H]2O[C@H](C)C[C@@H]([C@H]2O)N(C)C)[C@](C)(O)C[C@@H](C)[C@@H]2N[C@@H](COCCOC)O[C@H]([C@H]2C)[C@]1(C)O	835.086	-2.76539	Aq-w	1.56885	acc.<70%
DB00955	CCN[C@@H]1C[C@H](N)[C@@H](O[C@H]2OC(=CC[C@H]2N)CN)[C@H](O)[C@H]1O[C@H]1OC[C@](C)(O)[C@H](NC)[C@H]1O	475.587	-0.47636	Aq-n	1.20923	80%<acc.<70%
DB00956	[C@@H]12Oc3c(OC)ccc4c3[C@]31CCN(C)[C@H](C4)[C@@H]3CCC2=O	299.37	-1.24038	Aq-n	0.832238	90%<acc.<80%
DB00957	[C@@H]12CC[C@@](OC(=O)C)(C#C)[C@@]1(CC)CC[C@@H]1[C@H]3CC/C(=N\O)/C=C3CC[C@@H]21	369.505	-5.35621	Aq-n	0.874357	90%<acc.<80%
DB00959	[C@@H]12CC[C@](O)(C(=O)CO)[C@@]1(C)C[C@H](O)[C@H]1[C@H]2C[C@H](C)C2=CC(=O)C=C[C@]12C	374.477	-3.03671	Aq-n	0.758829	90%<acc.<80%
DB00960	CC(C)NCC(O)COc1cccc2c1cc[nH]2	248.326	-3.59477	Aq-n	1.0506	80%<acc.<70%
DB00961	CN1CCCCC1C(=O)Nc1c(C)cccc1C	246.354	-2.35683	Aq-n	0.921884	90%<acc.<80%
DB00962	CCN(C(=O)C)c1cccc(c1)c1ccnc2c(cnn12)C#N	305.341	-4.27065	Aq-n	0.963377	90%<acc.<80%
DB00963	Nc1c(CC(=O)O)cccc1C(=O)c1ccc(Br)cc1	334.169	-4.05705	Aq-n	0.759984	90%<acc.<80%
DB00964	Nc1cc(Cl)c(NC2=NCCN2)c(Cl)c1	245.113	-3.28173	Aq-n	0.788981	90%<acc.<80%
DB00966	CCCc1nc2c(cc(cc2C)c2nc3ccccc3n2C)n1Cc1ccc(cc1)c1ccccc1C(=O)O	514.629	-8.02851	Aq-n	0.804855	90%<acc.<80%
DB00967	Clc1cc2c(cc1)C(=C1CCNCC1)c1c(CC2)cccn1	310.828	-4.13855	Aq-n	0.918354	90%<acc.<80%
DB00968	C[C@](N)(Cc1ccc(O)c(O)c1)C(=O)O	211.217	-1.57051	Aq-n	0.714005	90%<acc.<80%
DB00969	Cn1c2c(c3ccccc13)C(=O)N(Cc1c(C)[nH]cn1)CC2	294.358	-3.43783	Aq-n	0.774718	90%<acc.<80%
DB00970	[C@@H]12CCCN1C(=O)[C@H](NC(=O)[C@@H](NC(=O)c1c3nc4-c(oc3c(C)cc1)c(C)c(=O)c(N)c4C(=O)N[C@H]1[C@@H](C)OC(=O)[C@H](C(C)C)N(C)C(=O)CN(C)C(=O)[C@@H]3CCCN3C(=O)[C@H](NC1=O)C(C)C)[C@@H](C)OC(=O)[C@H](C(C)C)N(C)C(=O)CN(C)C2=O)C(C)C	1255.44	-3.98493	Aq-w	2.00588	acc.<70%
DB00972	CN1CCCC(CC1)n1nc(Cc2ccc(Cl)cc2)c2ccccc2c1=O	381.907	-4.5187	Aq-n	0.918937	90%<acc.<80%
DB00973	[C@H]1(CC[C@H](O)c2ccc(F)cc2)C(=O)N(c2ccc(F)cc2)[C@@H]1c1ccc(O)cc1	409.432	-6.15881	Aq-n	1.16129	80%<acc.<70%
DB00974	OC(=O)CN(CCN(CC(=O)O)CC(=O)O)CC(=O)O	292.244	-1.44908	Aq-n	1.17801	80%<acc.<70%
DB00975	OCCN(CCO)c1nc2c(nc(nc2N2CCCCC2)N(CCO)CCO)c(n1)N1CCCCC1	504.636	-3.66239	Aq-n	1.02406	80%<acc.<70%
DB00976	[C@@H]12[C@@H](C)C(=O)[C@H](C)C[C@@](C)(OC)[C@H](O[C@@H]3O[C@H](C)C[C@@H]([C@H]3O)N(C)C)[C@@H](C)C(=O)[C@@H](C)C(=O)O[C@H](CC)[C@@]1(C)OC(=O)N2CCCCn1cnc(c1)c1cccnc1	812.018	-4.77226	Aq-w	1.24144	80%<acc.<70%
DB00977	[C@@H]12CC[C@@](O)(C#C)[C@@]1(C)CC[C@@H]1c3c(CC[C@@H]21)cc(O)cc3	296.41	-4.51702	Aq-n	0.543594	acc.>90%
DB00978	CCn1cc(C(=O)O)c(=O)c2cc(F)c(N3CCNC(C)C3)c(F)c12	351.353	-3.17603	Aq-n	0.987339	90%<acc.<80%
DB00979	CN(C)CCOC(=O)C(c1ccccc1)C1(O)CCCC1	291.391	-3.09378	Aq-n	0.687169	acc.>90%
DB00980	CCC(=O)NCC[C@@H]1CCc2c1c1c(OCC1)cc2	259.349	-2.94521	Aq-n	0.710088	90%<acc.<80%
DB00981	[C@H]12N(C)CC[C@@]1(C)c1c(ccc(OC(=O)NC)c1)N2C	275.352	-3.54066	Aq-n	0.844816	90%<acc.<80%
DB00982	C/C(=C\C=C\C(=C/C(=O)O)\C)/C=C/C1=C(C)CCCC1(C)C	300.442	-5.53925	Aq-n	0.832757	90%<acc.<80%
DB00983	COc1ccc(CC(C)NCC(O)c2cc(NC=O)c(O)cc2)cc1	344.411	-2.93963	Aq-n	0.781555	90%<acc.<80%
DB00984	[C@@H]12CC[C@H](OC(=O)CCc3ccccc3)[C@@]1(C)CC[C@@H]1[C@H]3CCC(=O)C=C3CC[C@@H]21	406.566	-6.54748	Aq-n	1.07506	80%<acc.<70%
DB00985	CN(C)CCOC(c1ccccc1)c1ccccc1	255.361	-3.25956	Aq-w	1.04216	80%<acc.<70%
DB00986	C[N+]1(C)CCC(C1)OC(=O)C(O)(C1CCCC1)c1ccccc1	318.437	-2.26471	Aq-n	0.81994	90%<acc.<80%
DB00987	Nc1nc(=O)n(cc1)[C@@H]1O[C@H](CO)[C@@H](O)[C@@H]1O	243.219	-0.942413	Aq-n	1.04389	80%<acc.<70%
DB00988	NCCc1cc(O)c(O)cc1	153.181	-1.31107	Aq-n	0.706397	90%<acc.<80%
DB00989	CCN(C)C(=O)Oc1cccc(c1)[C@H](C)N(C)C	250.342	-3.1057	Aq-n	0.749856	90%<acc.<80%
DB00990	[C@@H]12CCC(=O)[C@@]1(C)CC[C@H]1[C@H]2CC(=C)C2=CC(=O)C=C[C@]12C	296.41	-4.30337	Aq-n	0.895194	90%<acc.<80%
DB00991	OC(=O)CCc1nc(c(o1)c1ccccc1)c1ccccc1	293.322	-4.85245	Aq-n	0.754114	90%<acc.<80%
DB00992	COC(=O)CCC(=O)CN	145.158	-0.0760154	Aq-n	0.71421	90%<acc.<80%
DB00993	Cn1cnc(c1Sc1ncnc2c1[nH]cn2)[N+](=O)[O-]	277.269	-2.9577	Aq-n	0.966988	90%<acc.<80%
DB00996	NCC1(CC(=O)O)CCCCC1	171.24	-1.29577	Aq-n	0.691407	acc.>90%
DB00997	COc1cccc2c1C(=O)c1c(O)c3c(C[C@](O)(C[C@@H]3O[C@H]3C[C@H](N)[C@H](O)[C@H](C)O3)C(=O)CO)c(O)c1C2=O	543.525	-3.9302	Aq-n	1.16948	80%<acc.<70%
DB00998	CN[C@@H]1CCc2c(C1)c1c([nH]2)ccc(c1)C(=O)N	243.31	-2.56235	Aq-n	1.02923	80%<acc.<70%
DB00999	NS(=O)(=O)c1c(Cl)cc2NCNS(=O)(=O)c2c1	297.745	-2.56489	Aq-n	0.546195	acc.>90%
DB01000	[C@H]12SC(C)(C)[C@@H](N1C(=O)[C@H]2NC(=O)C1(N)CCCCC1)C(=O)O	341.433	-2.37206	Aq-n	0.934053	90%<acc.<80%
DB01001	CC(C)(C)NCC(O)c1cc(CO)c(O)cc1	239.315	-1.35725	Aq-n	0.789568	90%<acc.<80%
DB01002	CCCCN1CCCC[C@H]1C(=O)Nc1c(C)cccc1C	288.435	-4.30358	Aq-n	0.720301	90%<acc.<80%
DB01003	OC(COc1cccc2c1c(=O)cc(o2)C(=O)O)COc1cccc2c1c(=O)cc(o2)C(=O)O	468.37	-4.67897	Aq-n	0.974792	90%<acc.<80%
DB01004	Nc1nc2c(ncn2COC(CO)CO)c(=O)[nH]1	255.234	-1.73465	Aq-n	0.884729	90%<acc.<80%
DB01005	NC(=O)NO	76.055	0.507888	Aq-n	0.816526	90%<acc.<80%
DB01006	N#Cc1ccc(cc1)C(n1cncn1)c1ccc(cc1)C#N	285.31	-4.56756	Aq-n	0.876045	90%<acc.<80%
DB01007	Clc1c(COC(Cn2ccnc2)c2c(Cl)cc(Cl)cc2)ccs1	387.719	-5.92506	Aq-n	0.781332	90%<acc.<80%
DB01008	CS(=O)(=O)OCCCCOS(=O)(=O)C	246.306	-0.561295	Aq-n	1.02605	80%<acc.<70%
DB01009	CC(C(=O)O)c1cc(ccc1)C(=O)c1ccccc1	254.285	-4.14079	Aq-n	0.794534	90%<acc.<80%
DB01010	CC[N+](C)(C)c1cc(O)ccc1	166.244	-1.72943	Aq-n	0.734736	90%<acc.<80%
DB01011	CC(C)(C(=O)c1cnccc1)c1cccnc1	226.279	-2.27323	Aq-n	0.878975	90%<acc.<80%
DB01012	C[C@@H](NCCCc1cc(ccc1)C(F)(F)F)c1cccc2ccccc12	357.419	-7.26311	Aq-n	0.881926	90%<acc.<80%
DB01013	[C@@H]12C[C@H](C)[C@](OC(=O)CC)(C(=O)CCl)[C@@]1(C)C[C@H](O)[C@@]1(F)[C@H]2CCC2=CC(=O)C=C[C@]12C	466.977	-4.80977	Aq-n	0.869854	90%<acc.<80%
DB01014	OC(=O)CCNC(=O)c1ccc(cc1)/N=N/c1ccc(O)c(c1)C(=O)O	357.322	-4.4824	Aq-n	0.782983	90%<acc.<80%
DB01015	Cc1cc(NS(=O)(=O)c2ccc(N)cc2)no1	253.283	-2.68154	Aq-n	0.793857	90%<acc.<80%
DB01016	COc1c(cc(Cl)cc1)C(=O)NCCc1ccc(cc1)S(=O)(=O)NC(=O)NC1CCCCC1	494.013	-4.84077	Aq-n	0.848003	90%<acc.<80%
DB01017	[C@@H]12Cc3c(c(O)ccc3N(C)C)C(=O)C1=C(O)[C@]1(O)C(=O)C(=C(O)[C@@H](N(C)C)[C@@H]1C2)C(=O)N	457.483	-3.6012	Aq-n	0.859326	90%<acc.<80%
DB01018	NC(=N)NC(=O)Cc1c(Cl)cccc1Cl	246.097	-2.91138	Aq-n	0.781306	90%<acc.<80%
DB01019	CC(C[N+](C)(C)C)OC(=O)N	161.225	0.49993	Aq-n	0.797379	90%<acc.<80%
DB01020	[C@H]12OC[C@@H](O[N+](=O)[O-])[C@H]1OC[C@@H]2O	191.139	-0.305753	Aq-n	0.986022	90%<acc.<80%
DB01021	NS(=O)(=O)c1c(Cl)cc2NC(NS(=O)(=O)c2c1)C(Cl)Cl	380.662	-3.17292	Aq-n	0.562676	acc.>90%
DB01022	CC(C)CCC[C@@H](C)CCC[C@@H](C)CCC/C(=C/CC1=C(C)C(=O)c2c(cccc2)C1=O)/C	450.707	-7.77999	Aq-n	0.803707	90%<acc.<80%
DB01023	CCOC(=O)C1=C(C)NC(=C(C1c1c(Cl)c(Cl)ccc1)C(=O)OC)C	384.259	-5.66116	Aq-n	0.507546	acc.>90%
DB01024	COc1c(C/C=C(\C)/CCC(=O)O)c(O)c2C(=O)OCc2c1C	320.341	-3.49275	Aq-n	0.773942	90%<acc.<80%
DB01025	CC(C)c1cc2c(oc3nc(N)c(cc3c2=O)C(=O)O)cc1	298.298	-4.22549	Aq-n	1.03721	80%<acc.<70%
DB01026	CC(=O)N1CCN(CC1)c1ccc(OCC2COC(Cn3ccnc3)(O2)c2ccc(Cl)cc2Cl)cc1	531.44	-4.36608	Aq-n	0.894259	90%<acc.<80%
DB01028	COC(F)(F)C(Cl)Cl	164.966	-1.98644	Aq-n	0.725069	90%<acc.<80%
DB01029	CCCCC1=NC2(CCCC2)C(=O)N1Cc1ccc(cc1)c1ccccc1c1n[nH]nn1	428.54	-5.44981	Aq-n	0.871187	90%<acc.<80%
DB01030	CC[C@@]1(O)C(=O)OCc2c1cc1-c3c(Cn1c2=O)cc1c(ccc(O)c1CN(C)C)n3	421.453	-4.62259	Aq-n	1.21412	80%<acc.<70%
DB01031	NC(=O)OC1(CCCCC1)C#C	167.208	-1.56686	Aq-n	0.790206	90%<acc.<80%
DB01032	CCCN(CCC)S(=O)(=O)c1ccc(cc1)C(=O)O	285.365	-3.05763	Aq-n	0.879622	90%<acc.<80%
DB01033	S=c1nc[nH]c2c1[nH]cn2	152.182	-2.03399	Aq-n	0.68922	acc.>90%
DB01034	[C@H]1(O[C@@H]1C(=O)CC/C=C/C/C=C/C)C(=O)N	223.272	-1.82334	Aq-n	0.74928	90%<acc.<80%
DB01035	CCN(CC)CCNC(=O)c1ccc(N)cc1	235.331	-1.5352	Aq-n	0.749465	90%<acc.<80%
DB01036	CC(C)N(CC[C@H](c1ccccc1)c1c(O)ccc(C)c1)C(C)C	325.496	-6.33928	Aq-n	0.735111	90%<acc.<80%
DB01037	C[C@H](Cc1ccccc1)N(C)CC#C	187.286	-2.1601	Aq-n	0.673903	acc.>90%
DB01038	CCC(=O)c1ccc2Sc3c(cccc3)N(CCCN3CCN(CCO)CC3)c2c1	425.598	-4.18491	Aq-n	0.965092	90%<acc.<80%
DB01039	CC(C)OC(=O)C(C)(C)Oc1ccc(cc1)C(=O)c1ccc(Cl)cc1	360.837	-5.1331	Aq-n	0.671207	acc.>90%
DB01041	O=C1N(C2CCC(=O)NC2=O)C(=O)c2ccccc12	258.233	-2.00472	Aq-n	0.77454	90%<acc.<80%
DB01042	N[C@@H](Cc1ccc(cc1)N(CCCl)CCCl)C(=O)O		-2.05285	Aq-n	0.848367	90%<acc.<80%
DB01043	CC12CC3CC(C)(C1)CC(N)(C3)C2	179.307	-2.45769	Aq-n	0.925575	90%<acc.<80%
DB01044	COc1c2n(cc(C(=O)O)c(=O)c2cc(F)c1N1CCNC(C)C1)C1CC1	375.4	-3.98191	Aq-n	1.07466	80%<acc.<70%
DB01045	CO[C@H]1/C=C/O[C@@]2(C)Oc3c(C2=O)c2c(O)c(/C=N/N4CCN(C)CC4)c(NC(=O)/C(=C\C=C\[C@H](C)[C@H](O)[C@@H](C)[C@@H](O)[C@@H](C)[C@H](OC(=O)C)[C@@H]1C)/C)c(O)c2c(O)c3C	822.953	-4.36276	Aq-w	1.87364	acc.<70%
DB01046	[C@@H]12CC(=O)[C@H](CCCCCCC(=O)O)[C@H]1CC[C@@](O)(O2)C(F)(F)CCCC	390.467	-5.30848	Aq-n	0.878817	90%<acc.<80%
DB01047	[C@@H]12C[C@H]3[C@@H]4C[C@H](F)C5=CC(=O)C=C[C@]5(C)[C@@]4(F)[C@@H](O)C[C@]3(C)[C@@]1(OC(C)(C)O2)C(=O)COC(=O)C	494.531	-3.71247	Aq-n	0.800253	90%<acc.<80%
DB01048	Nc1nc2c(ncn2[C@@H]2C[C@H](CO)C=C2)c(NC2CC2)n1	286.339	-3.56396	Aq-n	0.808644	90%<acc.<80%
DB01050	CC(C)Cc1ccc(cc1)C(C)C(=O)O	206.285	-3.43826	Aq-n	0.722972	90%<acc.<80%
DB01051	CO[C@@H]1[C@@H](OC(=O)N)[C@@H](O)[C@H](Oc2c(C)c3c(cc2)c(O)c(NC(=O)c2ccc(O)c(CC=C(C)C)c2)c(=O)o3)OC1(C)C	612.632	-5.02842	Aq-n	1.1015	80%<acc.<70%
DB01053	[C@H]12SC(C)(C)[C@@H](N1C(=O)[C@H]2NC(=O)Cc1ccccc1)C(=O)O	334.397	-2.51322	Aq-n	0.742152	90%<acc.<80%
DB01054	CCOC(=O)C1=C(C)NC(=C(C1c1cc(ccc1)[N+](=O)[O-])C(=O)OC)C	360.366	-4.45214	Aq-n	0.703564	acc.>90%
DB01055	N[C@@H](Cn1ccc(=O)c(O)c1)C(=O)O	198.178	-0.876335	Aq-n	0.976703	90%<acc.<80%
DB01056	CC(N)C(=O)Nc1c(C)cccc1C	192.262	-1.81456	Aq-n	0.754616	90%<acc.<80%
DB01057	CCOP(=O)(OCC)SCC[N+](C)(C)C	256.328	-1.77183	Aq-n	0.963356	90%<acc.<80%
DB01058	O=C(C1CCCCC1)N1CC2N(CCc3ccccc23)C(=O)C1	312.413	-2.77617	Aq-n	0.857959	90%<acc.<80%
DB01059	CCn1cc(C(=O)O)c(=O)c2cc(F)c(cc12)N1CCNCC1	319.336	-2.8276	Aq-n	0.72299	90%<acc.<80%
DB01060	[C@H]12SC(C)(C)[C@@H](N1C(=O)[C@H]2NC(=O)[C@H](N)c1ccc(O)cc1)C(=O)O	365.411	-2.85749	Aq-n	0.909343	90%<acc.<80%
DB01061	[C@H](NC(=O)N1CCNC1=O)(C(=O)N[C@@H]1C(=O)N2[C@@H](C(=O)O)C(C)(C)S[C@H]12)c1ccccc1	461.5	-2.93638	Aq-n	1.00056	80%<acc.<70%
DB01062	CCN(CC)CC#CCOC(=O)C(O)(C1CCCCC1)c1ccccc1	357.494	-4.5039	Aq-n	0.852526	90%<acc.<80%
DB01063	CC(=O)c1ccc2Sc3c(cccc3)N(CCCN3CCN(CCO)CC3)c2c1	411.571	-3.65104	Aq-n	0.993516	90%<acc.<80%
DB01064	CC(C)NCC(O)c1cc(O)c(O)cc1	211.261	-1.79152	Aq-n	0.72011	90%<acc.<80%
DB01065	COc1cc2c([nH]cc2CCNC(=O)C)cc1	232.283	-2.79816	Aq-n	0.857377	90%<acc.<80%
DB01066	[C@H]12SCC(=C(N1C(=O)[C@H]2NC(=O)/C(=N\OC)/c1csc(N)n1)C(=O)O)/C=C\c1c(C)ncs1	506.591	-3.58001	Aq-n	1.00246	80%<acc.<70%
DB01067	Cc1ncc(nc1)C(=O)NCCc1ccc(cc1)S(=O)(=O)NC(=O)NC1CCCCC1	445.545	-3.22587	Aq-n	0.866368	90%<acc.<80%
DB01068	[O-][N+](=O)c1cc2c(NC(=O)CN=C2c2ccccc2Cl)cc1	315.716	-4.42843	Aq-n	0.501036	acc.>90%
DB01069	CC(CN1c2ccccc2Sc2ccccc12)N(C)C	284.428	-4.27858	Aq-n	0.686544	acc.>90%
DB01070	CC(C)[C@@H](C)/C=C/[C@@H](C)[C@H]1CC[C@H]2/C(=C/C=C/3\C[C@@H](O)CC[C@@H]3C)/CCC[C@]12C	398.675	-6.32165	Aq-n	0.92159	90%<acc.<80%
DB01071	C(C1CN2CCC1CC2)N1c2ccccc2Sc2ccccc12	322.477	-4.70417	Aq-n	0.764999	90%<acc.<80%
DB01072	COC(=O)N[C@H](C(=O)N[C@@H](Cc1ccccc1)[C@@H](O)CN(Cc1ccc(cc1)c1ccccn1)NC(=O)[C@@H](NC(=O)OC)C(C)(C)C)C(C)(C)C	704.869	-6.10493	Aq-n	1.02651	80%<acc.<70%
DB01073	Nc1nc(F)nc2c1ncn2[C@@H]1O[C@H](CO)[C@@H](O)[C@@H]1O	285.235	-2.97582	Aq-n	0.998754	90%<acc.<80%
DB01074	C(C(C1CCCCC1)C1CCCCC1)C1CCCCN1	277.496	-6.46585	Aq-n	0.862353	90%<acc.<80%
DB01075	CN(C)CCOC(c1ccccc1)c1ccccc1	255.361	-3.27936	Aq-n	0.833723	90%<acc.<80%
DB01076	CC(C)c1c(C(=O)Nc2ccccc2)c(c(n1CC[C@@H](O)C[C@@H](O)CC(=O)O)c1ccc(F)cc1)c1ccccc1	558.65	-7.8682	Aq-n	0.970549	90%<acc.<80%
DB01077	CC(O)(P(=O)(O)O)P(=O)(O)O	206.027	0.116421	Aq-n	1.04996	80%<acc.<70%
DB01078	C[C@H]1O[C@H](C[C@H](O)[C@@H]1O[C@H]1C[C@H](O)[C@H](O[C@H]2C[C@H](O)[C@H](O[C@@H]3O[C@H](CO)[C@@H](O)[C@H](O)[C@H]3O)[C@@H](C)O2)[C@@H](C)O1)O[C@H]1CC[C@@]2(C)[C@H](CC[C@@H]3[C@@H]2C[C@@H](O)[C@]2(C)[C@H](CC[C@]32O)C2=CC(=O)OC2)C1	943.09	-1.90572	Aq-w	1.25843	80%<acc.<70%
DB01079	CCCCCNC(=N)N/N=C/c1c[nH]c2c1cc(OC)cc2	301.394	-4.39119	Aq-n	0.780738	90%<acc.<80%
DB01080	NC(CCC(=O)O)C=C	129.159	0.0658252	Aq-n	0.763347	90%<acc.<80%
DB01081	CCOC(=O)C1(CCN(CCC(C#N)(c2ccccc2)c2ccccc2)CC1)c1ccccc1	452.598	-7.0827	Aq-n	1.05102	80%<acc.<70%
DB01082	CN[C@H]1[C@H](O)[C@@H](O)[C@H](CO)O[C@H]1O[C@H]1[C@H](O[C@H]2[C@H](O)[C@@H](O)[C@H](NC(=N)N)[C@@H](O)[C@@H]2NC(=N)N)O[C@@H](C)[C@]1(O)C=O	581.58	-1.29548	Aq-n	1.03788	80%<acc.<70%
DB01083	CCCCCCCCCCC[C@@H](C[C@@H]1OC(=O)[C@H]1CCCCCC)OC(=O)[C@H](CC(C)C)NC=O	495.745	-6.57069	Aq-n	0.938405	90%<acc.<80%
DB01084	CCOCCn1c(nc2ccccc12)N1CCCN(C)CC1	302.422	-1.73686	Aq-n	1.12219	80%<acc.<70%
DB01085	CC[C@H]1[C@@H](Cc2cncn2C)COC1=O	208.261	-1.86096	Aq-n	0.778395	90%<acc.<80%
DB01086	CCOC(=O)c1ccc(N)cc1	165.192	-2.21946	Aq-n	0.582778	acc.>90%
DB01087	COc1cc(NC(C)CCCN)c2ncccc2c1	259.353	-4.0485	Aq-n	0.873351	90%<acc.<80%
DB01088	[C@H]12C[C@@H](O)[C@H](/C=C/[C@@H](O)C(C)CC#CC)[C@H]1C/C(=C/CCCC(=O)O)/C2	360.494	-4.26438	Aq-n	0.762211	90%<acc.<80%
DB01089	[C@H]12C[C@@H](OC(=O)c3cc(OC)c(OC)c(OC)c3)[C@H](OC)[C@@H](C(=O)OC)[C@H]1C[C@H]1N(CCc3c1[nH]c1ccccc31)C2	578.662	-5.76474	Aq-n	1.1271	80%<acc.<70%
DB01090	C[N+]1(CCCCC[N+]2(C)CCCC2)CCCC1	240.435	-1.50008	Aq-n	0.935355	90%<acc.<80%
DB01091	CN(Cc1ccc(cc1)C(C)(C)C)Cc1cccc2ccccc12	317.476	-5.32551	Aq-n	1.37534	acc.<70%
DB01092	[C@@H]12CC[C@]3(O)C[C@H](C[C@@H](O)[C@]3(CO)[C@H]1[C@H](O)C[C@]1(C)[C@H](CC[C@]21O)C1=CC(=O)OC1)O[C@@H]1O[C@@H](C)[C@H](O)[C@@H](O)[C@H]1O	584.659	-3.20221	Aq-n	1.06485	80%<acc.<70%
DB01093	CS(=O)C	78.136	0.258562	Aq-n	0.698883	acc.>90%
DB01094	COc1c(O)cc(cc1)[C@@H]1CC(=O)c2c(O)cc(O)cc2O1	302.282	-4.17126	Aq-n	0.677725	acc.>90%
DB01095	CC(C)n1c(/C=C/C(O)CC(O)CC(=O)O)c(c2ccccc12)c1ccc(F)cc1	411.473	-4.88234	Aq-n	1.09144	80%<acc.<70%
DB01096	CC(C)NCC1CCc2cc(CO)c(cc2N1)[N+](=O)[O-]	279.34	-2.94743	Aq-n	0.727304	90%<acc.<80%
DB01097	Cc1c(cno1)C(=O)Nc1ccc(cc1)C(F)(F)F	270.21	-3.98793	Aq-n	0.711888	90%<acc.<80%
DB01098	CC(C)c1nc(nc(c2ccc(F)cc2)c1/C=C/[C@@H](O)C[C@@H](O)CC(=O)O)N(C)S(=O)(=O)C	481.546	-3.79992	Aq-n	0.924178	90%<acc.<80%
DB01099	Nc1c(F)cnc(=O)[nH]1	129.094	-1.15936	Aq-n	0.709128	90%<acc.<80%
DB01100	Fc1ccc(cc1)C(CCCN1CCC(CC1)n1c(=O)[nH]c2ccccc12)c1ccc(F)cc1	461.556	-6.12257	Aq-n	0.90033	90%<acc.<80%
DB01101	CCCCCOC(=O)Nc1nc(=O)n(cc1F)[C@@H]1O[C@H](C)[C@@H](O)[C@H]1O	359.354	-2.35791	Aq-n	0.824008	90%<acc.<80%
DB01102	O[C@@H](CNCCCCc1ccc(O)cc1)c1cc(O)c(O)cc1	317.385	-3.57852	Aq-n	0.831148	90%<acc.<80%
DB01103	CCN(CC)CCCC(C)Nc1c2cc(OC)ccc2nc2c1ccc(Cl)c2	399.966	-6.24779	Aq-n	1.11508	80%<acc.<70%
DB01104	CN[C@H]1CC[C@@H](c2cc(Cl)c(Cl)cc2)c2ccccc12	306.236	-6.03541	Aq-n	0.837603	90%<acc.<80%
DB01105	CC(C)CC(N(C)C)C1(CCC1)c1ccc(Cl)cc1	279.855	-4.62674	Aq-n	0.884195	90%<acc.<80%
DB01106	C[C@@H]1CN(CC[C@]1(C(=O)O)c1ccccc1)[C@H]1CC[C@](CC1)(C#N)c1ccc(F)cc1	420.528	-6.06215	Aq-n	0.820852	90%<acc.<80%
DB01107	CCC1(CC)C(=O)NCC(C)C1=O	183.251	-0.909408	Aq-n	0.665458	acc.>90%
DB01108	[C@@H]12CC[C@H](O)[C@@]1(C)CC[C@H]1[C@H]2CC[C@@]23O[C@@H]2C(=C(C[C@]13C)C#N)O	329.44	-4.1346	Aq-n	1.11358	80%<acc.<70%
DB01110	Clc1cc(Cl)c(COC(Cn2ccnc2)c2c(Cl)cc(Cl)cc2)cc1	416.135	-6.85501	Aq-n	0.781802	90%<acc.<80%
DB01112	[C@H]12SCC(=C(N1C(=O)[C@H]2NC(=O)/C(=N\OC)/c1ccco1)C(=O)O)COC(=O)N	424.391	-2.79099	Aq-n	1.00269	80%<acc.<70%
DB01113	COc1c(OC)cc(Cc2nccc3cc(OC)c(OC)cc23)cc1	339.391	-4.667	Aq-n	0.953097	90%<acc.<80%
DB01114	CN(C)CCC(c1ccc(Cl)cc1)c1ccccn1	274.795	-3.59062	Aq-n	0.784421	90%<acc.<80%
DB01115	COC(=O)C1=C(C)NC(=C(C1c1ccccc1[N+](=O)[O-])C(=O)OC)C	346.339	-4.62419	Aq-n	0.747618	90%<acc.<80%
DB01116	O=C1N(Cc2ccccc2)C2C[S+]3CCCC3C2N1Cc1ccccc1	365.522	-4.93308	Aq-n	0.870056	90%<acc.<80%
DB01117	OC1=C([C@H]2CC[C@@H](CC2)c2ccc(Cl)cc2)C(=O)c2ccccc2C1=O	366.844	-6.84874	Aq-n	1.26207	acc.<70%
DB01118	CCCCc1c(C(=O)c2cc(I)c(OCCN(CC)CC)c(I)c2)c2c(o1)cccc2	645.319	-7.47252	Aq-n	0.745755	90%<acc.<80%
DB01119	CC1=NS(=O)(=O)c2c(N1)ccc(Cl)c2	230.676	-2.67111	Aq-n	0.688734	acc.>90%
DB01120	[C@@H]12CCC[C@@H]1CN(C2)NC(=O)NS(=O)(=O)c1ccc(C)cc1	323.418	-2.65603	Aq-n	0.781397	90%<acc.<80%
DB01121	NC(=O)NC(=O)Cc1ccccc1	178.191	-2.26475	Aq-n	1.0228	80%<acc.<70%
DB01122	CC[N+](CC)(CCNC(=O)C(=O)NCC[N+](CC)(CC)Cc1ccccc1Cl)Cc1ccccc1Cl	537.576	-4.16345	Aq-n	1.09213	80%<acc.<70%
DB01123	Nc1cc2nc3c(ccc(N)c3)cc2cc1	209.252	-4.43428	Aq-n	0.851933	90%<acc.<80%
DB01124	CCCCNC(=O)NS(=O)(=O)c1ccc(C)cc1	270.354	-3.08282	Aq-n	0.648894	acc.>90%
DB01125	COc1ccc(cc1)C1C(=O)c2ccccc2C1=O	252.269	-4.37691	Aq-n	1.02167	80%<acc.<70%
DB01126	[C@@H]1(CC[C@H]2[C@@H]3CC[C@H]4NC(=O)C=C[C@]4(C)[C@H]3CC[C@]12C)C(=O)Nc1cc(ccc1C(F)(F)F)C(F)(F)F	528.537	-6.57689	Aq-n	1.15908	80%<acc.<70%
DB01127	Clc1ccc(COC(Cn2ccnc2)c2c(Cl)cc(Cl)cc2)cc1	381.69	-6.09318	Aq-n	0.8328	90%<acc.<80%
DB01128	CC(O)(CS(=O)(=O)c1ccc(F)cc1)C(=O)Nc1cc(c(cc1)C#N)C(F)(F)F	430.379	-3.32967	Aq-n	0.847678	90%<acc.<80%
DB01129	COCCCOc1c(C)c(CS(=O)c2nc3ccccc3[nH]2)ncc1	359.451	-3.11683	Aq-n	1.16461	80%<acc.<70%
DB01130	[C@@H]12CC[C@](OC(=O)OCC)(C(=O)COC(=O)CC)[C@@]1(C)C[C@H](O)[C@H]1[C@H]2CCC2=CC(=O)C=C[C@]12C	488.577	-4.51963	Aq-n	0.807147	90%<acc.<80%
DB01131	CC(C)NC(=N)NC(=N)Nc1ccc(Cl)cc1	253.737	-3.42851	Aq-n	0.766832	90%<acc.<80%
DB01132	CCc1cnc(CCOc2ccc(CC3SC(=O)NC3=O)cc2)cc1	356.447	-4.00805	Aq-n	0.803085	90%<acc.<80%
DB01133	OP(=O)(O)C(Sc1ccc(Cl)cc1)P(=O)(O)O	318.611	-3.20016	Aq-n	0.926681	90%<acc.<80%
DB01134	[C@@H]1(CC[C@H]2[C@@H]3CCC4=CC(=O)CC[C@]4(C)[C@H]3CC[C@]12C)C(=O)COC(=O)C(C)(C)C	414.586	-6.38789	Aq-n	0.985384	90%<acc.<80%
DB01135	COc1cc(CC2c3c(OC)c(OC)c(OC)cc3CC[N+]2(C)CCCOC(=O)CCC(=O)OCCC[N+]2(C)CCc3cc(OC)c(OC)c(OC)c3C2Cc2cc(OC)c(OC)c(OC)c2)cc(OC)c1OC	1035.24	-6.96802	Aq-w	1.534	acc.<70%
DB01136	COc1ccccc1OCCNCC(O)COc1cccc2c1c1ccccc1[nH]2	406.482	-4.93234	Aq-n	0.962511	90%<acc.<80%
DB01137	C[C@H]1COc2c3n1cc(C(=O)O)c(=O)c3cc(F)c2N1CCN(C)CC1	361.373	-3.514	Aq-n	0.907082	90%<acc.<80%
DB01138	O=C1C(CCS(=O)c2ccccc2)C(=O)N(N1c1ccccc1)c1ccccc1	404.491	-5.15215	Aq-n	0.904444	90%<acc.<80%
DB01139	[C@H]12SCC(=C(N1C(=O)[C@H]2NC(=O)CSc1ccncc1)C(=O)O)COC(=O)C	423.472	-3.03298	Aq-n	1.00791	80%<acc.<70%
DB01140	[C@H]12SCC(=C(N1C(=O)[C@H]2NC(=O)[C@H](N)c1ccc(O)cc1)C(=O)O)C	363.395	-2.61504	Aq-n	1.04252	80%<acc.<70%
DB01141	CCCCCOc1ccc(cc1)c1cc(no1)c1ccc(cc1)C(=O)N[C@H]1C[C@@H](O)[C@@H](O)NC(=O)[C@@H]2[C@@H](O)[C@@H](C)CN2C(=O)[C@@H](NC(=O)[C@@H](NC(=O)[C@@H]2C[C@@H](O)CN2C(=O)[C@@H](NC1=O)[C@@H](C)O)[C@H](O)[C@@H](O)c1cc(OS(=O)(=O)O)c(O)cc1)[C@H](O)CC(=O)N	1270.29	-3.40972	Aq-w	1.88787	acc.<70%
DB01142	C(=C1c2ccccc2COc2ccccc12)CCN(C)C	279.383	-4.39715	Aq-n	0.780284	90%<acc.<80%
DB01143	NCCCNCCSP(=O)(O)O	214.227	-0.730584	Aq-n	1.0976	80%<acc.<70%
DB01144	NS(=O)(=O)c1cc(c(Cl)c(Cl)c1)S(=O)(=O)N	305.164	-2.48774	Aq-n	0.877882	90%<acc.<80%
DB01145	OS(=O)CNc1ccc(cc1)S(=O)(=O)c1ccc(NCS(=O)O)cc1	404.491	-3.14594	Aq-n	1.0164	80%<acc.<70%
DB01146	CN1CCC(CC1)OC(c1ccccc1)c1ccccc1	281.399	-4.32886	Aq-n	0.804157	90%<acc.<80%
DB01147	[C@H]12SC(C)(C)[C@@H](N1C(=O)[C@H]2NC(=O)c1c(C)onc1c1ccccc1Cl)C(=O)O	435.889	-4.2132	Aq-n	0.834763	90%<acc.<80%
DB01148	Cc1c(oc2c(cccc2C(=O)OCCN2CCCCC2)c1=O)c1ccccc1	391.467	-5.39344	Aq-n	0.713237	90%<acc.<80%
DB01149	CCc1nn(CCCN2CCN(CC2)c2cc(Cl)ccc2)c(=O)n1CCOc1ccccc1	470.017	-3.9965	Aq-n	1.05381	80%<acc.<70%
DB01150	[C@H]12SCC(=C(N1C(=O)[C@H]2NC(=O)[C@H](N)c1ccc(O)cc1)C(=O)O)C=CC	389.433	-2.61966	Aq-n	0.925126	90%<acc.<80%
DB01151	CNCCCN1c2ccccc2CCc2ccccc12	266.388	-3.66502	Aq-n	0.593631	acc.>90%
DB01153	Clc1cc(Cl)c(cc1)C(Cn1ccnc1)OCc1csc2c1cccc2Cl	437.779	-6.58369	Aq-n	0.895983	90%<acc.<80%
DB01154	CCCC(C)C1(CC=C)C(=O)NC(=S)NC1=O	254.355	-2.77343	Aq-n	0.766605	90%<acc.<80%
DB01155	CO/N=C/1\CN(CC1CN)c1nc2c(cc1F)c(=O)c(cn2C1CC1)C(=O)O	389.387	-3.90744	Aq-n	0.937389	90%<acc.<80%
DB01156	CC(NC(C)(C)C)C(=O)c1cc(Cl)ccc1	239.746	-4.14649	Aq-n	0.76002	90%<acc.<80%
DB01157	COc1cc(NCc2c(C)c3c(cc2)nc(N)nc3N)cc(OC)c1OC	369.425	-3.59247	Aq-n	1.00606	80%<acc.<70%
DB01158	CC[N+](C)(C)Cc1ccccc1Br	243.168	-2.50977	Aq-n	0.932765	90%<acc.<80%
DB01159	C(Cl)(Br)C(F)(F)F	197.381	-1.77176	Aq-n	0.904797	90%<acc.<80%
DB01160	CCCCC[C@H](O)/C=C/[C@H]1[C@H](O)C[C@H](O)[C@@H]1C/C=C\CCCC(=O)O	354.487	-2.56978	Aq-w	1.18789	80%<acc.<70%
DB01161	CCN(CC)CCOC(=O)c1c(Cl)cc(N)cc1	270.76	-2.43232	Aq-n	0.960045	90%<acc.<80%
DB01162	COc1c(OC)cc2c(N)nc(nc2c1)N1CCN(CC1)C(=O)C1CCCO1	387.44	-2.73734	Aq-n	1.04099	80%<acc.<70%
DB01163	C(=N[C@@H]1C(=O)N2[C@@H](C(=O)O)C(C)(C)S[C@H]12)N1CCCCCC1	325.434	-2.46557	Aq-n	0.807841	90%<acc.<80%
DB01165	CC1COc2c3n1cc(C(=O)O)c(=O)c3cc(F)c2N1CCN(C)CC1	361.373	-3.514	Aq-n	0.907082	90%<acc.<80%
DB01166	O=C1CCc2c(N1)ccc(OCCCCc1nnnn1C1CCCCC1)c2	369.469	-4.24394	Aq-n	1.01788	80%<acc.<70%
DB01167	CCC(C)n1ncn(c1=O)c1ccc(cc1)N1CCN(CC1)c1ccc(OC[C@H]2CO[C@@](Cn3cncn3)(O2)c2c(Cl)cc(Cl)cc2)cc1	705.647	-6.29501	Aq-n	1.00012	80%<acc.<70%
DB01168	CNNCc1ccc(cc1)C(=O)NC(C)C	221.304	-2.01053	Aq-n	1.05813	80%<acc.<70%
DB01170	NC(=NCCN1CCCCCCC1)N	198.314	-0.865024	Aq-n	0.935601	90%<acc.<80%
DB01171	Clc1ccc(cc1)C(=O)NCCN1CCOCC1	268.744	-1.44796	Aq-n	0.903447	90%<acc.<80%
DB01172	NC[C@H]1O[C@H](O[C@@H]2[C@@H](N)C[C@@H](N)[C@H](O[C@H]3O[C@H](CO)[C@@H](O)[C@H](N)[C@H]3O)[C@H]2O)[C@H](O)[C@@H](O)[C@@H]1O	484.503	-0.360511	Aq-n	1.12428	80%<acc.<70%
DB01173	CN(C)CCOC(c1ccccc1)c1ccccc1C	269.388	-3.93804	Aq-n	0.787514	90%<acc.<80%
DB01174	CCC1(C(=O)NC(=O)NC1=O)c1ccccc1	232.239	-2.3018	Aq-n	0.521529	acc.>90%
DB01175	CN(C)CCC[C@]1(OCc2c1ccc(c2)C#N)c1ccc(F)cc1	324.399	-3.96263	Aq-n	0.899389	90%<acc.<80%
DB01176	CN1CCN(CC1)C(c1ccccc1)c1ccccc1	266.388	-2.43991	Aq-n	0.951898	90%<acc.<80%
DB01177	C[C@@H]1O[C@H](C[C@H](N)[C@@H]1O)O[C@H]1C[C@@](O)(Cc2c1c(O)c1C(=O)c3ccccc3C(=O)c1c2O)C(=O)C	497.5	-3.50367	Aq-n	1.22919	80%<acc.<70%
DB01178	CN1C(c2ccc(Cl)cc2)S(=O)(=O)CCC1=O	273.741	-2.16854	Aq-n	0.794651	90%<acc.<80%
DB01179	[C@H]12COC(=O)[C@@H]1[C@H](c1cc(OC)c(OC)c(OC)c1)c1cc3c(OCO3)cc1[C@@H]2O	414.41	-4.34583	Aq-n	1.09002	80%<acc.<70%
DB01180	[C@H]12C[C@@H](OC(=O)C=Cc3cc(OC)c(OC)c(OC)c3)[C@H](OC)[C@@H](C(=O)OC)[C@H]1C[C@H]1N(CCc3c1[nH]c1c3ccc(OC)c1)C2	634.726	-5.63831	Aq-n	1.17316	80%<acc.<70%
DB01181	ClCCNP1(=O)OCCCN1CCCl	261.089	-1.36044	Aq-n	1.05635	80%<acc.<70%
DB01182	CCCNCC(O)COc1c(cccc1)C(=O)CCc1ccccc1	341.451	-3.65859	Aq-n	0.815099	90%<acc.<80%
DB01183	Oc1ccc2C[C@H]3N(CC=C)CC[C@@]45[C@@H](Oc1c24)C(=O)CC[C@@]35O	327.38	-3.12572	Aq-n	0.965697	90%<acc.<80%
DB01184	Clc1cc2c(cc1)n(C1CCN(CCCn3c(=O)[nH]c4ccccc34)CC1)c(=O)[nH]2	425.92	-4.26216	Aq-n	0.937382	90%<acc.<80%
DB01185	[C@@H]12CC[C@](C)(O)[C@@]1(C)C[C@H](O)[C@@]1(F)[C@H]2CCC2=CC(=O)CC[C@]12C	336.447	-4.30395	Aq-n	0.854884	90%<acc.<80%
DB01186	[C@@H]12Cc3c[nH]c4cccc(c34)[C@H]1C[C@@H](CSC)CN2CCC	314.498	-4.17081	Aq-n	0.839236	90%<acc.<80%
DB01187	CCOC(=O)CCCCCCCCC(C)c1ccccc1I	416.343	-6.36699	Aq-n	0.674528	acc.>90%
DB01188	Cc1cc(=O)n(O)c(c1)C1CCCCC1	207.273	-2.98244	Aq-n	0.776976	90%<acc.<80%
DB01189	FC(F)OC(F)C(F)(F)F	168.036	-2.7567	Aq-n	0.825541	90%<acc.<80%
DB01190	[C@@H](NC(=O)[C@@H]1C[C@@H](CCC)CN1C)([C@H](C)Cl)[C@H]1O[C@H](SC)[C@H](O)[C@@H](O)[C@H]1O	424.991	-2.21102	Aq-n	1.01164	80%<acc.<70%
DB01191	CCN[C@@H](C)Cc1cccc(c1)C(F)(F)F	231.261	-3.62353	Aq-n	0.70974	90%<acc.<80%
DB01192	[C@@H]12Oc3c(O)ccc4c3[C@]31CCN(C)[C@H](C4)[C@]3(O)CCC2=O	301.342	-2.68349	Aq-n	1.01521	80%<acc.<70%
DB01193	CCCC(=O)Nc1ccc(OCC(O)CNC(C)C)c(c1)C(=O)C	336.432	-2.94624	Aq-n	0.779746	90%<acc.<80%
DB01194	CCN[C@H]1CN(CCCOC)S(=O)(=O)c2c1cc(s2)S(=O)(=O)N	383.517	-1.82367	Aq-n	1.16857	80%<acc.<70%
DB01195	FC(F)(F)COc1cc(C(=O)NCC2CCCCN2)c(OCC(F)(F)F)cc1	414.346	-4.95641	Aq-n	0.928341	90%<acc.<80%
DB01196	[C@@H]12CC[C@H](O)[C@@]1(C)CC[C@@H]1c3ccc(OC(=O)N(CCCl)CCCl)cc3CC[C@@H]21	440.411	-6.50638	Aq-n	0.903266	90%<acc.<80%
DB01197	C[C@H](CS)C(=O)N1CCC[C@H]1C(=O)O	217.29	-0.990015	Aq-n	0.926334	90%<acc.<80%
DB01198	CN1CCN(CC1)C(=O)OC1N(C(=O)c2nccnc12)c1ncc(Cl)cc1	388.815	-2.6977	Aq-n	1.09459	80%<acc.<70%
DB01199	[C@@H]12Cc3ccc(Oc4c5c(CC[N+](C)(C)[C@@H]5Cc5cc(Oc6c(OC)cc(CCN1C)c2c6)c(O)cc5)cc(OC)c4O)cc3	609.743	-7.85046	Aq-n	1.19371	80%<acc.<70%
DB01200	[C@@H]12CCCN1C(=O)[C@H](CC(C)C)N1C(=O)[C@](NC(=O)[C@H]3CN(C)[C@@H]4Cc5c(Br)[nH]c6cccc(c56)C4=C3)(O[C@@]21O)C(C)C	654.606	-4.82659	Aq-n	0.905354	90%<acc.<80%
DB01201	CO[C@H]1/C=C/O[C@@]2(C)Oc3c(C2=O)c2c(c(O)c3C)c(O)c(NC(=O)/C(=C\C=C\[C@H](C)[C@H](O)[C@@H](C)[C@@H](O)[C@@H](C)[C@H](OC(=O)C)[C@@H]1C)/C)c(/C=N/N1CCN(CC1)C1CCCC1)c2O	877.045	-5.40395	Aq-w	1.95024	acc.<70%
DB01202	CC[C@H](N1CCCC1=O)C(=O)N	170.212	-0.505929	Aq-n	0.651563	acc.>90%
DB01203	CC(C)(C)NCC(O)COc1cccc2c1C[C@H](O)[C@H](O)C2	309.406	-1.89865	Aq-n	0.786755	90%<acc.<80%
DB01204	OCCNCCNc1ccc(NCCNCCO)c2c1C(=O)c1c(c(O)ccc1O)C2=O	444.488	-3.94125	Aq-n	1.09718	80%<acc.<70%
DB01205	CCOC(=O)c1c2CN(C)C(=O)c3c(-n2cn1)ccc(F)c3	303.293	-3.64374	Aq-n	1.07829	80%<acc.<70%
DB01206	ClCCN(N=O)C(=O)NC1CCCCC1	233.699	-2.50315	Aq-n	0.760339	90%<acc.<80%
DB01207	OC(=O)CCCCO/N=C(/c1cnccc1)\c1cc(ccc1)C(F)(F)F	366.339	-4.96935	Aq-n	0.780552	90%<acc.<80%
DB01208	C[C@H]1CN(C[C@@H](C)N1)c1c(F)c(N)c2c(=O)c(cn(C3CC3)c2c1F)C(=O)O	392.406	-4.24833	Aq-n	0.954815	90%<acc.<80%
DB01209	[C@@H]12Cc3ccc(O)cc3[C@@](C)(CCCCC1)[C@H]2N	245.366	-3.49269	Aq-n	0.751231	90%<acc.<80%
DB01210	CC(C)(C)NC[C@H](O)COc1cccc2c1CCCC2=O	291.391	-3.10107	Aq-n	0.792541	90%<acc.<80%
DB01211	[C@@H]1(C[C@@](C)(OC)[C@@H](O)[C@H](C)O1)O[C@H]1[C@H](C)[C@@H](O[C@@H]2O[C@H](C)C[C@@H]([C@H]2O)N(C)C)[C@@](C)(C[C@@H](C)C(=O)[C@H](C)[C@@H](O)[C@](C)(O)[C@@H](CC)OC(=O)[C@@H]1C)OC	747.964	-2.18265	Aq-w	0.863757	90%<acc.<80%
DB01212	[C@H]12SCC(=C(N1C(=O)[C@H]2NC(=O)/C(=N\OC)/c1csc(N)n1)C(=O)O)CSc1nc(=O)c(=O)[nH]n1C	554.592	-3.93181	Aq-n	1.31706	acc.<70%
DB01213	Cc1c[nH]nc1	82.106	-0.0362441	Aq-n	0.74746	90%<acc.<80%
DB01214	CC(C)NCC(O)COc1c(C)c(C)c(OC(=O)C)c(C)c1	309.406	-2.86976	Aq-n	0.694745	acc.>90%
DB01215	Clc1cc2c(-n3cnnc3CN=C2c2ccccc2)cc1	294.745	-4.04187	Aq-n	0.812682	90%<acc.<80%
DB01216	[C@@H]12CC[C@H](C(=O)NC(C)(C)C)[C@@]1(C)CC[C@H]1[C@H]2CC[C@H]2NC(=O)C=C[C@]12C	372.553	-4.46991	Aq-n	0.788793	90%<acc.<80%
DB01217	CC(C)(C#N)c1cc(cc(Cn2cncn2)c1)C(C)(C)C#N	293.374	-4.16197	Aq-n	0.830597	90%<acc.<80%
DB01218	CCCCN(CCCC)CCC(O)c1c2ccc(cc2c2cc(Cl)cc(Cl)c2c1)C(F)(F)F	500.432	-7.54719	Aq-n	0.831724	90%<acc.<80%
DB01219	[O-][N+](=O)c1ccc(cc1)c1ccc(o1)/C=N/N1CC(=O)NC1=O	314.257	-4.44165	Aq-n	0.907717	90%<acc.<80%
DB01220	CO[C@H]1/C=C/O[C@@]2(C)Oc3c(C)c(O)c4c(O)c(NC(=O)/C(=C\C=C\[C@H](C)[C@H](O)[C@@H](C)[C@@H](O)[C@@H](C)[C@H](OC(=O)C)[C@@H]1C)/C)c1c(nc5cc(C)ccn15)c4c3C2=O	785.891	-5.80941	Aq-w	1.47526	acc.<70%
DB01221	CNC1(CCCCC1=O)c1ccccc1Cl	237.73	-3.10775	Aq-n	0.724436	90%<acc.<80%
DB01222	[C@@H]12C[C@H]3OC(CCC)O[C@@]3(C(=O)CO)[C@@]1(C)C[C@H](O)[C@H]1[C@H]2CCC2=CC(=O)C=C[C@]12C	430.541	-4.16138	Aq-n	0.796464	90%<acc.<80%
DB01223	Cn1c2c([nH]cn2)c(=O)n(C)c1=O	180.167	-1.53536	Aq-w	0.884258	90%<acc.<80%
DB01224	OCCOCCN1CCN(CC1)C1=Nc2ccccc2Sc2ccccc12	383.517	-3.58311	Aq-n	0.990105	90%<acc.<80%
DB01226	COc1cc(C[C@@H]2c3cc(OC)c(OC)cc3CC[N+]2(C)CCCOC(=O)CC/C=C/CCC(=O)OCCC[N+]2(C)CCc3cc(OC)c(OC)cc3[C@H]2Cc2cc(OC)c(OC)c(OC)c2)cc(OC)c1OC	1029.28	-6.67758	Aq-w	1.44523	acc.<70%
DB01227	CC[C@H](OC(=O)C)C(C[C@H](C)N(C)C)(c1ccccc1)c1ccccc1	353.506	-5.75241	Aq-n	0.987545	90%<acc.<80%
DB01228	COc1ccc(cc1)C(=O)Nc1ccccc1CCC1CCCCN1C	352.478	-4.86085	Aq-n	0.94371	90%<acc.<80%
DB01229	[C@H]12[C@H](OC(=O)c3ccccc3)[C@]3(O)C[C@H](OC(=O)[C@H](O)[C@@H](NC(=O)c4ccccc4)c4ccccc4)C(=C([C@@H](OC(=O)C)C(=O)[C@]1(C)[C@@H](O)C[C@H]1OC[C@@]21OC(=O)C)C3(C)C)C	853.918	-6.08224	Aq-w	2.50285	acc.<70%
DB01230	NC1=NC(=O)C(O1)c1ccccc1	176.175	-1.94554	Aq-n	0.804069	90%<acc.<80%
DB01231	OC(CCCN1CCCCC1)(c1ccccc1)c1ccccc1	309.453	-4.99943	Aq-n	1.00962	80%<acc.<70%
DB01232	[C@@H]12CCCC[C@@H]1CN(C[C@@H](O)[C@H](Cc1ccccc1)NC(=O)[C@H](CC(=O)N)NC(=O)c1nc3c(cccc3)cc1)[C@@H](C2)C(=O)NC(C)(C)C	670.855	-5.7922	Aq-n	1.3001	acc.<70%
DB01233	CCN(CC)CCNC(=O)c1cc(Cl)c(N)cc1OC	299.802	-3.10886	Aq-n	0.648515	acc.>90%
DB01234	[C@@H]12C[C@@H](C)[C@](O)(C(=O)CO)[C@@]1(C)C[C@H](O)[C@@]1(F)[C@H]2CCC2=CC(=O)C=C[C@]12C	392.467	-3.75546	Aq-n	0.592047	acc.>90%
DB01235	N[C@@H](Cc1cc(O)c(O)cc1)C(=O)O	197.19	-1.55875	Aq-n	0.517236	acc.>90%
DB01236	FCOC(C(F)(F)F)C(F)(F)F	200.053	-2.95476	Aq-n	0.839573	90%<acc.<80%
DB01237	CN(C)CCOC(c1ccccc1)c1ccc(Br)cc1	334.257	-4.50874	Aq-n	0.84721	90%<acc.<80%
DB01238	Clc1cccc(N2CCN(CCCCOc3cc4c(CCC(=O)N4)cc3)CC2)c1Cl	448.394	-5.89028	Aq-n	0.939635	90%<acc.<80%
DB01239	CN(C)CC/C=C\1/c2ccccc2Sc2ccc(Cl)cc12	315.869	-4.9662	Aq-n	0.893156	90%<acc.<80%
DB01240	[C@H]12C[C@@H](O)[C@H](/C=C/[C@@H](O)CCCCC)[C@H]1C/C(=C/CCCC(=O)O)/O2	352.471	-3.30472	Aq-n	0.779705	90%<acc.<80%
DB01241	Cc1cc(OCCCC(C)(C)C(=O)O)c(C)cc1	250.338	-3.88826	Aq-n	0.673366	acc.>90%
DB01242	CN(C)CCCN1c2ccccc2CCc2c1cc(Cl)cc2	314.86	-4.43384	Aq-n	0.761223	90%<acc.<80%
DB01243	Oc1c(Cl)cc(Cl)c2c1nccc2	214.051	-3.39819	Aq-n	0.86039	90%<acc.<80%
DB01244	CC(C)COCC(CN(Cc1ccccc1)c1ccccc1)N1CCCC1	366.549	-5.47477	Aq-n	1.05682	80%<acc.<70%
DB01245	C[N+](C)(C)CCCCCCCCCC[N+](C)(C)C	258.494	-3.45351	Aq-n	1.19026	80%<acc.<70%
DB01246	CC(CN(C)C)CN1c2ccccc2Sc2ccccc12	298.455	-4.46114	Aq-n	0.863617	90%<acc.<80%
DB01247	Cc1cc(no1)C(=O)NNCc1ccccc1	231.255	-2.40193	Aq-n	0.782622	90%<acc.<80%
DB01248	[C@@H]1(C[C@@]2(O)[C@@H](OC(=O)c3ccccc3)[C@@H]3[C@@]4(CO[C@@H]4C[C@H](O)[C@@]3(C)C(=O)[C@H](O)C(=C1C)C2(C)C)OC(=O)C)OC(=O)[C@H](O)[C@@H](NC(=O)OC(C)(C)C)c1ccccc1	807.89	-6.06752	Aq-n	1.35489	acc.<70%
DB01250	OC(=O)c1cc(ccc1O)/N=N/c1ccc(O)c(c1)C(=O)O	302.242	-4.20412	Aq-n	0.879062	90%<acc.<80%
DB01251	COc1cc2c(cc1)C(C)(C)C(=O)N(CCc1ccc(cc1)S(=O)(=O)NC(=O)NC1CCCCC1)C2=O	527.643	-4.47763	Aq-n	0.933169	90%<acc.<80%
DB01252	[C@@H](CC(=O)N1C[C@H]2CCCC[C@H]2C1)(Cc1ccccc1)C(=O)O	315.413	-3.30768	Aq-n	0.798906	90%<acc.<80%
DB01253	[C@@H]12Cc3c[nH]c4cccc(c34)C1=C[C@H](CN2C)C(=O)N[C@@H](C)CO	325.412	-3.16382	Aq-n	0.777316	90%<acc.<80%
DB01254	Cc1nc(Nc2ncc(s2)C(=O)Nc2c(C)cccc2Cl)cc(n1)N1CCN(CCO)CC1	488.017	-3.05429	Aq-n	1.04015	80%<acc.<70%
DB01255	C[C@@H](Cc1ccccc1)NC(=O)[C@@H](N)CCCCN	263.385	-1.84005	Aq-n	0.739499	90%<acc.<80%
DB01256	[C@@H]12C(=O)CC[C@@]31CC[C@@H](C)[C@@]2(C)[C@@H](C[C@@](C)(C=C)[C@@H](O)[C@@H]3C)OC(=O)CS[C@H]1C[C@@H]2CC[C@H](C1)N2C	517.776	-6.7829	Aq-n	0.986219	90%<acc.<80%
DB01259	CS(=O)(=O)CCNCc1ccc(o1)c1cc2c(cc1)ncnc2Nc1cc(Cl)c(OCc2cc(F)ccc2)cc1	581.069	-7.40022	Aq-n	1.09769	80%<acc.<70%
DB01260	[C@@H]12C[C@H]3OC(C)(C)O[C@@]3(C(=O)CO)[C@@]1(C)C[C@H](O)[C@H]1[C@H]2CCC2=CC(=O)C=C[C@]12C	416.514	-3.91318	Aq-n	0.674369	acc.>90%
DB01261	N[C@@H](CC(=O)N1CCn2c(C1)nnc2C(F)(F)F)Cc1cc(F)c(F)cc1F	407.318	-3.73891	Aq-n	0.783961	90%<acc.<80%
DB01262	Nc1nc(=O)n(cn1)[C@H]1C[C@H](O)[C@@H](CO)O1	228.208	-1.6861	Aq-n	0.886896	90%<acc.<80%
DB01263	CC[C@@H]([C@H](C)O)n1ncn(c1=O)c1ccc(cc1)N1CCN(CC1)c1ccc(OC[C@@H]2CO[C@](Cn3cncn3)(C2)c2c(F)cc(F)cc2)cc1		-4.93407	Aq-n	1.2032	80%<acc.<70%
DB01264	[C@@H]12CCO[C@@H]1OC[C@@H]2OC(=O)N[C@@H](Cc1ccccc1)[C@H](O)CN(CC(C)C)S(=O)(=O)c1ccc(N)cc1	547.674	-3.66135	Aq-n	0.844878	90%<acc.<80%
DB01265	Cc1cn([C@@H]2C[C@@H](O)[C@H](CO)O2)c(=O)[nH]c1=O	242.231	-1.59276	Aq-n	0.835295	90%<acc.<80%
DB01267	Cc1c(CCN2CCC(CC2)c2noc3c2ccc(F)c3)c(=O)n2CCCC(O)c2n1	426.492	-3.75791	Aq-n	0.810347	90%<acc.<80%
DB01268	CCN(CC)CCNC(=O)c1c(C)[nH]c(/C=C/2\C(=O)Nc3c2cc(F)cc3)c1C	398.482	-4.08957	Aq-n	0.917177	90%<acc.<80%
DB01273	C1C2CNCC1c1c2cc2nccnc2c1	211.268	-1.84902	Aq-n	1.03975	80%<acc.<70%
DB01274	COc1ccc(C[C@@H](C)NC[C@H](O)c2cc(NC=O)c(O)cc2)cc1	344.411	-2.93963	Aq-n	0.781555	90%<acc.<80%
DB01275	NNc1nncc2ccccc12	160.18	-1.98804	Aq-n	0.745944	90%<acc.<80%
DB01280	COc1nc(N)nc2c1ncn2[C@@H]1O[C@H](CO)[C@@H](O)[C@@H]1O	297.271	-1.66229	Aq-n	0.879952	90%<acc.<80%
DB01282	[C@H]1(NC(=O)[C@H](Cc2ccc(OC)cc2)NC(=O)CCCSC[C@H](NC(=O)[C@H](CC(=O)N)NC(=O)[C@H](CCC(=O)N)NC1=O)C(=O)N1CCC[C@H]1C(=O)N[C@@H](CC(C)C)C(=O)NCC(=O)N)[C@@H](C)CC	988.179	-1.93522	Aq-w	1.336	acc.<70%
DB01283	Cc1ccc(Nc2c(Cl)cccc2F)c(CC(=O)O)c1	293.725	-5.17347	Aq-n	0.762175	90%<acc.<80%
DB01288	CC(Cc1ccc(O)cc1)NCC(O)c1cc(O)cc(O)c1	303.358	-2.81207	Aq-n	0.757734	90%<acc.<80%
DB01289	Cc1cc(no1)C(=O)NCCc1ccc(cc1)S(=O)(=O)NC(=O)NN1CCCCCC1	449.533	-3.63059	Aq-n	0.797797	90%<acc.<80%
DB01291	CC(C)(C)NCC(O)c1nc(CO)c(O)cc1	240.303	-1.28874	Aq-n	0.726121	90%<acc.<80%
DB01294	O[Bi]1OC(=O)c2ccccc2O1	362.093	-2.98668	Aq-n	0.833368	90%<acc.<80%
DB01295	COc1c(OC)cc(CCNCC(O)COc2cccc(C)c2)cc1	345.439	-2.31453	Aq-n	0.797876	90%<acc.<80%
DB01296	N[C@H]1C(O)O[C@H](CO)[C@@H](O)[C@@H]1O	179.172	0.543974	Aq-n	0.759976	90%<acc.<80%
DB01297	CC(C)NCC(O)COc1ccc(NC(=O)C)cc1	266.341	-2.02277	Aq-n	0.837251	90%<acc.<80%
DB01298	CCn1ccc(NS(=O)(=O)c2ccc(N)cc2)nc1=O	294.336	-2.68411	Aq-n	0.835768	90%<acc.<80%
DB01299	COc1ncnc(NS(=O)(=O)c2ccc(N)cc2)c1OC	310.335	-2.36706	Aq-n	0.81661	90%<acc.<80%
DB01301	[C@@H]12C[C@H]3C(=C(O)[C@]1(O)C(=O)C(=C(O)[C@H]2N(C)C)C(=O)NCN1CCCC1)C(=O)c1c(O)cccc1[C@@]3(C)O	527.574	-3.24325	Aq-n	0.816847	90%<acc.<80%
DB01303	Cn1c2c([n-]cn2)c(=O)n(C)c1=O	179.159	-1.87742	Aq-w	0.786693	90%<acc.<80%
DB01319	CC(C)CN(C[C@@H](OP(=O)(O)O)[C@H](Cc1ccccc1)NC(=O)O[C@H]1CCOC1)S(=O)(=O)c1ccc(N)cc1	585.616	-4.00951	Aq-n	0.950227	90%<acc.<80%
DB01320	OP(=O)(O)OCN1C(=O)NC(C1=O)(c1ccccc1)c1ccccc1	362.278	-3.91953	Aq-n	0.922128	90%<acc.<80%
DB01321	CO[C@H]1[C@@H](CC(=O)O[C@H](C)C/C=C/C=C/[C@H](O)[C@H](C)C[C@H](CC=O)[C@@H]1O[C@@H]1O[C@H](C)[C@@H](O[C@H]2C[C@@](C)(O)[C@@H](OC(=O)CC(C)C)[C@H](C)O2)[C@@H]([C@H]1O)N(C)C)OC(=O)C	828.006	-3.7892	Aq-w	1.10794	80%<acc.<70%
DB01322	COC1=CC(=O)OC(C1)/C=C/C1=CCCC=C1	232.279	-3.1428	Aq-n	0.799151	90%<acc.<80%
DB01324	CN1C(CSCC(F)(F)F)Nc2cc(Cl)c(cc2S1(=O)=O)S(=O)(=O)N	439.89	-4.10642	Aq-n	0.82402	90%<acc.<80%
DB01325	CCC1NC(=O)c2cc(c(Cl)cc2N1)S(=O)(=O)N	289.744	-3.23442	Aq-n	0.700902	acc.>90%
DB01326	[C@H]12SCC(=C(N1C(=O)[C@H]2NC(=O)[C@H](O)c1ccccc1)C(=O)O)CSc1nnnn1C	462.513	-3.58693	Aq-n	1.00745	80%<acc.<70%
DB01327	[C@H]12SCC(=C(N1C(=O)[C@H]2NC(=O)Cn1cnnn1)C(=O)O)CSc1nnc(C)s1	454.519	-2.86918	Aq-n	0.943553	90%<acc.<80%
DB01328	[C@H]12SCC(=C(N1C(=O)[C@H]2NC(=O)[C@H](O)c1ccccc1)C(=O)O)CSc1nnnn1CS(=O)(=O)O	542.577	-3.50068	Aq-n	1.06691	80%<acc.<70%
DB01329	[C@H]12SCC(=C(N1C(=O)[C@H]2NC(=O)[C@H](NC(=O)N1CCN(CC)C(=O)C1=O)c1ccc(O)cc1)C(=O)O)CSc1nnnn1C	645.68	-4.18511	Aq-n	1.22083	80%<acc.<70%
DB01330	[C@H]12SCC(=C(N1C(=O)[C@]2(NC(=O)C1SC(=C(C(=O)N)C(=O)O)S1)OC)C(=O)O)CSc1nnnn1C	575.632	-3.5423	Aq-n	1.08527	80%<acc.<70%
DB01331	[C@H]12SCC(=C(N1C(=O)[C@]2(NC(=O)Cc1cccs1)OC)C(=O)O)COC(=O)N	427.46	-2.94299	Aq-n	0.849525	90%<acc.<80%
DB01332	[C@H]12SCC=C(N1C(=O)[C@H]2NC(=O)/C(=N\OC)/c1csc(N)n1)C(=O)O	383.411	-2.75293	Aq-n	1.07916	80%<acc.<70%
DB01333	[C@H]12SCC(=C(N1C(=O)[C@H]2NC(=O)[C@H](N)C1=CCC=CC1)C(=O)O)C	349.412	-2.50913	Aq-n	0.841826	90%<acc.<80%
DB01336	[C@@H]12Cc3ccc(Oc4c5c(CC[N+](C)(C)[C@@H]5Cc5cc(Oc6c(OC)cc(CC[N+]1(C)C)c2c6)c(OC)cc5)cc(OC)c4OC)cc3	652.832	-5.93001	Aq-n	1.55923	acc.<70%
DB01337	[C@@H]12C[C@@H]([C@H](OC(=O)C)[C@@]1(C)CC[C@H]1[C@H]2CC[C@H]2C[C@H](OC(=O)C)[C@H](C[C@]12C)[N+]1(C)CCCCC1)[N+]1(C)CCCCC1	572.875	-6.8647	Aq-n	1.04533	80%<acc.<70%
DB01338	[C@@H]12C[C@@H]([C@H](OC(=O)C)[C@@]1(C)CC[C@H]1[C@H]2CC[C@H]2C[C@H](OC(=O)C)[C@H](C[C@]12C)N1CC[N+](C)(C)CC1)N1CC[N+](C)(C)CC1	602.905	-4.24946	Aq-n	1.49053	acc.<70%
DB01339	[C@@H]12C[C@@H]([C@H](OC(=O)C)[C@@]1(C)CC[C@H]1[C@H]2CC[C@H]2C[C@H](OC(=O)C)[C@H](C[C@]12C)N1CCCCC1)[N+]1(C)CCCCC1	557.84	-6.813	Aq-n	1.01888	80%<acc.<70%
DB01340	CCOC(=O)[C@H](CCc1ccccc1)N[C@H]1CCCN2CCC[C@H](N2C1=O)C(=O)O	417.506	-3.21454	Aq-n	0.923459	90%<acc.<80%
DB01342	CCCCc1nn(Cc2cnc(cc2)c2ccccc2c2n[nH]nn2)c(CCCC)n1	416.533	-5.32703	Aq-n	0.965138	90%<acc.<80%
DB01346	COc1cc2c(ccnc2cc1)C(O)C1CC2CCN1CC2C=C	324.424	-2.82568	Aq-w	0.495996	acc.>90%
DB01347	CCc1nc(C2CC2)c(n1Cc1cc2c(oc(c2Br)c2ccccc2NS(=O)(=O)C(F)(F)F)cc1)C(=O)N	611.44	-6.73317	Aq-n	1.2436	80%<acc.<70%
DB01348	CCOC(=O)[C@H](CCc1ccccc1)N[C@@H](C)C(=O)N1CC2(C[C@H]1C(=O)O)SCCS2	466.625	-3.92077	Aq-n	0.872929	90%<acc.<80%
DB01349	Cc1nc(C)c2CCC(=O)N(Cc3ccc(cc3)c3ccccc3c3n[nH]nn3)c2n1	411.469	-4.50637	Aq-n	1.20077	80%<acc.<70%
DB01351	CCC1(CCC(C)C)C(=O)NC(=O)NC1=O	226.276	-2.50153	Aq-n	0.56067	acc.>90%
DB01352	CC(C)C1(CC=C)C(=O)NC(=O)NC1=O	210.233	-2.07754	Aq-n	0.721802	90%<acc.<80%
DB01353	CCCCC1(CC)C(=O)NC(=O)NC1=O	212.249	-1.94686	Aq-n	0.660173	acc.>90%
DB01354	CCC1(C(=O)NC(=O)NC1=O)C1=CCCCCC1	250.298	-2.58103	Aq-n	0.769176	90%<acc.<80%
DB01355	CN1C(=O)NC(=O)C(C)(C1=O)C1=CCCCC1	236.271	-2.68087	Aq-n	0.763055	90%<acc.<80%
DB01357	[C@@H]12CC[C@@](O)(C#C)[C@@]1(C)CC[C@@H]1c3c(CC[C@@H]21)cc(OC)cc3	310.437	-5.28676	Aq-n	0.686454	acc.>90%
DB01359	CC(C)(C)NC[C@H](O)COc1ccccc1C1CCCC1	291.435	-4.14479	Aq-n	0.761245	90%<acc.<80%
DB01362	CC(=O)N(CC(O)CO)c1c(I)c(C(=O)NCC(O)CO)c(I)c(C(=O)NCC(O)CO)c1I	821.141	-3.94755	Aq-n	1.26698	acc.<70%
DB01364	CN[C@@H](C)[C@H](O)c1ccccc1	165.236	-0.481617	Aq-n	0.698324	acc.>90%
DB01365	CNC(C)(C)Cc1ccccc1	163.264	-2.14089	Aq-n	0.636875	acc.>90%
DB01366	CC[C@@H](NC(C)C)[C@@H](O)c1ccc(O)c2c1ccc(=O)[nH]2		-3.37097	Aq-n	0.822544	90%<acc.<80%
DB01367	C#CCN[C@@H]1CCc2ccccc12	171.243	-2.08805	Aq-n	0.718082	90%<acc.<80%
DB01369	[C@@H]12CCCN1C(=O)[C@@H](CC)NC(=O)[C@@H](NC(=O)c1ncccc1O)[C@@H](C)OC(=O)[C@@H](NC(=O)[C@@H]1CC(=O)[C@H](CS[C@@H]3CN4CCC3CC4)CN1C(=O)[C@H](Cc1ccc(cc1)N(C)C)N(C)C2=O)c1ccccc1	1022.24	-3.90919	Aq-w	1.32828	acc.<70%
DB01375	CCCCCCCCCCCCCCCCCC(=O)O[Al](O)O	344.472	-5.51058	Aq-n	1.01172	80%<acc.<70%
DB01380	[C@@H]12CC[C@](O)(C(=O)COC(=O)C)[C@@]1(C)CC(=O)[C@H]1[C@H]2CCC2=CC(=O)CC[C@]12C	402.487	-4.18618	Aq-n	0.569403	acc.>90%
DB01382	COCCOc1cnc(NS(=O)(=O)c2ccccc2)nc1	309.347	-1.74173	Aq-n	1.02945	80%<acc.<70%
DB01384	[C@@H]12C[C@@H](C)[C@](O)(C(=O)CO)[C@@]1(C)C[C@H](O)[C@H]1[C@H]2C[C@H](F)C2=CC(=O)C=C[C@]12C	392.467	-3.36833	Aq-n	0.751767	90%<acc.<80%
DB01388	COCC(=O)O[C@]1(CCN(C)CCCc2nc3ccccc3[nH]2)CCc2c(ccc(F)c2)[C@@H]1C(C)C	495.639	-5.19015	Aq-n	1.00081	80%<acc.<70%
DB01390	OC(=O)[O-]	61.016	0.0679991	Aq-w	1.13706	80%<acc.<70%
DB01392	[C@@H]12CC[C@H](O)[C@H](C(=O)OC)[C@H]1C[C@@H]1N(CCc3c1[nH]c1ccccc31)C2	354.45	-3.82913	Aq-n	0.798874	90%<acc.<80%
DB01393	CC(C)(Oc1ccc(CCNC(=O)c2ccc(Cl)cc2)cc1)C(=O)O	361.825	-3.75542	Aq-n	0.903732	90%<acc.<80%
DB01394	COc1cc2c(-c3ccc(OC)c(=O)cc3[C@H](CC2)NC(=O)C)c(OC)c1OC	399.443	-3.50531	Aq-n	1.20434	80%<acc.<70%
DB01395	[C@@H]12C[C@@H]1[C@H]1[C@@H]3[C@@H]4C[C@@H]4[C@@]4(CCC(=O)O4)[C@@]3(C)CC[C@@H]1[C@@]1(C)CCC(=O)C=C21	366.501	-4.79298	Aq-n	0.889361	90%<acc.<80%
DB01396	[C@@H]1(CC[C@]2(O)[C@@H]3CC[C@@H]4C[C@H](CC[C@]4(C)[C@H]3CC[C@]12C)O[C@H]1C[C@H](O)[C@H](O[C@H]2C[C@H](O)[C@H](O[C@H]3C[C@H](O)[C@H](O)[C@@H](C)O3)[C@@H](C)O2)[C@@H](C)O1)C1=CC(=O)OC1	764.95	-5.65699	Aq-n	1.35581	acc.<70%
DB01397	Oc1ccccc1C(=O)[O-]	137.114	-1.29887	Aq-w	0.697054	acc.>90%
DB01399	OC(=O)c1ccccc1OC(=O)c1ccccc1O	258.229	-4.02686	Aq-n	0.867089	90%<acc.<80%
DB01400	CN(C)C(=O)Oc1cc(ccc1)[N+](C)(C)C	223.296	-1.38039	Aq-n	0.907467	90%<acc.<80%
DB01401	Oc1ccccc1C(=O)[O-]	137.114	-1.29887	Aq-w	0.697054	acc.>90%
DB01403	COc1cc2c(Sc3c(cccc3)N2C[C@H](C)CN(C)C)cc1	328.481	-4.3731	Aq-n	0.502432	acc.>90%
DB01405	CC1CN(CCN1)c1c(F)cc2c(=O)c(cn(c2c1)c1c(F)cc(F)cc1)C(=O)O	417.387	-4.02699	Aq-n	0.972488	90%<acc.<80%
DB01406	[C@@H]12CC[C@@](O)(C#C)[C@@]1(C)CC[C@H]1[C@H]2CCC2=Cc3c(C[C@]12C)cno3	337.463	-5.1734	Aq-n	0.740794	90%<acc.<80%
DB01407	CC(C)(C)NCC(O)c1cc(Cl)c(N)c(Cl)c1	277.195	-3.52646	Aq-n	0.740399	90%<acc.<80%
DB01408	CN(C)C(=O)Oc1cc(cc(OC(=O)N(C)C)c1)C(O)CNC(C)(C)C	367.446	-3.9662	Aq-n	0.85193	90%<acc.<80%
DB01409	[C@H]12O[C@H]1[C@@H]1C[C@@H](C[C@H]2[N+]1(C)C)OC(=O)C(O)(c1cccs1)c1cccs1		-3.40911	Aq-n	1.0833	80%<acc.<70%
DB01410	[C@@H]12C[C@H]3[C@@H]4CCC5=CC(=O)C=C[C@]5(C)[C@H]4[C@@H](O)C[C@]3(C)[C@@]1(O[C@@H](O2)C1CCCCC1)C(=O)COC(=O)C(C)C	540.697	-5.61843	Aq-n	1.0406	80%<acc.<70%
DB01411	O=C(Nc1c2oc(cc(=O)c2ccc1)c1n[nH]nn1)c1ccc(OCCCCc2ccccc2)cc1	481.512	-5.30117	Aq-n	0.952956	90%<acc.<80%
DB01412	Cn1cnc2c1c(=O)[nH]c(=O)n2C	180.167	-2.54975	Aq-n	0.954816	90%<acc.<80%
DB01413	CO/N=C(\C(=O)N[C@@H]1C(=O)N2[C@@H]1SCC(=C2C(=O)[O-])C[N+]1(C)CCCC1)/c1csc(N)n1	480.572	-2.74757	Aq-n	1.12231	80%<acc.<70%
DB01414	[C@H]12SCC(=C(N1C(=O)[C@H]2NC(=O)CC#N)C(=O)O)COC(=O)C	339.329	-2.68878	Aq-n	0.867916	90%<acc.<80%
DB01415	[C@H]12SCC=C(N1C(=O)[C@H]2NC(=O)/C(=C\CC(=O)O)/c1csc(N)n1)C(=O)O	410.433	-3.09451	Aq-n	0.917291	90%<acc.<80%
DB01416	[C@H]12SCC(=C(N1C(=O)[C@H]2NC(=O)/C(=N\OC)/c1csc(N)n1)C(=O)O)COC	427.464	-2.83262	Aq-n	1.08555	80%<acc.<70%
DB01418	CC(=O)CC(c1ccc(cc1)[N+](=O)[O-])c1c(O)c2ccccc2oc1=O	353.33	-4.51535	Aq-n	0.707449	90%<acc.<80%
DB01419	FC(F)(F)c1cc(ccc1)N1CCN(CCOC(=O)c2ccccc2Nc2c3ccc(cc3ncc2)C(F)(F)F)CC1	588.552	-6.31267	Aq-n	0.956932	90%<acc.<80%
DB01420	[C@@H]12CC[C@H](OC(=O)CC)[C@@]1(C)CC[C@H]1[C@H]2CCC2=CC(=O)CC[C@]12C	344.495	-5.19505	Aq-n	0.823568	90%<acc.<80%
DB01421	NC[C@@H]1O[C@H](O[C@@H]2[C@@H](CO)O[C@@H](O[C@@H]3[C@@H](O)[C@H](N)C[C@H](N)[C@H]3O[C@H]3O[C@H](CO)[C@@H](O)[C@H](O)[C@H]3N)[C@@H]2O)[C@H](N)[C@@H](O)[C@@H]1O	615.634	-0.219573	Aq-n	1.05293	80%<acc.<70%
DB01422	Oc1c2ncccc2c(cc1)[N+](=O)[O-]	190.158	-3.01607	Aq-n	0.751872	90%<acc.<80%
DB01423	CC(SC(=O)c1cccs1)C(=O)NCC(=O)O	273.335	-2.43017	Aq-n	0.896307	90%<acc.<80%
DB01424	CN(C)c1c(C)n(C)n(c1=O)c1ccccc1	231.299	-1.61774	Aq-n	0.963159	90%<acc.<80%
DB01425	COc1cc2n[nH]nc2cc1C(=O)NCC1CCCN1CC=C	315.377	-3.03109	Aq-n	0.97666	90%<acc.<80%
DB01426	[C@H]12C[C@]34[C@H](O)C1[C@H]1C[C@H](N2[C@H](O)[C@H]1CC)[C@@H]3N(C)c1ccccc41	326.44	-3.88495	Aq-n	1.20004	80%<acc.<70%
DB01427	Nc1cc(c[nH]c1=O)c1ccncc1	187.202	-2.18071	Aq-n	0.842688	90%<acc.<80%
DB01428	COc1cc(O)c(cc1)C(=O)c1ccccc1	228.247	-4.49421	Aq-n	0.941461	90%<acc.<80%
DB01429	CCN(CC)CCCN(C1Cc2ccccc2C1)c1ccccc1	322.496	-4.63218	Aq-n	0.888042	90%<acc.<80%
DB01430	Fc1ccc(cc1)C(N1CCN(CC1)c1nc(NCC=C)nc(NCC=C)n1)c1ccc(F)cc1	477.563	-4.89694	Aq-n	1.06887	80%<acc.<70%
DB01431	[C@@H]12CC[C@@](O)(CC=C)[C@@]1(C)CC[C@@H]1[C@H]3CCCC=C3CC[C@@H]21	300.486	-5.57271	Aq-n	0.750948	90%<acc.<80%
DB01433	CCC(OC(=O)C)C(CC(C)N(C)C)(c1ccccc1)c1ccccc1	353.506	-5.75241	Aq-n	0.987545	90%<acc.<80%
DB01434	[C@@H]12CCC(=O)[C@@]1(C)CC[C@@H]1[C@H]3CCC(=O)C=C3CC[C@@H]21	272.388	-4.2179	Aq-n	0.81623	90%<acc.<80%
DB01435	Cn1n(c(=O)cc1C)c1ccccc1	188.23	-2.07281	Aq-n	0.770764	90%<acc.<80%
DB01436	CC(C)CCC[C@@H](C)[C@H]1CC[C@H]2/C(=C/C=C\3/C[C@@H](O)C[C@H](O)C3=C)/CCC[C@]12C	400.647	-6.04167	Aq-n	0.971429	90%<acc.<80%
DB01437	CCC1(CCC(=O)NC1=O)c1ccccc1	217.268	-2.63939	Aq-n	0.700075	acc.>90%
DB01438	Nc1nc(N)c(cc1)/N=N/c1ccccc1	213.244	-3.92508	Aq-n	0.721201	90%<acc.<80%
DB01439	CCC(=O)N(C1CCN(CCc2cccs2)CC1C)c1ccccc1	356.535	-4.55403	Aq-n	0.885846	90%<acc.<80%
DB01440	OCCCC(=O)O	104.105	0.546099	Aq-n	0.700972	acc.>90%
DB01441	COc1cc2c([nH]cc2CCN(C(C)C)C(C)C)cc1	274.408	-4.15663	Aq-n	0.853868	90%<acc.<80%
DB01442	COc1cc(CC(C)N)cc2c1OCO2	209.245	-2.06841	Aq-n	0.780725	90%<acc.<80%
DB01443	[C@@H]12CCC(=O)[C@@]1(C)CC[C@@H]1[C@H]3CCC(=O)CC3=CC[C@@H]21	272.388	-4.14978	Aq-n	0.673734	acc.>90%
DB01444	CC(C=C(c1cccs1)c1cccs1)N(C)C	263.431	-4.41848	Aq-n	0.800872	90%<acc.<80%
DB01445	CN(C)CCc1c[nH]c2c1cc(O)cc2	204.273	-2.21856	Aq-n	0.766075	90%<acc.<80%
DB01446	CC(N)Cc1c[nH]c2ccccc12	174.247	-2.11841	Aq-n	0.797999	90%<acc.<80%
DB01447	CC1N=C(N)OC1c1ccccc1	176.219	-2.28107	Aq-n	0.692091	acc.>90%
DB01450	[C@@H]12Oc3c(O)ccc4c3[C@]31CCN(C)[C@H](C4)[C@@]13CC[C@@]2(OC)[C@H](C1)[C@](C)(O)CCC	413.558	-4.00436	Aq-n	0.87807	90%<acc.<80%
DB01451	[C@@H]12CCC(=O)[C@@]1(C)CC[C@H]1[C@H]2CC[C@H]2CC(=O)C=C[C@]12C	286.415	-4.20117	Aq-n	0.655548	acc.>90%
DB01452	[C@@H]12C=C[C@H](OC(=O)C)[C@@H]3Oc4c(OC(=O)C)ccc5c4[C@]13CCN(C)[C@@H]2C5	369.417	-3.44159	Aq-n	0.823842	90%<acc.<80%
DB01453	CCC(=O)N(C1CCN(CC(O)c2ccccc2)CC1)c1ccccc1	352.478	-4.77488	Aq-n	0.924723	90%<acc.<80%
DB01454	CNC(C)Cc1cc2c(OCO2)cc1	193.246	-2.24294	Aq-n	0.730837	90%<acc.<80%
DB01455	[C@@H]12CC[C@H](O)[C@@]1(C)CC[C@@H]1[C@H]3CC[C@H](O)CC3=CC[C@@H]21	276.42	-3.77457	Aq-n	0.758702	90%<acc.<80%
DB01456	[C@@H]12CCC(=O)[C@@]1(C)CC[C@H]1[C@H]2CC=C2CC(=O)CC[C@]12C	286.415	-3.97008	Aq-n	0.622556	acc.>90%
DB01458	CCCSc1cc(OC)c(CCN)cc1OC	255.383	-3.23078	Aq-n	0.776993	90%<acc.<80%
DB01459	CCC(=O)n1c(=O)n(C2CCN(CCC(C#N)(c3ccccc3)c3ccccc3)CC2)c2ccccc12	492.623	-6.87791	Aq-n	0.802366	90%<acc.<80%
DB01460	CCN(CC)CCc1c[nH]c2ccccc12	216.328	-2.55895	Aq-n	0.950849	90%<acc.<80%
DB01461	CCOC(C(=O)OCCN(C)C)(c1ccccc1)c1ccccc1	327.424	-3.53897	Aq-n	0.786559	90%<acc.<80%
DB01462	CCOc1ccc(Cc2nc3c(ccc(c3)[N+](=O)[O-])n2CCN(CC)CC)cc1	396.491	-4.63493	Aq-n	0.951596	90%<acc.<80%
DB01463	CCNC1C2CCC(C2)C1c1ccccc1	215.34	-3.45609	Aq-n	0.854677	90%<acc.<80%
DB01464	CCOC(=O)C1(CCN(CCOCC2CCCO2)CC1)c1ccccc1	361.482	-2.93233	Aq-n	0.802288	90%<acc.<80%
DB01465	COc1cc(CC(C)N)c(OC)cc1	195.262	-1.98062	Aq-n	0.712781	90%<acc.<80%
DB01466	[C@@H]12Oc3c(OCC)ccc4c3[C@]31CCN(C)[C@H](C4)[C@@H]3C=C[C@@H]2O	313.397	-2.54696	Aq-n	0.994938	90%<acc.<80%
DB01467	CCc1cc(OC)c(CC(C)N)cc1OC	223.316	-2.78	Aq-n	0.737983	90%<acc.<80%
DB01468	CCN(C)C(C)C=C(c1cccs1)c1cccs1	277.458	-4.49538	Aq-n	0.75462	90%<acc.<80%
DB01469	[C@@H]12Oc3c(OC(=O)C)ccc4c3[C@]31CCN(C)[C@H](C4)[C@]13C[C@H]([C@](C)(O)CCC)[C@]2(OC)C=C1	453.579	-3.07234	Aq-n	1.02405	80%<acc.<70%
DB01470	CCC(=O)N(C1CCN(CC1)C(C)Cc1cccs1)c1ccccc1	356.535	-4.47841	Aq-n	0.93845	90%<acc.<80%
DB01471	[C@@H]12CC[C@](C)(O)[C@@]1(C)CC[C@H]1[C@H]2[C@H](C)CC2=CC(=O)CC[C@]12C	316.485	-4.52361	Aq-n	0.693835	acc.>90%
DB01472	COc1ccc(CC(C)N)cc1	165.236	-1.20185	Aq-n	0.752324	90%<acc.<80%
DB01473	[C@@H]1(C)CN(C)CC[C@]1(OC(=O)CC)c1ccccc1	261.365	-3.06285	Aq-n	0.831814	90%<acc.<80%
DB01474	C[C@]1(O)CC[C@H]2[C@@H]3CCC4=C[C@@H](O)CC[C@]4(C)[C@H]3CC[C@]12C	304.474	-4.21835	Aq-n	0.626048	acc.>90%
DB01475	CCOC(=O)C(CCN1CCOCC1)(c1ccccc1)c1ccccc1	353.462	-4.64295	Aq-n	0.936829	90%<acc.<80%
DB01476	Fc1ccccc1C12OCCN1CC(=O)Nc1c2cc(Br)cc1	377.213	-3.86003	Aq-n	0.864149	90%<acc.<80%
DB01477	[C@@H]12Oc3c(OC)ccc4c3[C@]31CC[N+](C)(C)[C@H](C4)[C@@H]3C=C[C@@H]2O	314.405	-1.48408	Aq-w	0.644483	acc.>90%
DB01478	CCC(=O)OC1(CCN(C)CC1)c1ccccc1	247.338	-2.08298	Aq-n	0.753716	90%<acc.<80%
DB01479	C[C@]1(O)CC[C@H]2[C@@H]3CC[C@H]4C[C@H](O)CC[C@]4(C)[C@H]3CC[C@]12C	306.49	-4.34531	Aq-n	0.690292	acc.>90%
DB01480	[C@@H]12Oc3c(O)ccc4c3[C@]31CCN(CC1CC1)[C@H](C4)[C@]13C[C@H](C(C)(C)O)[C@]2(OC)C=C1	423.553	-3.7526	Aq-n	0.757718	90%<acc.<80%
DB01481	[C@@H]12CC[C@H](O)[C@@]1(C)CC[C@H]1[C@H]2CC[C@H]2CC(=O)C=C[C@]12C	288.431	-4.28554	Aq-n	0.633871	acc.>90%
DB01482	CC(Cc1ccccc1)NCCn1cnc2c1c(=O)n(C)c(=O)n2C		-3.81581	Aq-n	0.930675	90%<acc.<80%
DB01483	CCC1(CC)C(=O)NC(=O)NC1=O	184.195	-1.52052	Aq-n	0.537777	acc.>90%
DB01484	COc1cc(Br)c(OC)cc1CC(C)N	274.158	-3.02979	Aq-n	0.763092	90%<acc.<80%
DB01485	[C@@H]12CC[C@H](O)[C@@]1(C)CC[C@H]1[C@H]2CCC2=C(O)C(=O)CC[C@]12C	304.43	-4.05696	Aq-n	0.83759	90%<acc.<80%
DB01486	C[C@H](N)[C@@H](O)c1ccccc1	151.209	-0.956556	Aq-n	0.676493	acc.>90%
DB01487	CCC(CC)(CNC(=O)CCCO)c1cc(OC)ccc1	293.407	-2.66526	Aq-n	0.799696	90%<acc.<80%
DB01488	CN(C)CCc1c[nH]c2ccccc12	188.274	-1.7563	Aq-n	0.73465	90%<acc.<80%
DB01489	CN(C)C(=O)OC1N=C(c2ccccc2)c2c(ccc(Cl)c2)N(C)C1=O	371.824	-4.35159	Aq-n	0.89099	90%<acc.<80%
DB01490	NC1=NCC(O1)c1ccccc1	162.192	-2.04132	Aq-n	0.666765	acc.>90%
DB01491	CCC(=O)C(CC(C)N1CCCCC1)(c1ccccc1)c1ccccc1	349.518	-6.86498	Aq-n	1.09531	80%<acc.<70%
DB01493	[C@@H]12CC[C@@](O)(CC)[C@@]1(C)CC[C@@H]1[C@H]3CCCC=C3CC[C@@H]21	288.475	-5.01499	Aq-n	0.849344	90%<acc.<80%
DB01494	C[N+](C)(C)CC(=O)[O-]	117.148	1.28105	Aq-w	0.723105	acc.>90%
DB01495	Cn1n(c(=O)cc1C)c1ccccc1	188.23	-0.918085	Aq-w	0.973028	90%<acc.<80%
DB01496	FC(F)(F)c1ccccc1c1ccc(CC2C(=O)NC(=S)NC2=O)o1	368.336	-4.60879	Aq-n	1.03981	80%<acc.<70%
DB01497	[C@H]12Cc3c4c(OC5[C@@]4(CCN1C)[C@@]12CC(C(C)(O)CCC)C5(OC)C=C1)c(O)cc3	411.542	-3.84069	Aq-n	0.809505	90%<acc.<80%
DB01498	CC[C@@H](O)C(C[C@@H](C)N(C)C)(c1ccccc1)c1ccccc1	311.469	-5.05612	Aq-n	0.804066	90%<acc.<80%
DB01499	CC[C@H]1CN(C)CC[C@]1(OC(=O)CC)c1ccccc1	275.392	-3.00539	Aq-n	0.863384	90%<acc.<80%
DB01500	[C@@H]12CC[C@H](O)[C@@]1(C)CC[C@@H]1[C@H]3CCC(=O)C(=C3CC[C@@H]21)O	290.403	-3.75546	Aq-n	0.781338	90%<acc.<80%
DB01501	OC(=O)C1(CCN(CCC(C#N)(c2ccccc2)c2ccccc2)CC1)c1ccccc1	424.544	-6.36772	Aq-n	0.934384	90%<acc.<80%
DB01502	CCC(=O)N(CC(C)N(C)CCc1ccccc1)c1ccccc1	324.468	-3.91555	Aq-n	0.712957	90%<acc.<80%
DB01503	[C@@H]12CC[C@H](O)[C@@]1(C)CC[C@H]1[C@H]2CC[C@H]2C[C@@H](O)C=C[C@]12C	290.447	-4.42615	Aq-n	0.73415	90%<acc.<80%
DB01505	CCOC(=O)C1(CCN(CCOCCO)CC1)c1ccccc1	321.417	-1.93588	Aq-n	0.763982	90%<acc.<80%
DB01506	NC1(CCCCC1)c1ccccc1	175.275	-2.7746	Aq-n	0.689878	acc.>90%
DB01509	CC(N)Cc1cc2c(OCO2)cc1	179.219	-2.17114	Aq-n	0.794431	90%<acc.<80%
DB01511	Clc1cc2c(NC(=O)CN=C2c2ccccc2Cl)cc1	305.164	-4.86123	Aq-n	0.965125	90%<acc.<80%
DB01512	[C@@H]12Oc3c(O)ccc4c3[C@]31CCN(C)[C@H](C4)[C@]3(O)CC[C@@H]2O	303.358	-2.63839	Aq-n	1.04946	80%<acc.<70%
DB01513	C[C@]1(O)CC[C@H]2[C@@H]3CC[C@H]4C[C@@H](O)CC[C@]4(C)[C@H]3CC[C@]12C	306.49	-4.34531	Aq-n	0.690292	acc.>90%
DB01514	[C@@H]12CC[C@](C)(O)[C@@]1(C)CC[C@H]1[C@H]2CC[C@H]2Cc3nonc3C[C@]12C	330.472	-4.53508	Aq-n	0.861016	90%<acc.<80%
DB01515	[C@H]12CC[C@H]([C@H]([C@H](C1)OC(=O)c1ccccc1)C(=O)O)N2C	289.331	-2.46815	Aq-n	0.872197	90%<acc.<80%
DB01516	COc1cc(CC(C)N)cc(OC)c1OC	225.288	-2.40269	Aq-n	0.809386	90%<acc.<80%
DB01518	CCOC(=O)C1(CCN(CCOCc2ccccc2)CC1)c1ccccc1	367.489	-5.19663	Aq-n	0.906312	90%<acc.<80%
DB01520	C1CCN(CC1)C1(CCCCC1)c1cccs1	249.423	-3.98085	Aq-n	0.736473	90%<acc.<80%
DB01521	[C@@H]12CC[C@H](O)[C@@]1(C)CC[C@H]1[C@H]2CCC2=C(Cl)C(=O)CC[C@]12C	322.876	-4.44529	Aq-n	0.643381	acc.>90%
DB01522	CC[C@H](OC(=O)C)C(C[C@@H](C)N(C)C)(c1ccccc1)c1ccccc1	353.506	-5.75241	Aq-n	0.987545	90%<acc.<80%
DB01523	CCN(CC)CCn1c(Cc2ccc(Cl)cc2)nc2c1ccc(c2)[N+](=O)[O-]	386.883	-4.76677	Aq-n	0.943986	90%<acc.<80%
DB01524	[C@@H]12CC[C@H](O)[C@@]1(C)CC[C@H]1[C@H]2CC=C2C[C@@H](O)CC[C@]12C	290.447	-3.95653	Aq-n	0.682922	acc.>90%
DB01525	[C@H]12CC[C@H]([C@H]([C@@H](O)C1)C(=O)O)N2C	185.223	-0.712405	Aq-n	0.81522	90%<acc.<80%
DB01526	[C@@H]12CC[C@H](O)[C@@]1(C)CC[C@H]1[C@H]2CCC2=C[C@@H](O)CC[C@]12C	290.447	-4.01081	Aq-n	0.66922	acc.>90%
DB01527	CC(C)(N)Cc1ccccc1Cl	183.682	-2.31216	Aq-n	0.661844	acc.>90%
DB01528	COc1cc(CC(C)N)c(OC)cc1C	209.289	-2.56383	Aq-n	0.747346	90%<acc.<80%
DB01529	C[C@H](CN1CCOCC1)C(C(=O)N1CCCC1)(c1ccccc1)c1ccccc1	392.543	-5.09572	Aq-n	0.940042	90%<acc.<80%
DB01530	[C@@H]12CC[C@H](O)[C@@]1(C)CC[C@H]1[C@H]2CC[C@H]2C[C@H](O)CC[C@]12C	292.463	-4.50333	Aq-n	0.764368	90%<acc.<80%
DB01531	[C@@H]12CCC[C@H]3[C@H]4Cc5ccc(O)c(O1)c5[C@@]23CCN4C	271.36	-3.31841	Aq-n	0.902542	90%<acc.<80%
DB01532	CC(Cc1ccccc1)N1CCC(CC1)N(C(=O)C)c1ccccc1	336.479	-4.56211	Aq-n	0.893333	90%<acc.<80%
DB01533	CCN(CC)C(C)C=C(c1cccs1)c1cccs1	291.485	-4.55312	Aq-n	0.888592	90%<acc.<80%
DB01534	CC(CC(C)(C)O)OC(O)C(Cl)(Cl)Cl	265.564	-2.83243	Aq-n	0.887136	90%<acc.<80%
DB01535	CCC(=O)N(c1ccccc1)C1(CCN(CCc2ccccc2)CC1)C(=O)OC	394.515	-5.54813	Aq-n	1.06054	80%<acc.<70%
DB01536	[C@@H]12CCC(=O)[C@@]1(C)CC[C@H]1[C@H]2CCC2=CC(=O)CC[C@]12C	286.415	-3.72558	Aq-n	0.485863	acc.>90%
DB01537	COc1cc(Br)c(OC)cc1CCN	260.131	-2.55337	Aq-n	0.772907	90%<acc.<80%
DB01538	[C@@H]12Oc3c(OC)ccc4c3[C@]31CCN(C)[C@H](C4)[C@@H]3CC[C@@H]2OC(=O)C	343.423	-2.85101	Aq-n	0.946767	90%<acc.<80%
DB01539	N#CC1(CCCCC1)N1CCCCC1	192.306	-2.5491	Aq-n	0.777222	90%<acc.<80%
DB01540	[C@@H]12CC[C@](C)(O)[C@@]1(C)CC[C@@H]1[C@H]3CCC(=O)C(=C3CC[C@@H]21)O	304.43	-3.75737	Aq-n	0.713848	90%<acc.<80%
DB01541	[C@@H]12CC[C@H](O)[C@@]1(C)CC[C@H]1[C@H]2CCC2=CC(=O)C=C[C@]12C	286.415	-4.15425	Aq-n	0.769453	90%<acc.<80%
DB01542	CCC(=O)OC1(CCN(C)CC1CC=C)c1ccccc1	287.403	-3.62276	Aq-n	0.814365	90%<acc.<80%
DB01543	[C@@H]12CC[C@H](O)[C@@]1(CC)CC[C@@H]1[C@H]3CCC(=O)C=C3CC[C@@H]21	288.431	-4.07701	Aq-n	0.694201	acc.>90%
DB01544	CN1c2c(cc(cc2)[N+](=O)[O-])C(=NCC1=O)c1ccccc1F	313.288	-3.77083	Aq-n	0.92586	90%<acc.<80%
DB01545	CCOC(=O)C1N=C(c2ccccc2F)c2c(NC1=O)ccc(Cl)c2	360.772	-4.25995	Aq-n	0.859377	90%<acc.<80%
DB01546	CCC(N)Cc1c[nH]c2ccccc12	188.274	-2.43205	Aq-n	0.900385	90%<acc.<80%
DB01547	[C@H]12Cc3c(c(OC)c(OC)cc3)[C@@]3(CCN1C)C[C@H](O)CC[C@@]23O	333.428	-2.45798	Aq-n	1.05759	80%<acc.<70%
DB01548	[C@@H]12Oc3c(O)ccc4c3[C@]31CCN(CC1CC1)[C@H](C4)[C@@]13CC[C@@]2(OC)[C@H](C1)C(C)(C)O	425.569	-5.37472	Aq-w	2.45822	acc.<70%
DB01549	C1CCN(C1)C1(CCCCC1)c1ccccc1	229.367	-4.34699	Aq-n	0.766105	90%<acc.<80%
DB01550	CC(Cc1ccccc1)NCCC#N	188.274	-1.91079	Aq-n	0.659841	acc.>90%
DB01551	[C@@H]12Oc3c4c(C[C@H]5N(C)CC[C@@]14[C@H]5CC[C@@H]2O)ccc3OC	301.386	-2.20926	Aq-n	0.954561	90%<acc.<80%
DB01552	CC[C@@H]1CN(C)CC[C@]1(OC(=O)CC)c1ccccc1	275.392	-3.00539	Aq-n	0.863384	90%<acc.<80%
DB01553	Clc1cc2c(NC(=O)CN3CCOC23c2ccccc2Cl)cc1	349.217	-4.19267	Aq-n	0.884261	90%<acc.<80%
DB01554	C[C@]12CC[C@H]3[C@@H](CCC4=C[C@@H](O)CC[C@H]34)[C@@H]1CC[C@@H]2O	276.42	-3.79986	Aq-n	0.704476	acc.>90%
DB01555	CC[C@@H](OC(=O)C)C(C[C@@H](C)N(C)C)(c1ccccc1)c1ccccc1	353.506	-5.75241	Aq-n	0.987545	90%<acc.<80%
DB01556	CC(C)(N)Cc1ccc(Cl)cc1	183.682	-2.20542	Aq-n	0.661998	acc.>90%
DB01557	CCC(=O)N(C1CCN(CC1)C(C)Cc1ccccc1)c1ccccc1	350.506	-5.42012	Aq-n	0.909071	90%<acc.<80%
DB01558	Brc1cc2c(NC(=O)CN=C2c2ccccn2)cc1	316.158	-3.71899	Aq-n	0.910088	90%<acc.<80%
DB01559	CCc1cc2c(s1)N(C)C(=O)CN=C2c1ccccc1Cl	318.829	-4.49567	Aq-n	0.940073	90%<acc.<80%
DB01560	C[C@H](N)C(=O)c1ccccc1	149.193	-1.39275	Aq-n	0.711431	90%<acc.<80%
DB01561	[C@@H]12CCC(=O)[C@@]1(C)CC[C@H]1[C@H]2CC[C@H]2CC(=O)CC[C@]12C	288.431	-4.47643	Aq-n	0.652878	acc.>90%
DB01562	CC(=O)OC1(CCN(CCc2ccccc2)CC1)c1ccccc1	323.436	-4.42925	Aq-n	0.762458	90%<acc.<80%
DB01563	OC(O)C(Cl)(Cl)Cl	165.403	0.827992	Aq-n	1.09112	80%<acc.<70%
DB01564	[C@@H]12CC[C@](C)(O)[C@@]1(C)CC[C@H]1[C@H]2[C@@H](C)CC2=CC(=O)CC[C@]12C	316.485	-4.52361	Aq-n	0.693835	acc.>90%
DB01565	[C@@H]12Oc3c(O)ccc4c3[C@]31CCN(C)[C@H](C4)[C@@H]3CC[C@@H]2O		-2.71047	Aq-n	0.754865	90%<acc.<80%
DB01566	CCNC(C)Cc1cc2c(OCO2)cc1	207.273	-2.44079	Aq-n	0.747149	90%<acc.<80%
DB01567	CN1c2c(cc(Cl)cc2)C(=NCC1=O)c1ccccc1F	302.736	-3.99434	Aq-n	0.833674	90%<acc.<80%
DB01568	[C@@H]12Oc3c(OC)ccc4c3[C@]31CC[N@+](C)([O-])[C@H](C4)[C@@H]3C=C[C@@H]2O	315.369	-1.82292	Aq-n	1.08354	80%<acc.<70%
DB01569	[C@@H]12CC[C@](C)(O)[C@@]1(C)C[C@@H](O)[C@H]1[C@H]2CCC2=CC(=O)C(=C[C@]12C)C=O	344.451	-3.8731	Aq-n	0.766065	90%<acc.<80%
DB01570	CCC(=O)N(C1CCN(CC(O)c2ccccc2)CC1C)c1ccccc1	366.505	-5.42942	Aq-n	1.04433	80%<acc.<70%
DB01571	CCC(=O)N(C1CCN(CCc2ccccc2)CC1C)c1ccccc1	350.506	-5.24577	Aq-n	1.06128	80%<acc.<70%
DB01572	[C@@H]12CC[C@](C)(O)[C@@]1(C)CC[C@H]1[C@H]2CC[C@H]2CC(=O)C=C[C@]12C	302.458	-4.29905	Aq-n	0.637436	acc.>90%
DB01573	[C@@H]12Oc3c(OCc4ccccc4)ccc4c3[C@]31CCN(C)[C@H](C4)[C@@H]3C=C[C@@H]2O	375.468	-3.80868	Aq-n	0.961585	90%<acc.<80%
DB01576	C[C@H](N)Cc1ccccc1	135.21	-1.40201	Aq-n	0.717471	90%<acc.<80%
DB01577	CN[C@@H](C)Cc1ccccc1	149.237	-1.77547	Aq-n	0.70594	90%<acc.<80%
DB01578	CN(C(=O)C)c1c(I)c(C(=O)N[C@@H](C=O)[C@@H](O)[C@H](O)[C@H](O)CO)c(I)c(NC(=O)C)c1I	789.099	-3.26629	Aq-n	0.967215	90%<acc.<80%
DB01579	C[C@H]1[C@@H](OCCN1C)c1ccccc1	191.274	-1.6253	Aq-n	0.868717	90%<acc.<80%
DB01580	CC(C)NCC(O)COc1ccccc1OCC=C	265.353	-1.83142	Aq-n	0.719364	90%<acc.<80%
DB01581	Cc1nc(NS(=O)(=O)c2ccc(N)cc2)ncc1	264.31	-2.26914	Aq-n	0.885748	90%<acc.<80%
DB01582	Cc1cc(C)nc(NS(=O)(=O)c2ccc(N)cc2)n1	278.337	-2.57743	Aq-n	0.549709	acc.>90%
DB01583	N[C@@H](Cc1cc(I)c(Oc2cc(I)c(O)c(I)c2)c(I)c1)C(=O)[O-]	775.864	-3.5315	Aq-w	1.72709	acc.<70%
DB01586	[C@@H]1(CC[C@H]2[C@@H]3[C@@H](O)C[C@@H]4C[C@H](O)CC[C@]4(C)[C@H]3CC[C@]12C)[C@H](C)CCC(=O)O	392.58	-4.66227	Aq-n	0.560952	acc.>90%
DB01587	CN1c2c(cc(Cl)cc2)C2(OC(=CC(=O)N2CC1=O)C)c1ccccc1	368.82	-4.3178	Aq-n	0.770724	90%<acc.<80%
DB01588	Clc1cc2c(cc1)N(CC1CC1)C(=O)CN=C2c1ccccc1	324.811	-5.02636	Aq-n	0.832691	90%<acc.<80%
DB01589	Fc1ccccc1C1=NCC(=S)N(CC(F)(F)F)c2c1cc(Cl)cc2	386.801	-5.81649	Aq-n	0.806324	90%<acc.<80%
DB01590	[C@@H]1(C[C@@H](C)[C@@H]2CC(=O)[C@H](C)/C=C(\C)/[C@@H](O)[C@@H](OC)C(=O)[C@H](C)C[C@H](C)/C=C/C=C/C=C(\C)/[C@H](C[C@@H]3CC[C@@H](C)[C@@](O)(O3)C(=O)C(=O)N3CCCC[C@H]3C(=O)O2)OC)CC[C@@H](OCCO)[C@@H](C1)OC	958.24	-6.1925	Aq-w	1.38577	acc.<70%
DB01591	O=C(O[C@H]1CN2CCC1CC2)N1CCc2ccccc2[C@@H]1c1ccccc1	362.473	-5.35354	Aq-n	0.868458	90%<acc.<80%
DB01594	OC1N=C(c2ccccc2F)c2c(ccc(Cl)c2)N(CCC#N)C1=O	357.772	-4.34155	Aq-n	0.848028	90%<acc.<80%
DB01595	[O-][N+](=O)c1cc2c(NC(=O)CN=C2c2ccccc2)cc1	281.271	-4.40992	Aq-n	0.739689	90%<acc.<80%
DB01597	CC1(C)C[C@@H]1C(=O)N/C(=C\CCCCSC[C@H](N)C(=O)O)/C(=O)O	358.46	-1.89297	Aq-n	0.890092	90%<acc.<80%
DB01598	[C@H]12CC(=C(N1C(=O)[C@@H]2[C@@H](C)O)C(=O)O)SCC/N=C/N	299.352	-1.9217	Aq-n	0.803168	90%<acc.<80%
DB01599	CC(C)(Sc1cc(c(O)c(c1)C(C)(C)C)C(C)(C)C)Sc1cc(c(O)c(c1)C(C)(C)C)C(C)(C)C	516.857	-8.21206	Aq-w	0.912175	90%<acc.<80%
DB01600	CC(C(=O)O)c1ccc(s1)C(=O)c1ccccc1	260.314	-4.64989	Aq-n	0.936162	90%<acc.<80%
DB01601	CC(C)[C@H](N1CCCNC1=O)C(=O)N[C@H](C[C@H](O)[C@H](Cc1ccccc1)NC(=O)COc1c(C)cccc1C)Cc1ccccc1	628.814	-5.74444	Aq-n	1.01475	80%<acc.<70%
DB01602	[C@H]12SC(C)(C)[C@@H](N1C(=O)[C@H]2NC(=O)[C@H](N)c1ccccc1)C(=O)OC(C)OC(=O)OCC	465.528	-2.96539	Aq-n	0.923909	90%<acc.<80%
DB01603	[C@H]12SC(C)(C)[C@@H](N1C(=O)[C@H]2NC(=O)c1c(OC)cccc1OC)C(=O)O	380.422	-2.64527	Aq-n	0.856419	90%<acc.<80%
DB01604	[C@H]12SC(C)(C)[C@@H](N1C(=O)[C@H]2NC(=O)[C@H](N)c1ccccc1)C(=O)OCOC(=O)C(C)(C)C	463.556	-2.63326	Aq-n	0.929564	90%<acc.<80%
DB01605	C(=N[C@@H]1C(=O)N2[C@@H](C(=O)OCOC(=O)C(C)(C)C)C(C)(C)S[C@H]12)N1CCCCCC1	439.578	-4.50166	Aq-n	0.844385	90%<acc.<80%
DB01606	[C@@H]12CC(=O)N1[C@@H](C(=O)O)[C@](C)(Cn1ccnn1)S2(=O)=O	300.296	-1.47602	Aq-n	0.909268	90%<acc.<80%
DB01607	[C@H]12SC(C)(C)[C@@H](N1C(=O)[C@H]2NC(=O)[C@H](C(=O)O)c1cscc1)C(=O)O	384.435	-2.47445	Aq-n	0.964388	90%<acc.<80%
DB01608	OC1CCN(CCCN2c3ccccc3Sc3c2cc(cc3)C#N)CC1	365.502	-5.02287	Aq-n	0.798952	90%<acc.<80%
DB01609	OC(=O)c1ccc(cc1)n1nc(nc1c1ccccc1O)c1ccccc1O	373.368	-5.5991	Aq-n	1.07205	80%<acc.<70%
DB01610	CC(C)[C@H](N)C(=O)OCC(CO)OCn1cnc2c1[nH]c(N)nc2=O	354.367	-1.69802	Aq-n	0.958782	90%<acc.<80%
DB01611	CCN(CCO)CCCC(C)Nc1c2ccc(Cl)cc2ncc1	335.879	-4.1474	Aq-n	0.831217	90%<acc.<80%
DB01612	CCCCCON=O	117.148	-2.20133	Aq-n	0.622961	acc.>90%
DB01613	[O-][N+](=O)OC[C@@H](O[N+](=O)[O-])[C@H](CO[N+](=O)[O-])O[N+](=O)[O-]	302.108	-3.17587	Aq-n	1.11222	80%<acc.<70%
DB01614	CN(C)CCCN1c2ccccc2Sc2c1cc(cc2)C(=O)C	326.465	-4.57192	Aq-n	0.607004	acc.>90%
DB01615	CC(CN1c2ccccc2Sc2c1cc(cc2)C(=O)C)N(C)C	326.465	-4.67774	Aq-n	0.653956	acc.>90%
DB01616	CCN(CCCc1ccccc1)CCCc1ccccc1	281.443	-4.98945	Aq-n	0.851986	90%<acc.<80%
DB01618	CCc1c(C)[nH]c2c1C(=O)C(CN1CCOCC1)CC2	276.38	-1.61797	Aq-n	0.821308	90%<acc.<80%
DB01619	CN1CCC2=C(C1)C(c1ccccc21)c1ccccc1	261.368	-4.12293	Aq-n	0.921878	90%<acc.<80%
DB01620	CN(C)CCC(c1ccccc1)c1ccccn1	240.35	-2.75928	Aq-n	0.892832	90%<acc.<80%
DB01621	CN(C)S(=O)(=O)c1cc2c(Sc3ccccc3N2CCCN2CCC(CCO)CC2)cc1	475.68	-4.25127	Aq-n	0.932064	90%<acc.<80%
DB01622	CN(C)S(=O)(=O)c1cc2c(Sc3ccccc3N2CCCN2CCN(C)CC2)cc1	446.642	-3.79391	Aq-n	1.30425	acc.<70%
DB01623	CN(C)S(=O)(=O)c1cc2c(Sc3ccccc3/C/2=C/CCN2CCN(C)CC2)cc1	443.638	-3.8868	Aq-n	1.05432	80%<acc.<70%
DB01624	OCCN1CCN(CC/C=C\2/c3c(Sc4c2cc(Cl)cc4)cccc3)CC1	400.975	-4.39666	Aq-n	0.946296	90%<acc.<80%
DB01625	CC(C)[N+](C)(CCC(C(=O)N)(c1ccccc1)c1ccccc1)C(C)C	353.53	-4.60848	Aq-n	0.882815	90%<acc.<80%
DB01626	CN(CC#C)Cc1ccccc1	159.232	-1.7997	Aq-n	0.83652	90%<acc.<80%
DB01627	[C@H]1(C[C@@H](CCC)CN1C)C(=O)N[C@H]([C@@H](C)O)[C@H]1O[C@H](SC)[C@H](O)[C@@H](O)[C@H]1O	406.545	-1.44552	Aq-n	0.944533	90%<acc.<80%
DB01628	Cc1ncc(cc1)c1c(cc(Cl)cn1)c1ccc(cc1)S(=O)(=O)C	358.85	-4.61221	Aq-n	1.05059	80%<acc.<70%
DB01629	OC[C@H]1O[C@H]([C@H](O)[C@@H]1O)n1cc(F)c(=O)[nH]c1=O	262.193	-0.910179	Aq-n	0.999417	90%<acc.<80%
DB01630	CCCCCc1ccc(cc1)C(=O)Nc1ccc(cc1)S(=O)(=O)N(CCN1CCOCC1)[C@H](C(C)C)C(=O)NO	574.744	-3.91322	Aq-n	0.989682	90%<acc.<80%
DB01631	CCCCCCCCC(=O)OC	172.268	-3.48437	Aq-n	0.513846	acc.>90%
DB01632	O[C@H]1[C@@H](O)[C@@H](OP(=O)(O)OP(=O)(O)O)O[C@@H]1COP(=O)(O)O	390.067	-2.34925	Aq-n	1.20765	80%<acc.<70%
DB01633	[C@H]1(F)[C@@H](O)O[C@H](CO)[C@@H](O[C@@H]2O[C@H](CO)[C@@H](O[C@@H]3O[C@H](CO)[C@@H](O)[C@H](O)[C@H]3O)[C@H](O)[C@H]2O)[C@@H]1O	506.429	-0.0650623	Aq-n	1.10541	80%<acc.<70%
DB01634	[C@H](N)(C[C@@H]1C=C(NNc2ccccn2)C(=CC1=O)O)C(=O)O	304.306	-2.32916	Aq-n	0.797589	90%<acc.<80%
DB01635	CC1(C)N[C@@H](CS1)C(=O)O	161.226	-0.607955	Aq-n	0.758475	90%<acc.<80%
DB01637	CC(C)CCC[C@H](C)CCC[C@H](C)CCC[C@H](C)CCO	298.555	-5.00007	Aq-n	0.997661	90%<acc.<80%
DB01638	OC[C@H](O)[C@@H](O)[C@H](O)[C@H](O)CO	182.172	0.747832	Aq-n	0.801889	90%<acc.<80%
DB01639	Cc1c(O)c(C=O)c(COP(=O)(O)O)c[n+]1C	262.178	-1.77595	Aq-n	0.885156	90%<acc.<80%
DB01640	C[C@@H]1CC(=O)NN=C1c1ccc(NC2=C(Cc3cc(I)ccc3)C(=O)CCC2)cc1	513.379	-5.12621	Aq-n	0.866118	90%<acc.<80%
DB01641	Nc1c2c(/C=C/3\N=C(N(CC(=O)O)C3=O)[C@@H](N)[C@@H](C)O)c[nH]c2ccc1	357.37	-3.28877	Aq-n	1.20017	80%<acc.<70%
DB01642	CO[C@@H]1O[C@H](CO)[C@@H](O)[C@H](O)[C@H]1O	194.183	0.737343	Aq-n	0.569544	acc.>90%
DB01643	Cc1cn([C@H]2C[C@H](O)[C@@H](COP(=O)(O)O)O2)c(=O)[nH]c1=O	322.21	-2.01176	Aq-n	0.971925	90%<acc.<80%
DB01644	OC(=O)CCC1c2ccc(O)cc2Oc2c1ccc(O)c2	286.283	-4.10757	Aq-n	0.81266	90%<acc.<80%
DB01645	Oc1ccc(cc1)c1coc2c(c(O)cc(O)c2)c1=O	270.24	-4.41101	Aq-n	0.98813	90%<acc.<80%
DB01646	CSCC[C@H](NC(=O)C)C(=O)O	191.252	-0.0970878	Aq-n	0.776847	90%<acc.<80%
DB01647	CCCOc1cc(ccc1OC)[C@]1(C)CNC(=O)O1	265.309	-3.2327	Aq-n	0.821709	90%<acc.<80%
DB01648	CO[C@@H]1O[C@H](CO)[C@@H](S)[C@H](O)[C@H]1O	210.251	0.222436	Aq-n	0.889461	90%<acc.<80%
DB01649	Cn1c[n+]([C@@H]2O[C@H](CO[P@@](=O)(O)O[P@@](=O)(O)O[P@@](=O)(O)OC[C@H]3O[C@H]([C@H](O)[C@@H]3O)n3cnc4c(N)ncnc34)[C@@H](O)[C@H]2O)c2c1c(=O)nc(N)[nH]2	787.446	-0.669839	Aq-w	2.14588	acc.<70%
DB01650	OC(=O)/C=C/c1ccccc1O	164.16	-2.23247	Aq-n	0.644034	acc.>90%
DB01651	[C@@H]12CO[C@](C)(O[C@@H]1[C@H](O)[C@@H](O)[C@H](OC)O2)C(=O)O	264.23	-0.136359	Aq-n	0.879119	90%<acc.<80%
DB01652	CC(C)(COP(=O)(O)OP(=O)(O)OC[C@H]1O[C@H]([C@H](O)[C@@H]1OP(=O)(O)O)n1cnc2c1ncnc2N)[C@@H](O)C(=O)NCCC(=O)NCCSC(=O)c1ccc(O)cc1	887.648	-1.30947	Aq-w	1.94793	acc.<70%
DB01655	O[C@@H](COP(=O)(O)O)[C@@H](O)[C@H](O)[C@H](O)C(=O)O	276.134	0.193688	Aq-n	0.885868	90%<acc.<80%
DB01656	FC(F)Oc1c(OCC2CC2)cc(cc1)C(=O)Nc1c(Cl)cncc1Cl	403.212	-5.92803	Aq-n	0.934076	90%<acc.<80%
DB01657	NC(CC1C/C(=N\C2CC2c2ccccc2)/C(=CC1=O)O)C(=O)O	328.368	-2.64963	Aq-n	1.0033	80%<acc.<70%
DB01658	Cc1c(CCO[P@@](=O)(O)O[P@](=O)(O)[O-])sc[n+]1Cc1ccc(C)nc1N	423.324	-3.16648	Aq-n	0.714289	90%<acc.<80%
DB01659	N[C@@H](Cc1ccc2ccc3c(nccc3)c2n1)C(=O)O	267.288	-3.79482	Aq-n	1.18907	80%<acc.<70%
DB01661	O[C@@H]1[C@@H](COP(=O)(O)OP(=O)(O)OP(=O)(O)O)O[C@H]([C@@H]1O)n1cnc2c1ncn(C1O[C@H](COP(=O)(O)O)[C@@H](O)[C@H]1O)c2=N	719.276	-0.791495	Aq-w	2.51942	acc.<70%
DB01662	[C@@H](C)(Cc1ccccc1O)C(=O)O	180.203	-1.87783	Aq-n	0.700967	acc.>90%
DB01664	N[C@@H](Cc1co[nH]c1=O)C(=O)O	172.14	-1.65749	Aq-n	0.897222	90%<acc.<80%
DB01665	NC1N=c2ccccc2=N1	133.154	-1.48148	Aq-n	0.892988	90%<acc.<80%
DB01667	Nc1nc2c(nn[nH]2)c(=O)[nH]1	152.117	-3.06385	Aq-n	0.858042	90%<acc.<80%
DB01668	[C@H]12CC(=O)O[C@@H]1C1=C(C(=O)c3c(cccc3O)C1=O)[C@H](C)O2	300.266	-3.48463	Aq-n	1.04652	80%<acc.<70%
DB01669	CC(C)[C@H]1OC(=O)C2=CCCN2C(=O)c2coc(n2)CC(=O)C[C@H](O)/C=C(\C)/C=C/CNC(=O)/C=C/[C@H]1C	525.602	-3.72389	Aq-n	0.769254	90%<acc.<80%
DB01670	CCCOC(=O)C	102.133	-0.67389	Aq-n	0.524665	acc.>90%
DB01671	O[Hg]c1ccc(cc1)C(=O)O	338.712	-1.92585	Aq-n	0.985147	90%<acc.<80%
DB01672	OC(=O)c1cccc(O)c1O	154.121	-1.33551	Aq-n	0.70547	90%<acc.<80%
DB01673	C[C@H](NC(=O)[C@@H](C)O[C@H]1[C@H](O)[C@@H](CO)O[C@H](OP(=O)(O)OP(=O)(O)OC[C@H]2O[C@H]([C@H](O)[C@@H]2O)n2ccc(=O)[nH]c2=O)[C@@H]1NC(=O)C)C(=O)O	750.497	-0.949347	Aq-w	1.78726	acc.<70%
DB01674	[C@@H](C)(O)[C@H](N)c1nc(Cc2c[nH]c3cccc(F)c23)c(O)n1CC(=O)O	362.361	-2.95976	Aq-n	0.95037	90%<acc.<80%
DB01675	CC(=C)C(=O)SCCNC(=O)CCNC(=O)[C@H](O)C(C)(C)COP(=O)(O)OP(=O)(O)OC[C@H]1O[C@H]([C@H](O)[C@@H]1OP(=O)(O)O)n1cnc2c1ncnc2N	835.616	-1.38016	Aq-w	1.72516	acc.<70%
DB01676	Cc1c(cc(cc1[N+](=O)[O-])[N+](=O)[O-])[N+](=O)[O-]	227.132	-3.25955	Aq-n	0.530253	acc.>90%
DB01677	OC(=O)/C=C/C(=O)O	116.072	-0.0914391	Aq-n	0.758398	90%<acc.<80%
DB01678	CC(=O)N[C@@H](Cc1ccc(OP(=O)(O)O)c(C=O)c1)C(=O)N[C@H]1CCCCN(Cc2ccc(cc2)c2ccccc2)C1=O	607.6	-5.03002	Aq-n	1.02719	80%<acc.<70%
DB01679	CCCO[P@@](=O)(O)OP(=O)(O)O	220.054	-1.02945	Aq-n	1.05083	80%<acc.<70%
DB01682	Cc1c(CCO[P@@](=O)(O)O[P@](=O)(O)[O-])sc[n+]1Cc1c(C)nc(C)nc1N	438.339	-3.08848	Aq-n	0.722055	90%<acc.<80%
DB01683	CC(C)C[C@H](NC(=O)[C@@H](NC(=O)N[C@@H](Cc1ccccc1)C(=O)O)C1CCNC(=N)N1)C(=O)N[C@@H](Cc1ccccc1)C=O	607.712	-3.33235	Aq-n	1.22791	80%<acc.<70%
DB01684	OC[C@@H](O)CSO	124.161	0.195239	Aq-n	0.676658	acc.>90%
DB01685	N#Cc1nccc(c1)c1n[nH]c(n1)c1ccncc1	248.249	-3.75054	Aq-n	0.963759	90%<acc.<80%
DB01686	N[C@@H](CCC/N=C(\N)/N(C)C)C(=O)O	202.258	-0.214493	Aq-n	0.976984	90%<acc.<80%
DB01687	OC[C@H]1O[C@@H](O[C@H]2[C@H](O)[C@H](O)[C@H](O)O[C@@H]2CO)[C@@H](O)[C@@H](O)[C@@H]1O	342.297	0.360826	Aq-n	0.952129	90%<acc.<80%
DB01688	Cc1ccc(O)cc1	108.14	-0.771358	Aq-n	0.514763	acc.>90%
DB01689	Cc1ccccc1CC(=O)Nc1cc(C)c(c(C)c1)S(=O)(=O)NCC(=O)O	390.461	-3.80284	Aq-n	0.920008	90%<acc.<80%
DB01690	[C@H]1(COP(=O)(O)OP(=O)(O)OP(=O)(O)OC[C@H]2O[C@@H](n3cnc4c(N)ncnc34)[C@H](O)[C@@H]2O)O[C@@H](n2cnc3c(N)ncnc23)[C@H](O)[C@@H]1O	756.412	-0.612675	Aq-w	2.30858	acc.<70%
DB01691	CN(Cc1cn(C)c2ccccc12)C(=O)/C=C/c1cnc2NC(=O)CCc2c1	374.444	-4.07221	Aq-n	1.00796	80%<acc.<70%
DB01692	[C@H](O)(CS)[C@H](O)CS	154.256	-0.82056	Aq-n	0.775443	90%<acc.<80%
DB01694	O[C@@H]([C@H](O)C(=O)O)C(=O)O	150.086	0.165669	Aq-n	0.90733	90%<acc.<80%
DB01695	ONC(=O)CCCP(=O)(O)O	183.1	-0.0248929	Aq-n	0.845034	90%<acc.<80%
DB01697	[C@@H]1(O)O[C@H](CO)[C@@H](O[C@@H]2O[C@H](CO)[C@@H](O[C@@H]3O[C@H](CO)[C@@H](O)[C@H](O)[C@H]3O)[C@H](O)[C@H]2O)[C@H](O)[C@H]1O	504.438	-0.0175453	Aq-n	1.12715	80%<acc.<70%
DB01698	C[C@@H]1O[C@@H](OC[C@H]2O[C@@H](Oc3c(oc4cc(O)cc(O)c4c3=O)c3cc(O)c(O)cc3)[C@H](O)[C@@H](O)[C@@H]2O)[C@H](O)[C@H](O)[C@H]1O	610.521	-3.71426	Aq-n	1.43764	acc.<70%
DB01699	C(=C(\N)/CCC(=O)O)/C	129.159	-0.257726	Aq-n	0.686434	acc.>90%
DB01700	NC(=O)c1c(N)n(cn1)[C@@H]1O[C@H](COP(=O)(O)O)[C@@H](O)[C@H]1O	338.213	-1.49063	Aq-n	0.889847	90%<acc.<80%
DB01701	C[C@@H](Cl)CCl	112.987	-1.71475	Aq-n	0.49241	acc.>90%
DB01702	OC(=O)Cc1cc(O)c(O)cc1	168.148	-1.72657	Aq-n	0.688532	acc.>90%
DB01704	OC(=O)/C=C/c1c(O)cc(O)cc1	180.159	-1.97153	Aq-n	0.827652	90%<acc.<80%
DB01705	NC(=[NH2+])c1cc2c(cc1)nc(Cc1nc3c([nH]1)cc(cc3)C(=[NH2+])[NH3+])[nH]2	335.395	-2.2402	Aq-n	1.22836	80%<acc.<70%
DB01706	[nH]1cnc2c1c(Cl)nc(Br)n2	233.456	-2.73747	Aq-n	0.78284	90%<acc.<80%
DB01707	CCCCCCCCCCCC(=O)OCC(O)COP(=O)(O)OCC[N+](C)(C)C	440.538	-4.2661	Aq-n	1.03217	80%<acc.<70%
DB01708	[C@@H]12CCC(=O)[C@@]1(C)CC[C@H]1[C@H]2CC=C2C[C@@H](O)CC[C@]12C	288.431	-3.98205	Aq-n	0.505968	acc.>90%
DB01709	OC[C@@H](OP(=O)(O)O)C(=O)O	186.056	0.205027	Aq-n	0.740588	90%<acc.<80%
DB01710	c1c/c/2=C/C3=N/C(=C\c4ccc([n-]4)/C=C/4\N=C(C=C4)/C=c/1\[n-]2)/C=C3	308.344	-4.36056	Aq-w	1.33729	acc.<70%
DB01711	OCc1c(F)c(F)c(F)c(F)c1F	198.09	-2.01225	Aq-n	0.849966	90%<acc.<80%
DB01712	CCOC(=O)[C@H](Cc1ccccc1)NC(=O)[C@@H]1CSCCN1S(=O)(=O)c1ccc(C)cc1	476.62	-4.80327	Aq-n	0.914251	90%<acc.<80%
DB01713	O[C@@H]1[C@@H](COP(=O)(O)OP(=O)(O)O[C@H]2OC[C@@H](O)[C@H](O)[C@H]2O)O[C@H]([C@@H]1O)n1ccc(=O)[nH]c1=O	536.276	-1.75883	Aq-n	1.09457	80%<acc.<70%
DB01714	CNCCCC[C@H](N)C(=O)O	160.217	0.126512	Aq-n	0.687545	acc.>90%
DB01715	C[C@H](N)[C@H](N)CCCCCC(=O)O	188.271	-0.230538	Aq-n	0.821201	90%<acc.<80%
DB01716	N([C@@H]1[C@@H](O)C[C@@](CC=C)(O[C@H]1[C@H](O)[C@H](O)CO)C(=O)O)C(=O)C	333.337	-0.873412	Aq-n	1.19349	80%<acc.<70%
DB01718	CCCCCCCCCCCCCCCC[N+](C)(C)C	284.552	-3.75057	Aq-n	1.04512	80%<acc.<70%
DB01720	N(/C(=C\c1ccc(Oc2ccccc2Br)cc1)/C(=O)O)C(=O)c1ccccc1	438.277	-6.61368	Aq-n	1.02927	80%<acc.<70%
DB01721	N([C@@H]1[C@H](O)Cc2ccccc12)C(=O)[C@H](C[C@H](O)CN1CCN(Cc2cc3c(OCO3)cc2)C[C@H]1C(=O)NC(C)(C)C)[C@H](C)c1ccccc1	670.851	-5.5606	Aq-n	1.25171	acc.<70%
DB01723	[C@H](CCc1cc(OC)c(OC)cc1)(OC(=O)[C@@H]1CCCCN1C(=O)[C@@H](CC)c1cc(OC)c(OC)c(OC)c1)c1cc(OCC(=O)O)ccc1	693.79	-8.02261	Aq-n	0.720767	90%<acc.<80%
DB01724	C[C@@H](O)[C@H](N)CO	105.137	0.212284	Aq-n	0.755287	90%<acc.<80%
DB01725	NC(=N)c1cc2c([nH]c(n2)c2cccc(c3ccccc3)c2O)cc1	328.375	-4.79934	Aq-n	0.907676	90%<acc.<80%
DB01726	Nc1ccccc1O	109.128	-0.645162	Aq-n	0.59846	acc.>90%
DB01727	O[C@@H]([C@H](CC(=O)O)C(=O)O)C(=O)O	192.123	-0.0275697	Aq-n	0.749219	90%<acc.<80%
DB01728	[C@@H](COC(=O)CCCCCCCCCCCCCCC)(COP(=O)(O)OCCN)OC(=O)CCCCCCCCCCCCCCC	691.972	-5.25778	Aq-n	1.29346	acc.<70%
DB01729	O[C@@H]1[C@@H](O)[C@H](OP(=O)(O)O)[C@@H](OP(=O)(O)O)[C@@H](O)[C@H]1OP(=O)(O)O	420.093	-0.854644	Aq-n	1.18904	80%<acc.<70%
DB01731	CN(C)C[C@H](O)Cn1c2ccc(Br)cc2c2c1ccc(Br)c2	426.152	-4.9	Aq-n	0.995203	90%<acc.<80%
DB01732	O[C@@H]1[C@@H](O)[C@@H](COc2ccccc2)N(Cc2ccccc2)C(=O)N(Cc2ccccc2)[C@@H]1COc1ccccc1	538.644	-5.2956	Aq-n	0.914357	90%<acc.<80%
DB01733	C[C@@H](OP(=O)(O)O)C(=O)O	170.057	-0.146845	Aq-n	0.714379	90%<acc.<80%
DB01734	OC(=O)C(=O)Nc1cc2c(cccc2)cc1C(=O)O	259.217	-3.67738	Aq-n	0.892328	90%<acc.<80%
DB01735	[NH3+][C@H](CCl)C(=O)[O-]	123.539	-0.188388	Aq-n	0.744181	90%<acc.<80%
DB01736	CCCCCCCCCCCC(=O)NCCC[N+](C)(C)[O-]	300.487	-5.04819	Aq-n	0.800637	90%<acc.<80%
DB01737	[C@@H](Cc1cccc(c1)C(=N)N)(NC(=O)CNS(=O)(=O)c1ccc(C)cc1)C(=O)OC	432.502	-2.54235	Aq-n	0.846435	90%<acc.<80%
DB01738	NCCOP(=O)(O)O	141.063	-0.272698	Aq-n	0.812449	90%<acc.<80%
DB01739	CC[C@@H](C)[C@H](N)C(=O)O	131.175	-0.535541	Aq-n	0.473193	acc.>90%
DB01740	Nc1nc(CCCC)c(CCC)[se]1	245.228	-2.97637	Aq-n	0.822186	90%<acc.<80%
DB01741	NC(=[NH2+])c1ccc2[nH]c(nc2c1)c1cc(cc(c1[O-])c1c(F)cccc1)[C@@H](CC(=O)[O-])C(=O)[O-]	460.421	-4.38497	Aq-n	1.49972	acc.<70%
DB01742	C[C@@H]1CCCN(C1)C(=O)C	141.214	-0.522852	Aq-n	0.731095	90%<acc.<80%
DB01744	[C@@H]12CC[C@@](C)(C(=O)C1)C2(C)C	152.237	-1.97822	Aq-n	0.539015	acc.>90%
DB01745	COC(=O)C1CCN(CC1)C(=O)[C@H](Cc1cccc(c1)C(=N)N)NS(=O)(=O)c1ccc2ccccc2c1	522.627	-4.87311	Aq-n	0.911746	90%<acc.<80%
DB01746	CC(C)C[C@@H](N)C(=O)O	131.175	-0.889647	Aq-n	0.72332	90%<acc.<80%
DB01747	[C@@H]1(CCCN([O-])C(=O)/C=C(\C)/CCO)NC(=O)[C@H](CCCN([O-])C(=O)/C=C(\C)/CCOC(=O)[C@H](CCCN([O-])C(=O)/C=C(\C)/CCO)NC(=O)C)NC1=O	765.838	-1.3395	Aq-w	0.97921	90%<acc.<80%
DB01748	NS(=O)(=O)c1ccc(cc1)C(=O)NCc1ccccc1	290.344	-2.47061	Aq-n	0.803657	90%<acc.<80%
DB01749	COCCOC	90.122	1.08547	Aq-n	0.598615	acc.>90%
DB01750	OC(=O)Cc1c2ccccc2ccc1	186.21	-3.03552	Aq-n	0.732089	90%<acc.<80%
DB01751	OC(=O)Cc1cc(I)c(Oc2cc(I)c(O)c(I)c2)c(I)c1	747.83	-6.75858	Aq-w	2.25855	acc.<70%
DB01752	N[C@@H](CCSC[C@H]1O[C@H]([C@H](O)[C@@H]1O)n1cnc2c(N)ncnc12)C(=O)O	384.418	-2.54568	Aq-n	1.14549	80%<acc.<70%
DB01753	NC(=O)[C@H]1C=[N+](C=CC1=O)[C@@H]1O[C@H](COP(=O)(O)OP(=O)(O)OC[C@H]2O[C@H]([C@H](OP(=O)(O)O)[C@@H]2O)n2cnc3c(N)ncnc23)[C@@H](O)[C@H]1O		-0.39451	Aq-w	2.21832	acc.<70%
DB01754	Cn1c(=O)c(O)c(O)c2ccccc12	191.186	-2.30521	Aq-n	0.855765	90%<acc.<80%
DB01755	N[C@@H]([C@@H](C)CC)C(=O)NS(=O)(=O)NC[C@H]1O[C@H]([C@H](O)[C@@H]1O)n1cnc2c(ncnc12)N		-1.61853	Aq-n	1.07977	80%<acc.<70%
DB01756	O[C@@H](COP(=O)(O)O)[C@@H](O)C(=O)O	216.082	-0.444576	Aq-n	0.900416	90%<acc.<80%
DB01758	N[C@@H](Cc1ccc(O)c(I)c1)C(=O)O	307.087	-2.48742	Aq-n	0.803455	90%<acc.<80%
DB01759	OCc1cc(=O)c(O)co1	142.11	-0.535101	Aq-n	0.757995	90%<acc.<80%
DB01760	COc1nccnc1C(C)C	152.197	-1.2274	Aq-n	0.682731	acc.>90%
DB01761	C[C@H](Nc1nc(ccn1)c1c(nc(C2CCNCC2)n1C)c1cccc(c1)C(F)(F)F)c1ccccc1	506.576	-7.59709	Aq-n	0.969207	90%<acc.<80%
DB01762	CC(=O)CC(=O)O	102.089	0.430634	Aq-n	0.681787	acc.>90%
DB01763	[C@H]1(COP(=O)(O)OP(=O)(O)OC[C@H]2O[C@@H]([n+]3cccc(c3)C(=N)[S-])[C@H](O)[C@@H]2O)O[C@@H](n2cnc3c(N)ncnc23)[C@H](OP(=O)(O)O)[C@@H]1O	759.477	-0.643706	Aq-w	2.31567	acc.<70%
DB01764	CCN(CC)CCS(=O)(=O)[C@@H]1CCN2[C@H]1C(=O)O[C@H](C(C)C)[C@H](C)/C=C/C(=O)NC/C=C/C(=C/[C@@H](O)CC(=O)Cc1nc(co1)C2=O)/C	690.86	-3.83642	Aq-n	0.969825	90%<acc.<80%
DB01765	OC(=O)Cc1c2[nH]c(=O)c3ccccc3n2c2c1cccc2	292.294	-4.10301	Aq-n	0.912089	90%<acc.<80%
DB01766	[C@H](N)(Cc1ccc2ccccc2c1)C(=O)O	215.252	-2.34254	Aq-n	0.79623	90%<acc.<80%
DB01767	NC(=N)c1cc2c([nH]c(Cc3nc4c([nH]3)cccc4)n2)cc1	290.33	-4.42092	Aq-n	0.794193	90%<acc.<80%
DB01768	N([C@@H]1[C@@H](O)C[C@@](Oc2cc3c(cc2)c(C)cc(=O)o3)(O[C@H]1[C@H](O)[C@H](O)CO)C(=O)O)C(=O)C	467.427	-2.29224	Aq-n	0.973283	90%<acc.<80%
DB01771	NC(=[NH2+])c1c(Cl)cc2[nH]c(cc2c1)c1cccc(OC2CCCC2)c1[O-]	369.852	-4.28291	Aq-n	0.795459	90%<acc.<80%
DB01772	[C@@H](O)(CO)CNc1cccc(c1)C1=C(C(=O)NC1=O)c1cn(C)c2ccc(F)cc12	409.417	-3.46841	Aq-n	1.00602	80%<acc.<70%
DB01773	CN(CCCC1CCCCC1)C(=O)[C@H](CCC(=O)O)NC(=O)N(CC(=O)O)Cc1ccc(OP(=O)(O)O)cc1	571.564	-3.8725	Aq-n	1.0058	80%<acc.<70%
DB01774	Nc1c2ncn([C@@H]3O[C@H](CO[P@@](=O)(O)O[P@@](=O)(O)O[C@H]4O[C@H](CO)[C@@H](O)[C@H](O)[C@H]4O)[C@@H](O)[C@H]3O)c2ncn1	589.344	-1.8343	Aq-n	1.1289	80%<acc.<70%
DB01775	OCC(=O)CO	90.078	0.837232	Aq-n	0.688599	acc.>90%
DB01776	Cc1cccc(O)c1	108.14	-0.693157	Aq-n	0.483833	acc.>90%
DB01777	Nc1c2ncn([C@@H]3O[C@H](COP(=O)(O)OP(=O)(O)OCC(C)(C)[C@@H](O)C(=O)NCCC(=O)NCCSCCCCC(=O)NCCc4c[nH]c5ccccc45)[C@@H](OP(=O)(O)O)[C@H]3O)c2ncn1	1009.86	-1.98276	Aq-w	1.73443	acc.<70%
DB01778	Cn1c2c([nH]c(=N)[nH]2)c(=O)n(C)c1=O	195.182	-2.47181	Aq-n	0.855239	90%<acc.<80%
DB01779	OCC(CO)OP(=O)(O)O	172.073	0.190886	Aq-n	0.788346	90%<acc.<80%
DB01780	C1=C2[C@@H](COC)CC[C@H]2[C@@H](C)[C@@H](O)[C@H](O[C@H]2O[C@H](COC(C)(C)C=C)[C@@H](O)[C@H](OC(=O)C)[C@H]2O)C2=C(C[C@H](O)[C@]12C)[C@H](C)COC(=O)C	680.832	-3.38436	Aq-n	1.22267	80%<acc.<70%
DB01782	O=C1c2cccc3c2c(-c2c1cccc2)n[nH]3	220.231	-4.4379	Aq-n	1.04206	80%<acc.<70%
DB01783	CC(C)(CO)[C@@H](O)C(=O)NCCC(=O)O	219.237	-0.475019	Aq-n	0.831056	90%<acc.<80%
DB01784	NS(=O)(=O)c1ccc(F)cc1	175.184	-0.773546	Aq-n	0.856036	90%<acc.<80%
DB01785	CC(=CCO[P@@](=O)(O)OP(=O)(O)O)C	246.092	-2.2402	Aq-n	1.33994	acc.<70%
DB01786	C[C@@H](N)C(=O)O	89.094	0.272316	Aq-n	0.560558	acc.>90%
DB01788	CC1=NC(=N)C(=C)C=N1	121.143	-1.07516	Aq-n	0.705748	90%<acc.<80%
DB01789	[C@H]1(N)C=C(CO)C[C@H](O)[C@H]1O	159.185	0.168783	Aq-n	0.731782	90%<acc.<80%
DB01790	Nc1c2ncn([C@@H]3O[C@@H]4CO[P@@](=O)(S)O[C@H]4[C@H]3O)c2ncn1	345.277	-2.98192	Aq-n	0.917525	90%<acc.<80%
DB01791	COc1ccc(cc1OC1CCCC1)C(=O)Nc1c(Cl)cncc1Cl	381.259	-5.57061	Aq-n	0.895985	90%<acc.<80%
DB01792	Nc1ncnc2c1ncn2[C@@H]1O[C@H](CO)[C@@H](OP(=O)(O)OC[C@H]2O[C@H]([C@H](O)[C@@H]2OP(=O)(O)O)n2ccc(=O)[nH]c2=O)[C@H]1O		-1.01818	Aq-w	2.53814	acc.<70%
DB01793	OC(=O)c1cc(NC2=C(C(=O)NC2=O)c2cc(Cl)ccc2)ccc1Cl	377.183	-4.96074	Aq-n	0.872739	90%<acc.<80%
DB01795	OB(O)c1ccccc1	121.932	-0.404856	Aq-n	0.858088	90%<acc.<80%
DB01796	OC(=O)c1cccnc1C(=O)O	167.12	-0.996698	Aq-n	0.781576	90%<acc.<80%
DB01797	NC[C@@]1(O)NC(=O)C(=[N+]1CC(=O)O)O	204.162	-1.65568	Aq-n	0.840177	90%<acc.<80%
DB01798	CCO[P@@](=O)(O)OP(=O)(O)O	206.027	-1.06464	Aq-n	1.13821	80%<acc.<70%
DB01799	C[C@H](CO)CCO[P@@](=O)(O)OP(=O)(O)O	264.107	-2.49372	Aq-n	1.17464	80%<acc.<70%
DB01800	Oc1ccc(cc1OS(=O)(=O)O)[N+](=O)[O-]	235.173	-1.63776	Aq-n	0.923695	90%<acc.<80%
DB01802	CN(C)[C@@H]1CCC(=CC1)C	139.242	-1.21596	Aq-n	0.758172	90%<acc.<80%
DB01803	C[N+](C)(C)CCS	120.241	0.0414718	Aq-n	0.72191	90%<acc.<80%
DB01804	[NH3+][C@H](C=C)C(=O)[O-]	101.105	0.0537741	Aq-n	0.889069	90%<acc.<80%
DB01805	[C@H](N)(COP(=O)(O)OC(C)C)C(=O)O	227.153	-0.605213	Aq-n	0.893287	90%<acc.<80%
DB01806	CC[C@@]1(O)C[C@H](O[C@H]2C[C@@H]([C@H](O[C@@H]3C[C@H](O)[C@@H](O[C@H]4CCC(=O)[C@@H](C)O4)[C@H](C)O3)[C@H](C)O2)N(C)C)c2c(O)c3c(cc2C1)C(=O)c1c(c(O)ccc1)C3=O	753.842	-3.82684	Aq-w	1.22141	80%<acc.<70%
DB01807	CC(C)(C)c1nn(c(NC(=O)Nc2ccc(Cl)cc2)c1)c1ccccc1		-6.17366	Aq-n	1.19618	80%<acc.<70%
DB01808	N[C@@H](CS[AsH]O)C(=O)O	213.09	-0.26823	Aq-n	1.01433	80%<acc.<70%
DB01809	Cc1ccc(cc1)c1nn(c2c1c(N)ncn2)C(C)(C)C	281.363	-4.36308	Aq-n	0.733501	90%<acc.<80%
DB01810	[C@@H](C)(NC(=O)[C@@H](Cc1ccccc1)NC(=O)OCc1ccccc1)/C=C/C(=O)C=O	408.454	-4.61771	Aq-n	1.02875	80%<acc.<70%
DB01811	Oc1c(O)cc2cc[nH]c2c1	149.149	-2.37348	Aq-n	0.74244	90%<acc.<80%
DB01812	Nc1ncnc2c1ncn2[C@@H]1O[C@H](COP(=O)(O)O)[C@@H](OP(=O)(O)O)[C@H]1O	427.203	-2.6025	Aq-n	1.33545	acc.<70%
DB01813	[C@@H](CCC(=O)O)(NCc1c(COP(=O)(O)O)c[nH+]c(C)c1O)C(=O)O	379.282	-2.22648	Aq-n	0.812409	90%<acc.<80%
DB01814	[C@H](CCCCCCCCCCCC)(CC(=O)O)OC(=O)CCCCCCCCCCCC	454.736	-6.5169	Aq-n	1.13523	80%<acc.<70%
DB01815	N[C@@H](CCCCNC(C(=O)O)C(=O)O)C(=O)O	248.235	-0.915948	Aq-n	1.06324	80%<acc.<70%
DB01816	[C@H]1(O)CCN2C[C@H](O)[C@@H](O)[C@H](O)[C@@H]12	189.211	-0.188823	Aq-n	0.957451	90%<acc.<80%
DB01817	[C@H](N)(C[C@H](O)O[C@H](C)[C@H](N)C(=O)O)C(=O)O	236.224	-0.832207	Aq-n	1.03477	80%<acc.<70%
DB01818	[C@@H]1(O)O[C@H](CO)[C@H](O)[C@H](OS(=O)(=O)O)[C@H]1O	260.22	-0.322479	Aq-n	0.910009	90%<acc.<80%
DB01819	OC(=O)C(=C)OP(=O)(O)O	168.041	-0.211674	Aq-n	0.732585	90%<acc.<80%
DB01820	N(CCCCC)C(=O)[C@H](Cc1ccc(N(C(=O)C(=O)O)c2ccccc2C(=O)O)c2ccccc12)NC(=O)C		-6.02141	Aq-n	0.981128	90%<acc.<80%
DB01821	NCC[C@H](NC(=O)[C@@H](N)CCCNC(=N)N[N+](=O)[O-])C(=O)N		-1.3011	Aq-n	1.23546	80%<acc.<70%
DB01822	O[C@H]1CSSC[C@@H]1O	152.24	-0.123404	Aq-n	0.750699	90%<acc.<80%
DB01823	OC[C@H]1O[C@]2(NC(=O)NC2=O)[C@H](O)[C@@H](O)[C@@H]1O	248.191	-0.655543	Aq-n	1.02026	80%<acc.<70%
DB01824	N[C@@H](O)O[C@@H]1Cc2ccccc2[C@@H]1[C@@H]1CN[C@@](Cc2ccccc2)(CC(O)C(Cc2ccccc2)NC(=O)O[C@H]2CCOC2)C1=O	629.754	-5.25009	Aq-n	0.991195	90%<acc.<80%
DB01825	Nc1nc(=O)c2cccc(C)c2[nH]1	175.191	-2.07264	Aq-n	0.735548	90%<acc.<80%
DB01826	CCCC[N+]#[C-]	83.134	-0.689389	Aq-n	0.666476	acc.>90%
DB01827	COc1c(F)c(F)c(C(=O)N)c(F)c1F	223.125	-2.64722	Aq-n	0.891012	90%<acc.<80%
DB01829	CCNC(=O)CCNC(=O)[C@H](O)C(C)(C)COP(=O)(O)OP(=O)(O)OC[C@H]1O[C@H]([C@H](O)[C@@H]1OP(=O)(O)O)n1cnc2c1ncnc2N		-1.16137	Aq-w	2.12838	acc.<70%
DB01830	CC(=O)N[C@@H](Cc1ccc(c(c1)P(=O)(O)O)P(=O)(O)O)C(=O)N[C@H]1CCCCc2cc(OCC3CCCCC3)c(cc12)C(=O)N		-3.83642	Aq-n	0.965414	90%<acc.<80%
DB01831	N[C@@H](Cc1c[nH]c2ccccc12)C(=O)OP(=O)(O)OC[C@H]1O[C@H]([C@H](O)[C@@H]1O)n1cnc2c(N)ncnc12	533.438	-3.779	Aq-n	1.3145	acc.<70%
DB01832	C[P@](=O)(O)CC(=O)CC(=O)O	180.096	-0.278048	Aq-n	0.735966	90%<acc.<80%
DB01833	N[C@@H](CCONC(=N)N)C(=O)O		-0.994704	Aq-n	0.809551	90%<acc.<80%
DB01834	[C@H](N)(CCC(=O)N[C@@H](CS[C@@H]1c2ccccc2-c2ccccc2[C@H]1O)C(=O)NCC(=O)O)C(=O)O	501.561	-3.97869	Aq-n	1.19642	80%<acc.<70%
DB01835	N[C@@H](C[C@@H](F)CC/N=C(\C)/N)C(=O)O	205.233	-0.554907	Aq-n	0.993442	90%<acc.<80%
DB01836	Clc1ccc2cc(ccc2c1)S(=O)(=O)N1CCN(CC1)C(=O)C1CCN(CC1)c1ccncc1	499.036	-4.73452	Aq-n	1.10386	80%<acc.<70%
DB01837	CC(=O)OC[C@H](N)C(=O)O	147.13	-0.43167	Aq-n	0.76954	90%<acc.<80%
DB01838	Cc1c(oc2ccc(O)cc2c1=O)c1cc(Br)c(O)c(Br)c1	426.06	-5.3464	Aq-n	0.996824	90%<acc.<80%
DB01839	CC(O)CO	76.095	0.903235	Aq-n	0.660987	acc.>90%
DB01840	OCC[C@@H](O)[C@H](O)[C@H](O)/C=C/P(=O)(O)O	242.164	-0.348837	Aq-n	1.15733	80%<acc.<70%
DB01841	[C@@H]1(C)C[C@H](O)[C@@H](O)[C@@H](O)O1	148.158	0.455929	Aq-n	0.702518	acc.>90%
DB01842	[C@H]1(COP(=O)(O)OP(=O)(O)O)O[C@@H](n2cnc3c(N)ncnc23)[C@H](O)[C@@H]1OP(=O)(O)O	507.182	-2.94817	Aq-n	1.26426	acc.<70%
DB01843	NN1C(=O)N[C@@]2(O[C@H](CO)[C@@H](O)[C@H](O)[C@H]2O)C1=O		-0.797646	Aq-n	0.888132	90%<acc.<80%
DB01844	CN(C)C=O	73.095	0.407065	Aq-n	0.663663	acc.>90%
DB01846	Nc1c2ncn([C@@H]3O[C@H](COP(=O)(O)OP(=O)(O)OCC(C)(C)[C@@H](O)C(=O)NCCC(=O)NCCSO)[C@@H](OP(=O)(O)O)[C@H]3O)c2ncn1		-1.11024	Aq-w	1.89875	acc.<70%
DB01847	CC(C)[C@@H](NC(=O)N)C(=O)O	160.173	-0.483048	Aq-n	0.70151	acc.>90%
DB01849	O=C1CCNC(=O)N1	114.104	-0.25001	Aq-n	0.650021	acc.>90%
DB01850	CO[C@H](Cc1ccccc1)[C@H](C)/C=C(\C)/C=C/[C@H](N)[C@H](C)C(=O)O	331.456	-3.76232	Aq-n	0.729205	90%<acc.<80%
DB01851	CCCC[N+](CCCC)(CCCC)CCCC	242.471	-4.21201	Aq-n	0.928141	90%<acc.<80%
DB01852	Oc1ccc(cc1)c1c(O)c(=O)c2c(o1)cc(O)cc2O	286.239	-4.60083	Aq-n	0.864729	90%<acc.<80%
DB01853	CC[C@@H]1[C@@H](C)/C/2=C/c3c(C(=O)C)c(C)c([n-]3)/C=C/3\N=C([C@@H](CCC(=O)OC/C=C(\C)/CCC[C@H](C)CCC[C@H](C)CCCC(C)C)[C@@H]3C)C3=c4[n-]/c(=C\C1=N2)/c(C)c4C(=O)[C@@H]3C(=O)OC		-7.39902	Aq-w	1.53629	acc.<70%
DB01854	NC(=O)c1cncc(Br)c1	201.023	-1.32759	Aq-n	0.738327	90%<acc.<80%
DB01855	[C@@H]1(C)C[C@H](N[C@H]1C(=O)O)N(C)O	174.2	0.0193022	Aq-n	0.682038	acc.>90%
DB01856	OC(=O)CCCCCC(=O)O	160.169	-0.632624	Aq-n	0.631497	acc.>90%
DB01857	N[C@@H](CC(=O)OP(=O)(O)O)C(=O)O	213.082	-1.02993	Aq-n	1.05551	80%<acc.<70%
DB01858	[C@@H](CCCC)(NC(=O)OCC1(Cc2ccc(F)cc2)CCC1)C(=O)C(=O)Nc1ccn[nH]1	444.507	-5.38967	Aq-n	0.775124	90%<acc.<80%
DB01859	C[C@@](CO)(OP(=O)(O)O)[C@H](O)COP(=O)(O)OP(=O)(O)OC[C@H]1O[C@H]([C@H](O)[C@@H]1O)n1ccc(N)nc1=O		-1.32185	Aq-n	1.05586	80%<acc.<70%
DB01860	[C@@H]1(COP(=O)(O)OP(=O)(O)OP(=O)(O)O)C[C@@H](O)[C@@H](O1)n1cnc2c(N)ncnc12	491.183	-3.43092	Aq-n	1.32037	acc.<70%
DB01861	OC[C@H]1O[C@H](OP(=O)(O)OP(=O)(O)OC[C@H]2O[C@H]([C@H](O)[C@@H]2O)n2ccc(=O)[nH]c2=O)[C@H](O)[C@@H](O)[C@@H]1O	566.302	-1.2308	Aq-n	1.0616	80%<acc.<70%
DB01862	CC(C)S[C@@H]1O[C@H](CO)[C@H](O)[C@H](O)[C@H]1O	238.305	-1.0051	Aq-n	1.06769	80%<acc.<70%
DB01863	O[C@H]1[C@@H](OP(=O)(O)O)[C@H](O)[C@@H](OP(=O)(O)O)[C@H](OP(=O)(O)O)[C@H]1OP(=O)(O)O	500.072	-1.99425	Aq-n	1.32524	acc.<70%
DB01864	Nc1nc2c(ncn2[C@@H]2O[C@H](COP(=O)(O)OP(=O)(O)OP(=S)(O)O)[C@@H](O)[C@H]2O)c(=O)[nH]1		-2.52151	Aq-n	1.33482	acc.<70%
DB01865	CN(Cc1cc2c(cccc2)n1C)C(=O)/C=C/c1cnc(N)cc1	320.396	-4.17592	Aq-n	0.842437	90%<acc.<80%
DB01866	[C@H](C(=O)O)(c1ccccc1)S(=O)(=O)O	216.214	-0.639743	Aq-n	0.763126	90%<acc.<80%
DB01868	[C@H](C)(N=C([O-])CCCC[C@H](N=C(O)CN)C(=O)O)P(=O)(O)O	338.277	-1.83001	Aq-n	0.923515	90%<acc.<80%
DB01870	[C@@H]1(O)[C@@H](O)[C@H](S)[C@@H](CO)O[C@@H]1S	212.292	-0.180746	Aq-n	0.950854	90%<acc.<80%
DB01871	[C@@H](Cc1ccccc1)(NC(=O)[C@H](Cc1ccccc1)NC(=O)OCc1ccccc1)C(=O)CO	460.53	-5.50224	Aq-n	1.1848	80%<acc.<70%
DB01872	CC(=O)N[C@H]1[C@H](O)O[C@H](CO)[C@H](OS(=O)(=O)O)[C@@H]1O	301.273	-0.327858	Aq-n	1.13614	80%<acc.<70%
DB01873	[C@H]1(C/C=C(/C)\CCC[C@H](C)[C@H](O)[C@@H](C)C(=O)C(C)(C)[C@@H](O)CC(=O)O1)/C(=C/c1csc(C)n1)/C	491.694	-5.60174	Aq-n	1.40917	acc.<70%
DB01874	CN1[C@H]2CC[C@@H]1CC(=O)C2	139.198	-0.362326	Aq-n	0.829997	90%<acc.<80%
DB01875	O=c1[nH]c2c([nH]nn2)c(=O)[nH]1		-2.95788	Aq-n	0.847535	90%<acc.<80%
DB01876	NC(=N)c1cc2c(cc1)nc([nH]2)C(=O)c1nc2c([nH]1)ccc(c2)C(=N)N	346.354	-3.68867	Aq-n	1.0469	80%<acc.<70%
DB01877	CON[C@H]1C[C@@H](N(C1)S(=O)(=O)c1ccc(OC)cc1)C(=O)NO	345.377	-1.25315	Aq-n	0.925328	90%<acc.<80%
DB01878	O=C(c1ccccc1)c1ccccc1	182.222	-3.78846	Aq-n	0.678034	acc.>90%
DB01879	[C@@H](CC(=O)O)(N(C)C(=O)c1c(NS(=O)(=O)c2cc3ccccc3cc2)ccc(OS(=O)(=O)c2cc3ccccc3cc2)c1)C(=O)O	662.698	-5.88994	Aq-n	0.970503	90%<acc.<80%
DB01880	OC(=O)/C=C/c1cc(O)c(O)cc1	180.159	-2.14763	Aq-n	0.830655	90%<acc.<80%
DB01881	[C@@H](C)(O)C[C@](C)(O)CO	134.175	0.225113	Aq-n	0.652072	acc.>90%
DB01882	[C@H](N)(CCSC)C(O)(O)c1ccccn1	228.317	-1.08445	Aq-n	0.724843	90%<acc.<80%
DB01883	[C@@H](CCSC)(NC(=O)[C@@H]1CCCN1C(=O)[C@H](Cc1ccc(O)cc1)NC(=O)CS)C(=O)N	482.628	-2.40368	Aq-n	0.938168	90%<acc.<80%
DB01884	[C@H](N)(C(C)C)C(=O)N1CCCC1	170.256	-0.0833252	Aq-n	0.771618	90%<acc.<80%
DB01885	[C@H]1(O)C(=O)O[C@H](CO)[C@H](O)[C@@H]1O	178.14	0.232287	Aq-n	0.691022	acc.>90%
DB01887	N([C@@H]1CO[C@H](CO)C1)C(=O)[C@H](OCc1ccccc1)[C@H](O)[C@@H](O)[C@@H](OCc1ccccc1)C(=O)N[C@@H]1[C@H](O)Cc2ccccc12	620.699	-2.66914	Aq-n	1.27682	acc.<70%
DB01888	CC(C)c1c2nc(N[C@H]3CC[C@H](N)CC3)cc(Nc3ccc(cc3)S(=O)(=O)N(C)C)n2nc1	471.631	-4.20725	Aq-n	0.976765	90%<acc.<80%
DB01889	[C@@H]12CC=C[C@@]1(C)CC[C@H]1[C@H]2CC[C@H]2C[C@H](O)CC[C@]12C	274.448	-4.54316	Aq-n	0.686611	acc.>90%
DB01891	[C@@H](CO)(Cc1ccccc1)NC(=O)[C@@H](NC(=O)[C@H](C)NC(=O)OCc1ccccc1)C(C)C	455.555	-4.32974	Aq-n	0.861322	90%<acc.<80%
DB01892	CC(C)C(=O)[C@@]12C(=C(CC=C(C)C)C(=O)[C@@](CC=C(C)C)(C[C@H](CC=C(C)C)[C@@]1(C)CCC=C(C)C)C2=O)O	536.797	-6.82442	Aq-w	1.32502	acc.<70%
DB01893	[C@H]1(COP(=O)(O)OP(=O)(O)O)O[C@@H](n2cnc3c(NCc4ccccc4)ncnc23)[C@H](O)[C@@H]1O	517.328	-3.43597	Aq-n	1.14364	80%<acc.<70%
DB01895	[C@H](N)(CC(=O)O)C(=O)OP(=O)(O)OC[C@H]1O[C@@H](n2cnc3c(N)ncnc23)[C@H](O)[C@@H]1O	462.312	-1.9902	Aq-n	1.20741	80%<acc.<70%
DB01896	Nc1cccc(c1)B(O)O	136.947	-0.339856	Aq-n	0.856752	90%<acc.<80%
DB01897	O=c1[nH][nH]c(=O)c2cc(ccc12)[n+]1nc(/C=C/c2ccccc2)nn1c1nc2c(s1)cccc2	466.506	-5.14216	Aq-n	1.14595	80%<acc.<70%
DB01898	[C@H](C)(CC(=O)O)[C@H](N)C(=O)O	161.157	-0.678902	Aq-n	0.664748	acc.>90%
DB01899	N[C@@H](Cc1c[nH+]cn1P(=O)(O)O)C(=O)O	236.144	-1.95845	Aq-n	0.8017	90%<acc.<80%
DB01902	CCN1C(=O)CCC1=O	127.143	-0.148923	Aq-n	0.670037	acc.>90%
DB01903	O[C@H]1C[C@@H](O[C@@H]1COP(=O)(O)O)n1cc(Br)c(=O)[nH]c1=O		-2.34002	Aq-n	0.79689	90%<acc.<80%
DB01905	COc1ccc(O)c(c1)c1nc2c([nH]1)ccc(c2)C(=[NH2+])N	283.311	-3.99358	Aq-n	0.910749	90%<acc.<80%
DB01906	Nc1nc2nn(nc2c(O)n1)c1cc(ccc1)C(=O)O	272.224	-2.92557	Aq-n	1.26844	acc.<70%
DB01908	CC(=O)N[C@@H](Cc1ccc(OCC(=O)O)c(c1)P(=O)(O)O)C(=O)N[C@H]1CCCCN(Cc2ccc(cc2)c2ccccc2)C1=O		-4.80831	Aq-n	1.02644	80%<acc.<70%
DB01909	[C@H]1(CO)O[C@@H]2O[C@@H]3[C@@H](CO)O[C@H](O[C@@H]4[C@@H](CO)O[C@H](O[C@@H]5[C@@H](CO)O[C@H](O[C@@H]6[C@@H](CO)O[C@H](O[C@@H]7[C@@H](CO)O[C@H](O[C@H]1[C@H](O)[C@H]2O)[C@H](O)[C@H]7O)[C@H](O)[C@H]6O)[C@H](O)[C@H]5O)[C@H](O)[C@H]4O)[C@H](O)[C@H]3O	972.846	-0.993144	Aq-n	0.816815	90%<acc.<80%
DB01910	[C@H](N)(CC[C@H](N)C(=O)O)C[C@H]1O[C@@H](n2cnc3c(N)ncnc23)[C@H](O)[C@@H]1O	381.393	-2.23924	Aq-n	1.1485	80%<acc.<70%
DB01911	CCC1=C(C)C2=Cc3c(CC)c(C)c(C=C4N=C(C=c5[nH]/c(=C\C1=N2)/c(C)c5CCC(=O)O)C(=C4C)CCC(=O)O)n3C	580.729	-8.0498	Aq-n	1.01413	80%<acc.<70%
DB01912	c1ccc(nc1)c1cccc(n1)c1ccccn1	233.274	-3.51343	Aq-w	1.43232	acc.<70%
DB01914	[C@@H](O)(CO)[C@@H](O)[C@H](O)[C@@H](O)C=O	180.156	0.0656834	Aq-n	0.662877	acc.>90%
DB01915	N[C@@H](CSO)C(=O)O	137.16	-0.660879	Aq-n	0.741845	90%<acc.<80%
DB01917	NCCCCN	88.154	0.323804	Aq-n	0.729856	90%<acc.<80%
DB01918	C[Te]CC(=O)[O-]	200.671	0.374707	Aq-n	1.14325	80%<acc.<70%
DB01919	CCCCC=O	86.134	-0.923495	Aq-n	0.508371	acc.>90%
DB01920	[C@H]1(CO)O[C@@H](Oc2ccccc2N(=O)=O)[C@H](O)[C@@H](O)[C@H]1O	301.251	-1.18502	Aq-n	1.16285	80%<acc.<70%
DB01921	N(O)C1=NC[C@@H](O)[C@H](O)[C@H]1O		0.154811	Aq-n	0.817981	90%<acc.<80%
DB01922	[C@H]1(CO)O[C@H](O[C@@H]2[C@@H](CO)O[C@H](O[C@@H]3[C@@H](CO)N=C(NO)[C@H](O)[C@H]3O)[C@H](O)[C@H]2O)[C@H](O)[C@@H](O)[C@@H]1O	516.453	0.0959882	Aq-n	1.17162	80%<acc.<70%
DB01923	[C@H](O)(COP(=O)(O)O)[C@@H](O)C(=O)CO	230.109	0.205286	Aq-n	0.838458	90%<acc.<80%
DB01924	ONC(=O)c1ccccc1	137.138	-0.402634	Aq-n	0.695143	acc.>90%
DB01925	Oc1cccc(c1O)c1c(Cl)cccc1	220.655	-4.20026	Aq-n	0.857269	90%<acc.<80%
DB01926	C[C@H]1C[C@H](O)N[C@@H]2CCCCN(O[Fe@@]34O[C@@H](/C=C/CCCCCCC(=O)O)[N@](CCCC[C@H](NC(=O)[C@H]5COC(=N5)c5ccccc5O3)C(=O)O1)O4)C2=O	801.672	-4.65812	Aq-w	1.62774	acc.<70%
DB01927	CC1=C(C)C(=O)C(=C(C)C1=O)C	164.204	-2.57953	Aq-n	1.0704	80%<acc.<70%
DB01930	CC(C)(CO)[C@@H](O)C(=O)[O-]	147.15	0.43961	Aq-n	0.743023	90%<acc.<80%
DB01931	OC(=O)c1cc(O)c2c(Cl)cc(Cl)cc2n1	258.06	-3.87422	Aq-n	0.850772	90%<acc.<80%
DB01932	Cc1c[nH]cc1	81.118	-0.123143	Aq-n	0.69891	acc.>90%
DB01933	[C@H]12C[C@@H](NC)[C@@H](OC)[C@](C)(O1)n1c3c(cccc3)c3c4[C@@H](O)NC(=O)c4c4c5c(cccc5)n2c4c13	482.54	-4.4689	Aq-w	1.89843	acc.<70%
DB01934	CC(C)CCCCCCCCC(=O)N(C)[C@H](CO)C(=O)N[C@H](C)C(=O)NCC(=O)N(C)[C@H]1c2cc(-c3cc(C[C@H](NC(=O)[C@H](C)NC1=O)C(=O)O)ccc3O)c(O)cc2	824.973	-3.12941	Aq-w	1.03648	80%<acc.<70%
DB01935	[C@H](CS)(Cc1ccccc1)NC(=O)CC(=O)O	253.323	-2.55535	Aq-n	0.886649	90%<acc.<80%
DB01936	OC[C@H]1O[C@H](O)[C@@H](O)[C@@H]1O	150.13	0.532067	Aq-n	0.593345	acc.>90%
DB01937	Nc1nc2c(ncn2[C@@H]2O[C@H](CO)[C@@H](O)[C@H]2OP(=O)(O)O)c(=O)[nH]1	363.223	-2.32088	Aq-n	1.2169	80%<acc.<70%
DB01938	[C@@H](N)(Cc1cnc[nH]1)C(=O)Nc1ccc2ccccc2c1	280.331	-3.7983	Aq-n	0.652352	acc.>90%
DB01939	NC(=[NH2+])c1cc2c(cc1)nc[nH]2	161.188	-2.49433	Aq-n	0.841098	90%<acc.<80%
DB01940	[C@H]1(CNCCC[C@H]1OC(=O)c1ccc(cc1)C(=O)c1ccccc1O)NC(=O)c1ccc(O)cc1	474.513	-4.73841	Aq-n	0.927125	90%<acc.<80%
DB01941	Cc1c(cc2c(c1)C(C)(C)CCC2(C)C)C1(CC1)c1ccc(cn1)C(=O)O	363.501	-6.21141	Aq-n	1.03497	80%<acc.<70%
DB01944	Cc1ccc2N=C3N(CC[C@@]3(O)C(=O)c2c1)c1ccccc1	292.338	-3.98471	Aq-n	0.852215	90%<acc.<80%
DB01945	[C@H]1(COP(=O)(O)[O-])O[C@@H](n2cnc(C(=O)N)c2[O-])[C@H](O)[C@@H]1O	337.181	-1.58231	Aq-n	0.96486	90%<acc.<80%
DB01946	Cn1cc(c2c1cccc2)C1=C(C(=O)NC1=O)c1cn(CCCN)c2c1cccc2	398.466	-5.98265	Aq-n	1.06972	80%<acc.<70%
DB01947	OP(=O)(O)Oc1c(C=O)cccc1	202.102	-1.70172	Aq-n	0.930114	90%<acc.<80%
DB01948	Fc1ccc(c(F)c1)c1cc(cc2c1CCC(=O)N2c1c(Cl)cccc1Cl)C1CCNCC1	487.377	-7.77329	Aq-n	1.04329	80%<acc.<70%
DB01949	CNC(=O)[C@@H](N)C(C)(C)C	144.218	0.182014	Aq-n	0.740126	90%<acc.<80%
DB01950	COc1ccc(CNC(=O)Nc2ncc(s2)[N+](=O)[O-])cc1	308.319	-3.10742	Aq-n	0.88447	90%<acc.<80%
DB01951	[C@H]1(CCCN1C(=O)C(=O)C(C)(C)CC)C(=O)OCCCc1cnccc1	360.454	-3.06166	Aq-n	0.864073	90%<acc.<80%
DB01952	[nH]1cnc2c1ncn1ccnc21	159.152	-2.00718	Aq-n	0.980424	90%<acc.<80%
DB01953	C(Cc1ccncc1)c1c[nH]c2ccccc12	222.291	-3.61318	Aq-n	0.932758	90%<acc.<80%
DB01954	COc1c(OC2CCCC2)cc(cc1)C1CNC(=O)C1	275.348	-3.43064	Aq-n	0.748267	90%<acc.<80%
DB01955	OCCCCO	90.122	1.00971	Aq-n	0.671715	acc.>90%
DB01956	NCCS(=O)(=O)O	125.149	0.410405	Aq-n	0.803607	90%<acc.<80%
DB01957	Oc1cccc(Cl)c1	128.558	-0.764455	Aq-n	0.56432	acc.>90%
DB01958	CC(C)(C)c1ccc(Sc2cccc3c2c(N)nc(N)n3)cc1	324.453	-4.97142	Aq-n	1.1125	80%<acc.<70%
DB01959	CCOC(=O)c1c(C)n(nc1C)c1cc(ccc1)[N+](=O)[O-]	289.291	-4.81676	Aq-n	0.933801	90%<acc.<80%
DB01960	CN1CN([C@@H]2O[C@H](COP(=O)(O)OP(=O)(O)O)[C@@H](O)[C@H]2O)c2c1c(=O)[nH]c(N)n2	459.245	-1.67519	Aq-n	1.195	80%<acc.<70%
DB01961	Nc1nc(=O)n(cc1)[C@@H]1O[C@H](CO)[C@@H](OP(=O)(O)O)[C@H]1O	323.198	-1.17273	Aq-n	1.03845	80%<acc.<70%
DB01962	N[C@@H](Cc1ccc(OP(=O)(O)O)cc1)C(=O)O	261.17	-1.94527	Aq-n	0.866341	90%<acc.<80%
DB01963	OB(O)CCc1ccccc1	149.986	-1.04103	Aq-n	0.823945	90%<acc.<80%
DB01964	[C@H]1(O)CN(c2ccc(OC)cc2)S(=O)(=O)c2c1cc(s2)S(=O)(=O)N	390.464	-3.54077	Aq-n	0.982528	90%<acc.<80%
DB01965	N(P(=O)(O)OC[C@H]1O[C@H](C[C@@H]1O)n1ccc(=O)[nH]c1=O)P(=O)(O)OP(=O)(O)O	467.157	-2.35883	Aq-n	0.966161	90%<acc.<80%
DB01966	CCCCCCCCCCCCCCCCCC(=O)OC[C@@H](CO[P@@](=O)(O)OCCN)OC(=O)CCCCCCCCCCCCCCCCC	748.08	-5.72538	Aq-n	1.2824	acc.<70%
DB01967	[C@@H]12CCCC[N@]1CC(=O)c1c2n(CCCNS(=O)(=O)C(C)C)c2c1cccc2	403.548	-3.62687	Aq-n	0.834009	90%<acc.<80%
DB01968	C(=C\S)\N	75.136	-0.0200826	Aq-n	0.759587	90%<acc.<80%
DB01969	Nc1c2ncn([C@@H]3O[C@H](COP(=O)(O)OP(=O)(O)OCC(C)(C)[C@@H](O)C(=O)NCCC(=O)NCCSCC(=O)C(F)(F)F)[C@@H](OP(=O)(O)O)[C@H]3O)c2ncn1	877.575	-1.18324	Aq-w	2.12968	acc.<70%
DB01970	[C@H](O)(CO)[C@H](O)[C@H](O)[C@H](O)CN(CCO)C(=O)CCCCCCCC	365.467	-1.38391	Aq-n	0.87369	90%<acc.<80%
DB01971	OC(=O)/C=C/c1c[nH]cn1	138.126	-1.12329	Aq-n	0.765078	90%<acc.<80%
DB01972	Nc1nc2c(ncn2[C@@H]2O[C@H](COP(=O)(O)O)[C@@H](O)[C@H]2O)c(=O)[nH]1	363.223	-2.31059	Aq-n	1.1629	80%<acc.<70%
DB01973	N[C@@H](COS(=O)(=O)Cc1ccccc1)C(=O)O	259.283	-2.21191	Aq-n	0.858593	90%<acc.<80%
DB01974	[C@H](N)(CS[C@H]1NOC(=C1)[C@H](N)C(=O)O)C(=O)O	263.275	-1.67285	Aq-n	1.22029	80%<acc.<70%
DB01975	[C@H]1(O)O[C@H](COP(=O)(O)CP(=O)(O)OC[C@H]2O[C@@H](n3cnc4c(N)ncnc34)[C@H](O)[C@@H]2O)[C@@H](O)[C@H]1O	557.346	-2.01343	Aq-n	1.11806	80%<acc.<70%
DB01976	Nc1cccc2c1cc1ccccc1c2	193.249	-4.84706	Aq-n	0.915932	90%<acc.<80%
DB01977	NC(=N)c1ccc2cc(ccc2c1)C(=O)Nc1ccccc1	289.338	-4.5002	Aq-n	0.853264	90%<acc.<80%
DB01978	[C@@H]1(N)Nc2c([n+](C)cn2C)[C@H](O)N1	184.223	-1.24154	Aq-n	0.84894	90%<acc.<80%
DB01979	CO[C@H]1O[C@H](CO)[C@@H](O)[C@H](O)[C@@H]1O	194.183	0.737343	Aq-n	0.569544	acc.>90%
DB01980	[C@@H](N)(Cc1ccc(I)cc1)C(=O)NO	306.103	-2.41168	Aq-n	0.814991	90%<acc.<80%
DB01981	[C@@H]12CO[C@@H]([C@H]1O)[C@@H](OS(=O)(=O)O)[C@@H](O)O2	242.205	-0.601658	Aq-n	0.940898	90%<acc.<80%
DB01982	[C@H]1(O)O[C@H](C(=O)O)[C@@H](O)[C@H](O)[C@@H]1O	194.139	0.384336	Aq-n	0.764671	90%<acc.<80%
DB01983	N[C@@H](CCCC[B-](O)(O)O)C(=O)O	192	-0.277598	Aq-n	1.07124	80%<acc.<70%
DB01984	NC(=NCCC[C@H](NC(=O)C(=O)[C@@H](CC1CCCCC1)NC(=O)OCc1ccccc1)C(=O)N[C@@H](CCC(=O)O)C(=O)N[C@@H](CC1CCCCC1)C(=O)O)N	771.913	-3.80856	Aq-n	1.06826	80%<acc.<70%
DB01985	CC(=O)N[C@@H](CCCNC(=N)N)C(=O)O	216.241	-0.763044	Aq-n	1.07391	80%<acc.<70%
DB01986	Cc1c(N)cccc1F	125.146	-1.4181	Aq-n	0.64497	acc.>90%
DB01987	Cc1c(CCO[P@@](=O)(O)O[P@](=O)(O)[O-])sc[n+]1Cc1cnc(C)nc1N	424.312	-3.13657	Aq-n	0.895832	90%<acc.<80%
DB01988	C([C@H]1CN(CCN1)c1nnc(c2cc3ccccc3cc2)c(c1)c1ccncc1)c1ccccc1	457.581	-7.20723	Aq-n	0.834919	90%<acc.<80%
DB01989	N([C@@H](CCCC[NH3+])C(=O)N[C@@H](Cc1ccccc1)P(=O)(O)N[C@@H](C)C(=O)N1CCC[C@H]1C(=O)OC)C(=O)[C@@H]1CCCN1C(=O)OCc1ccccc1	743.819	-3.76092	Aq-n	0.975862	90%<acc.<80%
DB01990	[C@@H]1(CC[C@H]2[C@@H]3CC=C4C[C@H](CC[C@]4(C)[C@H]3CC[C@]12C)OS(=O)(=O)O)[C@H](C)CCCC(C)C	466.728	-6.36466	Aq-n	0.934969	90%<acc.<80%
DB01991	N(O)C(=O)C[C@H]1CO[C@H](CO)[C@@H](O)[C@@H]1OC(=O)CCCCCCCCCCCCC	431.57	-4.88628	Aq-n	1.08835	80%<acc.<70%
DB01992	CC(C)(COP(=O)(O)OP(=O)(O)OC[C@H]1O[C@H]([C@H](O)[C@@H]1OP(=O)(O)O)n1cnc2c1ncnc2N)[C@@H](O)C(=O)NCCC(=O)NCCS	767.541	-1.23782	Aq-w	2.01664	acc.<70%
DB01993	C[C@@H](NCc1c(O)c(C)ncc1COP(=O)(O)O)C(=O)O	320.238	-2.26206	Aq-n	0.840257	90%<acc.<80%
DB01994	OCCNc1ncnc2c1nc1ccccn21	229.243	-2.1347	Aq-n	1.05294	80%<acc.<70%
DB01995	Cc1cn([C@@H]2O[C@H](COP(=O)(O)O)[C@@H](O)[C@H]2O)c(=O)nc1N	337.225	-1.81536	Aq-n	1.09958	80%<acc.<70%
DB01996	Cc1cccnc1	93.129	-0.161534	Aq-n	0.751314	90%<acc.<80%
DB01997	Brc1n[nH]c2c1cccc2N(=O)=O	242.032	-3.46565	Aq-n	0.813337	90%<acc.<80%
DB01998	[C@@H](O)(CCCCCCC)C[C@H]1O[C@@](CO)(O[C@H]2O[C@H](CO)[C@@H](O)[C@H](O)[C@H]2O)[C@@H](O)[C@@H]1O	454.513	-1.75693	Aq-n	1.34742	acc.<70%
DB01999	OS(O)(O)c1ccc(cc1)/C/1=C/2\C=CC(=N2)/C(=c/2\[nH]/c(=C(\C3=N/C(=C(\c4ccc1[nH]4)/c1ccc(cc1)S(O)(O)O)/C=C3)/c1ccc(cc1)S([O-])([O-])[O-])/cc2)/c1ccc(cc1)S(O)(O)[O-]		-3.73928	Aq-w	1.9652	acc.<70%
DB02001	Nc1nc2c(c(N)n1)c(Sc1ccc(cc1)N1CCOCC1)ccc2	353.451	-3.76733	Aq-n	0.946661	90%<acc.<80%
DB02002	NC(=C)C(=O)N	86.094	-0.0199989	Aq-n	0.700862	acc.>90%
DB02004	COc1cc(cc(OC)c1)c1nc(c(CN)c(N)n1)c1ccc(Cl)cc1Cl	405.285	-5.20633	Aq-n	0.997121	90%<acc.<80%
DB02005	C(=C\C(=O)C(=O)O)\C	114.1	-0.428848	Aq-n	0.70561	90%<acc.<80%
DB02006	[C@@H]1(Cc2ccccc2)NC(=CN2C(=O)[C@](Cc3ccc(Br)cc3)(OO)N=C12)c1ccc(O)cc1	520.383	-5.68128	Aq-n	0.894576	90%<acc.<80%
DB02007	O[C@H]1O[C@H](COP(=O)(O)O)[C@@H](O)[C@H](O)[C@H]1O	260.135	-1.0206	Aq-n	1.01046	80%<acc.<70%
DB02008	CCCCn1c2c([nH]c(Cc3ccc(NC(=O)C)cc3)n2)c(=O)n(Cc2ccccc2F)c1=O	463.513	-4.46791	Aq-n	0.899944	90%<acc.<80%
DB02009	CC(C)(C)NC(=O)[C@@H]1CN(Cc2cc3c(o2)cccc3)CCN1C[C@@H](O)C[C@@H](Cc1ccccc1)C(=O)NC1[C@H](O)Cc2c1cccc2	652.836	-5.42633	Aq-n	1.09	80%<acc.<70%
DB02010	[C@H]1(C[C@H]2O[C@](C)(n3c4ccccc4c4c5CNC(=O)c5c5c6ccccc6n2c5c34)[C@@H]1OC)NC	466.541	-5.75042	Aq-w	2.2943	acc.<70%
DB02011	N[C@@H](CCCNC(=O)CP(=O)(O)O)C(=O)O	254.179	-0.451974	Aq-n	1.08671	80%<acc.<70%
DB02014	COC(=O)c1c(O)cccc1OC/C=C/c1cc(c2cc(no2)C(=O)O)c(F)cc1	413.357	-5.26812	Aq-n	0.896593	90%<acc.<80%
DB02015	Nc1nc2c(N=C(CNc3ccc(cc3)C(=O)N[C@@H](CCC(=O)O)C(=O)O)CN2)c(=O)[nH]1	443.42	-3.07487	Aq-n	1.18266	80%<acc.<70%
DB02016	CN(CCCCCCOc1ccc(C(=O)c2ccc(Br)cc2)c(F)c1)CC=C	448.376	-6.85443	Aq-n	0.977088	90%<acc.<80%
DB02017	[C@H]1(CO)O[C@@H](O[C@@H]2[C@@H](CO)n3ccnc3[C@H](O)[C@H]2O)[C@H](O)[C@@H](O)[C@@H]1O	362.335	-0.0961978	Aq-n	1.07574	80%<acc.<70%
DB02018	NC(=N)c1ccc(CC(=O)C(=O)O)cc1	206.201	-2.1648	Aq-n	0.932121	90%<acc.<80%
DB02019	OC(=O)Cc1c(O)c2c(Cc3c(c(O)ccc3)C2=O)cc1	284.267	-4.01817	Aq-n	0.946523	90%<acc.<80%
DB02020	OC(=O)CN1C(=O)c2cccc3cccc(C1=O)c23	255.229	-3.58835	Aq-n	1.06412	80%<acc.<70%
DB02021	NC(=O)[C@@H]1C[C@]2(NC(=O)NC2=O)c2c(O1)ccc(F)c2	279.227	-2.50015	Aq-n	0.800363	90%<acc.<80%
DB02022	Cc1ncc(CO)c(N)n1	139.158	-1.68601	Aq-n	0.861383	90%<acc.<80%
DB02023	Nc1nc2c([nH]c(=O)n2[C@H]2C[C@H](O)[C@@H](COP(=O)(O)O)O2)c(=O)[nH]1	363.223	-2.23385	Aq-n	1.11363	80%<acc.<70%
DB02024	OC(=O)CCc1ccccc1	150.177	-1.53144	Aq-n	0.650657	acc.>90%
DB02025	CC(C)[C@@H](NC(=O)[C@H](CS)NC(=O)CCC[C@H](N)C(=O)O)C(=O)O	363.436	-1.98043	Aq-n	0.833452	90%<acc.<80%
DB02026	[C@@H](CCC(=O)O)(NC(=O)c1ccc(cc1)N(C)Cc1coc2nc(N)nc(N)c12)C(=O)O	442.432	-3.11666	Aq-n	1.23356	80%<acc.<70%
DB02027	NCCNC[C@@H](N)CCCNC(=N)N[N+](=O)[O-]	247.303	-0.750863	Aq-n	1.12878	80%<acc.<70%
DB02028	OCC(=O)COP(=O)(O)OC1[C@H](O)[C@H](O)[C@@H](OP(=O)(O)O)[C@H](OP(=O)(O)O)[C@H]1O	492.156	-1.35861	Aq-n	1.06245	80%<acc.<70%
DB02029	Ic1ccc(NC(=O)NC2CCCCC2)cc1	344.196	-3.70672	Aq-n	0.817098	90%<acc.<80%
DB02030	Cc1cc2c(cc1C)n(cn2)[C@H]1O[C@H](COP(=O)(O)O)[C@@H](O)[C@H]1O	358.287	-3.28556	Aq-n	0.922155	90%<acc.<80%
DB02031	Nc1nc2c(N[C@@H](CNc3ccc(cc3)C(=O)N[C@@H](CCC(=O)O)C(=O)O)CN2)c(=O)[nH]1	445.436	-3.07067	Aq-n	1.17026	80%<acc.<70%
DB02032	C[C@@H](CS)C(=O)N1CCC[C@H]1C(=O)O	217.29	-0.990015	Aq-n	0.926334	90%<acc.<80%
DB02033	Oc1c([C@@H](C2CC2)c2cccc(NS(=O)(=O)c3ccccc3)c2)c(=O)oc2c1CCCCCC2	479.598	-7.85208	Aq-n	0.972831	90%<acc.<80%
DB02034	[C@@H]1(O)CN2CCC[C@@H](O)[C@@H]2[C@@H]1O	173.212	-0.446003	Aq-n	0.991867	90%<acc.<80%
DB02035	CCCCCCCCCCCCCCCCS(=O)(=O)F	308.503	-5.81022	Aq-n	0.879293	90%<acc.<80%
DB02036	[C@H]1(CC(=O)NO)Sc2ccccc2NC1=O	238.268	-1.84251	Aq-n	0.726832	90%<acc.<80%
DB02037	Nc1nc(O)c(N)c(O)n1	142.118	-2.12928	Aq-n	0.895092	90%<acc.<80%
DB02038	Cc1ncc(COP(=O)(O)O)c(CN[C@@H]2CONC2=O)c1O	333.237	-2.13981	Aq-n	0.805836	90%<acc.<80%
DB02039	[C@H](N)(CSC(=O)C)C(=O)O	163.198	-0.656915	Aq-n	0.809797	90%<acc.<80%
DB02041	Nc1ccc2c(=O)[nH][nH]c(=O)c2c1	177.163	-2.29513	Aq-n	0.70598	90%<acc.<80%
DB02042	COCCOCCOCCOCCOCCO	252.307	-1.05012	Aq-n	1.09176	80%<acc.<70%
DB02043	CCCCCCCCCCCCCCCC(=O)OCC(COP(=O)(O)OCC(O)CO)OC(=O)CCCCCCCCCCCCCCC	722.982	-5.81959	Aq-n	1.22114	80%<acc.<70%
DB02044	CC(=N)NCc1cc(CN)ccc1	177.251	-1.48637	Aq-n	0.684068	acc.>90%
DB02045	CCCCCN	87.166	-0.548051	Aq-n	0.645891	acc.>90%
DB02046	[C@@H](CC(C)C)(NC(=O)c1ccco1)C(=O)N[C@@H](Cc1c[nH]c2c1cccc2)P(=O)(O)O	447.428	-3.87623	Aq-n	0.894662	90%<acc.<80%
DB02047	C[C@H](C(=O)O)c1ccc(cc1)c1ccccc1	226.275	-4.14666	Aq-n	0.799186	90%<acc.<80%
DB02048	NC(=[NH2+])n1cncn1	112.116	-1.08033	Aq-n	0.863867	90%<acc.<80%
DB02049	ONC(=O)CC1(CCOCC1)S(=O)(=O)c1ccc(Oc2ccc(Cl)cc2)cc1	425.89	-4.47863	Aq-n	1.06265	80%<acc.<70%
DB02051	N([C@@H](Cc1ccccc1)C(=O)N[C@@H](CCc1ccccc1)CCS(=O)(=O)Oc1ccc(cc1)[N+](=O)[O-])C(=O)OCc1ccccc1	645.734	-6.91522	Aq-n	0.838135	90%<acc.<80%
DB02052	O/N=C\1/C(=C\2/C(=O)Nc3c2cccc3)/Nc2c1cccc2	277.283	-4.35922	Aq-n	0.786029	90%<acc.<80%
DB02053	[C@@H](O)(COP(=O)(O)O)[C@@H](O)[C@@H](O)C=O	230.109	0.0645161	Aq-n	0.905556	90%<acc.<80%
DB02054	Nc1cccc(c1)C(=O)O	137.138	-1.37212	Aq-n	0.52613	acc.>90%
DB02055	CCCCNS(=O)(=O)c1ccccc1	213.302	-2.00689	Aq-n	0.739248	90%<acc.<80%
DB02056	[C@H](O)(CCCCC)/C=C/[C@H]1C(=O)C[C@H](O)[C@@H]1C/C=C\CCCC(=O)O	352.471	-3.55452	Aq-n	0.802964	90%<acc.<80%
DB02057	Cc1c(C[C@H](N)C(=O)O)c(O)no1	186.167	-1.14994	Aq-n	0.706268	90%<acc.<80%
DB02058	N1C(=O)C(Cc2ccc(cc2)N2CCN(CC2)C=O)c2ccccc12	335.407	-4.03595	Aq-n	0.931817	90%<acc.<80%
DB02059	Nc1c2ncn([C@@H]3O[C@H](CO[P@](=O)(O)O[P@](=O)(O)OC[C@H]4O[C@H](O)[C@H](O)[C@@H]4O)[C@@H](O)[C@H]3O)c2ncn1	559.318	-2.05212	Aq-n	1.16277	80%<acc.<70%
DB02060	O=C1CCCCC1	98.145	-0.216677	Aq-n	0.641258	acc.>90%
DB02061	OC[C@H]1O[C@@H](O[C@H]2[C@H](O)[C@@H](O)C(O)O[C@@H]2CO)[C@H](O)[C@@H](O)[C@@H]1O	342.297	0.360826	Aq-n	0.952129	90%<acc.<80%
DB02062	[C@@H](C)(N)[P@@](=O)(O)C[C@@H](Cc1ccc(cc1)c1ccccc1)C(=O)N[C@@H](C)C(=O)O	418.43	-4.62751	Aq-n	0.989238	90%<acc.<80%
DB02063	[C@H](CC(=O)[O-])(C(=O)O)c1cc(c2nc3c([nH]2)cc(cc3)C(=N)N)c([O-])c(Br)c1	445.229	-3.77921	Aq-n	1.00805	80%<acc.<70%
DB02065	[C@@H]1(CO)C[C@H](O)[C@@H](O)[C@H](O[C@@H]2[C@@H](CO)O[C@@H](O)[C@H](O)[C@H]2O)O1	326.298	0.250661	Aq-n	0.963115	90%<acc.<80%
DB02066	[C@H]1(CO)O[C@@H](c2c3ncnc(NC)c3n[nH]2)[C@H](O)[C@@H]1O	281.272	-1.22304	Aq-n	1.04484	80%<acc.<70%
DB02067	Nc1nc(=O)c2c(NC[C@H](CNc3ccc(cc3)C(=O)N[C@@H](CCC(=O)N[C@@H](CCC(=O)N[C@@H](CCC(=O)O)C(=O)O)C(=O)O)C(=O)O)N2C=O)[nH]1	731.676	-3.08881	Aq-n	1.03302	80%<acc.<70%
DB02068	[NH3+]CCCCC(=O)O	118.156	-0.0817571	Aq-n	0.743771	90%<acc.<80%
DB02069	NS(=O)(=O)c1ccc(cc1)C(=O)NCc1ccccc1F	308.334	-2.26374	Aq-n	0.729977	90%<acc.<80%
DB02070	N[C@@H](CC(=O)c1ccccc1N)C(=O)O	208.217	-2.19097	Aq-n	0.805514	90%<acc.<80%
DB02071	COc1ccc(cc1)S(=O)(=O)N(Cc1cccnc1)c1c(cccc1C)C(=O)NO	427.482	-3.71406	Aq-n	0.950798	90%<acc.<80%
DB02072	OC(=O)C(=O)Nc1c(C(=O)O)c2c(CSCC2)s1	287.318	-2.87033	Aq-n	0.773925	90%<acc.<80%
DB02073	CC1=C(C=C)/C(=C/c2c(C)c(CCC(=O)O)c([nH]2)/C=C/2\N=C(/C=C/3\NC(=O)C(=C3C)C=C)C(=C2CCC(=O)O)C)/NC1=O	582.657	-6.39733	Aq-n	1.31639	acc.<70%
DB02074	C/C=C/C(=O)O	86.09	0.0570867	Aq-n	0.490733	acc.>90%
DB02075	[nH]1cc([C@@H]2N[C@H](COP(=O)(O)O)[C@@H](O)[C@H]2O)c2c1c(=O)nc[nH]2	346.236	-2.44787	Aq-n	0.917488	90%<acc.<80%
DB02076	O[C@H](COP(=O)(O)O)[C@@H](O)[C@H](O)[C@@H](O)C(=O)O	276.134	0.193688	Aq-n	0.885868	90%<acc.<80%
DB02077	N[C@@H](CCC/N=C(\N)/N[N+](=O)[O-])C(=O)N[C@H]1CN[C@@H](C1)C(=O)N	330.349	-0.869181	Aq-n	1.10127	80%<acc.<70%
DB02078	COCCOCCOCCOC	178.228	-0.0719655	Aq-n	0.999699	90%<acc.<80%
DB02079	NOCC(=O)O	91.066	0.461036	Aq-n	0.86201	90%<acc.<80%
DB02080	COCCOCCOCCOc1ccc(cc1)C(C)(C)CC(C)(C)C	352.515	-4.73015	Aq-n	0.922407	90%<acc.<80%
DB02081	[C@@H]1(Cc2ccc(cc2)C(=N)N)CCCC[C@@H](Cc2ccc(cc2)C(=N)N)C1=O	376.504	-4.77932	Aq-n	1.12996	80%<acc.<70%
DB02082	Nc1nc2c(ncn2[C@@H]2O[C@H](COP(=O)(O)OP(=O)(O)NP(=O)(O)O)[C@@H](O)[C@H]2O)c(=O)[nH]1	522.197	-2.17447	Aq-n	1.28277	acc.<70%
DB02083	CN(C)CC(=O)O	103.121	0.706194	Aq-n	0.676776	acc.>90%
DB02084	[C@H](CC(=O)[O-])(C(=O)O)c1cc(c([O-])c(c1)c1nc2c([nH]1)cc(cc2)C(=N)N)c1ccccc1OC	472.457	-4.0106	Aq-n	1.07384	80%<acc.<70%
DB02085	NC1(CC1)C(=O)O	101.105	-0.0957119	Aq-n	0.659027	acc.>90%
DB02086	Oc1ccc(cc1O)[As+](c1ccccc1)(c1ccccc1)c1ccccc1	415.344	-3.73413	Aq-n	1.38189	acc.<70%
DB02087	NS(=O)(=O)c1cc(F)cc(F)c1	193.174	-1.02826	Aq-n	1.00687	80%<acc.<70%
DB02088	CCCC[C@H](N)P(=O)(O)O	167.145	0.0264628	Aq-n	0.786876	90%<acc.<80%
DB02089	Clc1cc2c([nH]c(c2)C(=O)NCCOCCOCCNC(=O)c2cc3c([nH]2)ccc(Cl)c3)cc1	503.386	-4.15044	Aq-n	1.10947	80%<acc.<70%
DB02090	[C@@H](CCCO)(C(=O)NO)[C@@H](CC(C)C)C(=O)N[C@H]1CCCCN(CCOC)C1=O	415.531	-2.11592	Aq-n	0.933218	90%<acc.<80%
DB02091	Cc1nc(C)c(s1)c1nc(N)ncc1	206.274	-2.83477	Aq-n	0.948856	90%<acc.<80%
DB02092	CCCCC/C=C\C/C=C\CCCCCCCC(=O)O[C@H]1CC[C@@]2(C)C(=CC[C@H]3[C@@H]4CC[C@H]([C@H](C)CCCC(C)C)[C@@]4(C)CC[C@H]23)C1	649.101	-6.41168	Aq-n	1.31936	acc.<70%
DB02093	N(O)C(=O)[C@@H](O)[C@H](O)[C@H](O)COP(=O)(O)O	261.123	-0.641179	Aq-n	1.0367	80%<acc.<70%
DB02094	OB(O)CNC(=O)Cc1cccs1	199.04	-1.45172	Aq-n	1.05105	80%<acc.<70%
DB02095	O=C1Nc2ccccc2C1=O	147.133	-1.81226	Aq-n	0.795368	90%<acc.<80%
DB02096	[C@H](CO)(CCc1ccccc1)n1cnc(c1)C(=O)N	259.309	-2.65078	Aq-n	0.786487	90%<acc.<80%
DB02097	Nc1nc(=O)n(cc1)[C@@H]1O[C@H](CO)[C@@H](O)[C@H]1O	243.219	-0.942413	Aq-n	1.04389	80%<acc.<70%
DB02098	[C@H]1(COP(=O)(O)O)O[C@@H](n2cnc3c(N)ncnc23)[C@H](OP(=O)(O)O)[C@@H]1O	427.203	-3.06663	Aq-n	1.30171	acc.<70%
DB02099	C[N@H+](CCC=C(C)C)[C@@H]1CCC(=CC1)C	208.369	-1.73299	Aq-n	0.892959	90%<acc.<80%
DB02100	CO[C@H]1O[C@H](CO)[C@H](O)[C@H](O)[C@H]1O	194.183	0.737343	Aq-n	0.569544	acc.>90%
DB02101	NC(=O)[C@@H]1C[C@@]2(NC(=O)NC2=O)c2c(O1)ccc(F)c2	279.227	-2.50015	Aq-n	0.800363	90%<acc.<80%
DB02102	Nc1cc(CN2[C@H](Cc3ccccc3)[C@H](O)[C@@H](O)[C@@H](Cc3ccccc3)N(Cc3cc(N)ccc3)C2=O)ccc1	536.676	-5.70808	Aq-n	1.1706	80%<acc.<70%
DB02103	[C@@H]1(CO)CC[C@@H](O1)n1cnc2c1nc(Cl)nc2N	269.692	-2.98187	Aq-n	0.842485	90%<acc.<80%
DB02104	COc1cc(cc(OC)c1OC)N(C)Cc1c(C)c2c(N)nc(N)nc2nc1	384.44	-2.75537	Aq-n	0.970344	90%<acc.<80%
DB02105	Oc1cc(cc(c1O)[N+](=O)[O-])[N+](=O)[O-]	200.106	-2.57606	Aq-n	0.703436	acc.>90%
DB02106	OC(O)Cc1cc(Br)c(Oc2cc(C(O)NCCc3ccccc3)c(O)cc2)c(Br)c1	553.247	-6.17983	Aq-n	0.925247	90%<acc.<80%
DB02107	CC(C)C[C@@H](C)N	101.193	-0.728861	Aq-n	0.644691	acc.>90%
DB02108	N=CCN	58.084	0.56285	Aq-n	0.757219	90%<acc.<80%
DB02109	ON(CC(=O)O)C=O	119.076	0.0954409	Aq-n	0.755116	90%<acc.<80%
DB02111	OC(=O)c1conc1O	129.071	-0.482702	Aq-n	0.841673	90%<acc.<80%
DB02112	CC(=N)N1CCC(CC1)Oc1ccc2c(c1)n(Cc1ccc3ccc(cc3c1)C(=N)N)c1c2cccc1	489.623	-7.47536	Aq-n	0.914045	90%<acc.<80%
DB02113	Cc1c2[nH]cnc2ncn1	134.142	-0.814775	Aq-n	0.897339	90%<acc.<80%
DB02114	CC(C)c1ccc(N)cc1	135.21	-1.85417	Aq-n	0.667768	acc.>90%
DB02115	[C@H]1(CO)O[C@@H](Oc2ccc3c(=O)c(coc3c2)c2ccc(O)cc2)[C@H](O)[C@@H](O)[C@@H]1O	416.382	-3.61058	Aq-n	0.977195	90%<acc.<80%
DB02116	Cn1cnc2c1nc(NCCO)nc2NCc1ccccc1	298.35	-3.53127	Aq-n	0.830837	90%<acc.<80%
DB02118	[C@@H]1(CN(Cc2ccccc2)C(=O)CO1)c1cc2c(cc1)N(C)S(=O)(=O)C2	372.446	-3.23029	Aq-n	0.87194	90%<acc.<80%
DB02119	Nc1nc2c(N=C(CO)CN2)c(=O)[nH]1	195.182	-2.00703	Aq-n	0.800686	90%<acc.<80%
DB02120	[C@H]1(N)C=C(CO)[C@@H](O)[C@H](O)[C@H]1O	175.184	-0.00382196	Aq-n	0.895347	90%<acc.<80%
DB02121	CCCC(=O)N	87.122	0.908204	Aq-n	0.67617	acc.>90%
DB02122	OB(O)c1cccc(NC(=O)CI)c1	304.88	-2.4234	Aq-n	0.753256	90%<acc.<80%
DB02123	C[C@H](CCC(=O)NCC(=O)O)[C@H]1CC[C@H]2[C@@H]3[C@H](O)C[C@@H]4C[C@H](O)CC[C@]4(C)[C@H]3CC[C@]12C	449.632	-4.48334	Aq-n	0.737765	90%<acc.<80%
DB02124	[C@H]1(O)C=CC=C(C(=O)O)[C@@H]1N	155.153	-0.581709	Aq-n	0.794533	90%<acc.<80%
DB02125	O=C1[C@H]2C[C@@H]3C[C@@H](C[C@H]1C3)C2	150.221	-1.9071	Aq-n	0.741359	90%<acc.<80%
DB02126	OC(=O)/C=C/c1ccc(cc1)C(=O)O	192.17	-3.11212	Aq-n	0.916434	90%<acc.<80%
DB02127	CC(C)OP(=O)(C)OC(C)C	180.184	-1.98428	Aq-n	0.736401	90%<acc.<80%
DB02128	N([C@@H](Cc1ccccc1)C(=O)N[C@@H](CCc1ccccc1)C(=O)CO)C(=O)OCc1cnccc1	475.545	-4.17217	Aq-n	0.990966	90%<acc.<80%
DB02129	OC(=O)[C@@H]1CC(=O)NC(=O)N1	158.113	-0.766016	Aq-n	0.713876	90%<acc.<80%
DB02130	COc1cc(ccc1O)C(=O)[O-]	167.14	-1.22791	Aq-n	0.661661	acc.>90%
DB02131	N(C=O)[C@H](C)CCCCCC	157.257	-2.11338	Aq-n	0.665627	acc.>90%
DB02132	OC(=O)Cn1c(=O)n(Cc2c(F)cc(Br)cc2)c(=O)c2c1cc(Cl)cc2	441.64	-4.05266	Aq-n	0.938669	90%<acc.<80%
DB02133	CCC1=C(C)C2=N/C/1=C\c1c(C)c3c([n-]1)/C(=C/1\N=C(/C=c/4\[n-]/c(=C\2)/c(C=C)c4C)[C@@H](C)[C@@H]1CCC(=O)OC/C=C(\C)/CCC[C@H](C)CCC[C@H](C)CCCC(C)C)/[C@@H](C(=O)OC)C3=O	869.204	-7.30236	Aq-w	1.45664	acc.<70%
DB02134	O=c1[nH]c2c([nH]cn2)c(=O)[nH]1	152.113	-2.67622	Aq-n	0.848012	90%<acc.<80%
DB02135	[nH]1c2c(n(CCCCOP(=O)(O)O)c(=O)n2C[C@@H](O)[C@H](O)[C@H](O)CO)c(=O)[nH]c1=O	454.329	-1.40629	Aq-n	1.18998	80%<acc.<70%
DB02136	[C@H]1(NC(=C(CC[C@H](NC(=O)CC[C@@H](NC(=O)C)C(=O)O)C(=O)N[C@H](C)C(=O)N[C@H](C)C(=O)O)CS1)C(=O)O)[C@H](NC(=O)Cc1ccccc1)C(=O)O	750.784	-2.55137	Aq-n	1.26945	acc.<70%
DB02137	Nc1nc2c(N[C@@H]3[C@H](N2)O[C@H](COP(=O)([O-])[O-])C(=C3[S-])[S-])c(=O)[nH]1	391.327	-2.11048	Aq-w	1.68448	acc.<70%
DB02138	CCOP(=O)(Cc1ccc(C)cc1)OCC	242.255	-3.96795	Aq-n	0.728037	90%<acc.<80%
DB02139	CN(CC=C)C/C=C/COc1cc2c(cc1F)c(nn2C)c1ccc(Br)cc1	444.348	-5.09364	Aq-n	0.914833	90%<acc.<80%
DB02140	[C@@H](Cc1ccccc1)(NC(=O)C(=O)CC(=O)NCCc1ncccc1)C(=O)N(C)C	410.474	-2.60153	Aq-n	1.18088	80%<acc.<70%
DB02141	NC(=N)SCCc1ccc(CCSC(=N)N)cc1	282.438	-4.47129	Aq-n	1.11111	80%<acc.<70%
DB02142	Cc1ncc(COP(=O)(O)O)c(CN)c1O	248.175	-1.79965	Aq-n	0.766542	90%<acc.<80%
DB02143	CC(C)/N=C(\N)/NO	117.152	-0.538079	Aq-n	0.919133	90%<acc.<80%
DB02144	C(=C\CCCCCCCC(=O)O[C@H](COC(=O)CCCCCCCCCCCCCCC)COP(=O)([O-])O[C@H]1[C@H](O)[C@@H](O)[C@H](O)[C@@H](O)[C@H]1O)/CCCCCCCC	836.074	-6.31158	Aq-n	1.21593	80%<acc.<70%
DB02145	CCCCO	74.123	-0.0251246	Aq-n	0.557572	acc.>90%
DB02146	CCNc1nc(SC[C@H](NC(=O)CC[C@H](N)C(=O)O)C(=O)NCC(=O)O)nc(NC(C)C)n1	486.555	-2.5924	Aq-n	1.14485	80%<acc.<70%
DB02148	CC(=O)[C@@H](N)COCc1ccccc1	193.246	-1.42627	Aq-n	0.892074	90%<acc.<80%
DB02151	CSCC[C@H](N)P(=O)(O)O	185.185	0.0740333	Aq-n	0.760418	90%<acc.<80%
DB02152	[C@H]12C[C@](O)(C(=O)OC)[C@](C)(O1)n1c3c(cccc3)c3c4CNC(=O)c4c4c5ccccc5n2c4c13	467.481	-5.74377	Aq-w	2.05297	acc.<70%
DB02153	N[C@@H](C[S@](=O)O)C(=O)O	153.159	-0.376251	Aq-n	0.78897	90%<acc.<80%
DB02154	[C@@H](Cc1ccc2OCOc2c1)(C(=O)O)[C@H](Cc1ccc2OCOc2c1)C(=O)O	386.356	-4.15676	Aq-n	0.791538	90%<acc.<80%
DB02155	N([C@@H]1CNCCC[C@H]1OC(=O)c1ccc(cc1)C(=O)c1c(O)ccc(OC)c1)C(=O)c1cc([C@@H](C)CC)c(O)cc1	560.647	-5.92099	Aq-n	1.17069	80%<acc.<70%
DB02156	OC(=O)C(=O)CS(=O)(=O)O	168.126	0.133045	Aq-n	0.712614	90%<acc.<80%
DB02158	CSC[C@H]1N[C@H]([C@H](O)[C@@H]1O)c1c[nH]c2c1N=CNC2N	297.384	-2.02923	Aq-n	0.769346	90%<acc.<80%
DB02159	C[C@@H](O)CO	76.095	0.903235	Aq-n	0.660987	acc.>90%
DB02160	[C@H](N)(CSC(=O)CCC)C(=O)O	191.252	-0.47735	Aq-n	0.796475	90%<acc.<80%
DB02161	[C@H](O)(C(=O)O[C@H]1C[C@@H]2CC[C@H](C1)N2C)c1ccccc1	275.348	-1.96487	Aq-n	0.747508	90%<acc.<80%
DB02162	[C@H]1(COS(=O)(=O)NCC)O[C@@H](n2cnc3c(N)ncnc23)[C@H](O)[C@@H]1O	374.379	-2.6203	Aq-n	1.00657	80%<acc.<70%
DB02163	Cc1ccc(C)c(N)c1	121.183	-1.14074	Aq-n	0.707824	90%<acc.<80%
DB02164	[nH]1c(=O)nc2-c([n+](c3c(n2C[C@H](O)[C@H](O)[C@H](O)COP(=O)(O)O)cc(c(c3)C)C)S(=O)(=O)[O-])c1=O	536.412	-2.51032	Aq-n	1.3644	acc.<70%
DB02166	CC[N+](C)(CC)CCC[n+]1c(c2ccccc2)c2c(ccc(N)c2)c2c1cc(N)cc2	414.597	-6.11024	Aq-n	1.03019	80%<acc.<70%
DB02167	[C@@H](C)(N(C)C)C(=O)O	117.148	0.290313	Aq-n	0.699211	acc.>90%
DB02168	Brc1ncnc2c1[nH]cn2	199.011	-1.59078	Aq-n	0.866753	90%<acc.<80%
DB02169	C(=C\[C@H]1CC[C@@]2(CC[C@H]3O[C@@H](C(=C)[C@@H](O)[C@@H]3O2)[C@@H](O)C[C@H](C)[C@H]2O[C@@]3(CCCCO3)CC[C@H]2C)O1)/[C@@H](C)[C@@H]1CC(=C[C@@]2(O[C@H](C[C@@](C)(O)C(=O)O)CC[C@H]2O)O1)C	805.015	-7.22867	Aq-n	1.17504	80%<acc.<70%
DB02170	Oc1ccc(c2c1c(=O)c1c(O)cccc1o2)[N+](=O)[O-]	273.2	-4.48143	Aq-n	0.975729	90%<acc.<80%
DB02172	OC[C@@H]1N[C@@H](CO)[C@H](O)[C@H]1O	163.173	0.648688	Aq-n	0.703982	acc.>90%
DB02173	C\1=c/2\[n-]/c(=C\C3=N/C(=C\c4c(CCC(=O)[O-])c(C)c([nH]4)/C=C\4/C=C(C)C1=N4)/C(=C3C)CCC(=O)O)/c(C)c2		-5.70564	Aq-w	1.59918	acc.<70%
DB02174	N[C@H](CCC(=O)N)C(=O)O	146.146	-0.574987	Aq-n	0.535991	acc.>90%
DB02175	OC(=O)CC(=O)O	104.061	0.814128	Aq-n	0.720434	90%<acc.<80%
DB02176	CC(=O)O[Hg+]	259.634	-0.278102	Aq-n	0.837435	90%<acc.<80%
DB02177	CCOc1ccccc1Sc1c(cc(cc1)c1cc(ncc1)N1CCN(CC1)C(=O)C)N(=O)=O	478.574	-5.05605	Aq-n	1.23026	80%<acc.<70%
DB02178	O=CCc1ccccc1	120.151	-1.25331	Aq-n	0.722226	90%<acc.<80%
DB02179	OC(=O)c1ccccc1Nc1c(cccc1)C(F)(F)F	281.233	-4.57868	Aq-n	0.777913	90%<acc.<80%
DB02180	CCCCCCCCCCCCCC(=O)SCCNC(=O)CCNC(=O)[C@H](O)C(C)(C)COP(=O)(O)OP(=O)(O)OC[C@H]1O[C@H]([C@H](O)[C@@H]1OP(=O)(O)O)n1cnc2c1ncnc2N	977.902	-2.25368	Aq-w	1.85299	acc.<70%
DB02181	Nc1nc2c(ncn2[C@H]2C[C@H](O)[C@@H](COP(=O)(O)OP(=O)(O)OP(=O)(O)O)O2)c(=O)[nH]1	507.182	-3.36235	Aq-n	1.19769	80%<acc.<70%
DB02184	O[C@H](CS)[C@H](O)CS	154.256	-0.82056	Aq-n	0.775443	90%<acc.<80%
DB02185	[C@@H]1(O)Oc2c(ccc(OC)c2)N(O)C1=O	211.173	-0.976796	Aq-n	0.947617	90%<acc.<80%
DB02186	CC(=O)N[C@H]1[C@H](O)O[C@H](COS(=O)(=O)O)[C@H](O)[C@@H]1O	301.273	-0.361077	Aq-n	1.18777	80%<acc.<70%
DB02187	[C@@H]12CCC(=O)[C@@]1(C)CC[C@@H]1c3c(CC=C21)cc(O)cc3	268.356	-4.92737	Aq-n	0.726747	90%<acc.<80%
DB02188	CCC1=C(C)/C/2=C/c3c(CC)c(C)c(/C=C/4\N=C(/C=c/5\[n-]/c(=C\C1=N2)/c(C)c5CCC(=O)O)C(=C4C)CCC(=O)O)n3C	579.721	-4.66941	Aq-w	2.16842	acc.<70%
DB02189	Nc1c2ncn([C@H]3CC[C@@H](COP(=O)(O)OP(=O)(O)OP(=O)(O)O)O3)c2ncn1	475.184	-3.72356	Aq-n	1.15802	80%<acc.<70%
DB02190	[C@@H](CC(=O)O)(C(=O)O)C(=O)C(=O)O	190.107	0.114716	Aq-n	0.826064	90%<acc.<80%
DB02191	[C@@H]12CCCC[N@]1CC(=O)c1c2[nH]c2c1cccc2	240.306	-2.9976	Aq-n	0.841459	90%<acc.<80%
DB02192	OCCc1ccccc1	122.167	-0.86645	Aq-n	0.609394	acc.>90%
DB02194	Oc1ccc(C[C@@]2(O)N=C3N(C=C(N=C3Cc3ccccc3)c3ccc(O)cc3)C2=O)cc1	439.471	-5.45832	Aq-n	0.954356	90%<acc.<80%
DB02195	On1c2cccnc2c(c1c1ccncc1)c1ccc(F)cc1	305.312	-4.56397	Aq-n	1.02079	80%<acc.<70%
DB02196	CC(=O)N[C@@H]1[C@@H](O)[C@@H](O)[C@@H](CO)O[C@@H]1O[P@@](=O)(O)O[P@@](=O)(O)OC[C@H]1O[C@H]([C@H](O)[C@@H]1O)n1ccc(=O)[nH]c1=O	607.355	-1.19331	Aq-n	1.01852	80%<acc.<70%
DB02197	NS(=O)(=O)c1ccc(Nc2nc(ccn2)c2cnc3ccccn23)cc1	366.406	-3.72439	Aq-n	1.20404	80%<acc.<70%
DB02198	OC(=O)CBr	138.948	0.377743	Aq-n	0.692582	acc.>90%
DB02200	N([C@@H](CCc1ccccc1)CCS(=O)(=O)Cc1ccccc1)C(=O)[C@H](Cc1ccccc1)NC(=O)OCc1ccccc1	598.765	-6.82584	Aq-n	0.894103	90%<acc.<80%
DB02201	[O-]C(=O)CC(=O)[O-]	102.045	0.646329	Aq-n	0.876222	90%<acc.<80%
DB02202	C[C@H](O)CCO	90.122	0.772298	Aq-n	0.716292	90%<acc.<80%
DB02203	CC(C)(O)C#N	85.106	0.294765	Aq-n	0.672497	acc.>90%
DB02205	CC(C)(O)[C@@H]1Cc2c(O1)cc1oc(=O)c(cc1c2)C(C)(C)C=C	314.381	-4.65336	Aq-n	0.834866	90%<acc.<80%
DB02207	O=N(=O)c1cccc2c[nH]nc12	163.136	-2.32595	Aq-n	0.84899	90%<acc.<80%
DB02209	Cc1ncc(COP(=O)(O)O)c(CO)c1O	249.159	-1.52381	Aq-n	0.676609	acc.>90%
DB02210	OCCCCCCO	118.176	0.0326197	Aq-n	0.615265	acc.>90%
DB02211	CN(CC#C)[C@@H]1CCc2c1cccc2	185.27	-1.80008	Aq-n	0.657567	acc.>90%
DB02213	[C@H]1(CO)O[C@H](Oc2cccc(c2)N(=O)=O)[C@H](O)[C@@H](O)[C@H]1O	301.251	-0.944009	Aq-n	1.051	80%<acc.<70%
DB02214	[nH]1c(=O)[nH]c2c([nH]c(=O)c(=O)n2C[C@H](O)[C@H](O)[C@H](O)CO)c1=O	330.253	-1.43322	Aq-n	1.18272	80%<acc.<70%
DB02215	[C@@H](CC(C)C)(NC(=O)c1ccco1)C(=O)O	225.244	-2.43897	Aq-n	0.682482	acc.>90%
DB02216	CSC[C@H](N)C(=O)O	135.188	-0.168631	Aq-n	0.684845	acc.>90%
DB02217	[C@H]1(C[C@@H]2O[C@@](OC[C@@H]2O1)(c1ccccc1)P(=O)(O)O)n1cc(C)c(=O)[nH]c1=O	410.319	-3.26801	Aq-n	0.800947	90%<acc.<80%
DB02218	[C@H]1(C)O[C@H](O)[C@H](O)[C@@H](O)[C@@H]1N[C@H]1C=C(CO)[C@@H](O)[C@H](O)[C@H]1O	321.326	-0.423744	Aq-n	1.06938	80%<acc.<70%
DB02219	OS(=O)(=O)CCCNC1CCCCC1	221.322	-0.769314	Aq-n	1.02853	80%<acc.<70%
DB02220	CN[C@H]1CN(c2cc(OC)ccc2)S(=O)(=O)c2c1cc(s2)S(=O)(=O)N	403.507	-3.56188	Aq-n	1.15662	80%<acc.<70%
DB02221	NS(=O)(=O)c1ccc(cc1)C(=O)NCc1c(F)cc(F)cc1F	344.314	-3.01856	Aq-n	0.811526	90%<acc.<80%
DB02222	C[C@@H](Cn1cnc2c1nc(N)nc2N)OCP(=O)([O-])[O-]	300.215	-2.56656	Aq-n	1.04423	80%<acc.<70%
DB02223	Nc1nc(=O)c2c([nH]cc2CCc2ccc(cc2)C(=O)N[C@@H](CCC(=O)N[C@@H](CCC(=O)N[C@@H](CCC(=O)NC(CCC(=O)O)C(=O)O)C(=O)O)C(=O)O)C(=O)O)[nH]1	814.762	-2.46938	Aq-w	2.17237	acc.<70%
DB02224	O[C@@H]1[C@H](Oc2cc(O)cc(O)c2C1=O)c1ccc(O)c(O)c1	304.254	-4.15034	Aq-n	0.955816	90%<acc.<80%
DB02225	CCCCC(=O)OC[C@H](CO[P@](=S)([S-])OCC[N+](C)(C)C)OC(=O)CCCC	457.595	-3.95815	Aq-n	0.928661	90%<acc.<80%
DB02226	Nc1cc2c(cc1)c1ccc(N)cc1c(c1ccccc1)[n+]2CCCCCCc1cn(CCNc2c3CCCCc3nc3c2cccc3)nn1	661.878	-8.29401	Aq-n	1.12515	80%<acc.<70%
DB02227	O[C@H]1CO[C@@H](C[C@@H]1O)C(=O)O	162.141	0.419911	Aq-n	0.632079	acc.>90%
DB02228	[C@@H]1(O)O[C@H](CO)[C@H](O)[C@H](O)[C@H]1F	182.147	0.484457	Aq-n	0.741864	90%<acc.<80%
DB02229	CSCC[C@H](N)C(=O)NS(=O)(=O)OC[C@H]1O[C@H]([C@H](O)[C@@H]1O)N1C=NC2=C(N)NC=NC12	479.541	-1.42265	Aq-n	1.05755	80%<acc.<70%
DB02230	Nc1nc2c([nH]cc2[C@@H]2N[C@H](CO)[C@@H](O)[C@H]2O)c(=O)[nH]1	281.272	-1.63592	Aq-n	0.988097	90%<acc.<80%
DB02232	Oc1ccccc1O	110.112	0.392535	Aq-n	0.790949	90%<acc.<80%
DB02233	[C@@H](N)(CCCCO)C(=O)O	147.174	-0.369277	Aq-n	0.71112	90%<acc.<80%
DB02234	CCSC(=N)N	104.178	-1.12191	Aq-n	0.833329	90%<acc.<80%
DB02235	C[S@@](=O)CC[C@H](N)C(=O)O	165.214	-0.491051	Aq-n	0.829976	90%<acc.<80%
DB02236	NCC(=O)NC1O[C@H](COP(=O)(O)O)[C@@H](O)[C@H]1O	286.177	-0.901623	Aq-n	1.11463	80%<acc.<70%
DB02237	OC[C@@H](O)[C@@H](O[C@H]1O[C@H](CO)[C@@H](O[C@H]2O[C@H](CO)[C@@H](O[C@H]3O[C@H](CO)[C@@H](O)[C@H](O)[C@H]3O)[C@H](O)[C@H]2O)[C@H](O)[C@H]1O)[C@H](O)[C@@H](O)C=O	666.579	-0.658453	Aq-n	0.932902	90%<acc.<80%
DB02238	CSCCC(=O)C(=O)O	148.183	-0.0839866	Aq-n	0.689434	acc.>90%
DB02239	CC(=O)CCC(=O)O	116.116	0.0770095	Aq-n	0.615706	acc.>90%
DB02240	COc1cc2c(NC(C)CCCN(CCCl)CCCl)c3ccc(Cl)cc3nc2cc1	468.856	-6.51975	Aq-n	1.12176	80%<acc.<70%
DB02241	OO[C@]1(Cc2ccc(O)cc2)N=C2N(C=C(N=C2Cc2ccccc2)c2ccc(O)cc2)C1=O	455.47	-5.37697	Aq-n	0.851894	90%<acc.<80%
DB02242	OC(=O)CCC1CCCCC1	156.225	-2.34776	Aq-n	0.61443	acc.>90%
DB02243	[C@H](CCC)(C=CS(=O)(=O)c1ccccc1)N=C(O)[C@H](Cc1ccccc1)N=C(O)N1CCC(CC1)N1CCOCC1	582.767	-4.84645	Aq-n	1.05286	80%<acc.<70%
DB02245	Nc1nc2c(CC=N2)c(=O)[nH]1	150.141	-2.60585	Aq-n	0.792577	90%<acc.<80%
DB02247	[C@@H](NC(=O)Cc1cccs1)(C(=O)O)[C@H]1NC(=C(C)CS1)C(=O)O	356.425	-2.61422	Aq-n	0.878528	90%<acc.<80%
DB02248	[C@@H]1(C)C[C@@H](N[C@H]1C(=O)O)S(=O)(=O)O	209.223	-0.511681	Aq-n	0.738633	90%<acc.<80%
DB02249	CCOCCO	90.122	0.685094	Aq-n	0.688356	acc.>90%
DB02251	OC(=O)CCC(=O)c1c(cccc1)C(=O)O	222.196	-2.01712	Aq-n	0.792258	90%<acc.<80%
DB02252	Ic1ccccc1	204.01	-3.00151	Aq-n	0.527311	acc.>90%
DB02253	OC/C(=C/C=C/C(=C\C=C\C=C(\C)/C=C/C=C(\C)/C=C/C1=C(C)C[C@@H](O)CC1(C)C)/C)/C	434.664	-7.49081	Aq-n	0.786123	90%<acc.<80%
DB02254	Cc1c(CCOP(=O)([O-])[O-])sc[n+]1Cc1cnc(nc1N)C(F)(F)F	397.295	-3.05761	Aq-n	0.850379	90%<acc.<80%
DB02255	CNC(=O)[C@H](Cc1c[nH]c2ccccc12)NC(=O)[C@H](CC(C)C)CC(=O)NO	388.468	-3.20821	Aq-n	0.895748	90%<acc.<80%
DB02256	OC[C@H]1O[C@H](C[C@@H]1O)n1ccc(=O)[nH]c1=O	228.204	-1.39973	Aq-n	0.775198	90%<acc.<80%
DB02257	CC(=O)N(Br)CCOP(=O)(O)O	261.996	-0.42979	Aq-n	0.874231	90%<acc.<80%
DB02258	CC1(C)CCC(C)(C)c2cc(ccc12)/C(=N\O)/c1ccc2cc(ccc2c1)C(=O)O	401.506	-6.79642	Aq-n	1.00801	80%<acc.<70%
DB02259	CCc1c(C(=O)c2cc(Br)c(O)c(Br)c2)c2c(o1)cc(cc2)S(=O)(=O)Nc1ccc(cc1)S(=O)(=O)N	658.346	-6.89936	Aq-n	1.00171	80%<acc.<70%
DB02260	OC(=O)CCCCCC(=O)CCC(=O)O	216.233	-0.743297	Aq-n	0.84982	90%<acc.<80%
DB02261	CCCCCCCCCCCCCCCCOC[C@H](CO[P@](=O)([O-])OCC[N+](C)(C)C)OC(=O)C	523.692	-5.6729	Aq-n	1.00533	80%<acc.<70%
DB02262	OC(=O)c1cc(=O)[nH]c(=O)[nH]1	156.097	-1.94238	Aq-n	0.495939	acc.>90%
DB02263	C(=O)[C@H](O)COP(=O)(O)O	170.057	0.01141	Aq-n	0.749723	90%<acc.<80%
DB02264	[C@@H]1(O)O[C@@H](C(=O)O)[C@@H](O)[C@H](O)[C@H]1OS(=O)(=O)O	274.203	-0.708737	Aq-n	1.00847	80%<acc.<70%
DB02265	CC[Si](C)(C)C	102.253	-3.79827	Aq-n	0.835239	90%<acc.<80%
DB02266	OC(=O)c1ccccc1Nc1cc(ccc1)C(F)(F)F	281.233	-4.64432	Aq-n	0.746914	90%<acc.<80%
DB02267	N[C@@H](CCC/N=C(\N)/N[C@H](CC(=O)O)C(=O)O)C(=O)O	290.276	-1.42321	Aq-n	1.3752	acc.<70%
DB02268	CC(=O)Nc1c(N)cc(cc1)C(=O)O	194.19	-1.83572	Aq-n	0.736721	90%<acc.<80%
DB02269	C[N+](C)(C)c1ccc(CNC(=O)c2cc3c(ccc(OCc4ccccc4)c3)n2Cc2cccc(c2)C(=N)N)cc1	546.695	-7.23863	Aq-n	1.02221	80%<acc.<70%
DB02270	CC(C)CCS[P@@](=O)(O)OP(=O)(O)O	264.176	-2.17197	Aq-n	1.18186	80%<acc.<70%
DB02271	Nc1c2ncn([C@@H]3O[C@H](COP(=O)(O)OP(=O)(O)OCC(C)(C)[C@H](O)C(=O)NCCC(=O)NCCSCC(=O)CCCCCCCCCCCCC)[C@@H](OP(=O)(O)O)[C@H]3O)c2ncn1	991.929	-2.22987	Aq-w	1.82467	acc.<70%
DB02272	NCc1c(CC(=O)O)c(CCC(=O)O)c[nH]1	226.232	-1.5366	Aq-n	0.733319	90%<acc.<80%
DB02273	C[C@@H](CCCC(C)(C)O)C=C	156.269	-2.36891	Aq-n	0.787332	90%<acc.<80%
DB02274	[C@@H](C)(N)C(=O)CCCCCC(=O)O	187.239	-0.485229	Aq-n	0.781682	90%<acc.<80%
DB02275	[C@@H]1(CC2C=CC(=O)C=C2)N=C(CN)N(CC=O)C1=O	261.281	-1.48525	Aq-n	0.968383	90%<acc.<80%
DB02276	[C@@H](CC(C)C)(NC(=O)[C@H](CCCC)OP(=O)(O)O)C(=O)Nc1ccc(cc1)[N+](=O)[O-]	445.409	-4.13556	Aq-n	0.773609	90%<acc.<80%
DB02277	Cn1nc(cc1NC(=O)Nc1ccc(Cl)cc1)C(C)(C)C	306.797	-5.32504	Aq-n	0.766611	90%<acc.<80%
DB02278	Nc1nc(=O)c2c([nH]1)NC(C)(C)C(=O)N2	209.209	-2.22246	Aq-n	0.818226	90%<acc.<80%
DB02279	OC(=O)C(=O)c1ccccc1	150.133	-1.31905	Aq-n	0.745722	90%<acc.<80%
DB02280	O[C@@H](C(=O)O)c1ccccc1	152.149	-0.239271	Aq-n	0.758499	90%<acc.<80%
DB02281	[C@H]1(CO)O[C@@H](c2c3ncnc(N)c3n[nH]2)[C@H](O)[C@@H]1O	267.245	-1.90363	Aq-n	0.997206	90%<acc.<80%
DB02282	CSC[C@H]1O[C@H]([C@H](O)[C@@H]1O)n1cnc2c1ncnc2N	297.34	-1.94079	Aq-n	0.978132	90%<acc.<80%
DB02283	OS(=O)(=O)CCNc1ccccc1	201.247	-1.46673	Aq-n	0.871038	90%<acc.<80%
DB02285	Cc1c(CCC(=O)O)/c/2=C/C3=N/C(=C\c4c(C)c(C=C)c([nH]4)/C=C/4\N=C(/C=c/1\[nH]2)C(=C4C)C=C)/C(=C3CCC(=O)O)C	562.67	-7.63959	Aq-n	1.08343	80%<acc.<70%
DB02286	[C@H](N)(Cc1c[nH]c2cccc(N)c12)C(=O)O	219.244	-1.97502	Aq-n	0.802486	90%<acc.<80%
DB02287	NC(=[NH2+])c1cc2c(cc1)nc([nH]2)c1ccccc1O	253.285	-3.60231	Aq-n	1.09793	80%<acc.<70%
DB02288	Cc1cc(Br)c([O-])c(c1)c1nc2cc(ccc2[nH]1)C(=[NH2+])N	345.2	-3.75109	Aq-n	1.04421	80%<acc.<70%
DB02289	NC(C(=O)O)C(=O)O	119.076	0.0299928	Aq-n	0.789347	90%<acc.<80%
DB02290	[nH]1c2c(n(CCCOP(=O)(O)O)c(=O)n2C[C@H](O)[C@H](O)[C@H](O)CO)c(=O)[nH]c1=O	440.302	-1.33778	Aq-n	1.23564	80%<acc.<70%
DB02292	NS(=O)(=O)Oc1ccc2c3c(CCCCC3)c(=O)oc2c1	309.343	-3.32941	Aq-n	0.886731	90%<acc.<80%
DB02293	C(C)(CCCC(C)C)CCC[C@@H](C)CCC[C@@H](C)CCOC[C@@H](COP(=O)(O)OC[C@H](O)COP(=O)([O-])[O-])OCC[C@H](C)CCC[C@H](C)CCCC(C)CCCC(C)C	885.195	-5.97198	Aq-w	2.25313	acc.<70%
DB02294	[C@H]1(O)c2nnnn2[C@H](CO)[C@H](O)[C@@H]1O	202.17	-1.51338	Aq-n	1.05287	80%<acc.<70%
DB02295	CC(C)c1c(nc(NC(=O)c2cc(NC(=O)c3cc(NC=O)cn3C)cn2C)s1)C(=O)NCCCN(C)C	542.666	-3.65546	Aq-n	0.976267	90%<acc.<80%
DB02296	CC(C)CCO	88.15	-0.429886	Aq-n	0.536263	acc.>90%
DB02297	Nc1cncc(Cl)n1	129.55	-0.152126	Aq-n	0.773093	90%<acc.<80%
DB02298	[C@@H]1(C)C[C@@H](NO)N[C@H]1C(=O)O	160.173	-0.391503	Aq-n	0.677551	acc.>90%
DB02299	N[C@@H](CCCNC(=[NH2+])N)C(=O)N	174.228	-0.656845	Aq-n	0.798524	90%<acc.<80%
DB02300	O[C@H](/C=C/[C@@H](C)[C@H]1CC[C@H]2/C(=C/C=C\3/C[C@@H](O)C[C@H](O)C3=C)/CCC[C@]12C)C1CC1	412.614	-5.7403	Aq-n	1.0056	80%<acc.<70%
DB02301	Nc1nc(=O)c2c([nH]1)N=C[C@@H]1CN(CN21)c1ccc(cc1)C(=O)N[C@H](CCC(=O)O)C(=O)O	455.431	-3.02548	Aq-n	0.931834	90%<acc.<80%
DB02302	CN/C(=N/C)/NCCC[C@H](N)C(=O)O	202.258	-0.327899	Aq-n	0.873796	90%<acc.<80%
DB02303	N1C[C@H](I)C(=O)NC1=O	240	-1.52931	Aq-n	0.95724	90%<acc.<80%
DB02304	CCCCC[C@H](O)/C=C/C1=C(C/C=C\CCCC(=O)O)C(=O)CC1	334.456	-4.16438	Aq-n	0.664674	acc.>90%
DB02305	[C@@H]1(O)OC(=C[C@H](O)[C@H]1O)C(=O)O	176.124	-0.0977115	Aq-n	0.775666	90%<acc.<80%
DB02306	CCCCCCCCCCCCCCCC(=O)OC[C@H](COP(=O)([O-])OCC[N+](C)(C)C)OC(=O)CCCCCCC/C=C\C/C=C\CCCCC	758.075	-6.21797	Aq-n	1.00221	80%<acc.<70%
DB02307	NC(=O)[C@H](CC(=O)O)NC(=O)[C@H](Cc1ccccc1)N[C@@H](CCc1ccccc1)C(=O)O	441.484	-3.12964	Aq-n	0.88412	90%<acc.<80%
DB02308	[NH3+]CCCCOB1OCCO1	160.002	-0.318934	Aq-n	0.942764	90%<acc.<80%
DB02309	O[C@H]1[C@@H](O)[C@@H](O[C@@H]1COP(=O)(O)O)[n+]1c[nH]c2c1[nH]c(=O)[nH]c2=O	365.215	-2.07334	Aq-n	1.14495	80%<acc.<70%
DB02310	Cc1cnc2c(c1)c(C)c(C)c1c2[n+](C)cc(C)c1	251.353	-3.8166	Aq-n	0.912983	90%<acc.<80%
DB02311	CSC[S@@](=O)C	124.23	0.44432	Aq-n	0.779156	90%<acc.<80%
DB02312	O[C@@H]1O[C@H](COP(=O)(O)O)[C@H](O)[C@H](O)[C@H]1O	260.135	-1.0206	Aq-n	1.01046	80%<acc.<70%
DB02313	N([C@H](CCC(=O)OCC)C[C@@H]1CCNC1=O)C(=O)[C@H](CC(=O)[C@@H](NC(=O)c1noc(C)c1)C(C)C)Cc1ccc(F)cc1	600.688	-4.87382	Aq-n	1.22096	80%<acc.<70%
DB02315	Nc1nc2c(ncn2[C@@H]2O[C@@H]3COP(=O)(O)O[C@H]3[C@H]2O)c(=O)[nH]1	345.208	-3.25211	Aq-n	1.13545	80%<acc.<70%
DB02316	OC(=O)CCCCCn1c(cc2c1ccc(OCc1c(Cl)cccc1Cl)c2)C(=O)O	450.318	-6.386	Aq-n	0.892374	90%<acc.<80%
DB02317	OC[C@H]1O[C@H](OP(=O)(O)O)[C@H](O)[C@@H](O)[C@H]1O	260.135	-1.10284	Aq-n	1.04472	80%<acc.<70%
DB02318	[C@H]1(O)[C@H](O)[C@@H](CO)OC(F)[C@H]1F	184.138	0.690788	Aq-n	0.732455	90%<acc.<80%
DB02319	NC(=O)C1=CN([C@@H]2O[C@H](COP(=O)(O)OP(=O)(O)OC[C@H]3O[C@H]([C@H](OP(=O)(O)O)[C@@H]3O)n3cnc4c(ncnc34)N)[C@@H](O)[C@H]2O)[C@@H](O)[C@@H](O)C1	779.439	-0.852597	Aq-w	2.14355	acc.<70%
DB02320	N([C@@H]1O[C@H](CO)[C@@H](O)[C@H](O)[C@H]1O)C(=O)C	221.209	-0.223565	Aq-n	1.00244	80%<acc.<70%
DB02321	N[C@@H](CCSC[C@H]1O[C@@H](O)[C@H](O)[C@@H]1O)C(=O)O	267.303	-0.754558	Aq-n	1.02816	80%<acc.<70%
DB02322	[C@H]1(O)O[C@H](COS(=O)(=O)[O-])[C@@H](O[C@@H]2OC(=C[C@H](O)[C@H]2OS(=O)(=O)[O-])C(=O)[O-])[C@H](O)[C@H]1NS(=O)(=O)[O-]	573.441	-1.60105	Aq-n	1.07759	80%<acc.<70%
[truncated: 9,131 more rows]

## Sheet: PubChem 71808 compounds
PubChem CID in AD	SMILES	MolWt	Log(S) Prediction	Aq-n/Aq-w	80% pred. int.	Accuracy class %logS ±1
11	C(CCl)Cl	98.96	-1.13479	Aq-n	0.508406	acc.>90%
19	c1cc(c(c(c1)O)O)C(=O)O	154.121	-1.33551	Aq-n	0.70547	90%<acc.<80%
72	c1cc(c(cc1C(=O)O)O)O	154.121	-1.14561	Aq-n	0.717344	90%<acc.<80%
79	c1cc(cnc1)C#N	104.112	-0.793237	Aq-n	0.806946	90%<acc.<80%
101	c1cc(cc(c1)O)C=O	122.123	-1.11625	Aq-n	0.630479	acc.>90%
102	c1cc(cc(c1)O)CO	124.139	-0.191829	Aq-n	0.767096	90%<acc.<80%
107	c1ccc(cc1)CCC(=O)O	150.177	-1.53144	Aq-n	0.650657	acc.>90%
119	C(CC(=O)O)CN	103.121	0.653495	Aq-n	0.70152	acc.>90%
125	c1cc(ccc1CO)O	124.139	-0.11135	Aq-n	0.773667	90%<acc.<80%
126	c1cc(ccc1C=O)O	122.123	-1.00569	Aq-n	0.515737	acc.>90%
127	c1cc(ccc1CC(=O)O)O	152.149	-0.459206	Aq-n	0.634048	acc.>90%
174	C(CO)O	62.068	0.266333	Aq-n	0.704532	acc.>90%
176	CC(=O)O	60.052	0.928669	Aq-n	0.671524	acc.>90%
178	CC(=O)N	59.068	0.67613	Aq-n	0.799384	90%<acc.<80%
180	CC(=O)C	58.08	0.386498	Aq-n	0.620171	acc.>90%
190	c1nc2ncnc(c2[nH]1)N	135.13	-2.10303	Aq-n	0.595412	acc.>90%
196	C(CCC(=O)O)CC(=O)O	146.142	-0.209608	Aq-n	0.62948	acc.>90%
241	c1ccccc1	78.114	-1.63083	Aq-n	0.486276	acc.>90%
243	c1ccc(cc1)C(=O)O	122.123	-1.33123	Aq-n	0.628675	acc.>90%
244	c1ccc(cc1)CO	108.14	-0.409093	Aq-n	0.501799	acc.>90%
247	C[N+](C)(C)CC(=O)[O-]	117.148	0.689091	Aq-n	0.719491	90%<acc.<80%
263	CCCCO	74.123	-0.0251246	Aq-n	0.557572	acc.>90%
273	C(CCN)CCN	102.181	0.627107	Aq-n	0.794471	90%<acc.<80%
289	c1ccc(c(c1)O)O	110.112	0.392535	Aq-n	0.790949	90%<acc.<80%
311	C(C(=O)O)C(CC(=O)O)(C(=O)O)O	192.123	0.353895	Aq-n	0.793762	90%<acc.<80%
323	c1ccc2c(c1)ccc(=O)o2	146.145	-2.33085	Aq-n	0.783422	90%<acc.<80%
335	Cc1ccccc1O	108.14	-0.679072	Aq-n	0.509833	acc.>90%
338	c1ccc(c(c1)C(=O)O)O	138.122	-1.36237	Aq-n	0.615976	acc.>90%
356	CCCCCCCC	114.232	-4.81257	Aq-n	0.726655	90%<acc.<80%
359	c1c(cc(cc1O)O)O	126.111	-0.92651	Aq-n	0.761641	90%<acc.<80%
370	c1c(cc(c(c1O)O)O)C(=O)O	170.12	-1.70409	Aq-n	0.727303	90%<acc.<80%
378	c1cc(ccc1[N+](=O)[O-])OP(=O)(O)O	219.089	-2.04772	Aq-n	1.11506	80%<acc.<70%
379	CCCCCCCC(=O)O	144.214	-2.24348	Aq-n	0.529639	acc.>90%
385	C(CCC(=O)O)CCC(=O)O	160.169	-0.632624	Aq-n	0.631497	acc.>90%
428	C(CN)CN	74.127	0.126225	Aq-n	0.71624	90%<acc.<80%
447	c1cc(cc(c1)Cl)C(=O)O	156.568	-2.41213	Aq-n	0.589187	acc.>90%
464	c1ccc(cc1)C(=O)NCC(=O)O	179.175	-1.73966	Aq-n	0.547615	acc.>90%
487	CC(C(=O)O)C(=O)O	118.088	0.28134	Aq-n	0.710062	90%<acc.<80%
541	c1cc(ccc1C=O)[N+](=O)[O-]	151.121	-2.10996	Aq-n	0.77131	90%<acc.<80%
546	C(C(=O)O)P(=O)(O)O	140.031	0.264017	Aq-n	0.734692	90%<acc.<80%
547	c1cc(c(cc1CC(=O)O)O)O	168.148	-1.72657	Aq-n	0.688532	acc.>90%
564	C(CCC(=O)O)CCN	131.175	-0.00148373	Aq-n	0.675292	acc.>90%
586	CN(CC(=O)O)C(=N)N	131.135	-0.194729	Aq-n	0.77734	90%<acc.<80%
670	C(C(=O)CO)O	90.078	0.837232	Aq-n	0.688599	acc.>90%
673	CN(C)CC(=O)O	103.121	0.706194	Aq-n	0.676776	acc.>90%
675	Cc1cc2c(cc1C)nc[nH]2	146.193	-2.24904	Aq-n	0.740973	90%<acc.<80%
679	CS(=O)C	78.136	0.258562	Aq-n	0.698883	acc.>90%
681	c1cc(c(cc1CCN)O)O	153.181	-1.31107	Aq-n	0.706397	90%<acc.<80%
743	C(CC(=O)O)CC(=O)O	132.115	0.116876	Aq-n	0.686002	acc.>90%
750	C(C(=O)O)N	75.067	0.854251	Aq-n	0.645663	acc.>90%
753	C(C(CO)O)O	92.094	1.02717	Aq-n	0.626291	acc.>90%
777	Cc1ncc(c(n1)N)CO	139.158	-1.68601	Aq-n	0.861383	90%<acc.<80%
785	c1cc(ccc1O)O	110.112	0.323502	Aq-n	0.840045	90%<acc.<80%
790	c1nc2c([nH]1)c(=O)nc[nH]2	136.114	-2.18407	Aq-n	0.64372	acc.>90%
795	c1cnc[nH]1	68.079	0.91449	Aq-n	0.490125	acc.>90%
802	c1ccc2c(c1)c(c[nH]2)CC(=O)O	175.187	-2.22411	Aq-n	0.672792	acc.>90%
867	C(C(=O)O)C(=O)O	104.061	0.814128	Aq-n	0.720434	90%<acc.<80%
904	CC(=O)Nc1ccccc1	135.166	-1.26522	Aq-n	0.534958	acc.>90%
931	c1ccc2ccccc2c1	128.174	-2.9749	Aq-n	0.748702	90%<acc.<80%
936	c1cc(cnc1)C(=O)N	122.127	-1.31355	Aq-n	0.729193	90%<acc.<80%
957	CCCCCCCCO	130.231	-2.5098	Aq-n	0.568399	acc.>90%
971	C(=O)(C(=O)O)O	90.034	1.11921	Aq-n	0.860018	90%<acc.<80%
978	c1cc(ccc1C(=O)O)N	137.138	-1.44006	Aq-n	0.579499	acc.>90%
980	c1cc(ccc1[N+](=O)[O-])O	139.11	-1.18812	Aq-n	0.753116	90%<acc.<80%
985	CCCCCCCCCCCCCCCC(=O)O	256.43	-4.22382	Aq-n	0.978358	90%<acc.<80%
992	c1(c(c(c(c(c1Cl)Cl)Cl)Cl)Cl)O	266.338	-4.36129	Aq-n	0.684543	acc.>90%
995	c1ccc2c(c1)ccc1ccccc21	178.234	-5.25413	Aq-n	0.736895	90%<acc.<80%
996	c1ccc(cc1)O	94.113	-0.201628	Aq-n	0.668577	acc.>90%
1015	C(COP(=O)(O)O)N	141.063	-0.272698	Aq-n	0.812449	90%<acc.<80%
1017	c1ccc(c(c1)C(=O)O)C(=O)O	166.132	-1.61708	Aq-n	0.563224	acc.>90%
1018	c1ccnc(c1)C(=O)O	123.111	-0.726648	Aq-n	0.636443	acc.>90%
1045	C(CCN)CN	88.154	0.323804	Aq-n	0.729856	90%<acc.<80%
1046	c1cnc(cn1)C(=O)N	123.115	-0.5692	Aq-n	0.561355	acc.>90%
1047	c1cnc(cn1)C(=O)O	124.099	-0.332502	Aq-n	0.790279	90%<acc.<80%
1048	c1c[nH]nc1	68.079	0.220934	Aq-n	0.689623	acc.>90%
1049	c1ccncc1	79.102	0.187735	Aq-n	0.693683	acc.>90%
1057	c1cc(c(c(c1)O)O)O	126.111	0.394719	Aq-n	1.0441	80%<acc.<70%
1088	CNCC(=O)O	89.094	0.672675	Aq-n	0.768843	90%<acc.<80%
1110	C(CC(=O)O)C(=O)O	118.088	-0.0695651	Aq-n	0.73389	90%<acc.<80%
1123	C(CS(=O)(=O)O)N	125.149	0.410405	Aq-n	0.803607	90%<acc.<80%
1135	Cc1c[nH]c(=O)[nH]c1=O	126.115	-1.53737	Aq-n	0.770746	90%<acc.<80%
1140	Cc1ccccc1	92.141	-2.18276	Aq-n	0.531232	acc.>90%
1150	c1ccc2c(c1)c(c[nH]2)CCN	160.22	-1.83724	Aq-n	0.762066	90%<acc.<80%
1176	C(=O)(N)N	60.056	0.935552	Aq-n	0.898538	90%<acc.<80%
1183	COc1c(ccc(c1)C=O)O	152.149	-1.28785	Aq-n	0.591999	acc.>90%
1317	C(CCCCCN)CCCCN	172.316	-2.01843	Aq-n	0.718922	90%<acc.<80%
1474	c1ccnc(c1)c1ccccn1	156.188	-1.49506	Aq-n	1.05537	80%<acc.<70%
1486	c1cc(c(cc1Cl)Cl)OCC(=O)O	221.039	-2.61887	Aq-n	0.537363	acc.>90%
1489	c1cc(c(cc1Cl)Cl)OCCCC(=O)O	249.093	-3.54367	Aq-n	0.524504	acc.>90%
1491	c1cc(c(cc1O)O)C(=O)O	154.121	-1.34418	Aq-n	0.62891	acc.>90%
1493	c1cc(c(cc1[N+](=O)[O-])[N+](=O)[O-])O	184.107	-2.65207	Aq-n	0.509546	acc.>90%
1535	c1cc(ccc1[N+](=O)[O-])S(=O)(=O)c1cnc(s1)N	285.306	-2.84927	Aq-n	0.775078	90%<acc.<80%
1539	C1c2ccccc2-c2c1cc(cc2)N	181.238	-4.39191	Aq-n	0.833972	90%<acc.<80%
1570	c1cc(=S)n(cc1)O	127.168	-0.71099	Aq-n	0.801824	90%<acc.<80%
1646	C(CN)CS(=O)(=O)O	139.176	0.0958486	Aq-n	0.671479	acc.>90%
1684	Cc1cc(cc(c1OCCCc1cc(no1)C)C)c1noc(n1)C(F)(F)F	381.354	-5.96144	Aq-n	0.969928	90%<acc.<80%
1727	c1cnccc1N	94.117	0.531515	Aq-n	0.815555	90%<acc.<80%
1732	Cc1c(ccc(c1)O)Cl	142.585	-1.60534	Aq-n	0.513495	acc.>90%
1742	c1cc(ccc1C(=O)NN)O	152.153	-1.49751	Aq-n	0.779385	90%<acc.<80%
1745	c1c([nH]cn1)CO	98.105	0.320585	Aq-n	0.687723	acc.>90%
1845	c1c2c(cc(c1Cl)Cl)[nH]c(=O)c(=O)[nH]2	231.038	-3.20959	Aq-n	0.85648	90%<acc.<80%
1892	Cn1c2c(c(=O)n(c1=O)C)n(cn2)CCO	224.22	-1.2834	Aq-n	0.798816	90%<acc.<80%
1893	c1cc2c(c(c1)[N+](=O)[O-])[nH]nc2	163.136	-2.67108	Aq-n	0.797742	90%<acc.<80%
1923	c1cc2c(c(c1)O)nccc2	145.161	-2.25545	Aq-n	0.598424	acc.>90%
1981	Cc1c(c2c(n1C(=O)c1ccc(cc1)Cl)ccc(c2)OC)CC(=O)OCC(=O)O	415.829	-4.16318	Aq-n	0.836572	90%<acc.<80%
1983	CC(=O)Nc1ccc(cc1)O	151.165	-1.21669	Aq-n	0.585616	acc.>90%
1984	CC(=O)Nc1ccc(cc1)OC(=O)c1ccccc1O	271.272	-4.1154	Aq-n	0.845957	90%<acc.<80%
1986	CC(=O)Nc1nnc(s1)S(=O)(=O)N	222.251	-2.03964	Aq-n	0.935583	90%<acc.<80%
2015	c1ccc2c(c1)c(=O)c1ccccc1[nH]2	195.221	-4.78599	Aq-n	0.919777	90%<acc.<80%
2040	Cc1ccccc1n1c(nc2c(c1=O)cc(cc2)N)CF	283.306	-4.01937	Aq-n	0.726059	90%<acc.<80%
2041	c1cc(ccc1C=C(C#N)C#N)[N+](=O)[O-]	199.169	-3.00465	Aq-n	0.782748	90%<acc.<80%
2063	COc1ccc(cc1)C=C(C#N)C#N	184.198	-2.73031	Aq-n	0.763151	90%<acc.<80%
2082	CCCSc1cc2c(cc1)nc([nH]2)NC(=O)OC	265.338	-4.60441	Aq-n	0.873328	90%<acc.<80%
2088	C(CC(O)(P(=O)(O)O)P(=O)(O)O)CN	249.096	-0.274813	Aq-n	0.917223	90%<acc.<80%
2118	Cc1nnc2n1-c1c(cc(cc1)Cl)C(=NC2)c1ccccc1	308.772	-3.75926	Aq-n	0.987598	90%<acc.<80%
2120	c1cc2c3c(c1)C(=O)N(C(=O)c3ccc2)CC(=O)O	255.229	-3.58835	Aq-n	1.06412	80%<acc.<70%
2148	c1cc(ccc1C(=O)NCC(=O)O)N	194.19	-2.03878	Aq-n	0.767331	90%<acc.<80%
2151	Cc1c(c(=O)n(n1C)c1ccccc1)N	203.245	-1.36809	Aq-n	1.12367	80%<acc.<70%
2153	Cn1c2c(c(=O)n(c1=O)C)[nH]cn2	180.167	-1.50107	Aq-n	0.899522	90%<acc.<80%
2155	c1csc(n1)N	100.146	-0.289238	Aq-n	0.789532	90%<acc.<80%
2187	CC(C)(C#N)c1cc(cc(c1)Cn1cncn1)C(C)(C)C#N	293.374	-4.16197	Aq-n	0.830597	90%<acc.<80%
2194	COc1ccc(cc1)c1cc(=S)ss1	240.374	-5.3934	Aq-n	1.1885	80%<acc.<70%
2200	C1CN=C(N1)CN(Cc1ccccc1)c1ccccc1	265.36	-2.28746	Aq-n	1.22084	80%<acc.<70%
2201	c1ccc2c(c1)cc1ccccc1c2C(=O)O	222.243	-4.93339	Aq-n	0.80083	90%<acc.<80%
2206	Cc1cc(=O)n(n1C)c1ccccc1	188.23	-1.99321	Aq-n	0.891183	90%<acc.<80%
2214	CC(=O)c1cc(c(cc1)O)OC	166.176	-1.61551	Aq-n	0.640056	acc.>90%
2236	COc1cccc2c3c(c(cc12)[N+](=O)[O-])c(cc1c3OCO1)C(=O)O	341.275	-4.24818	Aq-n	0.870044	90%<acc.<80%
2244	CC(=O)Oc1ccccc1C(=O)O	180.159	-1.72136	Aq-n	0.51349	acc.>90%
2247	COc1ccc(cc1)CCN1CCC(CC1)Nc1nc2ccccc2n1Cc1ccc(cc1)F	458.581	-5.86048	Aq-n	1.01109	80%<acc.<70%
2266	C(CCCC(=O)O)CCCC(=O)O	188.223	-1.93927	Aq-n	0.508153	acc.>90%
2294	CCC1(C(=O)NC(=O)NC1=O)CC	184.195	-1.52052	Aq-n	0.537777	acc.>90%
2310	CCC1(CC(=O)NC(=O)C1)C	155.197	-0.4299	Aq-n	0.697768	acc.>90%
2314	CC1(Oc2c(O1)c(ccc2)OC(=O)NC)C	223.228	-2.94123	Aq-n	0.548013	acc.>90%
2331	c1ccc(cc1)C(=O)N	121.139	-0.716545	Aq-n	0.684205	acc.>90%
2332	c1ccc(cc1)C(=N)N	120.155	-1.10106	Aq-n	0.704206	acc.>90%
2336	c1ccc2c3c4c(cc2c1)ccc1c4c(ccc1)cc3	252.316	-8.21147	Aq-n	0.587957	acc.>90%
2337	CCOC(=O)c1ccc(cc1)N	165.192	-2.21946	Aq-n	0.582778	acc.>90%
2343	c1ccc(cc1)CSCC1=NS(=O)(=O)c2cc(c(cc2N1)Cl)S(=O)(=O)N	431.948	-4.62691	Aq-n	0.806357	90%<acc.<80%
2374	CC(C)(C)c1cc(c(cc1O)C(C)(C)C)O	222.328	-3.88783	Aq-n	0.881748	90%<acc.<80%
2446	CCN(CC)CCNC(=O)c1cc(c(cc1OC)N)Br	344.253	-2.93802	Aq-n	0.680306	acc.>90%
2456	Cc1ccc(cc1)S(=O)(=O)Nc1ccccc1	247.319	-4.01999	Aq-n	0.717055	90%<acc.<80%
2477	C1CCC2(C1)CC(=O)N(C(=O)C2)CCCCN1CCN(CC1)c1ncccn1	385.512	-3.65352	Aq-n	0.842846	90%<acc.<80%
2481	CC(C)CC1(C(=O)NC(=O)NC1=O)CC=C	224.26	-2.18042	Aq-n	0.59246	acc.>90%
2482	CCCCOC(=O)c1ccc(cc1)N	193.246	-2.93725	Aq-n	0.561534	acc.>90%
2513	C[As](=O)(C)O	137.998	1.12428	Aq-n	0.851007	90%<acc.<80%
2519	Cn1cnc2c1c(=O)n(c(=O)n2C)C	194.194	-1.15962	Aq-n	0.86761	90%<acc.<80%
2554	c1ccc2c(c1)C=Cc1ccccc1N2C(=O)N	236.274	-3.3921	Aq-n	0.978102	90%<acc.<80%
2566	CC1(Cc2c(O1)c(ccc2)OC(=O)NC)C	221.256	-2.85822	Aq-n	0.713725	90%<acc.<80%
2595	CNC1=CC(=O)c2c(C1=O)cncc2	188.186	-1.12981	Aq-n	0.774585	90%<acc.<80%
2596	CNC1=C(C(=O)c2c(C1=O)cncc2)Br	267.082	-2.21987	Aq-n	0.985336	90%<acc.<80%
2597	CNC1=C(C(=O)c2c(C1=O)cncc2)Cl	222.631	-2.13984	Aq-n	1.04849	80%<acc.<70%
2662	Cc1ccc(cc1)c1cc(nn1c1ccc(cc1)S(=O)(=O)N)C(F)(F)F	381.379	-4.91911	Aq-n	0.968976	90%<acc.<80%
2682	CCCCCCCCCCCCCCCCO	242.447	-6.04534	Aq-n	0.92668	90%<acc.<80%
2720	c1c2c(cc(c1Cl)S(=O)(=O)N)S(=O)(=O)N=CN2	295.729	-2.57833	Aq-n	0.654941	acc.>90%
2722	c1cc2c(c(c(cc2Cl)Cl)O)nc1	214.051	-3.39819	Aq-n	0.86039	90%<acc.<80%
2727	CCCNC(=O)NS(=O)(=O)c1ccc(cc1)Cl	276.745	-3.22257	Aq-n	0.574455	acc.>90%
2728	CC(C)OC(=O)Nc1cc(ccc1)Cl	213.664	-3.8111	Aq-n	0.774712	90%<acc.<80%
2754	C1CCC(CC1)n1c(nnn1)CCCCOc1cc2c(cc1)NC(=O)CC2	369.469	-4.24394	Aq-n	1.01788	80%<acc.<70%
2756	Cc1c(nc[nH]1)CSCCNC(=NC)NC#N	252.347	-1.45445	Aq-n	0.773179	90%<acc.<80%
2764	C1CC1n1cc(c(=O)c2cc(c(cc12)N1CCNCC1)F)C(=O)O	331.347	-3.68798	Aq-n	0.899071	90%<acc.<80%
2775	COc1cc2c(ccc(=O)o2)c(c1)OC	206.197	-2.68639	Aq-n	0.853467	90%<acc.<80%
2782	C1CCN(C1)Cc1nc2ccccc2n1Cc1ccc(cc1)Cl	325.843	-4.56049	Aq-n	0.681676	acc.>90%
2797	CC(C)(C(=O)O)Oc1ccc(cc1)Cl	214.648	-2.57379	Aq-n	0.698601	acc.>90%
2803	C1CN=C(N1)Nc1c(cccc1Cl)Cl	230.098	-3.45794	Aq-n	0.677516	acc.>90%
2812	c1ccc(cc1)C(c1ccccc1)(c1ccccc1Cl)n1ccnc1	344.845	-7.1916	Aq-n	0.78434	90%<acc.<80%
2817	c1cc2c(ccc(c2nc1)O)Cl	179.606	-2.43441	Aq-n	0.674738	acc.>90%
2896	C1CN(C(=N1)N)CC(=O)O	143.146	-0.387984	Aq-n	0.684205	acc.>90%
2929	c1ccc2c(c1)c(cn2Cc1ccc(cc1)Cl)C(=O)C(=O)Nc1ccncc1	389.842	-5.17709	Aq-n	0.983814	90%<acc.<80%
2946	CN1CCc2cn(c3c2C1=CC(=O)C3=O)C	216.24	-1.76996	Aq-n	1.04932	80%<acc.<70%
2950	c1cc2c(c(c1)O)C(=O)c1c(C2=O)cccc1O	240.214	-5.86118	Aq-n	1.40855	acc.<70%
2963	C1Cc2cc(cc3c2N(C1)CCC3)C=C(C#N)C#N	249.317	-3.62286	Aq-n	0.765488	90%<acc.<80%
2969	CCCCCCCCCC(=O)O	172.268	-2.96345	Aq-n	0.676586	acc.>90%
2997	C1C(=O)Nc2c(cc(cc2)Cl)C(=N1)c1ccccc1	270.719	-3.9391	Aq-n	0.715481	90%<acc.<80%
3016	CN1C(=O)CN=C(c2c1ccc(c2)Cl)c1ccccc1	284.746	-3.70237	Aq-n	0.574681	acc.>90%
3023	c1ccc2c(c1)c1ccccc1s2	184.263	-5.05964	Aq-n	0.532358	acc.>90%
3025	CCCCOc1nc2ccccc2c(c1)C(=O)NCCN(CC)CC	343.471	-3.71028	Aq-n	0.624124	acc.>90%
3031	c1cc(c(c(c1)Cl)C#N)Cl	172.014	-3.80398	Aq-n	0.99836	90%<acc.<80%
3033	c1ccc(c(c1)CC(=O)O)Nc1c(cccc1Cl)Cl	296.153	-5.19687	Aq-n	0.910554	90%<acc.<80%
3037	c1cc(c(cc1Cl)Cc1c(ccc(c1)Cl)O)O	269.127	-4.61069	Aq-n	1.05301	80%<acc.<70%
3038	c1c(cc(c(c1S(=O)(=O)N)Cl)Cl)S(=O)(=O)N	305.164	-2.48774	Aq-n	0.877882	90%<acc.<80%
3059	c1cc(c(cc1c1c(cc(cc1)F)F)C(=O)O)O	250.2	-3.96765	Aq-n	1.00327	80%<acc.<70%
3071	c1ccc2c(c1)c(c[nH]2)Cc1c[nH]c2ccccc12	246.313	-5.52599	Aq-n	0.701279	acc.>90%
3102	c1ccc(cc1)C(=O)c1ccccc1	182.222	-3.78846	Aq-n	0.678034	acc.>90%
3117	CCN(CC)C(=S)SSC(=S)N(CC)CC	296.552	-3.55355	Aq-n	0.978108	90%<acc.<80%
3120	CN(C)C(=O)Nc1cc(c(cc1)Cl)Cl	233.098	-3.82448	Aq-n	0.822304	90%<acc.<80%
3151	C1CN(CCC1n1c2c(cc(cc2)Cl)[nH]c1=O)CCCn1c2ccccc2[nH]c1=O	425.92	-4.26216	Aq-n	0.937593	90%<acc.<80%
3168	C1CN(CC=C1n1c2ccccc2[nH]c1=O)CCCC(=O)c1ccc(cc1)F	379.435	-4.44584	Aq-n	1.15533	80%<acc.<70%
3191	CC(C)(C)c1ccc(cc1)C(=O)CCCN1CCC(CC1)OC(c1ccccc1)c1ccccc1	469.669	-6.50742	Aq-n	1.07328	80%<acc.<70%
3282	CCOc1ccccc1C(=O)N	165.192	-1.57091	Aq-n	0.635004	acc.>90%
3301	C(CN)N	60.1	0.314164	Aq-n	0.725842	90%<acc.<80%
3325	c1c(nc(s1)N=C(N)N)CSCCC(=NS(=O)(=O)N)N	337.456	-2.66443	Aq-n	0.590747	acc.>90%
3331	c1ccc(cc1)C(COC(=O)N)COC(=O)N	238.243	-2.61255	Aq-n	0.780723	90%<acc.<80%
3332	c1ccc(cc1)c1ccc(cc1)CC(=O)O	212.248	-3.83809	Aq-n	0.887537	90%<acc.<80%
3339	CC(C)OC(=O)C(C)(C)Oc1ccc(cc1)C(=O)c1ccc(cc1)Cl	360.837	-5.1331	Aq-n	0.671207	acc.>90%
3345	CCC(=O)N(C1CCN(CC1)CCc1ccccc1)c1ccccc1	336.479	-3.91616	Aq-n	1.11041	80%<acc.<70%
3365	c1cc(c(cc1F)F)C(Cn1cncn1)(Cn1cncn1)O	306.276	-3.16172	Aq-n	0.874673	90%<acc.<80%
3366	c1nc(=O)[nH]c(c1F)N	129.094	-1.15936	Aq-n	0.709223	90%<acc.<80%
3369	CN1C(=O)CN=C(c2c1ccc(c2)Cl)c1ccccc1F	302.736	-3.99434	Aq-n	0.833674	90%<acc.<80%
3371	c1ccc(c(c1)C(=O)O)Nc1cccc(c1)C(F)(F)F	281.233	-4.64432	Aq-n	0.746914	90%<acc.<80%
3385	c1c(c(=O)[nH]c(=O)[nH]1)F	130.078	-1.09149	Aq-n	0.82712	90%<acc.<80%
3406	Cc1c[nH]nc1	82.106	-0.0362441	Aq-n	0.74746	90%<acc.<80%
3440	c1coc(c1)CNc1cc(c(cc1C(=O)O)S(=O)(=O)N)Cl	330.749	-3.8109	Aq-n	0.576296	acc.>90%
3446	C1CCC(CC1)(CC(=O)O)CN	171.24	-1.29577	Aq-n	0.691407	acc.>90%
3463	Cc1cc(c(cc1)C)OCCCC(C)(C)C(=O)O	250.338	-3.88826	Aq-n	0.673366	acc.>90%
3469	c1cc(c(cc1O)C(=O)O)O	154.121	-0.990162	Aq-n	0.727283	90%<acc.<80%
3478	Cc1cnc(cn1)C(=O)NCCc1ccc(cc1)S(=O)(=O)NC(=O)NC1CCCCC1	445.545	-3.23639	Aq-n	0.859488	90%<acc.<80%
3519	c1cc(c(c(c1)Cl)CC(=O)N=C(N)N)Cl	246.097	-3.15587	Aq-n	0.880176	90%<acc.<80%
3520	C(=N)(N)N	59.072	0.472248	Aq-n	0.956225	90%<acc.<80%
3559	C1CN(CCC1(c1ccc(cc1)Cl)O)CCCC(=O)c1ccc(cc1)F	375.871	-5.19259	Aq-n	0.954613	90%<acc.<80%
3561	c1c(c(cc(c1Cl)Cl)Cl)OCC#CI	361.393	-5.4798	Aq-n	0.764414	90%<acc.<80%
3611	CC(C)c1cc(=O)c(ccc1)O	164.204	-2.3572	Aq-n	0.681138	acc.>90%
3620	C[n+]1ccccc1C(=O)[O-]	137.138	-0.922318	Aq-n	0.754153	90%<acc.<80%
3639	C1Nc2cc(c(cc2S(=O)(=O)N1)S(=O)(=O)N)Cl	297.745	-2.56489	Aq-n	0.546195	acc.>90%
3647	C1Nc2c(cc(c(c2)C(F)(F)F)S(=O)(=O)N)S(=O)(=O)N1	331.297	-2.5919	Aq-n	0.788338	90%<acc.<80%
3676	CCN(CC)CC(=O)Nc1c(cccc1C)C	234.343	-1.78884	Aq-n	0.696497	acc.>90%
3699	C1CCCC(CC1)NC(P(=O)(O)O)P(=O)(O)O	287.189	-1.52835	Aq-n	0.924367	90%<acc.<80%
3715	Cc1c(c2c(n1C(=O)c1ccc(cc1)Cl)ccc(c2)OC)CC(=O)O	357.793	-4.76178	Aq-n	0.642549	acc.>90%
3728	c1cc2c(c(c(cc2I)I)O)nc1	396.953	-4.21272	Aq-n	1.14689	80%<acc.<70%
3744	c1ccc2c(c1)c(c[nH]2)CCC(=O)O	189.214	-2.79891	Aq-n	0.791417	90%<acc.<80%
3747	CC(C)Oc1cc2c(cc1)c(=O)c(co2)c1ccccc1	280.323	-5.01587	Aq-n	0.81586	90%<acc.<80%
3749	CCCCC1=NC2(CCCC2)C(=O)N1Cc1ccc(cc1)c1ccccc1c1n[nH]nn1	428.54	-5.44981	Aq-n	0.871187	90%<acc.<80%
3764	COc1cc2c(cc1)c(=O)c(co2)c1ccc(cc1)O	268.268	-3.87974	Aq-n	0.787123	90%<acc.<80%
3767	c1cnccc1C(=O)NN	137.142	-0.278236	Aq-n	0.959678	90%<acc.<80%
3773	C1CNCCC1C(=O)O	129.159	-0.000634209	Aq-n	0.593124	acc.>90%
3778	Cc1c(c(=O)n(n1C)c1ccccc1)C(C)C	230.311	-1.62679	Aq-n	0.958274	90%<acc.<80%
3802	Cc1cc2c(cc1)Nc1c(cccn1)N=C2N1CCN(CC1)C	307.401	-2.95831	Aq-n	0.976307	90%<acc.<80%
3878	c1cc(c(c(c1)Cl)Cl)c1c(nc(nn1)N)N	256.096	-3.89121	Aq-n	0.938662	90%<acc.<80%
3885	CC1(CCC2=C(O1)c1ccccc1C(=O)C2=O)C	242.274	-4.34327	Aq-n	0.837815	90%<acc.<80%
3893	CCCCCCCCCCCC(=O)O	200.322	-3.5122	Aq-n	0.894555	90%<acc.<80%
3899	Cc1c(cno1)C(=O)Nc1ccc(cc1)C(F)(F)F	270.21	-3.98793	Aq-n	0.711888	90%<acc.<80%
3902	c1cc(ccc1C#N)C(c1ccc(cc1)C#N)n1cncn1	285.31	-4.56756	Aq-n	0.876045	90%<acc.<80%
3957	CCOC(=O)N1CCC(=C2c3c(CCc4c2nccc4)cc(cc3)Cl)CC1	382.891	-5.49686	Aq-n	1.03538	80%<acc.<70%
3961	CCCCc1nc(c(n1Cc1ccc(cc1)c1ccccc1c1n[nH]nn1)CO)Cl	422.92	-5.71084	Aq-n	0.931412	90%<acc.<80%
4030	COC(=O)Nc1nc2c([nH]1)cc(cc2)C(=O)c1ccccc1	295.298	-3.84924	Aq-n	0.617813	acc.>90%
4037	Cc1c(c(c(cc1)Cl)Nc1ccccc1C(=O)O)Cl	296.153	-4.71674	Aq-n	0.838267	90%<acc.<80%
4044	Cc1c(c(ccc1)Nc1ccccc1C(=O)O)C	241.29	-4.57232	Aq-n	0.819975	90%<acc.<80%
4055	CC1=CC(=O)c2ccccc2C1=O	172.183	-2.90212	Aq-n	0.919805	90%<acc.<80%
4075	c1cc(c(cc1N)C(=O)O)O	153.137	-1.62097	Aq-n	0.761844	90%<acc.<80%
4093	CC(=C)C(=O)O	86.09	0.211631	Aq-n	0.63587	acc.>90%
4101	C1N2CN3CN1CN(C2)C3	140.19	-0.872143	Aq-n	1.07662	80%<acc.<70%
4165	Cc1cc2c(cc1S(=O)(=O)N)S(=O)(=O)CCC2	275.351	-1.74331	Aq-n	0.786434	90%<acc.<80%
4173	Cc1ncc(n1CCO)[N+](=O)[O-]	171.156	-1.28966	Aq-n	0.554829	acc.>90%
4192	Cc1ncc2n1-c1c(cc(cc1)Cl)C(=NC2)c1ccccc1F	325.774	-4.5492	Aq-n	0.790041	90%<acc.<80%
4277	C1CCC(CC1)NC(=O)NC1CCCCC1	224.348	-2.98244	Aq-n	0.911998	90%<acc.<80%
4375	CNC(=O)c1ncc2c(c1)c1ccccc1[nH]2	225.251	-3.57647	Aq-n	1.04415	80%<acc.<70%
4386	c1ccc(cc1)Nc1ccccc1C(=O)O	213.236	-3.92277	Aq-n	0.688976	acc.>90%
4409	CC(=O)CCc1cc2c(cc1)cc(cc2)OC	228.291	-4.29535	Aq-n	0.803219	90%<acc.<80%
4421	CCn1cc(c(=O)c2c1nc(cc2)C)C(=O)O	232.239	-3.4793	Aq-n	0.936269	90%<acc.<80%
4463	Cc1c2c(ncc1)N(c1c(cccn1)C(=O)N2)C1CC1	266.304	-4.18069	Aq-n	0.852044	90%<acc.<80%
4476	c1cc(cnc1)C(=O)OCC(COC(=O)c1cnccc1)(COC(=O)c1cnccc1)COC(=O)c1cnccc1	556.531	-4.09398	Aq-n	1.14747	80%<acc.<70%
4477	c1cc(c(cc1[N+](=O)[O-])Cl)NC(=O)c1c(ccc(c1)Cl)O	327.123	-5.01178	Aq-n	0.849162	90%<acc.<80%
4485	CC1=C(C(C(=C(N1)C)C(=O)OC)c1ccccc1[N+](=O)[O-])C(=O)OC	346.339	-4.62419	Aq-n	0.747618	90%<acc.<80%
4487	Cc1c(c(=O)n(n1C)c1ccccc1)NC(=O)c1cnccc1	308.341	-3.19196	Aq-n	0.925661	90%<acc.<80%
4493	CC1(C(=O)N(C(=O)N1)c1cc(c(cc1)[N+](=O)[O-])C(F)(F)F)C	317.223	-3.91282	Aq-n	0.825539	90%<acc.<80%
4495	CS(=O)(=O)Nc1c(cc(cc1)[N+](=O)[O-])Oc1ccccc1	308.315	-4.11307	Aq-n	0.662855	acc.>90%
4511	c1c(cc(cc1[N+](=O)[O-])[N+](=O)[O-])C(=O)N	211.133	-2.74724	Aq-n	0.71565	90%<acc.<80%
4539	CCn1cc(c(=O)c2cc(c(cc12)N1CCNCC1)F)C(=O)O	319.336	-3.08643	Aq-n	0.957525	90%<acc.<80%
4649	c1cc(c(cc1N)O)C(=O)O	153.137	-1.78374	Aq-n	0.737944	90%<acc.<80%
4650	C1=CC(=O)C=CC1=O	108.096	-0.792087	Aq-n	0.860768	90%<acc.<80%
4661	c1cc(ccc1CC(=O)O)[N+](=O)[O-]	181.147	-2.22243	Aq-n	0.646839	acc.>90%
4680	COc1c(cc(cc1)Cc1nccc2cc(c(cc12)OC)OC)OC	339.391	-4.4187	Aq-n	1.06749	80%<acc.<70%
4684	c1cc(ccc1O)Cl	128.558	-0.736594	Aq-n	0.629857	acc.>90%
4685	c1cc(ccc1Cl)Cl	147.004	-3.36468	Aq-n	0.518016	acc.>90%
4687	Cn1cnc2c1c(=O)n(c(=O)[nH]2)C	180.167	-2.40141	Aq-n	0.899057	90%<acc.<80%
4733	c1ccc2c(c1)c(=O)c1cc3c(cc1c2=O)c(=O)c1ccccc1c3=O	338.318	-6.61718	Aq-n	1.11273	80%<acc.<70%
4740	CC(=O)CCCCn1c(=O)c2c(ncn2C)n(c1=O)C	278.312	-2.24046	Aq-n	0.820309	90%<acc.<80%
4748	C1CN(CCN1CCCN1c2ccccc2Sc2c1cc(cc2)Cl)CCO	403.979	-4.15773	Aq-n	0.906349	90%<acc.<80%
4754	CCOc1ccc(cc1)NC(=O)C	179.219	-2.32931	Aq-n	0.553033	acc.>90%
4757	c1ccc2c(c1)nc1ccccc1n2	180.21	-2.83635	Aq-n	1.15166	80%<acc.<70%
4763	CCC1(C(=O)NC(=O)NC1=O)c1ccccc1	232.239	-2.3018	Aq-n	0.521529	acc.>90%
4764	c1ccc2c(c1)C(=O)OC2(c1ccc(cc1)O)c1ccc(cc1)O	318.328	-5.61091	Aq-n	0.855188	90%<acc.<80%
4780	c1ccc(cc1)N=C(N)N=C(N)N	177.211	-3.32195	Aq-n	1.20633	80%<acc.<70%
4781	CCCCC1C(=O)N(N(C1=O)c1ccccc1)c1ccccc1	308.381	-5.07068	Aq-n	0.699998	acc.>90%
4784	c1ccc(cc1)CS(=O)(=O)F	174.196	-1.52616	Aq-n	0.806164	90%<acc.<80%
4807	c1ccc(c(c1)C=O)C=O	134.134	-1.27875	Aq-n	0.797113	90%<acc.<80%
4825	COc1c(c2c(cco2)c2c1ccc(=O)o2)OC	246.218	-3.83682	Aq-n	0.891998	90%<acc.<80%
4837	C1CNCCN1	86.138	1.02648	Aq-n	0.730082	90%<acc.<80%
4843	C1CC(=O)N(C1)CC(=O)N	142.158	0.0942228	Aq-n	0.754787	90%<acc.<80%
4850	C1CN(CCN1Cc1cc2c(cc1)OCO2)c1ncccn1	298.346	-1.71896	Aq-n	1.06964	80%<acc.<70%
4855	CCn1cc(c(=O)c2cnc(nc12)N1CCCC1)C(=O)O	288.307	-3.69441	Aq-n	0.893075	90%<acc.<80%
4871	CC(=CCc1c2c(c3c(c1O)c(=O)c(co3)c1cc(c(cc1)O)O)C=CC(O2)(C)C)C	420.461	-6.84158	Aq-n	1.43965	acc.<70%
4882	c1ccc(cc1)C(=O)NC1=CC(=O)c2ccccc2C1=O	277.279	-4.93238	Aq-n	0.968912	90%<acc.<80%
4893	COc1c(cc2c(c1)c(nc(n2)N1CCN(CC1)C(=O)c1ccco1)N)OC	383.408	-3.70813	Aq-n	0.96191	90%<acc.<80%
4931	CC(C)N(c1ccccc1)C(=O)CCl	211.692	-2.48935	Aq-n	0.55917	acc.>90%
4944	CC(C)Oc1ccccc1OC(=O)NC	209.245	-2.49125	Aq-n	0.683344	acc.>90%
4964	c1cc(ccc1C(=O)CBr)O	215.046	-2.78211	Aq-n	0.689034	acc.>90%
4965	COc1ccc(cc1)C(=O)CBr	229.073	-2.83254	Aq-n	0.699706	acc.>90%
4993	CCc1c(c(nc(n1)N)N)c1ccc(cc1)Cl	248.717	-4.12531	Aq-n	1.02738	80%<acc.<70%
4994	CCC1(C(=O)C=CNC1=O)CC	167.208	-1.29214	Aq-n	0.693943	acc.>90%
5054	c1cc(cc(c1)O)O	110.112	0.88192	Aq-n	0.778618	90%<acc.<80%
5073	Cc1c(c(=O)n2CCCCc2n1)CCN1CCC(CC1)c1noc2c1ccc(c2)F	410.493	-4.13046	Aq-n	0.865456	90%<acc.<80%
5090	CS(=O)(=O)c1ccc(cc1)C1=C(C(=O)OC1)c1ccccc1	314.362	-5.59414	Aq-n	0.910304	90%<acc.<80%
5104	c1cc(c(cc1[As](=O)(O)O)[N+](=O)[O-])O	263.037	-1.96221	Aq-n	0.901921	90%<acc.<80%
5143	c1ccc2c(c1)C(=O)NS2(=O)=O	183.188	-1.67788	Aq-n	0.747008	90%<acc.<80%
5146	c1ccc(c(c1)CO)O	124.139	-0.430619	Aq-n	0.66913	acc.>90%
5147	c1ccc(c(c1)C(=O)N)O	137.138	-1.64766	Aq-n	0.607492	acc.>90%
5161	c1ccc(c(c1)C(=O)Oc1ccccc1C(=O)O)O	258.229	-4.02686	Aq-n	0.867089	90%<acc.<80%
5192	C(CCCCC(=O)O)CCCC(=O)O	202.25	-2.22945	Aq-n	0.522242	acc.>90%
5215	c1cnc(nc1)NS(=O)(=O)c1ccc(cc1)N	250.283	-2.08437	Aq-n	0.594508	acc.>90%
5281	CCCCCCCCCCCCCCCCCC(=O)O	284.484	-5.19763	Aq-n	1.04124	80%<acc.<70%
5311	c1ccc(cc1)NC(=O)CCCCCCC(=O)NO	264.325	-3.18961	Aq-n	0.87909	90%<acc.<80%
5315	c1cc(ccc1NC(=O)CCC(=O)O)S(=O)(=O)Nc1nccs1	355.397	-2.87005	Aq-n	0.832878	90%<acc.<80%
5323	COc1nc(nc(c1)NS(=O)(=O)c1ccc(cc1)N)OC	310.335	-2.90563	Aq-n	0.738604	90%<acc.<80%
5325	Cc1nc(ncc1)NS(=O)(=O)c1ccc(cc1)N	264.31	-2.26914	Aq-n	0.885748	90%<acc.<80%
5329	Cc1cc(no1)NS(=O)(=O)c1ccc(cc1)N	253.283	-2.68154	Aq-n	0.793857	90%<acc.<80%
5333	c1cc(ccc1N)S(=O)(=O)N	172.209	-1.29636	Aq-n	0.507486	acc.>90%
5336	c1ccnc(c1)NS(=O)(=O)c1ccc(cc1)N	249.295	-2.22482	Aq-n	0.690316	acc.>90%
5340	c1cc(ccc1N)S(=O)(=O)Nc1nccs1	255.324	-2.43255	Aq-n	0.580847	acc.>90%
5358	CNS(=O)(=O)Cc1cc2c(cc1)[nH]cc2CCN(C)C	295.408	-1.74139	Aq-n	1.10847	80%<acc.<70%
5381	CCOC(=O)c1cnc(cc1)C#Cc1cc2c(cc1)SCCC2(C)C	351.471	-6.03189	Aq-n	0.792872	90%<acc.<80%
5394	Cn1c(=O)n2cnc(c2nn1)C(=O)N	194.154	-2.63616	Aq-n	1.01293	80%<acc.<70%
5429	Cn1cnc2c1c(=O)[nH]c(=O)n2C	180.167	-2.56164	Aq-n	0.956324	90%<acc.<80%
5437	C1C(=O)NC(=O)S1	117.129	0.53174	Aq-n	0.726298	90%<acc.<80%
5443	c1ccc(c(c1)C(=O)O)S	154.19	-1.14741	Aq-n	0.868975	90%<acc.<80%
5469	C1CN(CCN1CCO)C(=O)Cn1c2c(ccc(c2)Cl)sc1=O	355.847	-1.54054	Aq-n	0.898186	90%<acc.<80%
5480	CCOC(=O)c1c(sc2c1CCN(C2)Cc1ccccc1)N	316.426	-3.76098	Aq-n	0.708354	90%<acc.<80%
5487	C1CN=C(N1)Nc1c(ccc2nsnc12)Cl	253.718	-3.73034	Aq-n	0.870892	90%<acc.<80%
5505	CCCCNC(=O)NS(=O)(=O)c1ccc(cc1)C	270.354	-3.08282	Aq-n	0.648894	acc.>90%
5519	c1ccnc(c1)CN(CCN(Cc1ccccn1)Cc1ccccn1)Cc1ccccn1	424.552	-4.29956	Aq-n	1.39495	acc.<70%
5546	c1ccc(cc1)c1nc2c(nc(nc2nc1N)N)N	253.269	-2.76512	Aq-n	1.04909	80%<acc.<70%
5558	C(Br)(Br)Br	252.731	-1.91844	Aq-n	0.836488	90%<acc.<80%
5564	c1cc(c(cc1Cl)O)Oc1c(cc(cc1)Cl)Cl	289.545	-4.70771	Aq-n	1.38816	acc.<70%
5578	COc1cc(cc(c1OC)OC)Cc1cnc(nc1N)N	290.323	-2.78137	Aq-n	0.706191	90%<acc.<80%
5610	c1cc(ccc1CCN)O	137.182	-0.66409	Aq-n	0.657028	acc.>90%
5703	c1ccc(cc1)n1c(=O)c2c(s1)nccc2	228.276	-4.90351	Aq-n	0.8329	90%<acc.<80%
5708	c1cc(ccc1C[Se]C#N)C[Se]C#N	314.108	-3.64154	Aq-n	0.939546	90%<acc.<80%
5712	c1ccc(cc1)Cn1c2ccccc2c(n1)c1ccc(o1)CO	304.349	-4.79774	Aq-n	1.08283	80%<acc.<70%
5719	CCN(c1cccc(c1)c1ccnc2c(cnn12)C#N)C(=O)C	305.341	-4.27065	Aq-n	0.963377	90%<acc.<80%
5723	COc1c(ccc(c1)c1n[nH]c(=O)cc1)OC(F)F	268.219	-3.8728	Aq-n	0.868251	90%<acc.<80%
5732	Cc1ccc(cc1)c1c(n2cc(ccc2n1)C)CC(=O)N(C)C	307.397	-3.72962	Aq-n	1.0272	80%<acc.<70%
5743	CC1CC2C3CCC4=CC(=O)C=CC4(C3(C(CC2(C1(C(=O)CO)O)C)O)F)C	392.467	-3.75546	Aq-n	0.592047	acc.>90%
5753	CC12CCC(=O)C=C1CCC1C2C(CC2(C1CCC2C(=O)CO)C)O	346.467	-2.70072	Aq-n	0.827605	90%<acc.<80%
5754	CC12CCC(=O)C=C1CCC1C2C(CC2(C1CCC2(C(=O)CO)O)C)O	362.466	-3.10684	Aq-n	0.473806	acc.>90%
5755	CC12CC(C3C(C1CCC2(C(=O)CO)O)CCC1=CC(=O)C=CC31C)O	360.45	-3.13788	Aq-n	0.538161	acc.>90%
5764	c1c(cc(c(c1Cl)C(=O)O)Cl)Cl	225.458	-1.88667	Aq-n	1.32954	acc.<70%
5770	COC1C(CC2CN3CCc4c(C3CC2C1C(=O)OC)[nH]c1c4ccc(c1)OC)OC(=O)c1cc(c(c(c1)OC)OC)OC	608.688	-5.90593	Aq-n	1.18125	80%<acc.<70%
5780	C(C(C(C(C(CO)O)O)O)O)O	182.172	0.747832	Aq-n	0.801889	90%<acc.<80%
5788	Cc1cc(c(cc1)C(=O)O)O	152.149	-1.65775	Aq-n	0.739461	90%<acc.<80%
5789	Cc1cn(c(=O)[nH]c1=O)C1CC(C(O1)CO)O	242.231	-1.64849	Aq-n	0.818219	90%<acc.<80%
5790	C1C(C(OC1n1cc(c(=O)[nH]c1=O)F)CO)O	246.194	-1.36838	Aq-n	0.77174	90%<acc.<80%
5798	c1ccc2c(c1)[nH]cn2	118.139	-1.46312	Aq-n	0.759089	90%<acc.<80%
5802	c1c(c(=O)[nH]c(=O)[nH]1)Br	190.984	-2.21311	Aq-n	0.803827	90%<acc.<80%
5827	CC(=O)Nc1ccc(cc1)OC	165.192	-1.4984	Aq-n	0.656747	acc.>90%
5832	CC(=O)OC1(CCC2C1(CCC1C2CCC2=CC(=O)CCC12)C)C#C	340.463	-4.65446	Aq-n	0.734164	90%<acc.<80%
5834	CC(=O)OCC(=O)C1(CCC2C1(CC(C1C2CCC2=CC(=O)C=CC12C)O)C)O	402.487	-3.56182	Aq-n	0.801796	90%<acc.<80%
5838	CCC1(C(=O)NC(=O)NC1=O)C1=CCCCC1	236.271	-2.24057	Aq-n	0.593082	acc.>90%
5859	CN(C)S(=O)(=O)c1ccc(cc1)OP(=S)(OC)OC	325.348	-3.37088	Aq-n	0.842594	90%<acc.<80%
5862	C(C(C(=O)O)N)S	121.161	0.225931	Aq-n	0.782225	90%<acc.<80%
5865	CC12CC(=O)C3C(C1CCC2(C(=O)CO)O)CCC1=CC(=O)C=CC31C	358.434	-3.33944	Aq-n	0.709408	90%<acc.<80%
5870	CC12CCC3C(C1CCC2=O)CCc1c3ccc(c1)O	270.372	-4.63289	Aq-n	0.695156	acc.>90%
5879	CC12CCC(CC1CCC1C2CCC2(C1CCC2=O)C)O	290.447	-4.3546	Aq-n	0.575443	acc.>90%
5881	CC12CCC3C(C1CCC2=O)CC=C1C3(CCC(C1)O)C	288.431	-3.98205	Aq-n	0.505968	acc.>90%
5899	c1c(c(=O)[nH]c(=O)[nH]1)C(F)(F)F	180.085	-2.85414	Aq-n	0.965571	90%<acc.<80%
5918	c1cncc(c1N)N	109.132	-0.187819	Aq-n	0.928561	90%<acc.<80%
5944	CC12C3CCC(C1(C(=O)OC2=O)C)O3	196.202	-1.93546	Aq-n	0.74198	90%<acc.<80%
5950	CC(C(=O)O)N	89.094	0.272316	Aq-n	0.560558	acc.>90%
5951	C(C(C(=O)O)N)O	105.093	-0.109491	Aq-n	0.556303	acc.>90%
5955	c1ccc2c(c1)c(cc[n+]2[O-])[N+](=O)[O-]	190.158	-2.43251	Aq-n	0.881225	90%<acc.<80%
5960	C(C(C(=O)O)N)C(=O)O	133.103	-1.04515	Aq-n	0.930754	90%<acc.<80%
5961	C(CC(=O)N)C(C(=O)O)N	146.146	-0.574987	Aq-n	0.535991	acc.>90%
5988	C(C1C(C(C(C(O1)OC1(C(C(C(O1)CO)O)O)CO)O)O)O)O	342.297	0.496159	Aq-n	0.956786	90%<acc.<80%
5991	CC12CCC3C(C1CCC2(C#C)O)CCc1c3ccc(c1)O	296.41	-4.51702	Aq-n	0.543594	acc.>90%
5994	CC(=O)C1CCC2C1(CCC1C2CCC2=CC(=O)CCC12C)C	314.469	-4.54524	Aq-n	0.671965	acc.>90%
5997	CC(C)CCCC(C)C1CCC2C1(CCC1C2CC=C2C1(CCC(C2)O)C)C	386.664	-7.02543	Aq-n	0.496631	acc.>90%
6034	CCOc1c(ccc(c1)NC(=O)C)C(=O)OC	237.255	-2.89677	Aq-n	0.776978	90%<acc.<80%
6035	C1C(C(OC1n1cc(c(=O)[nH]c1=O)Br)CO)O	307.1	-1.60113	Aq-n	0.750691	90%<acc.<80%
6038	c1ccc2c(c1)ccc(=O)[nH]2	145.161	-1.7962	Aq-n	0.688987	acc.>90%
6043	c1ccc2c(c1)[nH]c(=O)o2	135.122	-2.09895	Aq-n	0.731671	90%<acc.<80%
6047	c1cc(c(cc1CC(C(=O)O)N)O)O	197.19	-1.55875	Aq-n	0.517236	acc.>90%
6058	C(CS)N	77.152	0.599376	Aq-n	0.736046	90%<acc.<80%
6103	c1cc2c(cc1Cl)nc(o2)N	168.583	-2.60845	Aq-n	0.754402	90%<acc.<80%
6106	CC(C)CC(C(=O)O)N	131.175	-0.889647	Aq-n	0.72332	90%<acc.<80%
6108	c1cc(ccc1C(=O)O)[N+](=O)[O-]	167.12	-2.82311	Aq-n	0.829607	90%<acc.<80%
6115	c1ccc(cc1)N	93.129	-0.18012	Aq-n	0.715482	90%<acc.<80%
6119	CC(C)(C(=O)O)N	103.121	0.215374	Aq-n	0.520445	acc.>90%
6128	CC12CCC(=O)C=C1CCC1C2CCC2(C1CCC2=O)C	286.415	-3.72558	Aq-n	0.485863	acc.>90%
6134	C(C1C(C(C(C(O1)OC1C(OC(C(C1O)O)O)CO)O)O)O)O	342.297	0.360826	Aq-n	0.952129	90%<acc.<80%
6137	CSCCC(C(=O)O)N	149.215	-0.620089	Aq-n	0.750396	90%<acc.<80%
6140	c1ccc(cc1)CC(C(=O)O)N	165.192	-1.33139	Aq-n	0.81539	90%<acc.<80%
6145	c1ccc(cc1)NC(=O)N	136.154	-1.47534	Aq-n	1.19773	80%<acc.<70%
6175	c1cn(c(=O)nc1N)C1C(C(C(O1)CO)O)O	243.219	-1.03148	Aq-n	1.09096	80%<acc.<70%
6211	C1C(=O)NC(=O)NC1=O	128.087	-0.237551	Aq-n	0.731517	90%<acc.<80%
6212	C(Cl)(Cl)Cl	119.378	-1.16695	Aq-n	0.563102	acc.>90%
6213	CS(=O)(=O)C	94.135	0.248725	Aq-n	0.761306	90%<acc.<80%
6214	C(C(Cl)(Cl)Cl)(Cl)(Cl)Cl	236.74	-3.90326	Aq-n	0.819378	90%<acc.<80%
6228	CN(C)C=O	73.095	0.407065	Aq-n	0.663663	acc.>90%
6251	C(C(C(C(C(CO)O)O)O)O)O	182.172	0.747832	Aq-n	0.801889	90%<acc.<80%
6254	c1cc(c(cc1SSc1cc(c(cc1)[N+](=O)[O-])C(=O)O)C(=O)O)[N+](=O)[O-]	396.358	-4.64547	Aq-n	1.01849	80%<acc.<70%
6259	c1ccc(cc1)C(=O)CBr	199.047	-2.54849	Aq-n	0.691458	acc.>90%
6267	C(C(C(=O)O)N)C(=O)N	132.119	-0.701533	Aq-n	0.545861	acc.>90%
6269	Cc1ccc(cc1)S(=O)(=O)N	171.221	-1.11703	Aq-n	0.834019	90%<acc.<80%
6276	CCCCCO	88.15	-0.600595	Aq-n	0.493305	acc.>90%
6278	CC(Cl)(Cl)Cl	133.405	-1.98521	Aq-n	0.633403	acc.>90%
6288	CC(C(C(=O)O)N)O	119.12	-0.00792862	Aq-n	0.599318	acc.>90%
6293	c1ccc2c(c1)C(=O)c1c(C2=O)c(c(cc1)O)O	240.214	-6.05521	Aq-n	1.34943	acc.<70%
6300	CC12CCC3C(C1CCC2(C)O)CCC1=CC(=O)C=CC31C	300.442	-4.36568	Aq-n	0.825914	90%<acc.<80%
6301	Cc1nc2c(cc1)c(cc(c2O)Cl)Cl	228.078	-4.37647	Aq-n	0.743891	90%<acc.<80%
6303	C1C(OC(C1O)n1cnc2c(ncnc12)N)CO	251.246	-1.80851	Aq-n	0.837939	90%<acc.<80%
6305	c1ccc2c(c1)c(c[nH]2)CC(C(=O)O)N	204.229	-2.02415	Aq-n	0.808716	90%<acc.<80%
6306	CCC(C)C(C(=O)O)N	131.175	-0.535541	Aq-n	0.473193	acc.>90%
6318	c1cc(ccc1C(=O)O)Cl	156.568	-3.16741	Aq-n	0.756545	90%<acc.<80%
6319	c1ccc(cc1)Nc1ccc(cc1)Nc1ccccc1	260.34	-6.51416	Aq-n	0.942588	90%<acc.<80%
6322	C(CC(C(=O)O)N)CN=C(N)N	174.204	-0.341213	Aq-n	0.738338	90%<acc.<80%
6365	CC(Cl)Cl	98.96	-1.20424	Aq-n	0.567209	acc.>90%
6369	C=C(F)F	64.034	-0.901274	Aq-n	0.778461	90%<acc.<80%
6374	C(I)(I)I	393.731	-3.74424	Aq-n	1.01818	80%<acc.<70%
6386	CC(C)(C)O	74.123	0.094716	Aq-n	0.584557	acc.>90%
6396	C[Si](C)(C)C	88.226	-3.0896	Aq-n	0.834691	90%<acc.<80%
6397	C[Si](C)(C)Cl	108.644	-3.01278	Aq-n	0.914467	90%<acc.<80%
6415	C(=O)(C(Br)(Br)Br)O	296.74	-2.02151	Aq-n	0.915429	90%<acc.<80%
6421	C(=O)(C(Cl)(Cl)Cl)O	163.387	-0.143512	Aq-n	0.857552	90%<acc.<80%
6425	CC(C)(C(C)(C)O)O	118.176	-0.0291742	Aq-n	0.689431	acc.>90%
6430	C(C(F)(F)Cl)(F)(F)F	154.465	-3.36691	Aq-n	0.882307	90%<acc.<80%
6436	CC1(OC2CC3C4CCC5=CC(=O)C=CC5(C4(C(CC3(C2(O1)C(=O)CO)C)O)F)C)C	434.504	-4.28161	Aq-n	0.731038	90%<acc.<80%
6455	CCC1(C(=O)NC(=O)NC1=O)C(C)C	198.222	-2.10621	Aq-n	0.633192	acc.>90%
6456	c1ccc(cc1)C(c1ccccc1)(c1ccccc1)Cl	278.782	-7.03642	Aq-n	0.79702	90%<acc.<80%
6463	c1ccc(cc1)C(c1ccccc1)(C(=O)O)O	228.247	-3.72721	Aq-n	0.768247	90%<acc.<80%
6473	CCCCC1(C(=O)NC(=O)NC1=O)CC	212.249	-1.94686	Aq-n	0.660173	acc.>90%
6479	CC1(C(=O)N(C(=O)N1Br)Br)C	285.923	-1.45281	Aq-n	0.762617	90%<acc.<80%
6491	CC1(C(=O)NC(=O)N1)C	128.131	0.309305	Aq-n	0.689	acc.>90%
6497	COS(=O)(=O)OC	126.133	0.224671	Aq-n	0.798938	90%<acc.<80%
6503	C(C(CO)(CO)N)O	121.136	0.749041	Aq-n	0.526833	acc.>90%
6510	CCC(CO)(CO)CO	134.175	0.510097	Aq-n	0.687845	acc.>90%
6518	C(C(CO[N+](=O)[O-])(CO[N+](=O)[O-])CO[N+](=O)[O-])O[N+](=O)[O-]	316.135	-3.1951	Aq-n	1.14408	80%<acc.<70%
6574	C(C(Cl)Cl)Cl	133.405	-1.61369	Aq-n	0.58445	acc.>90%
6579	C=CC(=O)N	71.079	0.924558	Aq-n	0.645604	acc.>90%
6581	C=CC(=O)O	72.063	0.477808	Aq-n	0.775183	90%<acc.<80%
6591	C(C(Cl)Cl)(Cl)Cl	167.85	-1.87601	Aq-n	0.591858	acc.>90%
6595	CC(=C)C(=O)N	85.106	0.386641	Aq-n	0.484616	acc.>90%
6597	C(C(=O)O)(Cl)Cl	128.942	0.318464	Aq-n	0.750206	90%<acc.<80%
6618	CC(C)(c1cc(c(c(c1)Br)O)Br)c1cc(c(c(c1)Br)O)Br	543.875	-7.29407	Aq-n	0.834017	90%<acc.<80%
6619	CC(C)(c1cc(c(c(c1)Cl)O)Cl)c1cc(c(c(c1)Cl)O)Cl	366.071	-7.03811	Aq-n	0.811805	90%<acc.<80%
6621	c1ccc(cc1)S(=O)(=O)c1ccc(cc1)Cl	252.722	-5.09621	Aq-n	0.984044	90%<acc.<80%
6623	CC(C)(c1ccc(cc1)O)c1ccc(cc1)O	228.291	-3.03695	Aq-n	0.814358	90%<acc.<80%
6626	c1cc(ccc1O)S(=O)(=O)c1ccc(cc1)O	250.275	-3.6078	Aq-n	0.910377	90%<acc.<80%
6633	Cc1ccc(cc1)S(=O)(=O)NC1CCCCC1	253.367	-3.51409	Aq-n	0.691254	acc.>90%
6634	c1cc(ccc1N)S(=O)(=O)Nc1nnc(cc1)Cl	284.728	-3.30132	Aq-n	0.720026	90%<acc.<80%
6641	CC(C)(c1ccccc1)OOC(C)(C)c1ccccc1	270.372	-5.5482	Aq-n	0.709717	90%<acc.<80%
6645	Cc1ccc(cc1)S(=O)(=O)OC	186.232	-0.0360441	Aq-n	0.968706	90%<acc.<80%
6667	c1ccc2c(c1)ccc(c2N)S(=O)(=O)O	223.253	-2.77434	Aq-n	0.786843	90%<acc.<80%
6674	CC(CCC(=O)O)C1CCC2C1(C(=O)CC1C2C(=O)CC2C1(CCC(=O)C2)C)C	402.531	-4.86341	Aq-n	1.26415	acc.<70%
6678	c1cc2c3c(ccc4c3c1C(=O)OC4=O)C(=O)OC2=O	268.18	-4.24644	Aq-n	1.36091	acc.<70%
6680	Cc1ccc(cc1)Nc1c2c(c(cc1)O)C(=O)c1ccccc1C2=O	329.355	-5.16645	Aq-n	0.814064	90%<acc.<80%
6688	c1ccc2c(c1)C(=O)c1c(ccc(c1C2=O)O)O	240.214	-6.22897	Aq-n	1.39422	acc.<70%
6693	c1cc2c3c(c1)C(=O)OC(=O)c3ccc2	198.177	-3.9081	Aq-n	0.976151	90%<acc.<80%
6735	C1CC(=O)c2ccccc12	132.162	-2.22322	Aq-n	0.776194	90%<acc.<80%
6737	c1cc(c(c(c1)Cl)C=O)Cl	175.014	-3.31314	Aq-n	0.780994	90%<acc.<80%
6740	Cc1c(cccc1Cl)[N+](=O)[O-]	171.583	-2.643	Aq-n	0.618952	acc.>90%
6758	CC(=C)C1Cc2c(O1)ccc1c2OC2COc3cc(c(cc3C2C1=O)OC)OC	394.423	-4.48146	Aq-n	0.537229	acc.>90%
6760	COc1c(c2c(cc1)c(c1ccoc1n2)OC)OC	259.261	-3.10954	Aq-n	0.847617	90%<acc.<80%
6763	c1ccc2c(-c3ccccc3C(=O)C2=O)c1	208.216	-4.47925	Aq-n	0.99262	90%<acc.<80%
6778	c1ccc(cc1)OC(=O)c1ccccc1C(=O)Oc1ccccc1	318.328	-6.17311	Aq-n	0.919003	90%<acc.<80%
6780	c1ccc2c(c1)C(=O)c1ccccc1C2=O	208.216	-6.00964	Aq-n	1.05457	80%<acc.<70%
6799	c1ccc(cc1)C(=O)c1c(ccc(c1)Cl)O	232.666	-4.23059	Aq-n	0.700993	acc.>90%
6809	c1ccc2c(c1)C(=O)NC2=O	147.133	-2.5465	Aq-n	0.719316	90%<acc.<80%
6822	COc1cc(c2c(c1)cccn2)[N+](=O)[O-]	204.185	-2.413	Aq-n	1.20922	80%<acc.<70%
6828	CCN(c1ccccc1)C(=O)N(CC)c1ccccc1	268.36	-5.06361	Aq-n	0.71263	90%<acc.<80%
6837	c1ccc(cc1)C(C#N)c1ccccc1	193.249	-4.34068	Aq-n	0.688831	acc.>90%
6855	c1ccc(cc1)C(=O)Oc1cccc2c1nccc2	249.269	-5.11764	Aq-n	0.889783	90%<acc.<80%
6858	COc1cc(cc(c1OC)OC)C=O	196.202	-2.14078	Aq-n	0.905865	90%<acc.<80%
6862	c1ccc2c(c1)cccc2CC(=O)O	186.21	-3.03552	Aq-n	0.732089	90%<acc.<80%
6866	c1cc2c(ccnc2cc1Cl)Cl	198.052	-4.37916	Aq-n	0.680791	acc.>90%
6867	Cc1cc(=O)oc2c1ccc(c2)N(C)C	203.241	-3.31309	Aq-n	0.924923	90%<acc.<80%
6869	CC1(C(N2C(S1)C(C2=O)NC(=O)COc1ccccc1)C(=O)O)C	350.396	-2.76978	Aq-n	0.638278	acc.>90%
6884	COc1c(cc(cc1Cl)Cl)Cl	211.475	-4.19448	Aq-n	0.541895	acc.>90%
6885	C1c2ccccc2C(=O)O1	134.134	-1.58623	Aq-n	0.769032	90%<acc.<80%
6905	c1(c(c(c(c(c1Br)Br)Br)Br)Br)Br	551.49	-9.53275	Aq-n	0.714846	90%<acc.<80%
6908	Cc1c(c(c(c(c1C)C)C)C)C	162.276	-5.15131	Aq-n	0.885237	90%<acc.<80%
6911	CC(C)(C)c1cc(cc(c1O)C(C)(C)C)COC	250.382	-4.94514	Aq-n	0.789129	90%<acc.<80%
6914	c1c(cc(c(c1Cl)O)Cl)Cl	197.448	-3.53979	Aq-n	0.897306	90%<acc.<80%
6918	c1cscc1C(=O)O	128.152	-0.816399	Aq-n	0.74494	90%<acc.<80%
6919	c1coc(c1)C(=O)O	112.084	-0.407478	Aq-n	0.560218	acc.>90%
6924	Cc1ccccc1S(=O)(=O)N	171.221	-1.39115	Aq-n	0.795392	90%<acc.<80%
6934	Cc1cc(c(cc1)N)S(=O)(=O)O	187.22	-1.56389	Aq-n	0.565626	acc.>90%
6936	Cc1cc(c(cc1Cl)S(=O)(=O)O)N	221.665	-1.84559	Aq-n	0.775897	90%<acc.<80%
6941	c1ccc(c(c1)C(=O)O)I	248.019	-2.79862	Aq-n	0.568241	acc.>90%
6944	Cc1ccccc1[N+](=O)[O-]	137.138	-2.29711	Aq-n	0.524531	acc.>90%
6945	c1ccc(c(c1)[N+](=O)[O-])Cl	157.556	-2.64334	Aq-n	0.509224	acc.>90%
6946	c1ccc(c(c1)N)[N+](=O)[O-]	138.126	-1.73952	Aq-n	0.722161	90%<acc.<80%
6952	c1c(cc(c(c1[N+](=O)[O-])O)[N+](=O)[O-])Cl	218.552	-3.18865	Aq-n	0.883814	90%<acc.<80%
6953	c1c(cc(c(c1[N+](=O)[O-])Cl)[N+](=O)[O-])[N+](=O)[O-]	247.55	-3.32515	Aq-n	0.798971	90%<acc.<80%
6954	c1c(cc(c(c1[N+](=O)[O-])O)[N+](=O)[O-])[N+](=O)[O-]	229.104	-3.04174	Aq-n	0.833073	90%<acc.<80%
6969	c1cc2c(cc1[N+](=O)[O-])C(=O)NC2=O	192.13	-1.6957	Aq-n	0.833039	90%<acc.<80%
6971	CC(=O)Nc1ccccc1C(=O)O	179.175	-1.77451	Aq-n	0.670086	acc.>90%
6972	c1cc(c(cc1Br)C(=O)O)O	217.018	-2.522	Aq-n	0.778934	90%<acc.<80%
6973	Cc1cc(c(cc1)O)C(=O)O	152.149	-1.60097	Aq-n	0.713913	90%<acc.<80%
6977	c1cc(c(cc1Cl)[N+](=O)[O-])Cl	192.001	-3.25574	Aq-n	0.544935	acc.>90%
6978	Cc1cc(c(cc1)N)[N+](=O)[O-]	152.153	-2.03164	Aq-n	0.732583	90%<acc.<80%
6979	c1cc(c(cc1Cl)[N+](=O)[O-])N	172.571	-2.46376	Aq-n	0.689238	acc.>90%
6990	CC(=O)c1c(cc(cc1)O)O	152.149	-1.38367	Aq-n	0.713514	90%<acc.<80%
6998	c1ccc(c(c1)C=O)O	122.123	-0.90607	Aq-n	0.53993	acc.>90%
7005	c1ccc2c(c1)cccc2O	144.173	-2.08961	Aq-n	0.701564	acc.>90%
7024	c1c(cc(c(c1C=O)O)Br)Br	279.915	-2.9645	Aq-n	0.8107	90%<acc.<80%
7030	c1ccc(cc1)C(=O)c1ccc(cc1)Br	261.118	-5.06606	Aq-n	0.77483	90%<acc.<80%
7032	COc1ccc(cc1)C(=O)c1ccc(cc1)OC	242.274	-3.82977	Aq-n	0.947059	90%<acc.<80%
7034	c1cc(ccc1C(=O)c1ccc(cc1)Cl)Cl	251.112	-5.32345	Aq-n	0.828415	90%<acc.<80%
7037	c1ccc(cc1)C(c1ccccc1)O	184.238	-2.58489	Aq-n	0.667078	acc.>90%
7038	c1ccc(cc1)C(=O)c1ccccn1	183.21	-2.56477	Aq-n	0.720043	90%<acc.<80%
7039	Cc1cc(c(c(c1)CO)O)CO	168.192	-1.57146	Aq-n	0.713291	90%<acc.<80%
7042	c1ccc(c(c1)C#N)C#N	128.134	-1.75285	Aq-n	0.897481	90%<acc.<80%
7045	c1ccc2c(c1)nccn2	130.15	-1.40096	Aq-n	0.907657	90%<acc.<80%
7047	c1ccc2c(c1)cccn2	129.162	-1.33162	Aq-n	0.605849	acc.>90%
7050	CCN(CC)c1cc2c(cc1)c(cc(=O)o2)C	231.295	-3.78705	Aq-n	0.786805	90%<acc.<80%
7052	COc1cc(c(cc1)C(=O)O)OC	182.175	-2.21387	Aq-n	0.791339	90%<acc.<80%
7054	c1ccc2c(c1)C(=O)C(=O)N2	147.133	-1.81226	Aq-n	0.795368	90%<acc.<80%
7064	c1ccc(cc1)c1nc(nc(n1)N)N	187.206	-2.56098	Aq-n	0.544283	acc.>90%
7071	c1cc(c(cc1c1cc(c(cc1)N)N)N)N	214.272	-3.12175	Aq-n	0.958544	90%<acc.<80%
7076	c1ccc(cc1)c1cc(ccc1)c1ccccc1	230.31	-6.72897	Aq-n	0.742674	90%<acc.<80%
7078	CC(=O)CC(=O)Nc1ccccc1OC	207.229	-2.18244	Aq-n	0.679328	acc.>90%
7080	c1ccc2cc3cc4ccccc4cc3cc2c1	228.294	-8.51362	Aq-n	0.972494	90%<acc.<80%
7087	Cc1cc2c(cc1)nc(s2)c1ccc(cc1)N	240.331	-4.70432	Aq-n	0.953494	90%<acc.<80%
7104	c1ccc2cc(c(cc2c1)C(=O)O)O	188.182	-3.08298	Aq-n	0.853239	90%<acc.<80%
7110	c1cc(ccc1c1ccc(cc1)Br)Br	312.004	-6.63554	Aq-n	0.956123	90%<acc.<80%
7111	c1cc(ccc1c1ccc(cc1)N)N	184.242	-2.7956	Aq-n	0.848084	90%<acc.<80%
7115	c1ccc(cc1)c1ccc(cc1)c1ccccc1	230.31	-6.26966	Aq-n	0.621121	acc.>90%
7119	COc1cc2ccccc2cc1	158.2	-3.07289	Aq-n	0.728273	90%<acc.<80%
7121	COc1c(cc(cc1)C(=O)O)OC	182.175	-2.26578	Aq-n	0.857338	90%<acc.<80%
7122	CC(=O)c1cc2ccccc2cc1	170.211	-3.52455	Aq-n	0.741685	90%<acc.<80%
7123	c1ccc2cc(ccc2c1)C(=O)O	172.183	-2.58449	Aq-n	0.829421	90%<acc.<80%
7136	CC(=O)Oc1c(cc(cc1)CC=C)OC	206.241	-2.85659	Aq-n	0.792444	90%<acc.<80%
7139	COc1c(cc(cc1)CC(=O)O)OC	196.202	-1.96404	Aq-n	0.835197	90%<acc.<80%
7150	COC(=O)c1ccccc1	136.15	-1.69595	Aq-n	0.717385	90%<acc.<80%
7154	Cc1ccccc1NC(=O)CC(=O)C	191.23	-1.98882	Aq-n	0.69245	acc.>90%
7168	c1ccc(cc1)C(=O)Nc1ccccc1	197.237	-3.16088	Aq-n	0.843294	90%<acc.<80%
7175	CCCOC(=O)c1ccc(cc1)O	180.203	-2.742	Aq-n	0.507258	acc.>90%
7184	CCCCOC(=O)c1ccc(cc1)O	194.23	-2.93488	Aq-n	0.544609	acc.>90%
7196	C1Oc2c(O1)cc(cc2)C(=O)O	166.132	-2.01681	Aq-n	0.647353	acc.>90%
7204	Cc1c(ccc(c1)Cl)OCC(=O)O	200.621	-2.45229	Aq-n	0.585869	acc.>90%
7220	c1cc2n[nH]nc2cc1	119.127	-1.67715	Aq-n	0.779908	90%<acc.<80%
7239	c1ccc(c(c1)Cl)Cl	147.004	-3.0491	Aq-n	0.516048	acc.>90%
7240	c1ccc(c(c1)N)Cl	127.574	-1.41311	Aq-n	0.52221	acc.>90%
7241	Cc1ccccc1F	110.131	-1.18258	Aq-n	0.597458	acc.>90%
7243	c1ccc(c(c1)N)N	108.144	-0.244956	Aq-n	0.713467	90%<acc.<80%
7245	c1ccc(c(c1)O)Cl	128.558	-0.820436	Aq-n	0.587943	acc.>90%
7258	c1cc(c(cc1O)Cl)Cl	163.003	-2.0325	Aq-n	0.600451	acc.>90%
7262	c1cc(c(cc1Cl)N)Cl	162.019	-2.38285	Aq-n	0.614527	acc.>90%
7264	Cc1cc(c(cc1)O)N	123.155	-1.22371	Aq-n	0.79703	90%<acc.<80%
7268	CCOC(=O)C(=O)OCC	146.142	-0.479808	Aq-n	0.734114	90%<acc.<80%
7270	c1c(c(cc(c1Cl)Cl)Cl)Cl	215.894	-5.36904	Aq-n	0.770472	90%<acc.<80%
7285	C(C(CCl)Cl)Cl	147.432	-1.88422	Aq-n	0.654074	acc.>90%
7293	CNC(=O)NC	88.11	0.0685473	Aq-n	0.727744	90%<acc.<80%
7296	CC1CCCC1	84.162	-3.11855	Aq-n	0.702267	acc.>90%
7298	C1CCC(C1)O	86.134	0.260735	Aq-n	0.605818	acc.>90%
7302	C1CC(=O)OC1	86.09	0.405823	Aq-n	0.676375	acc.>90%
7308	Cc1cc(c(cc1Sc1cc(c(cc1C)O)C(C)(C)C)C(C)(C)C)O	358.547	-6.36425	Aq-n	1.24601	80%<acc.<70%
7318	c1cc(c(cc1[N+](=O)[O-])C(=O)O)O	183.119	-2.1579	Aq-n	0.715055	90%<acc.<80%
7320	c1cc(c(cc1C(=O)O)[N+](=O)[O-])Cl	201.565	-2.41262	Aq-n	0.753622	90%<acc.<80%
7321	c1cc(c(cc1[N+](=O)[O-])[N+](=O)[O-])N	183.123	-2.81113	Aq-n	0.798972	90%<acc.<80%
7347	CN(C)C(=S)SC(=S)N(C)C	208.377	-2.32288	Aq-n	0.915309	90%<acc.<80%
7365	c1ccc(cc1)[As](=O)(O)O	202.041	-1.02474	Aq-n	0.921823	90%<acc.<80%
7370	c1ccc(cc1)S(=O)(=O)N	157.194	-1.24337	Aq-n	0.874322	90%<acc.<80%
7389	c1cc(ccc1N)[As](=O)(O)O	217.056	-1.2252	Aq-n	1.01546	80%<acc.<70%
7393	CC(C)(C)c1ccc(cc1)O	150.221	-2.30606	Aq-n	0.530584	acc.>90%
7398	c1cc(ccc1S(=O)(=O)Cl)Cl	211.069	-3.47745	Aq-n	1.08252	80%<acc.<70%
7404	c1cc(ccc1[N+](=O)[O-])S(=O)(=O)Cl	221.621	-2.42113	Aq-n	0.750075	90%<acc.<80%
7407	CC(=C)c1ccccc1	118.179	-3.34639	Aq-n	0.793086	90%<acc.<80%
7416	c1ccc(cc1)[N+](=O)[O-]	123.111	-1.50834	Aq-n	0.624144	acc.>90%
7418	Cc1cc(ccc1)C(=O)O	136.15	-2.05019	Aq-n	0.664964	acc.>90%
7419	c1cc(cc(c1)N)C(=O)O	137.138	-1.37212	Aq-n	0.52613	acc.>90%
7420	c1cc(cc(c1)O)C(=O)O	138.122	-1.22177	Aq-n	0.544992	acc.>90%
7422	Cc1cc(ccc1)[N+](=O)[O-]	137.138	-2.34949	Aq-n	0.558641	acc.>90%
7423	c1cc(cc(c1)[N+](=O)[O-])N	138.126	-1.94884	Aq-n	0.534229	acc.>90%
7424	c1c(cc(cc1O)O)C(=O)O	154.121	-1.18593	Aq-n	0.746162	90%<acc.<80%
7426	Cc1cc(cc(c1)[N+](=O)[O-])C	151.165	-2.67952	Aq-n	0.648496	acc.>90%
7427	C(C1C(C(C(C(O1)OC1C(C(C(C(O1)CO)O)O)O)O)O)O)O	342.297	0.168881	Aq-n	0.975135	90%<acc.<80%
7428	COC(=O)c1cc(c(c(c1)O)O)O	184.147	-1.77473	Aq-n	0.701645	acc.>90%
7432	c1c(cc(cc1[N+](=O)[O-])[N+](=O)[O-])C(=O)Cl	230.563	-3.13528	Aq-n	0.896878	90%<acc.<80%
7433	c1c(cc(cc1[N+](=O)[O-])[N+](=O)[O-])C(=O)O	212.117	-2.22999	Aq-n	0.540835	acc.>90%
7434	c1c(cc(cc1[N+](=O)[O-])[N+](=O)[O-])[N+](=O)[O-]	213.105	-3.20556	Aq-n	0.787035	90%<acc.<80%
7441	Cc1c(ccc(c1)[N+](=O)[O-])N	152.153	-2.00786	Aq-n	0.709533	90%<acc.<80%
7442	Cc1c(ccc(c1)[N+](=O)[O-])O	153.137	-1.7696	Aq-n	0.624595	acc.>90%
7443	c1cc(c(cc1[N+](=O)[O-])Cl)Cl	192.001	-3.6084	Aq-n	0.762504	90%<acc.<80%
7444	Cc1c(cc(cc1)[N+](=O)[O-])N	152.153	-1.92818	Aq-n	0.720473	90%<acc.<80%
7448	c1cc(c(cc1[N+](=O)[O-])Cl)C(=O)O	201.565	-2.49263	Aq-n	0.846139	90%<acc.<80%
7452	c1cc(cc(c1)[N+](=O)[O-])[N+](=O)[O-]	168.108	-2.44395	Aq-n	0.634869	acc.>90%
7455	Cc1ccc(cc1)C(=O)OC	150.177	-2.31467	Aq-n	0.603981	acc.>90%
7456	COC(=O)c1ccc(cc1)O	152.149	-1.89955	Aq-n	0.520949	acc.>90%
7461	CC1=CCC(=CC1)C(C)C	136.238	-4.38004	Aq-n	0.601218	acc.>90%
7465	CC(C)c1ccc(cc1)O	136.194	-2.10163	Aq-n	0.575034	acc.>90%
7466	CC(=O)c1ccc(cc1)Br	199.047	-2.8825	Aq-n	0.707462	90%<acc.<80%
7467	CC(=O)c1ccc(cc1)Cl	154.596	-2.78447	Aq-n	0.680208	acc.>90%
7468	CC(=O)c1ccc(cc1)N	135.166	-1.5798	Aq-n	0.545142	acc.>90%
7469	CC(=O)c1ccc(cc1)O	136.15	-1.82826	Aq-n	0.696292	acc.>90%
7470	Cc1ccc(cc1)C(=O)O	136.15	-2.15761	Aq-n	0.627855	acc.>90%
7473	Cc1ccc(cc1)[N+](=O)[O-]	137.138	-2.56198	Aq-n	0.558856	acc.>90%
7475	c1cc(ccc1N)[N+](=O)[O-]	138.126	-2.19373	Aq-n	0.683056	acc.>90%
7478	COc1ccc(cc1)C(=O)O	152.149	-2.14721	Aq-n	0.746543	90%<acc.<80%
7479	CN(C)c1ccc(cc1)C=O	149.193	-1.71007	Aq-n	0.70375	acc.>90%
7482	c1cc(ccc1CCl)[N+](=O)[O-]	171.583	-2.85836	Aq-n	0.626773	acc.>90%
7489	c1cc(ccc1C(=O)O)C(=O)O	166.132	-3.77182	Aq-n	1.40306	acc.<70%
7491	CN(C)c1ccc(cc1)[N+](=O)[O-]	166.18	-2.28783	Aq-n	0.775828	90%<acc.<80%
7495	CCOc1ccc(cc1)[N+](=O)[O-]	167.164	-2.38207	Aq-n	0.694232	acc.>90%
7496	c1cc(ccc1[N+](=O)[O-])SSc1ccc(cc1)[N+](=O)[O-]	308.34	-5.26029	Aq-n	0.928082	90%<acc.<80%
7498	c1ccc(cc1)CBr	171.037	-2.69021	Aq-n	0.620589	acc.>90%
7500	CCc1ccccc1	106.168	-2.72506	Aq-n	0.485891	acc.>90%
7501	C=Cc1ccccc1	104.152	-2.55907	Aq-n	0.563307	acc.>90%
7503	c1ccc(cc1)CCl	126.586	-2.31262	Aq-n	0.73988	90%<acc.<80%
7504	c1ccc(cc1)CN	107.156	-0.223896	Aq-n	0.681826	acc.>90%
7509	c1ccc(cc1)CS	124.208	-1.98732	Aq-n	0.723821	90%<acc.<80%
7517	C1CCC(=NO)CC1	113.16	-0.97574	Aq-n	0.535414	acc.>90%
7522	c1ccnc(c1)C#N	104.112	-0.723487	Aq-n	0.833293	90%<acc.<80%
7533	C1CCC(CC1)NS(=O)(=O)O	179.241	-1.26394	Aq-n	1.19235	80%<acc.<70%
7539	c1ccc(cc1)NC(=Nc1ccccc1)Nc1ccccc1	287.366	-5.85677	Aq-n	0.942671	90%<acc.<80%
7540	c1ccc(cc1)OP(Oc1ccccc1)Oc1ccccc1	310.289	-6.00207	Aq-n	0.809877	90%<acc.<80%
7547	c1cc(ccc1NC(=O)Nc1cc(c(cc1)Cl)Cl)Cl	315.587	-5.87715	Aq-n	1.08208	80%<acc.<70%
7560	CN(C)C(=O)Nc1ccccc1	164.208	-1.67017	Aq-n	0.593922	acc.>90%
7563	c1ccc(cc1)Cc1ccc(cc1)O	184.238	-3.26267	Aq-n	0.767314	90%<acc.<80%
7565	c1ccc(cc1)Oc1ccc(cc1)Br	249.107	-5.13877	Aq-n	0.789494	90%<acc.<80%
7567	CN(C)c1ccc(cc1)Cc1ccc(cc1)N(C)C	254.377	-3.13108	Aq-n	0.828813	90%<acc.<80%
7568	c1cc(ccc1[N+](=O)[O-])Oc1ccc(cc1)[N+](=O)[O-]	260.205	-4.5219	Aq-n	0.922052	90%<acc.<80%
7573	CC(C)Nc1ccc(cc1)Nc1ccccc1	226.323	-5.11161	Aq-n	0.851244	90%<acc.<80%
7577	c1cc(ccc1Cc1ccc(cc1)N)N	198.269	-3.40008	Aq-n	0.844765	90%<acc.<80%
7578	c1cc(ccc1N)Oc1ccc(cc1)Cl	219.671	-3.83117	Aq-n	0.689058	acc.>90%
7583	c1ccc(cc1)Oc1ccccc1	170.211	-3.96851	Aq-n	0.563298	acc.>90%
7593	c1ccc(cc1)CC(=O)Cc1ccccc1	210.276	-4.11651	Aq-n	0.83515	90%<acc.<80%
7594	c1ccc(cc1)NC(=Nc1ccccc1)N	211.268	-3.96686	Aq-n	0.804494	90%<acc.<80%
7595	c1ccc(cc1)NC(=O)Nc1ccccc1	212.252	-3.69807	Aq-n	0.808487	90%<acc.<80%
7598	c1ccc(cc1)NC(=O)CCC(=O)O	193.202	-2.07413	Aq-n	0.809154	90%<acc.<80%
7628	B(O)(O)O	61.833	-0.0556168	Aq-n	0.917084	90%<acc.<80%
7647	c1ccc(cc1)CCc1ccccc1	182.266	-5.02171	Aq-n	0.807415	90%<acc.<80%
7653	c1ccc(cc1)COC(=O)CCC(=O)OCc1ccccc1	298.338	-4.20324	Aq-n	0.905126	90%<acc.<80%
7671	c1ccc(cc1)NC=O	121.139	-0.886281	Aq-n	0.705531	90%<acc.<80%
7683	CC(=O)Nc1ccc(cc1)Br	214.062	-2.91763	Aq-n	0.668754	acc.>90%
7684	Cc1ccc(cc1)NC(=O)C	149.193	-1.72212	Aq-n	0.7307	90%<acc.<80%
7716	CCCCCCCCCCc1ccccc1	218.384	-6.39896	Aq-n	0.796942	90%<acc.<80%
7734	CCc1ccc(cc1)CC	134.222	-3.82314	Aq-n	0.514062	acc.>90%
7749	CCC(=O)OCC	102.133	-0.666369	Aq-n	0.522661	acc.>90%
7757	CC(=O)CC(=O)OC	116.116	0.422623	Aq-n	0.722878	90%<acc.<80%
7766	CCOC(=O)OCC	118.132	-0.940632	Aq-n	0.656333	acc.>90%
7804	c1cc(ccc1Br)Br	235.906	-3.06897	Aq-n	0.98463	90%<acc.<80%
7807	c1cc(ccc1N)Br	172.025	-1.74599	Aq-n	0.686998	acc.>90%
7812	c1cc(ccc1N)Cl	127.574	-1.47929	Aq-n	0.499566	acc.>90%
7814	c1cc(ccc1N)N	108.144	-0.406063	Aq-n	0.620607	acc.>90%
7817	C1C(=O)NCC(=O)N1	114.104	0.0593481	Aq-n	0.676837	acc.>90%
7818	CN1CCN(CC1)C	114.192	0.900711	Aq-n	0.677374	acc.>90%
7843	CCCC	58.124	-2.97518	Aq-n	0.497078	acc.>90%
7847	C=CC=O	56.064	0.513018	Aq-n	0.515973	acc.>90%
7852	CCCN	59.112	0.726441	Aq-n	0.607901	acc.>90%
7856	C(C#N)Cl	75.498	-0.0131818	Aq-n	0.614507	acc.>90%
7864	COCCl	80.514	0.122245	Aq-n	0.648942	acc.>90%
7882	CNCCS(=O)(=O)O	139.176	0.438072	Aq-n	0.711007	90%<acc.<80%
7911	C(C(=O)N)C(=O)N	102.093	0.0952346	Aq-n	0.902509	90%<acc.<80%
7922	C1CC(=O)OC1=O	100.073	0.475715	Aq-n	0.646319	acc.>90%
7923	C1=CC(=O)OC1=O	98.057	0.600366	Aq-n	0.580573	acc.>90%
7927	c1cc(cc(c1)Br)Br	235.906	-2.80388	Aq-n	0.914556	90%<acc.<80%
7929	Cc1cc(ccc1)C	106.168	-2.75548	Aq-n	0.547927	acc.>90%
7933	c1cc(cc(c1)Cl)O	128.558	-0.764455	Aq-n	0.56432	acc.>90%
7934	Cc1cc(ccc1)N	107.156	-0.875497	Aq-n	0.664874	acc.>90%
7935	c1cc(cc(c1)N)N	108.144	0.166943	Aq-n	0.793804	90%<acc.<80%
7936	Cc1cc(ncc1)C	107.156	-0.205514	Aq-n	0.701422	acc.>90%
7937	Cc1nc(ccc1)C	107.156	-0.375495	Aq-n	0.662627	acc.>90%
7938	Cc1cncc(n1)C	108.144	-0.129983	Aq-n	0.691681	acc.>90%
7939	Cc1nc(ncc1)N	109.132	-0.41122	Aq-n	0.868202	90%<acc.<80%
7940	C1CC(=O)OC(=O)C1	114.1	0.250034	Aq-n	0.706419	90%<acc.<80%
7947	Cc1cc(cc(c1)C)C	120.195	-3.24568	Aq-n	0.696155	acc.>90%
7948	Cc1cc(cc(c1)O)C	122.167	-1.49824	Aq-n	0.552534	acc.>90%
7950	c1c(cc(cc1Cl)Cl)Cl	181.449	-3.74582	Aq-n	1.10272	80%<acc.<70%
7952	CN1CN(CN(C1)C)C	129.207	0.414211	Aq-n	0.744036	90%<acc.<80%
7953	Cc1cc(nc(c1)C)C	121.183	-1.78476	Aq-n	0.719758	90%<acc.<80%
7955	c1(nc(nc(n1)N)N)N	126.123	-1.58642	Aq-n	0.582254	acc.>90%
7966	C1CCC(CC1)O	100.161	-0.313846	Aq-n	0.492905	acc.>90%
7967	C1CCC(=O)CC1	98.145	-0.216677	Aq-n	0.641258	acc.>90%
7970	Cc1cnccc1	93.129	-0.161534	Aq-n	0.751314	90%<acc.<80%
7971	c1cc(cnc1)O	95.101	0.0946061	Aq-n	0.8115	90%<acc.<80%
7975	Cc1ccccn1	93.129	-0.0014294	Aq-n	0.742204	90%<acc.<80%
7976	Cc1nccnc1	94.117	-0.0286222	Aq-n	0.722671	90%<acc.<80%
8003	CCCCC	72.151	-3.02676	Aq-n	0.487377	acc.>90%
8007	CCCCN	73.139	-0.0530059	Aq-n	0.575713	acc.>90%
8020	COCOC	76.095	0.516309	Aq-n	0.473221	acc.>90%
8027	c1c[nH]cc1	67.091	-0.548607	Aq-n	0.759352	90%<acc.<80%
8058	CCCCCC	86.178	-3.9143	Aq-n	0.675006	acc.>90%
8060	CCCCCN	87.166	-0.548051	Aq-n	0.645891	acc.>90%
8062	C(CC#N)C#N	80.09	0.211039	Aq-n	0.498694	acc.>90%
8064	C(CCO)CO	90.122	1.00971	Aq-n	0.671715	acc.>90%
8066	C(C#CCO)O	86.09	1.37813	Aq-n	0.951381	90%<acc.<80%
8079	C1CCC=CC1	82.146	-2.66478	Aq-n	0.515504	acc.>90%
8082	C1CCNCC1	85.15	0.236853	Aq-n	0.605118	acc.>90%
8083	C1COCCN1	87.122	0.763038	Aq-n	0.679063	acc.>90%
8094	CCCCCCC(=O)O	130.187	-1.55483	Aq-n	0.607839	acc.>90%
8102	CCCCCCN	101.193	-1.15142	Aq-n	0.486711	acc.>90%
8105	C(CCO)CCO	104.149	0.356552	Aq-n	0.662495	acc.>90%
8119	C1CCCNCC1	99.177	-0.426675	Aq-n	0.61775	acc.>90%
8127	CCCCCCCN	115.22	-1.75811	Aq-n	0.642805	acc.>90%
8141	CCCCCCCCC	128.259	-5.75141	Aq-n	0.857483	90%<acc.<80%
8143	CCCCCCCCN	129.247	-2.54032	Aq-n	0.683963	acc.>90%
8158	CCCCCCCCC(=O)O	158.241	-2.6477	Aq-n	0.602304	acc.>90%
8180	CCCCCCCCCCC(=O)O	186.295	-3.61984	Aq-n	0.541641	acc.>90%
8247	CC(=O)NNc1ccccc1	150.181	-1.61685	Aq-n	0.792761	90%<acc.<80%
8274	C=CCC1(C(=O)NC(=O)NC1=O)c1ccccc1	244.25	-2.28927	Aq-n	0.620111	acc.>90%
8285	C(C(CO)(CO)CO)O	136.147	0.502051	Aq-n	0.772202	90%<acc.<80%
8293	COP(=S)(OC)Oc1ccc(cc1)S(=O)(=O)N	297.294	-3.04241	Aq-n	0.69213	acc.>90%
8299	CC(=O)CO	74.079	0.760637	Aq-n	0.709708	90%<acc.<80%
8301	C(=C(F)F)(F)F	100.014	-1.50769	Aq-n	0.854071	90%<acc.<80%
8302	C(=C(F)F)(C(F)(F)F)F	150.021	-2.8703	Aq-n	0.756355	90%<acc.<80%
8333	c1ccc(cc1)C(c1ccccc1)C(=O)O	212.248	-4.01299	Aq-n	0.78268	90%<acc.<80%
8348	c1ccc(cc1)C(=O)c1ccccc1O	198.221	-3.77711	Aq-n	0.781872	90%<acc.<80%
8354	c1ccc2c(c1)C(=O)N(C2=O)CO	177.159	-2.02983	Aq-n	0.635278	acc.>90%
8357	COc1cc(cc(c1OC)OC)C(=O)O	212.201	-2.53596	Aq-n	0.804093	90%<acc.<80%
8358	c1cc2c(cc(cc2)O)c(c1)N	159.188	-2.44551	Aq-n	0.642409	acc.>90%
8360	CC1(C(=O)N(C(=O)N1Cl)Cl)C	197.021	-0.800843	Aq-n	0.779058	90%<acc.<80%
8369	Cc1c(c(=O)cco1)O	126.111	-1.13917	Aq-n	0.862097	90%<acc.<80%
8370	c1(c(c(c(c(c1Cl)Cl)Cl)Cl)Cl)Cl	284.784	-7.53562	Aq-n	1.08758	80%<acc.<70%
8371	C1(=C(C(=O)C(=C(C1=O)Cl)Cl)Cl)Cl	245.876	-3.38838	Aq-n	0.927031	90%<acc.<80%
8372	CC(C)(C)c1cc(cc(c1O)C(C)(C)C)Cc1cc(c(c(c1)C(C)(C)C)O)C(C)(C)C	424.669	-7.22487	Aq-n	0.91684	90%<acc.<80%
8373	Cc1ccccc1C(=O)O	136.15	-1.96608	Aq-n	0.558386	acc.>90%
8374	c1ccc(c(c1)C(=O)O)Cl	156.568	-2.07418	Aq-n	0.58472	acc.>90%
8376	Cc1c(cc(cc1[N+](=O)[O-])[N+](=O)[O-])[N+](=O)[O-]	227.132	-3.25955	Aq-n	0.530253	acc.>90%
8377	c1c(cc(c(c1[N+](=O)[O-])Cl)[N+](=O)[O-])C(=O)O	246.562	-3.19518	Aq-n	0.738294	90%<acc.<80%
8385	COc1c(cc(cc1)[N+](=O)[O-])[N+](=O)[O-]	198.134	-2.1527	Aq-n	0.826778	90%<acc.<80%
8388	c1cc(c(cc1I)C(=O)O)O	264.018	-2.3128	Aq-n	0.858955	90%<acc.<80%
8390	Cc1c(cc(cc1)N)[N+](=O)[O-]	152.153	-1.93432	Aq-n	0.706922	90%<acc.<80%
8394	c1ccc2c(c1)cn[nH]c2=O	146.149	-1.56165	Aq-n	0.743936	90%<acc.<80%
8407	c1ccc(cc1)Nc1ccccc1[N+](=O)[O-]	214.224	-4.0992	Aq-n	0.721735	90%<acc.<80%
8408	c1cc2c(ccc(c2)S(=O)(=O)O)c(c1)N	223.253	-2.54797	Aq-n	0.727252	90%<acc.<80%
8409	c1ccc(c(c1)C(=O)O)SSc1ccccc1C(=O)O	306.364	-4.70831	Aq-n	1.10122	80%<acc.<70%
8418	c1ccc2cc3ccccc3cc2c1	178.234	-6.4341	Aq-n	0.769195	90%<acc.<80%
8422	c1ccc2cc(ccc2c1)OCC(=O)O	202.209	-2.93476	Aq-n	0.714742	90%<acc.<80%
8438	C1Oc2c(O1)cc(cc2)C=O	150.133	-1.63799	Aq-n	0.534626	acc.>90%
8441	COC(=O)c1ccc(cc1)C(=O)OC	194.186	-3.43797	Aq-n	1.1802	80%<acc.<70%
8443	Cc1ccccc1NC(=O)C	149.193	-1.57628	Aq-n	0.750302	90%<acc.<80%
8452	C1CCC(=O)C1	84.118	0.242649	Aq-n	0.689044	acc.>90%
8453	C1CNC(=O)N1	86.094	0.633051	Aq-n	0.766566	90%<acc.<80%
8456	CC(C)(C)c1c(ccc(c1)OC)O	180.247	-2.66516	Aq-n	0.648684	acc.>90%
8461	Cc1c(cc(cc1)[N+](=O)[O-])[N+](=O)[O-]	182.135	-2.94758	Aq-n	0.692457	acc.>90%
8467	CCOc1c(ccc(c1)C=O)O	166.176	-1.69303	Aq-n	0.643642	acc.>90%
8468	COc1c(ccc(c1)C(=O)O)O	168.148	-1.62693	Aq-n	0.635069	acc.>90%
8470	B(OC)(OC)OC	103.914	0.0941369	Aq-n	0.631587	acc.>90%
8474	c1cc(cc(c1)S(=O)(=O)O)N	173.193	-1.21906	Aq-n	0.521824	acc.>90%
8476	c1cc(cc(c1)S(=O)(=O)Cl)[N+](=O)[O-]	221.621	-2.20745	Aq-n	0.833727	90%<acc.<80%
8479	c1cc(ccc1N)S(=O)(=O)O	173.193	-1.15407	Aq-n	0.665415	acc.>90%
8482	CC(=O)Nc1ccc(cc1)S(=O)(=O)N	214.246	-1.64943	Aq-n	0.508103	acc.>90%
8490	C1N(CN(CN1[N+](=O)[O-])[N+](=O)[O-])[N+](=O)[O-]	222.117	-3.57982	Aq-n	0.89181	90%<acc.<80%
8494	CC(=O)c1cc(ccc1)[N+](=O)[O-]	165.148	-2.14167	Aq-n	0.595266	acc.>90%
8513	c1cc2c(c(c1)N)C(=O)c1c(C2=O)c(ccc1)N	238.246	-3.82317	Aq-n	1.05259	80%<acc.<70%
8530	c1ccc2C(=O)C=CC(=O)c2c1	158.156	-2.56246	Aq-n	0.855586	90%<acc.<80%
8546	c1ccc2c(c1)cc(c(c2Cc1c(c(cc2ccccc12)C(=O)O)O)O)C(=O)O	388.375	-6.48275	Aq-n	1.02386	80%<acc.<70%
8569	COc1cc(c(cc1)C(=O)c1ccccc1O)O	244.246	-3.40595	Aq-n	0.768312	90%<acc.<80%
8570	COc1cc(c(cc1)C(=O)c1c(cc(cc1)OC)O)O	274.272	-4.1364	Aq-n	0.815586	90%<acc.<80%
8572	c1ccc(cc1)C(=O)c1c(cc(cc1)O)O	214.22	-3.08271	Aq-n	0.864134	90%<acc.<80%
8575	CCCCOC(=O)c1ccccc1C(=O)O	222.24	-3.01894	Aq-n	0.774676	90%<acc.<80%
8576	c1c(cc(c(c1[N+](=O)[O-])Nc1c(cc(cc1[N+](=O)[O-])[N+](=O)[O-])[N+](=O)[O-])[N+](=O)[O-])[N+](=O)[O-]	439.209	-5.00677	Aq-n	1.09346	80%<acc.<70%
8593	c1ccc(cc1)c1nc2ccccc2c(c1)C(=O)O	249.269	-4.78361	Aq-n	0.958053	90%<acc.<80%
8594	c1ccc2c(c1)cccc2NC(=O)c1ccccc1C(=O)O	291.306	-5.07163	Aq-n	0.944214	90%<acc.<80%
8601	c1ccc2c(c1)cc(cc2O)O	160.172	-2.6741	Aq-n	0.66269	acc.>90%
8607	c1ccc2c(c1)C(=O)N(C2=O)SC(Cl)(Cl)Cl	296.562	-3.70268	Aq-n	0.935098	90%<acc.<80%
8655	COc1cc(cc(c1O)OC)C=O	182.175	-2.0127	Aq-n	0.742472	90%<acc.<80%
8656	Cc1c(c(ccc1)NC(=O)C)C	163.22	-2.02992	Aq-n	0.657356	acc.>90%
8657	CCc1ccccc1CC	134.222	-3.83536	Aq-n	0.635415	acc.>90%
8660	c1ccc(c(c1)C(=O)O)SCC(=O)O	212.226	-2.17273	Aq-n	0.807804	90%<acc.<80%
8663	c1ccc2cc(ccc2c1)O	144.173	-2.41712	Aq-n	0.671533	acc.>90%
8671	c1ccc2cc3cc4cc5ccccc5cc4cc3cc2c1	278.354	-8.17595	Aq-n	0.873017	90%<acc.<80%
8689	c1ccc(cc1)NN=Nc1ccccc1	197.241	-4.2915	Aq-n	0.732576	90%<acc.<80%
8706	c1ccc2c(c1)nc(s2)N	150.206	-2.10904	Aq-n	0.704072	acc.>90%
8758	C(C(=O)O)N(CC(=O)O)CC(=O)O	191.139	0.0463719	Aq-n	0.885114	90%<acc.<80%
8761	C(CO)N(CCO)CC(=O)O	163.173	0.219117	Aq-n	0.743744	90%<acc.<80%
8768	c1cc(c(cc1C=O)O)O	138.122	-1.31969	Aq-n	0.521453	acc.>90%
8794	c1ccc(cc1)CC#N	117.151	-1.47763	Aq-n	0.709032	90%<acc.<80%
8857	CCOC(=O)C	88.106	-0.156018	Aq-n	0.611456	acc.>90%
8871	c1cc(=O)[nH]cc1	95.101	0.0930949	Aq-n	0.747098	90%<acc.<80%
8892	CCCCCC(=O)O	116.16	-1.18184	Aq-n	0.599079	acc.>90%
8900	CCCCCCC	100.205	-4.45704	Aq-n	0.645684	acc.>90%
8916	CCCCCCCCCCN	157.301	-3.68312	Aq-n	0.751863	90%<acc.<80%
8955	CC(=O)C1CCC2C1(CCC1C2CC=C2C1(CCC(C2)O)C)C	316.485	-4.58289	Aq-n	0.81055	90%<acc.<80%
8969	COC(=O)C1C(CCC2C1CC1c3c(CCN1C2)c1ccccc1[nH]3)O	354.45	-3.82913	Aq-n	0.798874	90%<acc.<80%
8979	c1ccc2c(c1)C1=NC2=NC2=NC(=NC3=NC(=Nc4c5ccccc5c([nH]4)N1)c1ccccc31)c1ccccc21	514.552	-9.04323	Aq-n	0.947232	90%<acc.<80%
8991	COc1cccc(c1O)C=O	152.149	-1.57138	Aq-n	0.684225	acc.>90%
9016	COc1ccc(cc1)OC	138.166	-2.14712	Aq-n	0.747894	90%<acc.<80%
9047	COc1nccnc1NS(=O)(=O)c1ccc(cc1)N	280.309	-2.13424	Aq-n	0.849958	90%<acc.<80%
9062	C1C(C(C(OC1O)CO)O)O	164.157	0.288512	Aq-n	0.674715	acc.>90%
9086	C(CN)CO	75.111	0.726532	Aq-n	0.709006	90%<acc.<80%
9089	C1C2(CO1)COC2	100.117	0.45475	Aq-n	0.699478	acc.>90%
9095	C1CC[Si]2(C1)O[Si]1(CCCC1)O[Si]1(CCCC1)O[Si]1(O2)CCCC1	400.772	-6.25479	Aq-n	1.03131	80%<acc.<70%
9128	c1ccc2c(c1)c1cccc3c1c1c(cccc21)cc3	252.316	-8.47542	Aq-n	0.74603	90%<acc.<80%
9136	c1ccc2c(c1)ccc1c2c2ccccc2cc1	228.294	-7.28648	Aq-n	0.825706	90%<acc.<80%
9142	c1cc2c3c(c1)c1cccc4c1c(ccc4)c3ccc2	252.316	-8.61734	Aq-n	0.715675	90%<acc.<80%
9151	c1ccc2c(c1)ccc1c2c2ccccc2s1	234.323	-6.5277	Aq-n	0.969656	90%<acc.<80%
9154	c1ccc2-c3c4c(-c2c1)cccc4ccc3	202.256	-5.93893	Aq-n	0.507064	acc.>90%
9162	c1ccc2c(c1)ccc1c2ccc2c1ccc1ccccc21	278.354	-8.55242	Aq-n	0.710889	90%<acc.<80%
9164	c1ccc2cc3c4ccccc4c4ccccc4c3cc2c1	278.354	-8.35121	Aq-n	0.66386	acc.>90%
9166	c1ccc2c(c1)c1ccccc1c1nc3ccccc3nc21	280.33	-7.0027	Aq-n	1.07514	80%<acc.<70%
9170	c1ccc2c(c1)c1ccccc1c1ccccc21	228.294	-6.76958	Aq-n	0.815682	90%<acc.<80%
9212	c1ccc2c(c1)C=Cc1ccccc1N2	193.249	-5.25489	Aq-n	0.823788	90%<acc.<80%
9214	c1ccc2-c3c(-c2c1)cccc3	152.196	-4.16625	Aq-n	0.752207	90%<acc.<80%
9215	c1ccc2c(c1)cc1ccccc1n2	179.222	-4.00186	Aq-n	1.00521	80%<acc.<70%
9221	c1ccc2c(c1)cn[nH]2	118.139	-1.77036	Aq-n	0.832661	90%<acc.<80%
9224	c1cncc2c1ccs2	135.191	-1.73922	Aq-n	0.716963	90%<acc.<80%
9259	c1ccnnc1	80.09	0.0727527	Aq-n	0.691915	acc.>90%
9263	c1nncnn1	82.066	-0.531163	Aq-n	0.784174	90%<acc.<80%
9294	CC(C(c1ccccc1)O)NC	165.236	-0.481617	Aq-n	0.698324	acc.>90%
9304	c1c(c(=O)c(cn1CC(=O)O)I)I	404.929	-2.79395	Aq-n	0.952348	90%<acc.<80%
9348	c1ccc(cc1)c1c(c(ccc1)C(=O)O)O	214.22	-3.96948	Aq-n	0.843243	90%<acc.<80%
9370	c1c(cc(c(c1I)O)I)[N+](=O)[O-]	390.902	-3.51916	Aq-n	0.856892	90%<acc.<80%
9417	C1CN(CCN1CCCN1c2ccccc2C=Cc2ccccc12)CCO	363.505	-3.95829	Aq-n	1.21094	80%<acc.<70%
9427	c1c(c(=O)[nH]c(=O)n1C1C(C(C(O1)CO)O)O)F	262.193	-0.984537	Aq-n	0.985715	90%<acc.<80%
9445	c1c(cc(c(c1C(=O)O)O)Cl)Cl	207.012	-1.95795	Aq-n	0.802303	90%<acc.<80%
9447	c1cc(c(cc1Cl)C(=O)O)O	172.567	-1.81789	Aq-n	0.662529	acc.>90%
9458	CC(=O)Oc1c(ccc(c1)C(F)(F)F)C(=O)O	248.156	-2.9216	Aq-n	0.786195	90%<acc.<80%
9474	c1c(c(cc(c1F)F)F)F	150.074	-1.95987	Aq-n	0.87172	90%<acc.<80%
9500	c1cc(ncc1C(=O)N)N	137.142	-2.11529	Aq-n	0.79427	90%<acc.<80%
9584	c1ccc(c(c1)N)F	111.119	-0.453944	Aq-n	0.636914	acc.>90%
9594	CC(=O)Nc1cc(ccc1)F	153.156	-1.82855	Aq-n	0.684575	acc.>90%
9595	CC(=O)Nc1cccc(c1)C(F)(F)F	203.163	-2.54706	Aq-n	0.690772	acc.>90%
9601	CC(=O)Nc1ccc(cc1)F	153.156	-1.76057	Aq-n	0.503691	acc.>90%
9603	Cc1ccc(cc1)F	110.131	-1.23972	Aq-n	0.617655	acc.>90%
9604	c1cc(ccc1F)Cl	130.549	-2.06105	Aq-n	0.695352	acc.>90%
9606	Cc1cc(ccc1)F	110.131	-1.17274	Aq-n	0.673994	acc.>90%
9639	C(C(C(C(F)(F)F)(F)F)(F)F)(C(C(F)(F)F)(F)F)(F)F	338.038	-5.30064	Aq-n	1.04633	80%<acc.<70%
9665	C(=C(F)F)F	82.024	-0.904622	Aq-n	0.746868	90%<acc.<80%
9688	c1ccc(cc1)C1=CC(=O)C=CC1=O	184.194	-3.3043	Aq-n	0.822357	90%<acc.<80%
9707	c1ccc(c(c1)O)F	112.103	-0.437567	Aq-n	0.739824	90%<acc.<80%
9723	C1CCC(=NNC(=O)C(=O)NN=C2CCCCC2)CC1	278.356	-3.89988	Aq-n	0.906806	90%<acc.<80%
9731	c1cc(ccc1N)F	111.119	-0.495929	Aq-n	0.720196	90%<acc.<80%
9732	c1cc(ccc1O)F	112.103	-0.342865	Aq-n	0.80433	90%<acc.<80%
9741	c1cc(cc(c1)F)F	114.094	-1.17066	Aq-n	0.714132	90%<acc.<80%
9743	c1cc(cc(c1)F)O	112.103	-0.417848	Aq-n	0.718229	90%<acc.<80%
9746	c1ccnc(c1)F	97.092	0.00317984	Aq-n	0.706325	90%<acc.<80%
9750	C(CC(C(=O)O)N)CNC(=O)N	175.188	-0.372879	Aq-n	0.689403	acc.>90%
9796	c1cc(c(c(c1)F)C(=O)O)F	158.103	-1.58255	Aq-n	0.687438	acc.>90%
9805	c1(c(c(c(c(c1F)F)F)F)F)F	186.054	-2.64359	Aq-n	0.859811	90%<acc.<80%
9825	c1cc(c(cc1[N+](=O)[O-])F)O	157.1	-1.54465	Aq-n	0.718632	90%<acc.<80%
9899	c1ccc(c(c1)C(=O)O)C(F)(F)F	190.12	-2.2685	Aq-n	0.833693	90%<acc.<80%
9935	c1ccc(c(c1)C(=O)O)F	140.113	-1.40612	Aq-n	0.511762	acc.>90%
9956	c1cc(c(nc1)N)N	109.132	-0.328078	Aq-n	0.879449	90%<acc.<80%
9968	c1cc(cc(c1)F)C(=O)O	140.113	-1.55348	Aq-n	0.578823	acc.>90%
9973	c1cc(ccc1C(=O)O)F	140.113	-1.69995	Aq-n	0.693554	acc.>90%
10006	C1C(=O)NC(=O)N1	100.077	0.204936	Aq-n	0.722114	90%<acc.<80%
10163	c1ccc2c(c1)C(=O)c1cc(c(c(c1C2=O)O)CO)O	270.24	-4.01644	Aq-n	1.17217	80%<acc.<70%
10184	c1ccc2c(c1)ccc1-c3c(C(=O)c21)cccc3	230.266	-6.31146	Aq-n	1.03482	80%<acc.<70%
10189	Cc1cc(=O)c2c(cc(cc2o1)OC)O	206.197	-2.73609	Aq-n	0.735975	90%<acc.<80%
10194	Cc1cc(c(c(c1)C)C(=O)O)C	164.204	-2.32791	Aq-n	0.72951	90%<acc.<80%
10205	CC1=CC(=O)c2c(C1=O)cccc2O	188.182	-2.29641	Aq-n	1.07389	80%<acc.<70%
10210	c1ccc(c(c1)c1ccccc1C(=O)O)C(=O)O	242.23	-4.39651	Aq-n	0.950891	90%<acc.<80%
10212	CC(=CCOc1c2c(cc3c1occ3)ccc(=O)o2)C	270.284	-5.27166	Aq-n	0.74955	90%<acc.<80%
10217	COc1c(c2c(cc1)C=C1c3cc4c(cc3CCN1C2)OCO4)OC	337.375	-3.90809	Aq-n	0.958586	90%<acc.<80%
10229	c1ccc2c(c1)cc(c1ccccc21)O	194.233	-4.66811	Aq-n	0.855698	90%<acc.<80%
10232	c1ccc(cc1)c1c(nc([nH]1)c1ccccc1)c1ccccc1	296.373	-6.76771	Aq-n	0.787145	90%<acc.<80%
10236	c1ccc2c(c1)C(=O)C(C2=O)(O)O	178.143	-1.54656	Aq-n	0.778219	90%<acc.<80%
10243	c1ccc2c(c1)c(ccn2)C(=O)O	173.171	-1.967	Aq-n	0.793184	90%<acc.<80%
10256	c1ccc2c(c1)c(c[nH]2)C=O	145.161	-2.21593	Aq-n	0.601532	acc.>90%
10268	c1cocc1C(=O)O	112.084	0.00652367	Aq-n	0.670549	acc.>90%
10271	c1c(cc(c(c1[N+](=O)[O-])N)[N+](=O)[O-])[N+](=O)[O-]	228.12	-3.59954	Aq-n	0.954362	90%<acc.<80%
10273	c1cncc(c1C(=O)O)C(=O)O	167.12	-1.18708	Aq-n	0.79316	90%<acc.<80%
10281	CC1=CC(=O)C(=CC1=O)C(C)C	164.204	-1.62021	Aq-n	0.751966	90%<acc.<80%
10284	c1ccc2c(c1)cc[nH]c2=O	145.161	-1.87616	Aq-n	0.590062	acc.>90%
10305	c1ccc(cc1)c1nc(nc(n1)c1ccccc1)c1ccccc1	309.372	-6.29777	Aq-n	0.97471	90%<acc.<80%
10313	c1ccc(cc1)C(=O)NO	137.138	-0.402634	Aq-n	0.695143	acc.>90%
10322	C1Oc2c(O1)cc(cc2)CO	152.149	-1.47595	Aq-n	0.832859	90%<acc.<80%
10366	c1c(cncc1C(=O)O)C(=O)O	167.12	-1.17836	Aq-n	0.740231	90%<acc.<80%
10367	c1cc(nc(c1)C(=O)O)C(=O)O	167.12	-0.962696	Aq-n	0.719615	90%<acc.<80%
10390	c1ccc(cc1)C#Cc1ccccc1	178.234	-4.67599	Aq-n	0.7134	90%<acc.<80%
10409	C1CCCCCCCC(=O)CCCCCC1	224.388	-6.05367	Aq-n	0.793547	90%<acc.<80%
10422	C1CNC1	57.096	1.01914	Aq-n	0.652907	acc.>90%
10426	C(=O)(OC(Cl)(Cl)Cl)Cl	197.832	-2.18	Aq-n	0.770743	90%<acc.<80%
10435	c1nc(nc(n1)N)N	111.108	-0.375838	Aq-n	0.912045	90%<acc.<80%
10436	Cc1cc(cc(c1)O)O	124.139	-0.736284	Aq-n	0.680266	acc.>90%
10442	C(CO)CO	76.095	0.56286	Aq-n	0.691	acc.>90%
10452	C1CSCCS1	120.242	-1.37588	Aq-n	0.703694	acc.>90%
10457	C(CCCC(=O)O)CCC(=O)O	174.196	-1.31443	Aq-n	0.542693	acc.>90%
10465	CCCCCCCCCCCCCCCCC(=O)O	270.457	-4.65764	Aq-n	1.05451	80%<acc.<70%
10467	CCCCCCCCCCCCCCCCCCCC(=O)O	312.538	-5.48431	Aq-n	1.03475	80%<acc.<70%
10485	CC(C)(C)Br	137.02	-2.01053	Aq-n	0.694675	acc.>90%
10518	CCC1(C(=O)NC(=O)NC1=O)C1=CCCCCC1	250.298	-2.58103	Aq-n	0.769176	90%<acc.<80%
10521	CN(C)c1ccc(cc1)C(c1ccccc1)(c1ccc(cc1)N(C)C)O	346.474	-5.72845	Aq-n	1.08297	80%<acc.<70%
10568	C(=C(I)I)(I)I	531.638	-5.25517	Aq-n	1.56072	acc.<70%
10614	c1ccc(cc1)C(c1ccccc1)c1ccccc1	244.337	-6.76917	Aq-n	0.891281	90%<acc.<80%
10633	CC12CCC(=O)CC1CCC1C2CCC2(C1CCC2(C)O)C	304.474	-4.26031	Aq-n	0.774608	90%<acc.<80%
10639	Cc1cc2c(c(c1)O)C(=O)c1c(C2=O)cc(cc1O)OC	284.267	-4.79377	Aq-n	0.897127	90%<acc.<80%
10662	c1cc(c(cc1Br)C(=O)C(=O)c1c(ccc(c1)Br)O)O	400.022	-5.0987	Aq-n	1.33011	acc.<70%
10680	c1ccc(cc1)c1cc(=O)c2ccccc2o1	222.243	-5.18255	Aq-n	0.8457	90%<acc.<80%
10698	Cc1cc(c(c(c1)C)O)C	136.194	-2.14445	Aq-n	0.59479	acc.>90%
10709	c1cc(c(cc1C(=O)O)[N+](=O)[O-])[N+](=O)[O-]	212.117	-2.17103	Aq-n	0.754049	90%<acc.<80%
10712	C(C1C(C(C(C(O1)OC1C(OC(C(C1O)O)O)CO)O)O)O)O	342.297	0.360826	Aq-n	0.952129	90%<acc.<80%
10714	Cc1cc(c(cc1C)C(=O)O)C	164.204	-2.39486	Aq-n	0.614386	acc.>90%
10737	CN(C)c1ccc(cc1)C(=O)c1ccccc1	225.291	-3.35008	Aq-n	0.837215	90%<acc.<80%
10739	c1ccc(cc1)N(c1ccccc1)N	184.242	-2.58196	Aq-n	0.896561	90%<acc.<80%
10745	CC(=O)Oc1ccccc1C(=O)Oc1ccccc1C(=O)O	300.266	-4.70869	Aq-n	0.741073	90%<acc.<80%
10752	c1ccc2c(c1)cc(c(=O)o2)C(=O)O	190.154	-2.6884	Aq-n	1.11294	80%<acc.<70%
10772	COc1cc2c(cc1)[nH]c(=O)o2	165.148	-2.08591	Aq-n	0.761072	90%<acc.<80%
10777	CC(=O)Nc1ccccc1Cl	169.611	-2.41438	Aq-n	0.65779	acc.>90%
10815	COC(=O)c1cc(c(cc1)O)N	167.164	-1.57353	Aq-n	0.643665	acc.>90%
10816	c1cc(ccc1C(=O)NN)Cl	170.599	-1.03916	Aq-n	0.765347	90%<acc.<80%
10821	C#Cc1ccccc1	102.136	-1.45853	Aq-n	0.689413	acc.>90%
10837	c1ccc(cc1)NC(=O)NN	151.169	-0.942785	Aq-n	0.72827	90%<acc.<80%
10842	c1cc(cc(c1)SSc1cccc(c1)[N+](=O)[O-])[N+](=O)[O-]	308.34	-5.29777	Aq-n	0.944969	90%<acc.<80%
10843	Cc1cc(ccc1)NC(=O)C	149.193	-1.5951	Aq-n	0.719715	90%<acc.<80%
10867	c1ccc(cc1)CSCc1ccccc1	214.333	-4.99801	Aq-n	0.821239	90%<acc.<80%
10871	CC(=O)Nc1ccc(cc1)Cl	169.611	-2.64622	Aq-n	0.632581	acc.>90%
10893	c1cc(ccc1N)I	219.025	-2.47573	Aq-n	0.806435	90%<acc.<80%
10894	c1cc(ccc1O)I	220.009	-2.87984	Aq-n	0.911005	90%<acc.<80%
10913	C[Si]1(O[Si](O[Si](O[Si](O[Si](O1)(C)C)(C)C)(C)C)(C)C)C	370.775	-6.06619	Aq-n	1.17901	80%<acc.<70%
10927	CCCC(=O)N	87.122	0.908204	Aq-n	0.67617	acc.>90%
10931	CC(=CC(=O)O)C	100.117	-0.176814	Aq-n	0.626891	acc.>90%
10935	C1=CC(=O)NC1=O	97.073	0.140827	Aq-n	0.716104	90%<acc.<80%
10943	c1cc(cc(c1)Cl)Cl	147.004	-3.06503	Aq-n	0.53854	acc.>90%
10972	CC(=O)NCC(=O)O	117.104	-0.606972	Aq-n	0.613545	acc.>90%
11005	CCCCCCCCCCCCCC(=O)O	228.376	-4.23639	Aq-n	0.844464	90%<acc.<80%
11006	CCCCCCCCCCCCCCCC	226.448	-6.87357	Aq-n	0.908713	90%<acc.<80%
11011	C(#N)C(Cl)(Cl)Cl	144.388	-1.19825	Aq-n	0.815154	90%<acc.<80%
11020	CC(C)C1(C(=O)NC(=O)NC1=O)CC(=C)Br	289.129	-2.23367	Aq-n	0.804261	90%<acc.<80%
11043	c1cc2c(c(c(cc2S(=O)(=O)O)I)O)nc1	351.121	-3.59076	Aq-n	0.913125	90%<acc.<80%
11056	c1ccc(cc1)C1=C(C(=O)C(=C(C1=O)O)c1ccccc1)O	292.29	-5.78602	Aq-n	1.05987	80%<acc.<70%
11066	COc1c(c2c(cc1)cc1-c3cc4c(cc3CCn1c2=O)OCO4)OC	351.358	-3.57258	Aq-n	1.01181	80%<acc.<70%
11074	CN1C(=O)c2ccccc2C1=O	161.16	-2.24364	Aq-n	0.754194	90%<acc.<80%
11082	CC1(C(N2C(S1)C(C2=O)N)C(=O)O)C	216.262	-1.54167	Aq-n	0.843177	90%<acc.<80%
11087	c1ccc(c(c1)C(=O)O)[N+](=O)[O-]	167.12	-1.67545	Aq-n	0.69935	acc.>90%
11092	CC(=O)c1c(cc(cc1)OC)O	166.176	-1.65279	Aq-n	0.671396	acc.>90%
11107	c1cnccc1c1ccncc1	156.188	-1.81929	Aq-n	0.904096	90%<acc.<80%
11112	c1cc(cnc1)C(=O)NN	137.142	-0.430578	Aq-n	0.952605	90%<acc.<80%
11120	COC(=O)C(=O)OC	118.088	0.302706	Aq-n	0.693794	acc.>90%
11137	c1cc(cc(c1)O)[N+](=O)[O-]	139.11	-1.12446	Aq-n	0.542302	acc.>90%
11146	CCCCCCCCCCCCCCCCCC(=O)OCC(COC(=O)CCCCCCCCCCCCCCCCC)OC(=O)CCCCCCCCCCCCCCCCC	891.501	-6.01984	Aq-w	3.02109	acc.<70%
11147	CCCCCCCCCCCCCCCC(=O)OCC(COC(=O)CCCCCCCCCCCCCCC)OC(=O)CCCCCCCCCCCCCCC	807.339	-7.74026	Aq-w	2.15007	acc.<70%
11148	CCCCCCCCCCCCCC(=O)OCC(COC(=O)CCCCCCCCCCCCC)OC(=O)CCCCCCCCCCCCC	723.177	-6.74125	Aq-n	0.929448	90%<acc.<80%
11163	C(C(=O)NCC(=O)O)N	132.119	-0.274516	Aq-n	0.75522	90%<acc.<80%
11174	C(=N[N+](=O)[O-])(N)N	104.069	-1.46079	Aq-n	1.12778	80%<acc.<70%
11205	C(Br)(Br)(Br)Br	331.627	-2.93612	Aq-n	1.16069	80%<acc.<70%
11287	Cc1c2c(cccc2ccc1)C	156.228	-4.57308	Aq-n	0.597527	acc.>90%
11288	c1cc(c(c(c1)C(=O)O)C(=O)O)C(=O)O	210.141	-1.15494	Aq-n	0.669714	acc.>90%
11289	COc1ccc(cc1)C(=C(c1ccc(cc1)OC)Cl)c1ccc(cc1)OC	380.871	-6.7597	Aq-n	0.756311	90%<acc.<80%
11298	Cc1c(c(ccc1)[N+](=O)[O-])N	152.153	-2.09838	Aq-n	0.710391	90%<acc.<80%
11306	Cc1c2cccc(c2ccc1)C	156.228	-4.74336	Aq-n	0.526712	acc.>90%
11323	c1ccc(cc1)C(c1ccccc1)OC(c1ccccc1)c1ccccc1	350.461	-6.11183	Aq-n	1.34453	acc.<70%
11325	c1ccc2c(c1)C(=O)N(C2=O)CCBr	254.083	-2.81121	Aq-n	0.694969	acc.>90%
11341	c1ccc(c(c1)[N+](=O)[O-])Br	202.007	-2.57609	Aq-n	0.66641	acc.>90%
11365	CC(=O)N(c1ccccc1)Cl	169.611	-2.22985	Aq-n	0.752356	90%<acc.<80%
11371	c1ccc(c(c1)C(=O)O)Nc1ccccc1C(=O)O	257.245	-4.01297	Aq-n	0.866581	90%<acc.<80%
11374	c1cc2c(ccc(c2)O)nc1	145.161	-2.07113	Aq-n	0.696703	acc.>90%
11375	c1ccc2c(c1)cc(cn2)N	144.177	-1.99091	Aq-n	0.66841	acc.>90%
11387	Cc1cc2c(cc1)cc(cc2)C	156.228	-4.81754	Aq-n	0.506105	acc.>90%
11397	c1cc(cc2c1ccc(c2)O)O	160.172	-2.59924	Aq-n	0.692663	acc.>90%
11414	c1ccc(c(c1)Br)Br	235.906	-2.88816	Aq-n	0.961159	90%<acc.<80%
11417	Cc1c(cncc1)C	107.156	-0.30249	Aq-n	0.52788	acc.>90%
11432	c1nncn1N	84.082	0.192442	Aq-n	0.785113	90%<acc.<80%
11439	C1CC(=O)NC1=O	99.089	0.383362	Aq-n	0.49837	acc.>90%
11441	c1cc(c(cc1[N+](=O)[O-])[N+](=O)[O-])Br	247.004	-3.50698	Aq-n	0.830054	90%<acc.<80%
11464	c1cc(ccc1C(=O)O)Br	201.019	-3.39174	Aq-n	0.568125	acc.>90%
11466	c1cc(ccc1[N+](=O)[O-])Br	202.007	-2.95102	Aq-n	0.778983	90%<acc.<80%
11470	CC(=O)c1ccc(cc1)C(=O)O	164.16	-1.88012	Aq-n	0.983301	90%<acc.<80%
11485	c1ccc(cc1)NC(=O)CCl	169.611	-2.48535	Aq-n	0.737271	90%<acc.<80%
11487	c1ccc(cc1)Nc1ccccc1	169.227	-3.5188	Aq-n	0.718149	90%<acc.<80%
11493	CC(=O)Nc1cc(ccc1)Cl	169.611	-2.7821	Aq-n	0.701613	acc.>90%
11500	CC(=O)NCc1ccccc1	149.193	-1.41322	Aq-n	0.877248	90%<acc.<80%
11505	Cc1ccc(cc1)CO	122.167	-1.01738	Aq-n	0.618434	acc.>90%
11506	c1cc(ccc1CO)CO	138.166	-0.805628	Aq-n	0.762008	90%<acc.<80%
11526	Cc1cnc(cc1)C	107.156	-0.29796	Aq-n	0.627282	acc.>90%
11565	Cc1cc(cnc1)C	107.156	-0.308935	Aq-n	0.695012	acc.>90%
11575	c1ccc(cc1)I	204.01	-3.00151	Aq-n	0.527311	acc.>90%
11579	CC(=O)CCC(=O)O	116.116	0.0770095	Aq-n	0.615706	acc.>90%
11595	CCCCNC(=O)N	116.164	-0.409771	Aq-n	0.887111	90%<acc.<80%
11617	C=CCSCC=C	114.213	-2.3731	Aq-n	0.668785	acc.>90%
11660	CC(C)(Cl)Cl	112.987	-1.60977	Aq-n	0.632332	acc.>90%
11688	CC([N+](=O)[O-])([N+](=O)[O-])[N+](=O)[O-]	165.061	-1.30226	Aq-n	0.896158	90%<acc.<80%
11701	CC(C)(CC(=O)O)C(=O)O	146.142	0.356834	Aq-n	0.652462	acc.>90%
11702	CCC(CC)(CC)O	116.204	-0.919616	Aq-n	0.528836	acc.>90%
11719	CNC(=O)N	74.083	0.728936	Aq-n	0.658475	acc.>90%
11737	CN(C)C(=O)N	88.11	0.217583	Aq-n	0.637035	acc.>90%
11741	c1cc(cc(c1)S(=O)(=O)c1cccc(c1)N)N	248.307	-2.92181	Aq-n	0.789317	90%<acc.<80%
11742	CC(C)(c1ccccc1)c1ccc(cc1)O	212.292	-4.27869	Aq-n	0.725634	90%<acc.<80%
11756	CCC(C(=O)O)C(=O)O	132.115	0.0531713	Aq-n	0.688095	acc.>90%
11761	Cc1c(c(ccc1)[N+](=O)[O-])[N+](=O)[O-]	182.135	-2.49439	Aq-n	0.744424	90%<acc.<80%
11762	c1ccc2c(c1)ccc(c2c1c(ccc2ccccc12)O)O	286.33	-6.84646	Aq-n	1.07288	80%<acc.<70%
11763	Cc1c(c(c(cc1)[N+](=O)[O-])[N+](=O)[O-])[N+](=O)[O-]	227.132	-2.79746	Aq-n	0.807327	90%<acc.<80%
11767	c1ccc2c(c1)cc1ccccc1c2[N+](=O)[O-]	223.231	-5.20941	Aq-n	0.898719	90%<acc.<80%
11770	c1(c(c(c(c(c1F)F)F)F)F)C(=O)O	212.073	-2.48099	Aq-n	1.03408	80%<acc.<70%
11771	Cc1c(c(c(c(c1[N+](=O)[O-])C)[N+](=O)[O-])C)[N+](=O)[O-]	255.186	-3.0342	Aq-n	1.00076	80%<acc.<70%
11775	c1ccc(cc1)N(c1ccccc1)c1ccccc1	245.325	-6.91413	Aq-n	0.772036	90%<acc.<80%
11776	c1ccc(cc1)P(c1ccccc1)c1ccccc1	262.292	-6.17403	Aq-n	0.779228	90%<acc.<80%
11779	c1cc2c(c(c1)[N+](=O)[O-])C(=O)NC2=O	192.13	-1.33919	Aq-n	0.761744	90%<acc.<80%
11782	Cc1c(c(ccc1)C(=O)O)C	150.177	-2.0615	Aq-n	0.659341	acc.>90%
11787	c1ccc2c(c1)c(ccc2Cl)O	178.618	-3.39859	Aq-n	0.87155	90%<acc.<80%
11789	c1ccc2c(c1)cccc2c1cccc2ccccc12	254.332	-7.24966	Aq-n	0.902591	90%<acc.<80%
11800	c1ccc2c(c1)c(c1ccccc1c2Cl)Cl	247.124	-6.82251	Aq-n	0.917906	90%<acc.<80%
11802	c1ccc2c(c1)c(cc(c2O)[N+](=O)[O-])[N+](=O)[O-]	234.167	-3.29729	Aq-n	0.909318	90%<acc.<80%
11805	c1ccc(cc1)Cn1c(=O)n(c(=O)n(c1=O)Cc1ccccc1)Cc1ccccc1	399.45	-4.22482	Aq-n	1.15718	80%<acc.<70%
11812	c1cc(c(c(c1)C(=O)O)O)C(=O)O	182.131	-1.8168	Aq-n	0.7373	90%<acc.<80%
11813	Cc1c(cccc1[N+](=O)[O-])[N+](=O)[O-]	182.135	-2.54675	Aq-n	0.737448	90%<acc.<80%
11814	c1cc(c(c(c1)[N+](=O)[O-])Cl)[N+](=O)[O-]	202.553	-2.6963	Aq-n	0.757755	90%<acc.<80%
11830	c1cc2c(c(c1)[N+](=O)[O-])nccc2	174.159	-1.93982	Aq-n	0.8722	90%<acc.<80%
11845	c1cc(c(c(c1)I)I)I	455.802	-5.23991	Aq-n	0.942432	90%<acc.<80%
11852	c1(c(c(c(c(c1Br)Br)Br)Br)Br)O	488.593	-8.49859	Aq-n	1.15326	80%<acc.<70%
11859	c1c(cc(c(c1Cl)Cl)Cl)O	197.448	-3.30863	Aq-n	0.83375	90%<acc.<80%
11862	c1c(cc(c(c1I)O)I)I	471.801	-4.19461	Aq-n	1.41297	acc.<70%
11883	Cc1cc(c(cc1)[N+](=O)[O-])[N+](=O)[O-]	182.135	-2.64596	Aq-n	0.720068	90%<acc.<80%
11888	c1ccc(c(c1)CC#N)[N+](=O)[O-]	162.148	-2.04087	Aq-n	0.735956	90%<acc.<80%
11897	Cc1cc(c(cc1)C(=O)O)C	150.177	-2.06577	Aq-n	0.660455	acc.>90%
11899	c1cc(c(cc1Cl)Cl)[N+](=O)[O-]	192.001	-3.77078	Aq-n	0.757491	90%<acc.<80%
11900	c1cc(c(cc1Cl)O)[N+](=O)[O-]	173.555	-2.74645	Aq-n	0.731553	90%<acc.<80%
11907	c1ccc(c(c1)C#N)O	119.123	-0.911274	Aq-n	0.652417	acc.>90%
11914	c1ccc(cc1)C(C(=O)O)O	152.149	-0.239271	Aq-n	0.758499	90%<acc.<80%
11915	c1ccc(cc1)C(=O)C(=O)O	150.133	-1.31905	Aq-n	0.745722	90%<acc.<80%
11916	CN(C)C(=O)c1ccccc1	149.193	-1.51626	Aq-n	0.716476	90%<acc.<80%
11921	c1ccc(c(c1)CCl)[N+](=O)[O-]	171.583	-2.54889	Aq-n	0.581671	acc.>90%
11930	c1ccc(cc1)c1cc(cc(c1)c1ccccc1)c1ccccc1	306.408	-6.94001	Aq-n	0.819507	90%<acc.<80%
11941	Cc1ccc(cc1)c1ccc(cc1)C	182.266	-5.46141	Aq-n	0.774798	90%<acc.<80%
11942	CC(=O)Nc1ccc(cc1)c1ccc(cc1)NC(=O)C	268.316	-4.32385	Aq-n	0.828146	90%<acc.<80%
11954	CNC(=O)c1ccccc1	135.166	-0.851985	Aq-n	0.652342	acc.>90%
11962	Cc1ccc(cc1)OC(=O)c1ccccc1	212.248	-4.0724	Aq-n	0.754068	90%<acc.<80%
11984	Cc1nc2ccccc2[nH]1	132.166	-1.96677	Aq-n	0.709732	90%<acc.<80%
11988	c1ccc2c(c1)nc(s2)NN	165.221	-1.70521	Aq-n	0.740173	90%<acc.<80%
11992	c1ccc(c(c1)N)Br	172.025	-1.67206	Aq-n	0.620356	acc.>90%
11995	c1ccc(c(c1)N)I	219.025	-1.75695	Aq-n	0.819876	90%<acc.<80%
12008	Cc1cc(c(cc1)Cl)O	142.585	-1.83711	Aq-n	0.642854	acc.>90%
12009	Cn1ccc(=O)[nH]c1=O	126.115	-0.935984	Aq-n	0.817645	90%<acc.<80%
12011	C1=C(C(=O)C=C(C1=O)Cl)Cl	176.986	-1.94058	Aq-n	1.03122	80%<acc.<70%
12025	C1CC(=O)NC1	85.106	0.626521	Aq-n	0.631239	acc.>90%
12032	c1cc(c(cc1[N+](=O)[O-])C(=O)O)N	182.135	-2.12789	Aq-n	0.645241	acc.>90%
12035	CC(=O)NC(CS)C(=O)O	163.198	-0.376449	Aq-n	0.695394	acc.>90%
12054	c1cc(ccc1C(=O)O)P(=O)(O)O	202.102	-1.95403	Aq-n	0.918402	90%<acc.<80%
12062	c1c(cc(cc1N)N)C(=O)O	152.153	-1.67125	Aq-n	0.74052	90%<acc.<80%
12068	c1c(cc(cc1[N+](=O)[O-])[N+](=O)[O-])N	183.123	-3.34289	Aq-n	0.959076	90%<acc.<80%
12076	c1cc(c(cc1[N+](=O)[O-])N)C(=O)O	182.135	-2.14442	Aq-n	0.777714	90%<acc.<80%
12078	c1cc(cc(c1)[N+](=O)[O-])CCl	171.583	-2.47425	Aq-n	0.589455	acc.>90%
12081	COC(=O)c1ccc(cc1)Br	215.046	-2.82184	Aq-n	0.744318	90%<acc.<80%
12082	COC(=O)c1ccc(cc1)N	151.165	-1.5899	Aq-n	0.499956	acc.>90%
12083	COC(=O)c1ccc(cc1)[N+](=O)[O-]	181.147	-2.3609	Aq-n	0.776538	90%<acc.<80%
12084	c1cc(ccc1C(=O)N)Cl	155.584	-1.92598	Aq-n	0.637804	acc.>90%
12085	c1cc(ccc1C(=O)O)I	248.019	-3.99787	Aq-n	0.693244	acc.>90%
12091	c1cc(ccc1C(=O)N)[N+](=O)[O-]	166.136	-2.46706	Aq-n	0.900293	90%<acc.<80%
12092	CN(C)c1ccc(cc1)C(=O)O	165.192	-2.1414	Aq-n	0.696669	acc.>90%
12110	c1ccc(cc1)Oc1ccc(cc1)[N+](=O)[O-]	215.208	-4.17151	Aq-n	0.724496	90%<acc.<80%
12111	c1cc(ccc1Cc1ccc(cc1)O)O	200.237	-3.3315	Aq-n	0.953418	90%<acc.<80%
12116	c1ccc(cc1)CS(=O)Cc1ccccc1	230.332	-4.67368	Aq-n	0.998618	90%<acc.<80%
12117	CC(=Nc1ccccc1)Nc1ccccc1	210.28	-3.87034	Aq-n	0.735878	90%<acc.<80%
12123	CC(=O)Nc1cc(ccc1)Br	214.062	-2.82254	Aq-n	0.721305	90%<acc.<80%
12124	CC(=O)Nc1cc(ccc1)O	151.165	-1.4028	Aq-n	0.767952	90%<acc.<80%
12125	c1cc(cc(c1)[N+](=O)[O-])CC#N	162.148	-2.07875	Aq-n	0.666233	acc.>90%
12132	c1ccc(cc1)Cc1nc2ccccc2[nH]1	208.264	-4.36713	Aq-n	0.700371	acc.>90%
12136	c1ccc(cc1)COC(=O)N	151.165	-1.47172	Aq-n	0.979522	90%<acc.<80%
12148	Cc1ccc(cc1)NC(=O)N	150.181	-1.9078	Aq-n	0.946033	90%<acc.<80%
12150	CCOc1ccc(cc1)O	138.166	-1.72784	Aq-n	0.648225	acc.>90%
12173	c1cc(ccc1C=O)C=O	134.134	-1.60708	Aq-n	0.853782	90%<acc.<80%
12208	c1cc(ccc1I)I	329.906	-4.69935	Aq-w	0.960619	90%<acc.<80%
12223	C(CF)F	66.05	-0.711292	Aq-n	0.795383	90%<acc.<80%
12224	C(CI)I	281.862	-2.70759	Aq-n	0.82225	90%<acc.<80%
12229	C(=O)NN	60.056	0.940872	Aq-n	0.792082	90%<acc.<80%
12230	CCSC	76.164	-0.971799	Aq-n	0.72828	90%<acc.<80%
12232	CSSC	94.204	-1.51728	Aq-n	0.487261	acc.>90%
12254	CCNC(=O)N	88.11	0.334777	Aq-n	0.780715	90%<acc.<80%
12272	c1cc(cc(c1)I)O	220.009	-2.43389	Aq-n	0.784597	90%<acc.<80%
12275	c1cc(cc(c1)CCl)CCl	175.058	-3.25224	Aq-n	0.751599	90%<acc.<80%
12276	c1cc(cc(c1)C#N)C#N	128.134	-1.45481	Aq-n	0.798679	90%<acc.<80%
12280	c1c(cc(cc1Br)Br)O	251.905	-2.7088	Aq-n	0.917979	90%<acc.<80%
12282	c1c(cc(cc1I)I)I	455.802	-5.20127	Aq-n	1.36212	acc.<70%
12290	c1c[nH]ccc1=O	95.101	0.112829	Aq-n	0.742602	90%<acc.<80%
12298	CCCCC(=O)N	101.149	-0.070062	Aq-n	0.631905	acc.>90%
12303	CCCNC(=O)N	102.137	-0.11086	Aq-n	0.796396	90%<acc.<80%
12364	C(CCC(=O)N)CC(=O)N	144.174	-0.442201	Aq-n	0.750782	90%<acc.<80%
12374	C(CCCO)CCO	118.176	0.0326197	Aq-n	0.615265	acc.>90%
12381	C(CCCO)CCCO	132.203	-0.240856	Aq-n	0.704705	acc.>90%
12404	CCCCCCCCCCCCCCCCCCCCO	298.555	-6.18914	Aq-n	1.02702	80%<acc.<70%
12418	C(C(Cl)(Cl)Cl)Cl	167.85	-2.10189	Aq-n	0.546328	acc.>90%
12424	c1ccc(cc1)C(c1ccccc1)(c1ccccc1)c1ccccc1	320.435	-7.20675	Aq-n	1.04651	80%<acc.<70%
12435	CNC(=O)N(C)C	102.137	0.0420799	Aq-n	0.754705	90%<acc.<80%
12437	CN(C)C(=O)N(C)C	116.164	0.090925	Aq-n	0.696713	acc.>90%
12439	Cc1c(c(ccc1)C)C(=O)O	150.177	-2.21905	Aq-n	0.68154	acc.>90%
12471	c1c(cc(c(c1Cl)N)Cl)Cl	196.464	-3.65604	Aq-n	0.546588	acc.>90%
12473	c1c[nH]c(c1)C(=O)O	111.1	-0.567853	Aq-n	0.650942	acc.>90%
12475	C1CCC2=C(C1)C(=O)OC2=O	152.149	-1.76844	Aq-n	0.855437	90%<acc.<80%
12480	c1ccc(cc1)n1cccc1	143.189	-2.61051	Aq-n	0.753473	90%<acc.<80%
12481	c1cc(c(cc1Cl)C=O)O	156.568	-2.09133	Aq-n	0.701831	acc.>90%
12486	c1c(c(cc(c1Br)Br)Br)Br	393.698	-6.96327	Aq-n	1.23548	80%<acc.<70%
12512	CCOC(C)(C)C	102.177	-1.12206	Aq-n	0.585192	acc.>90%
12530	CCCCCCCCCCCCC(=O)O	214.349	-3.76592	Aq-n	0.888701	90%<acc.<80%
12549	c1ccc(cc1)c1ccccc1c1ccccc1c1ccccc1	306.408	-7.01361	Aq-n	0.863945	90%<acc.<80%
12560	CCC1C(C(C(C(=O)C(CC(C(C(C(C(C(=O)O1)C)OC1CC(C(C(O1)C)O)(C)OC)C)OC1C(C(CC(O1)C)N(C)C)O)(C)O)C)C)O)(C)O	733.937	-3.17476	Aq-n	1.01385	80%<acc.<70%
12569	c1ccc(cc1)C(=O)SSC(=O)c1ccccc1	274.366	-5.46654	Aq-n	0.853164	90%<acc.<80%
12574	c1cc(cc(c1)I)[N+](=O)[O-]	249.007	-2.8938	Aq-n	0.838272	90%<acc.<80%
12577	c1c(oc(c1)[N+](=O)[O-])C(=O)O	157.081	-1.2364	Aq-n	0.793157	90%<acc.<80%
12591	CCCCCCCCCCCCCCCCCCC(=O)O	298.511	-5.29832	Aq-n	1.00748	80%<acc.<70%
12647	C(CO)C(C(=O)O)N	119.12	0.0809596	Aq-n	0.600976	acc.>90%
12660	C(=NN=O)(N)N	88.07	0.0301074	Aq-n	1.08274	80%<acc.<70%
12679	CN(C)P(=O)(N(C)C)N(C)C	179.204	-0.023267	Aq-n	0.886604	90%<acc.<80%
12690	C[As](C)C#N	131.01	0.184082	Aq-n	0.677657	acc.>90%
12696	CC(C)(C)P(=O)C(C)(C)C	162.213	-3.53799	Aq-n	0.803537	90%<acc.<80%
12733	CCSCCCl	124.636	-2.11372	Aq-n	0.651442	acc.>90%
12749	Cc1ncc[nH]1	82.106	0.297352	Aq-n	0.746204	90%<acc.<80%
12753	c1cc[n+](cc1)[O-]	95.101	0.0449653	Aq-n	0.794487	90%<acc.<80%
12763	CC(C)C1CCCCC1	126.243	-4.56237	Aq-n	0.64567	acc.>90%
12767	C1(=C(C(C1(F)F)(F)F)F)F	162.032	-2.62601	Aq-n	0.828308	90%<acc.<80%
12771	C1=C(C(=O)C(=CC1=O)Cl)Cl	176.986	-2.25396	Aq-n	0.933966	90%<acc.<80%
12799	C1CCC2(CC1)C(=O)NC(=O)N2	168.196	-1.08645	Aq-n	0.891044	90%<acc.<80%
12802	CC(=O)c1c[nH]c2ccccc12	159.188	-2.60884	Aq-n	0.682475	acc.>90%
12837	C1CCC(CC1)C(=O)c1ccccc1	188.27	-3.98366	Aq-n	0.642509	acc.>90%
12840	C1Oc2c(O1)cc(c(c2)C=O)[N+](=O)[O-]	195.13	-1.70474	Aq-n	0.708143	90%<acc.<80%
12854	c1ccc(cc1)c1cc(ccc1)C(=O)O	198.221	-4.02252	Aq-n	0.942336	90%<acc.<80%
12856	c1ccc2c(c1)nc(s2)c1ccccn1	212.277	-3.74462	Aq-n	1.05655	80%<acc.<70%
12869	Cc1c(c(c(c(n1)Cl)C#N)COC)[N+](=O)[O-]	241.634	-2.44705	Aq-n	0.894993	90%<acc.<80%
12875	c1cc(ccc1N)SSc1ccc(cc1)N	248.376	-3.61943	Aq-n	1.07873	80%<acc.<70%
12884	c1ccc(cc1)N1c2ccccc2C(=O)C1=O	223.231	-4.6428	Aq-n	1.03712	80%<acc.<70%
12888	c1ccc(cc1)c1nnc(o1)c1ccccc1	222.247	-4.59198	Aq-n	1.0493	80%<acc.<70%
12890	c1ccc(cc1)C(=O)C(C(=O)c1ccccc1)Br	303.155	-4.95618	Aq-n	0.849463	90%<acc.<80%
12901	COP(=S)(OC)SCN1C(=O)c2ccccc2C1=O	317.328	-4.07816	Aq-n	0.497095	acc.>90%
12902	CC(C)(C)c1cc(c(c(c1)C(C)(C)C)O)C(C)(C)C	262.437	-5.61561	Aq-n	0.838758	90%<acc.<80%
12932	CC(C)OP(=S)(OC(C)C)SCCNS(=O)(=O)c1ccccc1	397.524	-4.26462	Aq-n	0.767512	90%<acc.<80%
12957	CC(C)(C)C(=O)N	101.149	0.374176	Aq-n	0.722009	90%<acc.<80%
12985	CC(=O)NC(C)(C)C	115.176	-0.238446	Aq-n	0.621796	acc.>90%
13018	Cc1ccc(cc1)C#C	116.163	-2.14228	Aq-n	0.7592	90%<acc.<80%
13021	Cc1cc(nc(n1)N)C	123.159	-1.49971	Aq-n	0.942681	90%<acc.<80%
13040	c1(c(c(c(c(c1F)F)F)F)F)N	183.079	-2.2854	Aq-n	0.915694	90%<acc.<80%
13041	c1(c(c(c(c(c1F)F)F)F)F)O	184.063	-2.0773	Aq-n	0.999819	90%<acc.<80%
13068	Cc1c2ccccc2cc2ccccc12	192.261	-5.88179	Aq-n	0.658909	acc.>90%
13076	Cc1c2ccccc2c(c2ccccc12)C	206.288	-6.10394	Aq-n	0.715077	90%<acc.<80%
13085	c1ccc(cc1)C(=O)NNC(=O)c1ccccc1	240.262	-3.41599	Aq-n	0.671175	acc.>90%
13097	c1ccc(cc1)P(=O)(c1ccccc1)c1ccccc1	278.291	-5.01957	Aq-n	1.12196	80%<acc.<70%
13099	COC(=O)c1ccc(cc1)c1ccc(cc1)C(=O)OC	270.284	-4.97046	Aq-n	0.936307	90%<acc.<80%
13138	CCCCP(=O)(CCCC)CCCC	218.321	-6.24239	Aq-n	0.998448	90%<acc.<80%
13218	c1cc(ccc1S(=O)(=O)N)I	283.09	-2.00181	Aq-n	0.783352	90%<acc.<80%
13224	Cc1nc2c(cccc2O)cc1	159.188	-2.55575	Aq-n	0.754985	90%<acc.<80%
13225	Cn1c(=O)n(c(=O)n(c1=O)C)C	171.156	-2.05489	Aq-n	1.04042	80%<acc.<70%
13231	c1c(cc(c(c1Br)N)Br)[N+](=O)[O-]	295.918	-2.77807	Aq-n	0.878113	90%<acc.<80%
13254	c1ccc(cc1)Oc1ccc(cc1)O	186.21	-3.31201	Aq-n	0.799811	90%<acc.<80%
13269	c1ccc(c(c1)c1nc2ccccc2o1)O	211.22	-4.60756	Aq-n	0.860142	90%<acc.<80%
13286	C(CO)n1c(=O)n(c(=O)n(c1=O)CCO)CCO	261.234	0.2046	Aq-n	1.50931	acc.<70%
13327	CC(=O)OC1CCC2C1(CCC1C2CCC2=C(C(=O)CCC12C)Cl)C	364.913	-5.48236	Aq-n	0.779923	90%<acc.<80%
13336	c1cc(c(cc1C(F)(F)F)[N+](=O)[O-])SSc1c(cc(cc1)C(F)(F)F)[N+](=O)[O-]	444.334	-7.06812	Aq-n	1.19142	80%<acc.<70%
13387	CN1CCCC1=O	99.133	0.642794	Aq-n	0.697171	acc.>90%
13391	c1ccc(c(c1)C#N)Cl	137.569	-2.38414	Aq-n	0.652241	acc.>90%
13394	c1cc(cc(c1)O)C#N	119.123	-1.22884	Aq-n	0.811953	90%<acc.<80%
13396	c1cc(ccc1C#N)N	118.139	-1.19283	Aq-n	0.556772	acc.>90%
13397	c1cc(ccc1CO)Cl	142.585	-1.59998	Aq-n	0.703213	acc.>90%
13401	c1cc(c(nc1)C(=O)O)O	139.11	-1.09648	Aq-n	0.642935	acc.>90%
13404	c1cc(c(cc1Cl)Cl)C=O	175.014	-3.86813	Aq-n	0.861046	90%<acc.<80%
13414	Cc1cc2c(cc1)nc(cc2)C	157.216	-2.628	Aq-n	0.844567	90%<acc.<80%
13419	COc1nc(nc(n1)OC)OC	171.156	-1.42737	Aq-n	0.967863	90%<acc.<80%
13436	c1ccc(cc1)SSc1ccccc1	218.346	-5.46569	Aq-n	0.840258	90%<acc.<80%
13438	Cc1cc2ccccc2c2ccccc12	192.261	-5.60138	Aq-n	0.713698	90%<acc.<80%
13439	c1ccc(cc1)c1nc2ccccc2s1	211.289	-5.16792	Aq-n	0.897695	90%<acc.<80%
13478	CCOC(=O)c1nc(nc(n1)C(=O)OCC)C(=O)OCC	297.267	-2.65784	Aq-n	1.14061	80%<acc.<70%
13529	C(C(F)(F)F)(C(F)(F)F)O	168.036	-2.26565	Aq-n	0.804778	90%<acc.<80%
13602	Cc1cccc[n+]1[O-]	109.128	-0.30923	Aq-n	0.741727	90%<acc.<80%
13615	c1(nc(nc(n1)Cl)Cl)N	164.983	-1.97409	Aq-n	0.799302	90%<acc.<80%
13624	c1ccc2c(c1)[nH]c(n2)N	133.154	-1.80646	Aq-n	0.729709	90%<acc.<80%
13625	c1ccc2c(c1)[nH]c(=O)s2	151.19	-1.97019	Aq-n	0.771974	90%<acc.<80%
13639	C1CN=C(N1)c1ccccc1	146.193	-1.74407	Aq-n	0.895623	90%<acc.<80%
13655	c1cc(c(cc1C#N)[N+](=O)[O-])Cl	182.566	-2.6863	Aq-n	0.812631	90%<acc.<80%
13662	c1ccc(cc1)N1C(=O)C=CC1=O	173.171	-1.99254	Aq-n	0.831742	90%<acc.<80%
13664	C1CCc2c(C1)c1ccccc1[nH]2	171.243	-3.66484	Aq-n	0.743121	90%<acc.<80%
13679	c1ccc(cc1)S(=O)c1ccccc1	202.278	-3.8438	Aq-n	1.24949	80%<acc.<70%
13693	c1ccc(cc1)[Si](c1ccccc1)(O)O	216.312	-3.51623	Aq-n	1.05683	80%<acc.<70%
13697	C1CCC(CC1)N(C1CCCCC1)N=O	210.321	-4.10103	Aq-n	0.782138	90%<acc.<80%
13709	COc1nn(c(=O)s1)CSP(=S)(OC)OC	302.339	-3.09188	Aq-n	0.531636	acc.>90%
13818	CP(=O)(O)O	96.022	0.338743	Aq-n	0.742608	90%<acc.<80%
13826	C(=O)(C(=O)NN)NN	118.096	-0.639544	Aq-n	0.901387	90%<acc.<80%
13849	CCCCCCCCCCCCCCC(=O)O	242.403	-4.83643	Aq-n	0.911086	90%<acc.<80%
13854	c1c[nH]c(c1)C=O	95.101	-0.183759	Aq-n	0.741518	90%<acc.<80%
13857	Cc1cc[n+](cc1)[O-]	109.128	-0.0721175	Aq-n	0.67919	acc.>90%
13888	CC(=O)c1ccc(cc1)C(=O)C	162.188	-2.20815	Aq-n	0.779951	90%<acc.<80%
13895	CC(C)(C)c1ccc(cc1)C(C)(C)C	190.33	-4.67369	Aq-n	0.828334	90%<acc.<80%
13898	c1ccc2c(c1)c1ccccc1s2=O	200.262	-4.26409	Aq-n	1.09691	80%<acc.<70%
13906	CCN(CC)C(=O)Nc1ccccc1	192.262	-2.48518	Aq-n	0.692276	acc.>90%
13908	c1ccc2c(-c3ccccc3S2(=O)=O)c1	216.261	-4.84524	Aq-n	1.0479	80%<acc.<70%
13918	c1ccc(cc1)C(=O)Nc1ccccc1Cl	231.682	-4.53034	Aq-n	0.691893	acc.>90%
13925	CNc1c(cc(cc1)Cl)C(=O)c1ccccc1	245.709	-4.66243	Aq-n	0.81829	90%<acc.<80%
13926	c1ccc(cc1)c1nc2ccccc2c(=O)o1	223.231	-5.08809	Aq-n	0.755104	90%<acc.<80%
13956	Cc1ccc(cc1)P(c1ccc(cc1)C)c1ccc(cc1)C	304.373	-6.42828	Aq-n	0.915921	90%<acc.<80%
13971	c1cc(ccc1c1nnc(o1)c1ccc(cc1)[N+](=O)[O-])[N+](=O)[O-]	312.241	-4.73044	Aq-n	1.00697	80%<acc.<70%
13976	c1ccc2c(c1)c(=O)c1cc3c(cc1[nH]2)c(=O)c1ccccc1[nH]3	312.328	-7.27173	Aq-n	1.2844	acc.<70%
14017	C(N)P(=O)(O)O	111.037	0.399322	Aq-n	0.691486	acc.>90%
14039	CC(=O)NN	74.083	0.880282	Aq-n	0.764271	90%<acc.<80%
14052	CCC(CO)NCCNC(CC)CO	204.314	-0.200524	Aq-n	1.00961	80%<acc.<70%
14079	CC(=O)c1ccc[nH]1	109.128	-0.738713	Aq-n	0.638154	acc.>90%
14080	c1c([nH]cn1)C(=O)O	112.088	-0.33616	Aq-n	0.693598	acc.>90%
14098	C=Cc1ccc(cc1)C(=O)O	148.161	-2.58975	Aq-n	0.680486	acc.>90%
14099	COc1nc(nc(=O)[nH]1)OC	157.129	-2.01113	Aq-n	0.732457	90%<acc.<80%
14127	CCCCCCOC(=O)c1ccc(cc1)O	222.284	-3.54921	Aq-n	0.640074	acc.>90%
14129	c1cc(ccc1Cc1ccncc1)[N+](=O)[O-]	214.224	-3.36498	Aq-n	0.995741	90%<acc.<80%
14161	c1ccc(cc1)NC1=C(C(=O)c2ccccc2C1=O)Cl	283.714	-5.14847	Aq-n	0.82022	90%<acc.<80%
14182	B(Oc1ccccc1)(Oc1ccccc1)Oc1ccccc1	290.127	-5.95585	Aq-n	0.865945	90%<acc.<80%
14264	C1COS(=O)(=O)C1	122.145	0.489839	Aq-n	0.696925	acc.>90%
14279	C1(=C(C(=O)NC1=O)Br)Br	254.865	-0.30735	Aq-n	0.851815	90%<acc.<80%
14281	c1nc(=O)[nH]c(c1I)N	237	-1.81442	Aq-n	0.967455	90%<acc.<80%
14283	C1CCC(CC1)C(=O)N	127.187	-0.588138	Aq-n	0.65918	acc.>90%
14284	CN(C)c1ccncc1	122.171	-0.564979	Aq-n	0.69043	acc.>90%
14306	Cc1cc2ccccc2cn1	143.189	-1.91274	Aq-n	0.666038	acc.>90%
14324	C1CCC2(CC1)CC(=O)NC(=O)C2	181.235	-1.63392	Aq-n	0.778002	90%<acc.<80%
14338	Cc1cc(ncc1)c1nccc(c1)C	184.242	-2.92287	Aq-n	0.839082	90%<acc.<80%
14343	Cc1c(c(no1)c1ccccc1)C(=O)O	203.197	-3.25481	Aq-n	0.824382	90%<acc.<80%
14346	c1ccc(cc1)C(=O)c1ccc(cc1)N	197.237	-3.35619	Aq-n	0.7859	90%<acc.<80%
14347	c1ccc(cc1)C(=O)c1ccc(cc1)O	198.221	-3.6459	Aq-n	0.852327	90%<acc.<80%
14357	c1cc2c(ccc(c2)C(=O)O)cc1C(=O)O	216.192	-3.87473	Aq-n	0.884463	90%<acc.<80%
14358	c1ccc(c(c1)N)SSc1ccccc1N	248.376	-4.22527	Aq-n	0.841363	90%<acc.<80%
14360	c1cc(ccc1SSc1ccc(cc1)Cl)Cl	287.236	-5.56182	Aq-n	1.00678	80%<acc.<70%
14390	CN(C)CCCC1(c2ccccc2CCc2ccccc12)O	295.426	-3.96998	Aq-n	0.923784	90%<acc.<80%
14420	CCOC(=O)C1=C(NC(=C(C1c1ccccc1)C(=O)OCC)C)C	329.396	-4.56617	Aq-n	0.780331	90%<acc.<80%
14422	c1ccc(cc1)c1cc(ccc1)c1cccc(c1)c1ccccc1	306.408	-6.99655	Aq-n	0.885472	90%<acc.<80%
14496	C1CC(=O)C1	70.091	0.141652	Aq-n	0.771181	90%<acc.<80%
14510	c1cc(ccc1N)S	125.196	-0.626648	Aq-n	0.760268	90%<acc.<80%
14512	c1c(nc[nH]c1=O)O	112.088	-0.648464	Aq-n	0.693859	acc.>90%
14513	C1(=C(C(=O)NC1=O)Cl)Cl	165.963	0.14255	Aq-n	0.769901	90%<acc.<80%
14533	c1cc(ccc1CC(=O)O)N	151.165	-1.07036	Aq-n	0.683479	acc.>90%
14547	c1ccnc(c1)Nc1ccccn1	171.203	-2.41544	Aq-n	0.818577	90%<acc.<80%
14581	COc1ccc(cc1)Nc1ccccc1	199.253	-3.78153	Aq-n	0.701396	acc.>90%
14593	c1cc(ccc1c1ccc(cc1)[N+](=O)[O-])N	214.224	-3.97792	Aq-n	0.965274	90%<acc.<80%
14659	c1ccc(cc1)C1(C(=O)N(C(=O)N1)N)c1ccccc1	267.288	-3.53599	Aq-n	0.864404	90%<acc.<80%
14709	CC(=O)OC1CCC2(C3CCC4(C(C3CC=C2C1)CCC4=O)C)C	330.468	-4.53064	Aq-n	0.500286	acc.>90%
14925	C(C(CC(=O)O)C(=O)O)C(=O)O	176.124	-0.369099	Aq-n	0.802368	90%<acc.<80%
14994	CC(C)(C)c1c(c(cc(c1)[N+](=O)[O-])[N+](=O)[O-])O	240.215	-3.1828	Aq-n	0.738708	90%<acc.<80%
15038	CC(=O)C=P(c1ccccc1)(c1ccccc1)c1ccccc1	318.356	-5.65847	Aq-n	1.1571	80%<acc.<70%
15047	c1c(c(=O)[nH]c(=O)[nH]1)C1C(C(C(O1)CO)O)O	244.203	-0.768355	Aq-n	0.973092	90%<acc.<80%
15070	c1ccnc(c1)C(=O)N	122.127	-1.21071	Aq-n	0.742785	90%<acc.<80%
15074	c1cnccc1C(=O)N	122.127	-1.29493	Aq-n	0.665695	acc.>90%
15078	c1(nc(n[nH]1)N)N	99.097	-0.458603	Aq-n	0.92513	90%<acc.<80%
15109	COc1c(c(ccc1)OC)C(=O)O	182.175	-2.17665	Aq-n	0.735265	90%<acc.<80%
15114	C1COCCN1C(=O)c1ccccc1	191.23	-1.86389	Aq-n	0.97209	90%<acc.<80%
15116	CC(=O)c1cscc1	126.18	-2.05735	Aq-n	0.717886	90%<acc.<80%
15132	Cc1c2c(ccc1)sc(n2)N	164.233	-2.36262	Aq-n	0.679295	acc.>90%
15140	c1cc(ccc1N=C(N)NC#N)Cl	194.625	-2.74328	Aq-n	0.856903	90%<acc.<80%
15143	C=Cn1c2ccccc2c2ccccc12	193.249	-4.48565	Aq-n	0.870189	90%<acc.<80%
15147	c1cc(c(c(c1)F)F)F	132.084	-1.30702	Aq-n	0.878413	90%<acc.<80%
15159	c1ccc(cc1)c1c2ccccc2c(c2ccccc12)c1ccccc1	330.43	-8.49704	Aq-n	0.960938	90%<acc.<80%
15162	CCc1c([nH]c(c1C)C(=O)C)C	165.236	-1.87353	Aq-n	0.732493	90%<acc.<80%
15166	C1CCCCC(CCCC1)O	156.269	-3.21853	Aq-n	0.652685	acc.>90%
15244	C(C(=O)O)C(C(F)(F)F)(C(F)(F)F)O	226.072	-1.60285	Aq-n	0.870922	90%<acc.<80%
15250	CC(C)Cc1ccc(cc1)CC(=O)O	192.258	-2.59013	Aq-n	0.754063	90%<acc.<80%
15295	c1ccc(cc1)P(=O)(O)O	158.093	-0.853023	Aq-n	0.955509	90%<acc.<80%
15303	Cc1ccc(cc1)S(=O)(=O)NN	186.236	-0.871395	Aq-n	0.824195	90%<acc.<80%
15321	c1cc(ccc1C#N)c1ccc(cc1)C#N	204.232	-4.51639	Aq-n	1.01714	80%<acc.<70%
15326	c1cnccc1C(=NO)N	137.142	-1.44255	Aq-n	0.819255	90%<acc.<80%
15339	Cc1c(c2c(n1C(=O)c1ccc(cc1)Cl)ccc(c2)OC)CC(=O)OC	371.82	-4.69684	Aq-n	0.766767	90%<acc.<80%
15348	Cc1cnc(cc1)N	108.144	-0.198471	Aq-n	0.6897	acc.>90%
15363	c1ccc(cc1)c1nnc(o1)N	161.164	-2.34109	Aq-n	0.850436	90%<acc.<80%
15380	CSCSC	108.231	-1.13169	Aq-n	0.762281	90%<acc.<80%
15400	c1cc(ccc1N1C(=O)C=CC1=O)Cl	207.616	-2.88554	Aq-n	0.793818	90%<acc.<80%
15435	CC(=O)c1cc2ccccc2o1	160.172	-3.00075	Aq-n	0.743793	90%<acc.<80%
15439	C=CCCCCCCC=C	138.254	-4.91968	Aq-n	0.662179	acc.>90%
15460	c1ccc(cc1)[Se][Se]c1ccccc1	312.132	-3.7219	Aq-n	1.06562	80%<acc.<70%
15515	CC(=O)C(C)(CCC#N)CCC#N	178.235	-1.38566	Aq-n	0.884932	90%<acc.<80%
15530	c1c(cc(c(c1I)O)I)C#N	370.915	-3.62822	Aq-n	0.821272	90%<acc.<80%
15531	c1c(cc(c(c1Br)O)Br)C#N	276.915	-3.03839	Aq-n	0.796815	90%<acc.<80%
15540	c1ccc(c(c1)[N+](=O)[O-])S(=O)(=O)Cl	221.621	-1.47924	Aq-n	0.965084	90%<acc.<80%
15567	c1ccc(cc1)P(=O)(c1ccccc1)O	218.192	-4.32122	Aq-n	1.08171	80%<acc.<70%
15600	CCCCCCCCCC	142.286	-5.67888	Aq-n	0.699167	acc.>90%
15630	COc1cc2c(cc1)nc(s2)N	180.232	-2.39014	Aq-n	0.799919	90%<acc.<80%
15657	C1CCC(CC1)NC(=O)c1ccccc1	203.285	-3.4667	Aq-n	0.682705	acc.>90%
15664	Cc1cnc(cc1)c1ncc(cc1)C	184.242	-2.86692	Aq-n	0.786517	90%<acc.<80%
15680	Cc1ccc(cc1)S(=O)c1ccc(cc1)C	230.332	-4.36026	Aq-n	0.994891	90%<acc.<80%
15681	c1ccc(cc1)C(=O)c1c(ccc(c1)[N+](=O)[O-])N	242.234	-3.71333	Aq-n	0.694513	acc.>90%
15684	c1cc(c(cc1Cl)Cl)CO	177.03	-2.63363	Aq-n	0.594158	acc.>90%
15689	C1CSC(=N1)N	102.162	0.00393721	Aq-n	0.753594	90%<acc.<80%
15695	c1ccc(cc1)n1c(=O)n(c(=O)n(c1=O)c1ccccc1)c1ccccc1	357.369	-4.44519	Aq-n	1.23522	80%<acc.<70%
15719	COc1cccc(c1)CC(=O)O	166.176	-1.58139	Aq-n	0.720796	90%<acc.<80%
15720	c1cc(ccc1[N+](=O)[O-])OCC(=O)O	197.146	-1.67427	Aq-n	0.718989	90%<acc.<80%
15731	c1ccc(c(c1)c1ccccc1O)O	186.21	-3.49085	Aq-n	0.780769	90%<acc.<80%
15732	c1ccc(cc1)c1cnc(o1)c1ccc(cc1)c1ncc(o1)c1ccccc1	364.404	-6.8176	Aq-n	0.863035	90%<acc.<80%
15758	c1c(c(=O)[nH]c(=O)[nH]1)Cl	146.533	-1.91225	Aq-n	0.774856	90%<acc.<80%
15765	Cc1nc(ccc1)N	108.144	0.0684885	Aq-n	0.70428	acc.>90%
15781	CCC(=O)c1cc(c(cc1)OC)OC	194.23	-2.42975	Aq-n	0.779582	90%<acc.<80%
15786	c1cc(ccc1[N+](=O)[O-])Oc1ccc(cc1)Cl	249.653	-4.39863	Aq-n	0.767342	90%<acc.<80%
15800	CCOC(=O)c1cc2ccccc2oc1=O	218.208	-3.46027	Aq-n	0.894158	90%<acc.<80%
15819	c1ccc(cc1)Cc1nc(nc(n1)N)N	201.233	-2.61458	Aq-n	0.996053	90%<acc.<80%
15820	Cc1nc(nc(n1)N)C	124.147	-1.5986	Aq-n	0.893501	90%<acc.<80%
15846	c1ccc(cc1)CC(C#N)C#N	156.188	-2.7938	Aq-n	0.798382	90%<acc.<80%
15876	c1cc(cc(c1)[N+](=O)[O-])CC(=O)O	181.147	-2.22838	Aq-n	0.672285	acc.>90%
15881	c1cc(ccc1O)OCC(=O)O	168.148	-1.45659	Aq-n	0.777311	90%<acc.<80%
15910	C(#N)c1c(c(c(c(c1Cl)Cl)Cl)C#N)Cl	265.914	-4.52014	Aq-n	1.19961	80%<acc.<70%
15947	CN1CNC(=O)NC1	115.136	0.449913	Aq-n	0.696688	acc.>90%
15956	COc1cc(cc(c1OC)OC)C(=O)OC	226.228	-2.81155	Aq-n	0.88122	90%<acc.<80%
15970	c1csc(c1)CC(=O)O	142.179	-0.340982	Aq-n	0.750363	90%<acc.<80%
15971	c1cc(ccc1Oc1nc(nc(n1)Oc1ccc(cc1)Cl)Oc1ccc(cc1)Cl)Cl	460.704	-7.08249	Aq-n	1.17781	80%<acc.<70%
16057	C(#N)c1c(c(c(c(c1Cl)Cl)Cl)Cl)C#N	265.914	-4.58324	Aq-n	1.21955	80%<acc.<70%
16069	c1cc(ccc1O)Oc1ccc(cc1)O	202.209	-3.30325	Aq-n	0.862501	90%<acc.<80%
16074	c1cc(ccc1NC(=O)N)Br	215.05	-2.95337	Aq-n	0.846441	90%<acc.<80%
16132	CCc1nc(nc(n1)NS(=O)(=O)c1ccc(cc1)N)CC	307.379	-3.19141	Aq-n	0.797129	90%<acc.<80%
16183	c1cc(c(c(c1)Cl)C(=O)N)Cl	190.029	-2.4849	Aq-n	0.79771	90%<acc.<80%
16215	CCCCCCCCCN	143.274	-2.87961	Aq-n	0.664562	acc.>90%
16249	CC1(OC(=O)CC(=O)O1)C	144.126	-0.296422	Aq-n	0.684946	acc.>90%
16260	c1ccc(cc1)c1nc(n[nH]1)c1ccccc1	221.263	-4.40368	Aq-n	0.893531	90%<acc.<80%
16272	c1ccc(c(c1)C#N)Br	182.02	-2.733	Aq-n	0.772912	90%<acc.<80%
16284	c1ccc(cc1)N(CCBr)CCBr	307.029	-3.9709	Aq-n	0.807595	90%<acc.<80%
16303	Cc1cc(c(cc1)NC(=O)C)C	163.22	-2.10431	Aq-n	0.73213	90%<acc.<80%
16305	c1cc(ccc1Oc1ccc(cc1)Br)Br	328.003	-5.88923	Aq-n	0.959476	90%<acc.<80%
16306	CCCCOC(=O)C(=O)OCCCC	202.25	-1.91717	Aq-n	0.844203	90%<acc.<80%
16358	CN1c2ccccc2C(=O)C1=O	161.16	-1.45624	Aq-n	0.798929	90%<acc.<80%
16402	C(CCCN)CCN	116.208	0.586566	Aq-n	0.689365	acc.>90%
16450	c1ccc(cc1)c1cc(ccc1)[N+](=O)[O-]	199.209	-4.38802	Aq-n	0.865604	90%<acc.<80%
16474	c1cc(ncc1[N+](=O)[O-])SSc1ncc(cc1)[N+](=O)[O-]	310.316	-4.35821	Aq-n	0.962986	90%<acc.<80%
16484	COc1ccc(cc1)c1ccc(cc1)OC	214.264	-3.90495	Aq-n	0.88755	90%<acc.<80%
16493	c1(c(c(c(c(c1Cl)Cl)C(=O)O)Cl)Cl)C(=O)O	303.912	-4.46434	Aq-n	1.2966	acc.<70%
16536	CCOc1ccc(cc1)NC(=O)CCl	213.664	-2.66423	Aq-n	0.743295	90%<acc.<80%
16543	c1ccc2c(-c3ccccc3C2=NO)c1	195.221	-3.79343	Aq-n	0.952247	90%<acc.<80%
16554	CN(C)C(=O)NC1CCCCCCC1	198.31	-2.30139	Aq-n	0.620896	acc.>90%
16555	c1cc(c(cc1[As](=O)(O)O)N)O	233.055	-1.16824	Aq-n	0.911251	90%<acc.<80%
16562	CN(C)C(=O)Nc1cccc(c1)C(F)(F)F	232.205	-3.36381	Aq-n	0.502967	acc.>90%
16590	C=CCSSCC=C	146.28	-3.25884	Aq-n	0.868482	90%<acc.<80%
16616	Cc1c(c(ccc1)C)NC(=O)C	163.22	-2.23767	Aq-n	0.665107	acc.>90%
16660	c1ccc(cc1)[As](c1ccccc1)O[As](c1ccccc1)c1ccccc1	474.267	-5.44209	Aq-n	1.39062	acc.<70%
16666	CC1CCC(C(C1)O)C(C)C	156.269	-2.51196	Aq-n	0.481821	acc.>90%
16679	c1ccc2c(c1)ccc1ccccc1c2=O	206.244	-4.53303	Aq-n	1.04466	80%<acc.<70%
16682	C1C(CSS1)C(=O)O	150.224	-0.432872	Aq-n	0.765672	90%<acc.<80%
16720	c1cc2c(cccc2N)c(c1)N	158.204	-2.61837	Aq-n	0.560354	acc.>90%
16766	c1ccc(cc1)Nc1nc(nc(n1)Cl)Cl	241.081	-4.2349	Aq-n	0.851113	90%<acc.<80%
16865	CC(=O)Oc1ccc(cc1)C(=O)O	180.159	-2.11177	Aq-n	0.657537	acc.>90%
16871	COC1=CC(=O)c2ccccc2C1=O	188.182	-1.91436	Aq-n	0.839836	90%<acc.<80%
16898	CCCCCCCCCCCCCCCCCCCCC(=O)O	326.565	-5.32009	Aq-n	1.12343	80%<acc.<70%
16910	c1c(cc(c(c1F)F)F)F	150.074	-1.88873	Aq-n	0.894628	90%<acc.<80%
16923	CC1CC2C3CCC(C3(CC(C2C2(C1=CC(=O)C=C2)C)O)C)(C(=O)COC(=O)CCC(=O)O)O	474.55	-3.33645	Aq-n	0.84004	90%<acc.<80%
16947	CCOC(=O)c1c(c(c([nH]1)C)C(=O)C)C	209.245	-2.77078	Aq-n	0.719059	90%<acc.<80%
16965	COc1c2ccccc2cc2ccccc12	208.26	-4.60186	Aq-n	0.897287	90%<acc.<80%
16976	c1cc(c[n+](c1)[O-])C(=O)O	139.11	-1.04444	Aq-n	0.653665	acc.>90%
17004	Cc1cc(c(cc1)O)C(C)(C)C	164.248	-2.95877	Aq-n	0.712453	90%<acc.<80%
17015	Cc1ccc(cc1)NC(=O)CC(=O)C	191.23	-2.50856	Aq-n	0.699211	acc.>90%
17042	C1C(COC(O1)c1ccccc1)(CO)CO	224.256	-1.43526	Aq-n	0.882312	90%<acc.<80%
17085	CCCCCCCCCCCCCCCCCCCCCCC(=O)O	354.619	-5.8586	Aq-n	1.10904	80%<acc.<70%
17094	c1c(c(c(c(c1Br)O)Br)O)Br	346.8	-3.08963	Aq-n	1.20644	80%<acc.<70%
17124	c1ccc(c(c1)CC(=O)O)Cl	170.595	-1.92517	Aq-n	0.658172	acc.>90%
17125	C=Cc1c2ccccc2cc2ccccc12	204.272	-6.02688	Aq-n	0.699828	acc.>90%
17154	c1cc(c(cc1N)Cl)C(=O)O	171.583	-1.95686	Aq-n	0.659355	acc.>90%
17155	c1ccc(cc1)c1ccn[nH]1	144.177	-2.45713	Aq-n	0.772291	90%<acc.<80%
17161	CC(C)(C)C1=CC(=O)C(=CC1=O)C(C)(C)C	220.312	-3.13729	Aq-n	0.796375	90%<acc.<80%
17174	CC(=O)n1ccnc1	110.116	-0.186992	Aq-n	0.721715	90%<acc.<80%
17198	CC(=O)c1cc(c(c(c1)OC)O)OC	196.202	-2.03096	Aq-n	0.837203	90%<acc.<80%
17227	Cc1ccc(cc1)c1nnc(o1)c1ccc(cc1)C	250.301	-5.57794	Aq-n	0.761536	90%<acc.<80%
17231	CCCCCCCCOc1ccc(cc1)C(=O)O	250.338	-4.54839	Aq-n	0.673539	acc.>90%
17299	CC1c2ccccc2-c2ccccc12	180.25	-5.4053	Aq-n	0.727355	90%<acc.<80%
17335	Cc1cc2c(cc1)nc(s2)N	164.233	-2.42931	Aq-n	0.745267	90%<acc.<80%
17368	CCCN(CCC)C(=S)SSC(=S)N(CCC)CCC	352.66	-5.03865	Aq-n	1.08121	80%<acc.<70%
17412	Cc1c(ccc(c1)O)[N+](=O)[O-]	153.137	-1.82733	Aq-n	0.638415	acc.>90%
17415	c1ccc2c(c1)nc(s2)N=C(N)N	192.247	-2.52013	Aq-n	0.857579	90%<acc.<80%
17453	COC(=O)C=P(c1ccccc1)(c1ccccc1)c1ccccc1	334.355	-5.64779	Aq-n	1.15225	80%<acc.<70%
17474	c1cc(ccc1NC=O)Br	200.035	-2.84828	Aq-n	0.690384	acc.>90%
17475	c1cc(ccc1NC=O)Cl	155.584	-1.91732	Aq-n	0.720801	90%<acc.<80%
17494	CC(=O)Nc1c(ccc(c1)Cl)Cl	204.056	-2.9193	Aq-n	0.701532	acc.>90%
17499	CC(=O)Nc1ccc(cc1)OC(=O)C	193.202	-2.26045	Aq-n	0.69601	acc.>90%
17520	c1ccc2c(c1)c(=O)[nH]s2	151.19	-1.90562	Aq-n	0.520486	acc.>90%
17570	c1cc(ccc1O)Sc1ccc(cc1)O	218.277	-3.54954	Aq-n	0.863828	90%<acc.<80%
17593	Cc1c(c(ccc1)N)N	122.171	-0.542538	Aq-n	0.651752	acc.>90%
17596	C1N(CN(CN(CN1[N+](=O)[O-])[N+](=O)[O-])[N+](=O)[O-])[N+](=O)[O-]	296.156	-4.80746	Aq-n	1.3401	acc.<70%
17625	CC(=O)Nc1nccs1	142.183	-0.559902	Aq-n	0.762682	90%<acc.<80%
17655	c1c(c(cc(c1S(=O)(=O)N)Cl)Cl)C(=O)O	270.093	-2.42853	Aq-n	0.882307	90%<acc.<80%
17725	CN(C)C(=S)N(C)C	132.232	-0.623171	Aq-n	0.810931	90%<acc.<80%
17727	C(CCCCCCN)CCCCCN	200.37	-3.01809	Aq-n	0.887414	90%<acc.<80%
17743	c1ccc2c(c1)c1ccccc1n2N=O	196.209	-3.78433	Aq-n	0.74835	90%<acc.<80%
17772	CSC(=O)Cl	110.565	-0.252074	Aq-n	0.734255	90%<acc.<80%
17818	Cc1c(cc(cc1)N)O	123.155	-0.985103	Aq-n	0.65756	acc.>90%
17819	Cc1c(ccc(c1)O)N	123.155	-0.835444	Aq-n	0.637625	acc.>90%
17820	Cc1c(cc(cc1)O)N	123.155	-0.780276	Aq-n	0.633022	acc.>90%
17825	Cc1ccc(cc1)NC(=O)C(Cl)Cl	218.083	-3.09634	Aq-n	0.707992	90%<acc.<80%
17913	C1(=C(C(=O)C1=O)O)O	114.056	0.027428	Aq-n	0.868944	90%<acc.<80%
17925	C1C(=O)Nc2c(cc(cc2)Cl)C(=N1)c1ccccc1Cl	305.164	-4.86123	Aq-n	0.965125	90%<acc.<80%
17947	COC(=O)c1c(ccc(c1)Cl)Cl	205.04	-2.74599	Aq-n	0.668783	acc.>90%
17967	c1cc(c(cc1[N+](=O)[O-])[N+](=O)[O-])Nc1c(cc(cc1)[N+](=O)[O-])[N+](=O)[O-]	349.215	-4.72763	Aq-n	1.03458	80%<acc.<70%
18056	CCSC(=O)Cl	124.592	-1.71194	Aq-n	0.812075	90%<acc.<80%
18069	c1ccc(c(c1)C(=O)c1c(ccc(c1)Cl)N)Cl	266.127	-4.51351	Aq-n	0.947441	90%<acc.<80%
18075	c1ccc(c(c1)c1nc2ccccc2[nH]1)O	210.236	-4.60145	Aq-n	0.750876	90%<acc.<80%
18092	c1ccc2c(c1)cccc2C=C(C#N)C#N	204.232	-4.87531	Aq-n	0.8516	90%<acc.<80%
18099	COc1c(c(cc(c1)C=O)Br)O	231.045	-2.17977	Aq-n	0.780212	90%<acc.<80%
18105	c1cc(c(c(c1)Cl)Cl)OCC(=O)O	221.039	-2.68552	Aq-n	0.640577	acc.>90%
18130	c1cc(ccc1C(c1ccc(cc1)Br)C(Cl)(Cl)Cl)Br	443.393	-7.10592	Aq-n	0.81437	90%<acc.<80%
18134	CCN(CC(=O)O)S(=O)(=O)C(C(C(C(C(C(C(C(F)(F)F)(F)F)(F)F)(F)F)(F)F)(F)F)(F)F)(F)F	585.232	-5.61929	Aq-n	1.34817	acc.<70%
18169	c1cc(c(cc1C=O)[N+](=O)[O-])O	167.12	-1.86396	Aq-n	0.617032	acc.>90%
18170	c1ccc(cc1)CSC#N	149.218	-3.21922	Aq-n	0.833447	90%<acc.<80%
18177	C(#N)C(Cl)Cl	109.943	-0.0738137	Aq-n	0.731563	90%<acc.<80%
18210	Cn1cncc1[N+](=O)[O-]	127.103	-0.626526	Aq-n	0.885816	90%<acc.<80%
18283	Cc1cn(c(=O)[nH]c1=O)C1C=CC(O1)CO	224.216	-1.3883	Aq-n	0.874369	90%<acc.<80%
18311	c1ccc2cc3c(-c4ccccc4C3=O)cc2c1	230.266	-6.48718	Aq-n	1.08061	80%<acc.<70%
18330	C(CS(=O)CCO)O	138.188	0.213251	Aq-n	0.729128	90%<acc.<80%
18343	CC1C(C(C(O1)n1cc(c(=O)[nH]c1=O)F)O)O	246.194	-1.2641	Aq-n	0.788683	90%<acc.<80%
18356	c1ccc2c(-c3c(C2=O)cc(cc3)[N+](=O)[O-])c1	225.203	-4.42395	Aq-n	0.924643	90%<acc.<80%
18357	c1ccc2c(-c3c(C2=O)cc(cc3)N)c1	195.221	-3.30911	Aq-n	0.917209	90%<acc.<80%
18411	c1ccc2c(c1)C(=O)N(C2=O)CCCC(=O)O	233.223	-2.33707	Aq-n	0.678935	acc.>90%
18449	c1ccc2c(c1)nc(c(n2)CBr)CBr	315.996	-3.72195	Aq-n	0.967147	90%<acc.<80%
18450	COc1nc(nc(n1)Cl)OC	175.575	-2.42203	Aq-n	0.950667	90%<acc.<80%
18464	c1c(cc(c(c1C(=O)O)O)Br)Br	295.914	-2.15481	Aq-n	0.838481	90%<acc.<80%
18521	Cc1ccc(cc1)S(=O)(=O)C	170.233	-1.4971	Aq-n	0.881042	90%<acc.<80%
18544	COc1cccc(c1)NC=Nc1cc(ccc1)OC	256.305	-3.62693	Aq-n	0.913959	90%<acc.<80%
18695	Cc1ccc(cc1)NC(=O)C(=O)Nc1ccc(cc1)C	268.316	-4.09105	Aq-n	0.799396	90%<acc.<80%
18745	CC(C)(C#N)C(C)(C)C#N	136.198	-1.23353	Aq-n	0.736579	90%<acc.<80%
18757	c1ccc(cc1)Nc1c2ccccc2nc2ccccc12	270.335	-5.64916	Aq-n	1.07618	80%<acc.<70%
18771	c1ccc2c(c1)c(=O)c1=c(c2=O)sc(c(s1)C#N)C#N	296.332	-4.82491	Aq-n	0.975526	90%<acc.<80%
18874	c1ccc(c(c1)c1nc2ccccc2s1)O	227.288	-5.30882	Aq-n	0.853058	90%<acc.<80%
18898	CC(=O)c1c(cco1)O	126.111	-1.07194	Aq-n	0.730912	90%<acc.<80%
18946	c1cc(ccc1C(=O)C(=O)c1ccc(cc1)Cl)Cl	279.122	-5.18528	Aq-n	1.04012	80%<acc.<70%
18980	c1ccc2c(c1)C(=NC2=N)N	145.165	-2.10692	Aq-n	0.656327	acc.>90%
19012	c1cc(ccc1N)Oc1ccc(cc1)Oc1ccc(cc1)N	292.338	-5.62892	Aq-n	1.02288	80%<acc.<70%
19052	c1c(cc(c(c1[N+](=O)[O-])N)Cl)[N+](=O)[O-]	217.568	-2.76274	Aq-n	0.884891	90%<acc.<80%
19099	C1Cc2ccccc2N(c2ccccc12)C(=O)N	238.29	-3.73388	Aq-n	0.94214	90%<acc.<80%
19212	CC(C1CCC2(C1(CCC1C2=CC(=O)C2C1(CC(C(C2)O)O)C)C)O)C(CCC(C)(C)O)O	464.643	-4.70229	Aq-n	0.923864	90%<acc.<80%
19221	c1cc(cnc1)C(=O)OCCOC(=O)c1cnccc1	272.26	-2.33375	Aq-n	0.908279	90%<acc.<80%
19239	CC(C)C(=O)NN	102.137	-0.130453	Aq-n	0.784801	90%<acc.<80%
19266	CC(=O)Nc1ccc(cc1)C(=O)O	179.175	-2.06183	Aq-n	0.718152	90%<acc.<80%
19424	COc1c(ccc(c1)C=C(C#N)C#N)O	200.197	-2.74267	Aq-n	0.624475	acc.>90%
19460	C=CCCCCC=C	110.2	-4.11147	Aq-n	0.624635	acc.>90%
19510	CN(C)P(=S)(N(C)C)N(C)C	195.272	-1.04364	Aq-n	0.883106	90%<acc.<80%
19529	CN(c1ccc(cc1)OC(=O)c1ccco1)C(=O)C(Cl)Cl	328.151	-3.87535	Aq-n	0.752231	90%<acc.<80%
19541	C1CS[As](S1)Cl	202.563	-1.74344	Aq-n	1.18962	80%<acc.<70%
19758	c1ccc(cc1)P(=S)(c1ccccc1)c1ccccc1	294.359	-5.95533	Aq-n	0.83293	90%<acc.<80%
19835	C(CCCCO)CCCCO	160.257	-1.29899	Aq-n	0.696046	acc.>90%
19874	c1cc(ccc1C(c1ccc(cc1)I)C(Cl)(Cl)Cl)I	537.393	-7.16012	Aq-n	0.812857	90%<acc.<80%
19890	c1ccc2c(c1)ccc(=S)o2	162.213	-3.16667	Aq-n	0.779349	90%<acc.<80%
19895	Cn1cc(cn1)[N+](=O)[O-]	127.103	-0.834195	Aq-n	0.850597	90%<acc.<80%
19909	c1nnc(s1)N	101.134	-0.434799	Aq-n	0.736883	90%<acc.<80%
19910	c1cc2c(ccc(c2nc1)O)[N+](=O)[O-]	190.158	-3.01607	Aq-n	0.751872	90%<acc.<80%
19960	C(CCCO)CCN	117.192	0.289635	Aq-n	0.63346	acc.>90%
20008	Cc1c2ccc3c(c2ccc1)c1ccccc1cc3	242.321	-7.43646	Aq-n	0.704672	acc.>90%
20058	CC(=O)OCC1C(C(C(O1)n1ccc(=O)[nH]c1=O)OC(=O)C)OC(=O)C	370.314	-3.04023	Aq-n	0.858462	90%<acc.<80%
20062	c1c(cc(cc1[N+](=O)[O-])[N+](=O)[O-])C#N	193.118	-2.39501	Aq-n	0.818292	90%<acc.<80%
20084	CC(C)NC(=O)NC(C)C	144.218	-1.06184	Aq-n	0.737943	90%<acc.<80%
20124	C1CN(CCN1[N+](=O)[O-])[N+](=O)[O-]	176.132	-1.93653	Aq-n	1.04124	80%<acc.<70%
20208	Cc1cc(c(cc1OC)C(=O)C)O	180.203	-2.29716	Aq-n	0.695506	acc.>90%
20250	c1cc(c(cc1Cl)Cl)C(=O)CCl	223.486	-3.95383	Aq-n	0.769139	90%<acc.<80%
20262	c1ccc(cc1)Cn1cnc2c(ncnc12)N	225.255	-3.47284	Aq-n	0.902366	90%<acc.<80%
20279	C1C(C(OC1n1cnc2c(nc(nc12)Cl)N)CO)O	285.691	-2.46942	Aq-n	0.763699	90%<acc.<80%
20314	c1cc(ncc1N)N	109.132	-0.435597	Aq-n	0.782582	90%<acc.<80%
20326	CCOc1ccc(cc1)C(c1ccc(cc1)OCC)C(Cl)(Cl)Cl	373.707	-6.60662	Aq-n	0.698347	acc.>90%
20401	COc1cc2c(cc1)[nH]c(c2)C(=O)O	191.186	-2.65474	Aq-n	0.851642	90%<acc.<80%
20413	Cc1c(c(c(cc1)C(C)C)C(=O)O)O	194.23	-2.53386	Aq-n	0.703647	acc.>90%
20441	CN(CC(=O)O)CC(=O)O	147.13	0.260711	Aq-n	0.67931	acc.>90%
20445	Cc1nc(ccc1)c1cccc(n1)C	184.242	-2.73669	Aq-n	0.68541	acc.>90%
20467	c1(n[nH]nn1)N	85.07	-0.443998	Aq-n	0.961765	90%<acc.<80%
20478	c1ccc2c(-c3ccccc3C2(CCC#N)CCC#N)c1	272.351	-4.84923	Aq-n	0.858386	90%<acc.<80%
20479	B(CCCC)(O)O	101.942	-0.156708	Aq-n	0.634466	acc.>90%
20488	c1ccc(cc1)[As](CC[As](c1ccccc1)c1ccccc1)c1ccccc1	486.322	-5.58259	Aq-w	2.63107	acc.<70%
20571	c1ccc2c(c1)ccc(c2c1c(ccc2ccccc12)N)N	284.362	-5.54234	Aq-n	0.924676	90%<acc.<80%
20692	C1N(CN(CN1CC#N)CC#N)CC#N	204.237	-1.72281	Aq-n	0.941471	90%<acc.<80%
20726	C1CN(C(N1Cc1ccccc1)c1ccccc1)Cc1ccccc1	328.459	-5.56046	Aq-n	1.12184	80%<acc.<70%
20730	c1ccc2c(c1)ccc1-c3c(C(=O)c21)cc1ccccc1c3	280.326	-8.36927	Aq-n	0.761667	90%<acc.<80%
20806	CC1=CC2C(CC1)(C1(C(CC(C31CO3)O2)OC(=O)C)C)C	292.375	-3.19916	Aq-n	1.00434	80%<acc.<70%
20825	c1ccc2c(c1)C(=O)N(C2=O)CC(=O)O	205.169	-1.78631	Aq-n	0.699872	acc.>90%
20865	c1ccc(cc1)S(=O)(=O)Nc1ccc(cc1)Cl	267.737	-4.55042	Aq-n	0.82379	90%<acc.<80%
21120	CCN1C(=O)c2ccccc2C1=O	175.187	-2.1116	Aq-n	0.682095	acc.>90%
21170	Cc1cc(c(c(c1)C)NC(=O)C)C	177.247	-2.41411	Aq-n	0.671969	acc.>90%
21207	CCOP(=S)(N1C(=O)c2ccccc2C1=O)OCC	299.288	-4.29629	Aq-n	0.731864	90%<acc.<80%
21208	c1cc(c(cc1N)N)[N+](=O)[O-]	153.141	-2.08579	Aq-n	0.732494	90%<acc.<80%
21306	CC(=O)c1ccccc1NC(=O)C	177.203	-2.07838	Aq-n	0.665152	acc.>90%
21330	CC1=C(S(=O)(=O)CCO1)C(=O)Nc1ccccc1	267.306	-2.39139	Aq-n	0.510097	acc.>90%
21364	COC(=O)c1cc(c(cc1)C(=O)OC)[N+](=O)[O-]	239.183	-2.31389	Aq-n	0.680296	acc.>90%
21390	CSc1nnc(s1)N	147.228	-1.23679	Aq-n	0.868707	90%<acc.<80%
21395	CC(=O)C(CCC#N)(CCC#N)C(=O)C	206.245	-0.884763	Aq-n	0.913116	90%<acc.<80%
21396	C1C(=O)Nc2ccccc2S1	165.217	-2.19704	Aq-n	0.65207	acc.>90%
21420	CC(C)(C)NC(=O)NC(C)(C)C	172.272	-2.40516	Aq-n	0.942125	90%<acc.<80%
21436	C1CCN(CC1)Cc1c(ccc2ccccc12)O	241.334	-4.81312	Aq-n	0.752447	90%<acc.<80%
21437	c1ccc2c(c1)ccc1c2C(=O)OC1=O	198.177	-3.76877	Aq-n	1.05081	80%<acc.<70%
21439	c1ccc(c(c1)CO)N	123.155	-0.582529	Aq-n	0.696752	acc.>90%
21450	c1cc(ccc1C(=O)NN)N	151.169	-1.91608	Aq-n	0.688991	acc.>90%
21471	COc1ccc(cc1)C(=NO)N	166.18	-1.53247	Aq-n	0.791952	90%<acc.<80%
21493	C1CCN(CC1)C(=O)N1CCCCC1	196.294	-1.94669	Aq-n	0.797868	90%<acc.<80%
21547	C1CSC(SC1)c1ccccc1	196.34	-4.43953	Aq-n	0.748687	90%<acc.<80%
21576	CC(=O)CC(=O)Nc1ccc(cc1)OC	207.229	-2.33473	Aq-n	0.664921	acc.>90%
21589	c1ccc2c(c1)c(c[nH]2)CC(=O)NN	189.218	-1.32149	Aq-n	0.782472	90%<acc.<80%
21611	c1ccc2c(c1)C(=O)N(C2=O)CCCBr	268.11	-3.15347	Aq-n	0.742491	90%<acc.<80%
21640	c1ccc(cc1)n1c(nnn1)N	161.168	-2.34637	Aq-n	0.853162	90%<acc.<80%
21643	c1cc(nnc1N)Cl	129.55	-0.939714	Aq-n	0.761927	90%<acc.<80%
21648	CC(=O)CCc1ccc(cc1)O	164.204	-2.11186	Aq-n	0.760093	90%<acc.<80%
21649	c1ccc(cc1)c1c2ccccc2c(o1)c1ccccc1	270.331	-7.12451	Aq-n	0.728235	90%<acc.<80%
21700	CCC(=O)OCC(=O)C1(C(CC2C1(CC(C1(C2CCC2=CC(=O)C=CC12C)Cl)O)C)C)OC(=O)CC	521.05	-4.58119	Aq-n	0.829423	90%<acc.<80%
21711	COC(=O)CCc1c[nH]c2ccccc12	203.241	-2.64416	Aq-n	0.798707	90%<acc.<80%
21800	CCC(=O)OCC(=O)C1(C(CC2C1(CC(C1(C2CCC2=CC(=O)C=CC12C)F)O)C)C)OC(=O)CC	504.595	-4.35415	Aq-n	0.932987	90%<acc.<80%
21857	c1(nc(nc(n1)N=[N+]=[N-])N=[N+]=[N-])N=[N+]=[N-]	204.117	-3.46033	Aq-n	1.0939	80%<acc.<70%
21954	c1cc(=O)[nH][nH]c1=O	112.088	-1.16096	Aq-n	0.788114	90%<acc.<80%
21963	c1cc2c3c(c1)c(=O)c1cccc(c31)cc2	204.228	-4.33771	Aq-n	0.898742	90%<acc.<80%
21982	CSc1nc(nc(n1)SC)SC	219.36	-3.31504	Aq-n	0.938919	90%<acc.<80%
22063	c1csc(c1)C(=O)N	127.168	-0.497402	Aq-n	0.664967	acc.>90%
22122	CCCCc1nc2ccccc2[nH]1	174.247	-3.21667	Aq-n	0.845015	90%<acc.<80%
22201	Cc1nccnc1C	108.144	-0.29531	Aq-n	0.703346	acc.>90%
22206	CCNc1nc(nc(n1)Cl)NC(C)(C)C	229.715	-3.85219	Aq-n	0.716549	90%<acc.<80%
22219	c1cc(ccc1C(=O)NN)Br	215.05	-2.09243	Aq-n	0.927066	90%<acc.<80%
22233	C(COC(=O)N)OCCOC(=O)N	192.171	-0.631634	Aq-n	0.620032	acc.>90%
22691	c1cc(c(cc1[N+](=O)[O-])N)Cl	172.571	-2.28369	Aq-n	0.64721	acc.>90%
22696	c1c(c(c(c(c1Cl)[N+](=O)[O-])Cl)[N+](=O)[O-])Cl	271.443	-3.51681	Aq-n	1.10716	80%<acc.<70%
22697	CCC(=O)c1ccc(cc1)Cl	168.623	-3.05703	Aq-n	0.641191	acc.>90%
22704	c1cc2c(cc1[N+](=O)[O-])sc(n2)N	195.203	-3.00588	Aq-n	0.794977	90%<acc.<80%
22710	c1cc(c(cc1C=O)Cl)Cl	175.014	-4.08281	Aq-n	0.78872	90%<acc.<80%
22747	C(C(=O)C(=O)CBr)Br	243.882	-1.18067	Aq-n	0.745745	90%<acc.<80%
22763	Cc1ccc(cc1)S(=O)(=O)Nc1ccccc1C(=O)O	291.328	-3.743	Aq-n	0.858096	90%<acc.<80%
22784	c1cc(ccc1[N+](=O)[O-])S(=O)(=O)N	202.191	-1.41199	Aq-n	0.827048	90%<acc.<80%
22786	c1c(cc(cc1Cl)Cl)NC=O	190.029	-2.92951	Aq-n	0.736072	90%<acc.<80%
23062	c1ccc2c(ccc(c2c1)CCl)CCl	225.118	-5.1487	Aq-n	0.81509	90%<acc.<80%
23069	c1cc(c[n+](c1)[O-])O	111.1	-0.162964	Aq-n	0.682804	acc.>90%
23070	c1cc(c(nc1)Br)O	173.997	-0.704552	Aq-n	0.712101	90%<acc.<80%
23174	C1CC(=C2CCC2)C1	108.184	-2.68157	Aq-n	0.672009	acc.>90%
23182	Cc1ccc(cc1)c1nc(nc(n1)c1ccc(cc1)C)c1ccc(cc1)C	351.453	-6.91817	Aq-n	0.860136	90%<acc.<80%
23265	c1ccc(cc1)NC(=O)c1ccccc1Cl	231.682	-4.25316	Aq-n	0.672409	acc.>90%
23320	c1cc(ccc1N)OCCCCCCOc1ccc(cc1)N	300.402	-4.74988	Aq-n	0.778661	90%<acc.<80%
23362	c1ccc(cc1)CNc1ccccn1	184.242	-2.5331	Aq-n	0.752938	90%<acc.<80%
23386	c1ccc2c(-c3nc4ccccc4nc3C2=O)c1	232.242	-4.53086	Aq-n	1.36948	acc.<70%
23466	Cc1ccccc1C(=O)Nc1ccccc1	211.264	-3.85411	Aq-n	0.661091	acc.>90%
23467	CCCCCCCCCCCCOP(=O)(O)OCCCCCCCCCCCC	434.642	-4.4186	Aq-n	1.24123	80%<acc.<70%
23496	C[Se][Se]C	187.99	-0.332174	Aq-n	1.05347	80%<acc.<70%
23539	CSc1nc2ccccc2[nH]1	164.233	-2.70892	Aq-n	0.650729	acc.>90%
23603	C1Cc2ccccc2C(c2ccccc12)C(=O)N	237.302	-4.14936	Aq-n	0.869636	90%<acc.<80%
23699	C1=CC(=c2cccc[n+]2=O)N(C=C1)[O-]	188.186	-2.69126	Aq-n	0.772132	90%<acc.<80%
23752	CN(C)C(=O)CCC(=O)N(C)C	172.228	0.0392294	Aq-n	0.76036	90%<acc.<80%
23830	C1CN(CC[NH+]1CCO)CCS(=O)(=O)[O-]	238.309	0.152789	Aq-n	1.08868	80%<acc.<70%
23831	C1CN(CCN1CCO)CCS(=O)(=O)O	238.309	-0.409418	Aq-n	0.930509	90%<acc.<80%
23846	CCCCCCCC(=O)NO	159.229	-2.24093	Aq-n	0.627105	acc.>90%
23879	c1cc(cc(c1)Cl)C#CC(=O)O	180.59	-2.50215	Aq-n	0.881271	90%<acc.<80%
23880	Cc1cc(c2c(c1)ccc1cc(cc(c21)C)C)C	234.342	-7.13161	Aq-n	1.12551	80%<acc.<70%
24036	c1ccc(cc1)c1nc(=O)[nH]c(=O)[nH]1	189.174	-2.93263	Aq-n	0.844587	90%<acc.<80%
24051	COc1ccccc1C(=O)NN	166.18	-0.849052	Aq-n	0.695207	acc.>90%
24216	c1ccc(cc1)Cc1ccccc1O	184.238	-3.27218	Aq-n	0.781102	90%<acc.<80%
24250	C(CCCCN)CCCN	144.262	-0.874338	Aq-n	0.729528	90%<acc.<80%
24255	C(#N)c1nc(nc(n1)C#N)C#N	156.108	-1.43688	Aq-n	1.12139	80%<acc.<70%
24274	C1CN(c2ccccc12)N=O	148.165	-2.13402	Aq-n	0.737935	90%<acc.<80%
24321	c1ccc(cc1)CN(Cc1ccccc1)Cc1ccccc1	287.406	-5.30362	Aq-n	0.938119	90%<acc.<80%
24326	c1cc(ccc1NC(=O)c1c(ccc(c1)Cl)O)Cl	282.126	-4.87025	Aq-n	0.852857	90%<acc.<80%
24356	Cc1cc(nc2ncnn12)C	148.169	-1.90453	Aq-n	0.721098	90%<acc.<80%
24534	N[N+](=O)[O-]	62.028	0.480618	Aq-n	0.926816	90%<acc.<80%
24797	COc1ccc(cc1)C(=C(c1ccc(cc1)OC)c1ccc(cc1)OC)c1ccc(cc1)OC	452.55	-7.84709	Aq-n	0.819455	90%<acc.<80%
25127	CCOC(=O)c1ccc(cc1)N(C)C	193.246	-2.51501	Aq-n	0.637102	acc.>90%
25160	Cn1c2ccccc2c(=O)oc1=O	177.159	-2.01192	Aq-n	0.844874	90%<acc.<80%
25222	C1COCCN1c1ccc(cc1)[N+](=O)[O-]	208.217	-2.40526	Aq-n	0.729089	90%<acc.<80%
25249	CC12CCC3C(C1CCC2(C)O)CCC1C3(Cc2c(C1)[nH]nc2)C	328.5	-4.67495	Aq-n	0.876242	90%<acc.<80%
25255	c1ccc2C(c3ccccc3C=Cc2c1)C(=O)N	235.286	-4.80238	Aq-n	0.913616	90%<acc.<80%
25291	CCCCc1c2ccc3ccccc3c2nc2c1c1ccccc1cc2	335.45	-8.18945	Aq-n	0.970619	90%<acc.<80%
25371	C1C=CCN1N=O	98.105	-0.000921827	Aq-n	0.758115	90%<acc.<80%
25771	C[Si](C)(C)c1ccc(cc1)[Si](C)(C)C	222.48	-5.23576	Aq-n	1.39242	acc.<70%
25792	CCOC(=O)Cn1cc(nc1C)[N+](=O)[O-]	213.193	-1.61446	Aq-n	0.821271	90%<acc.<80%
25794	CN(CN(C)[N+](=O)[O-])[N+](=O)[O-]	164.121	-0.47763	Aq-n	0.75502	90%<acc.<80%
25806	CN(CCN(C)N=O)N=O	146.15	-0.160729	Aq-n	0.865199	90%<acc.<80%
25819	Cc1ccc(cc1)Sc1nc(nc(n1)Sc1ccc(cc1)C)Sc1ccc(cc1)C	447.654	-6.62443	Aq-n	1.10072	80%<acc.<70%
25840	c1cc(c(cc1[N+](=O)[O-])Br)N	217.022	-2.57296	Aq-n	0.880744	90%<acc.<80%
25912	CN(C(=O)Nc1cc(c(cc1)Br)Cl)OC	293.548	-3.50468	Aq-n	0.723407	90%<acc.<80%
26009	c1cc(ccc1C(=O)NCC(=O)O)Cl	213.62	-2.10227	Aq-n	0.753737	90%<acc.<80%
26199	c1ccc(cc1)C(C(c1ccccc1)(Cl)Cl)(Cl)Cl	320.046	-6.44307	Aq-n	1.01286	80%<acc.<70%
26248	CC(=O)Oc1cccc2c1C(=O)c1c(C2=O)cc(cc1OC(=O)C)C(=O)O	368.297	-4.07333	Aq-n	1.19259	80%<acc.<70%
26384	Cc1nc2ccccc2[nH]c1=O	160.176	-1.81124	Aq-n	0.62033	acc.>90%
26444	CCc1nnc(s1)N	129.188	-1.10155	Aq-n	0.792789	90%<acc.<80%
26523	CC(=O)N1CN(CN(C1)[N+](=O)[O-])[N+](=O)[O-]	219.157	-2.62336	Aq-n	0.930326	90%<acc.<80%
26541	C1COc2ccccc2OCCOCCOc2ccccc2OCCO1	360.406	-3.34486	Aq-n	1.03969	80%<acc.<70%
26741	c1cc(ccc1CC(=O)NN)Br	229.077	-1.56879	Aq-n	0.716805	90%<acc.<80%
26768	C(C(=O)N)SCC(=O)N	148.187	-0.399973	Aq-n	0.787784	90%<acc.<80%
26808	Cc1cnc(c(n1)C)C	122.171	-0.403855	Aq-n	0.7317	90%<acc.<80%
26856	c1cc2c(cc1N)[nH]c(=O)o2	150.137	-2.16403	Aq-n	0.802841	90%<acc.<80%
26861	CCOC(=O)c1cc(=O)c2ccccc2o1	218.208	-3.01095	Aq-n	0.893032	90%<acc.<80%
27211	C1c2ccccc2N(C1=O)c1c(cccc1Cl)Cl	278.138	-5.27591	Aq-n	0.734302	90%<acc.<80%
27290	CN1C(=O)c2ccccc2S1(=O)=O	197.215	-1.44182	Aq-n	0.782241	90%<acc.<80%
27375	Cc1c(cc(cc1)NC(=O)N(C)C)Cl	212.68	-3.37437	Aq-n	0.641119	acc.>90%
27465	c1c(c(cc(c1Cl)N)Cl)c1cc(c(cc1Cl)N)Cl	322.022	-6.18573	Aq-n	1.18396	80%<acc.<70%
27491	c1ccc2c(c1)[nH]c(=O)c(=O)[nH]2	162.148	-2.12569	Aq-n	0.808803	90%<acc.<80%
27514	c1ccc(cc1)c1cc(c(cc1Cl)Cl)Cl	257.547	-6.34873	Aq-n	0.521423	acc.>90%
27582	c1cc(c(c(c1O)Cl)Cl)Cl	197.448	-3.77856	Aq-n	0.712269	90%<acc.<80%
27647	c1ccc(cc1)N(c1ccccc1)c1nc(nc(n1)Cl)Cl	317.179	-5.96378	Aq-n	1.32959	acc.<70%
27666	c1c(cnc(c1Cl)Cl)Cl	182.437	-2.8286	Aq-n	0.738503	90%<acc.<80%
27673	CC(=O)N1CCc2ccccc12	161.204	-1.84351	Aq-n	0.882613	90%<acc.<80%
27830	C(C#N)N(CC#N)N=O	124.103	-0.993398	Aq-n	0.945521	90%<acc.<80%
27918	c1ccc(cc1)P(=O)(CC(=O)NN)c1ccccc1	274.26	-2.35672	Aq-n	0.909209	90%<acc.<80%
27940	Cc1cc2c(cc1)c1ccccc1s2	198.29	-5.65584	Aq-n	0.815396	90%<acc.<80%
27942	c1cc(c(cc1C(=O)N)[N+](=O)[O-])Cl	200.581	-1.90345	Aq-n	0.73257	90%<acc.<80%
27967	Cc1ccc(cc1)NC(=O)CCl	183.638	-2.6121	Aq-n	0.663913	acc.>90%
28111	CN(C)C=C(C#N)C#N	121.143	-0.750992	Aq-n	0.786595	90%<acc.<80%
28114	c1cc(c(nc1)N)O	110.116	-0.163369	Aq-n	0.726417	90%<acc.<80%
28115	c1c[nH]c(=O)c(c1)O	111.1	-0.52462	Aq-n	0.757254	90%<acc.<80%
28168	c1ccc(c(c1)CCc1ccccc1[N+](=O)[O-])[N+](=O)[O-]	272.26	-4.13646	Aq-n	0.924394	90%<acc.<80%
28189	C(C([N+](=O)[O-])([N+](=O)[O-])F)O	154.053	-0.438768	Aq-n	0.866068	90%<acc.<80%
28279	CN(CCO[N+](=O)[O-])[N+](=O)[O-]	165.105	-0.909291	Aq-n	0.865191	90%<acc.<80%
28417	CC12CCC3C(C1CCC2(C#C)O)CCC1=Cc2c(CC31C)cno2	337.463	-5.1734	Aq-n	0.740794	90%<acc.<80%
28451	c1c(cc(cc1CCl)CCl)CCl	223.53	-4.39239	Aq-n	0.688566	acc.>90%
28532	c1cc(c(cc1[N+](=O)[O-])C#N)N	163.136	-2.32619	Aq-n	0.757691	90%<acc.<80%
28698	CC(=O)Nc1c(cccc1Cl)Cl	204.056	-2.95321	Aq-n	0.65513	acc.>90%
28782	C(CC(C(=O)[O-])N)C[NH+]=C(N)N	174.204	-0.355716	Aq-n	0.943776	90%<acc.<80%
28810	c1ccc(c(c1)CO)Cl	142.585	-1.60463	Aq-n	0.675004	acc.>90%
28864	CCN(CC)C(=O)NC1CN(C2Cc3c[nH]c4cccc(c34)C2=C1)C	338.455	-3.51933	Aq-n	0.853233	90%<acc.<80%
28913	C1CCN(CC1)C(=O)c1cc2ccccc2oc1=O	257.289	-4.63199	Aq-n	0.760889	90%<acc.<80%
28924	Cc1ccc(cc1)C1c2ccccc2-c2ccccc12	256.348	-7.37022	Aq-n	0.8468	90%<acc.<80%
28936	CC(C)OC(=O)C(c1ccc(cc1)Br)(c1ccc(cc1)Br)O	428.12	-5.47757	Aq-n	0.758517	90%<acc.<80%
28961	C(=O)NC=O	73.051	0.235857	Aq-n	0.712076	90%<acc.<80%
29057	COC(=O)c1cc(=O)c2ccccc2o1	204.181	-2.26906	Aq-n	1.07702	80%<acc.<70%
29143	c1cc(cc(c1)P(=O)(c1cccc(c1)[N+](=O)[O-])O)[N+](=O)[O-]	308.186	-3.92232	Aq-n	0.800769	90%<acc.<80%
29327	CN(C(=O)NC1C(C(C(OC1O)CO)O)O)N=O	265.222	-1.11695	Aq-n	1.20382	80%<acc.<70%
29484	Cn1cnc(c1[N+](=O)[O-])[N+](=O)[O-]	172.1	-1.91468	Aq-n	0.863606	90%<acc.<80%
29485	Cc1nc(c([nH]1)[N+](=O)[O-])[N+](=O)[O-]	172.1	-2.3423	Aq-n	0.805743	90%<acc.<80%
29520	CC(=C)C(=O)Nc1ccc(cc1)O	177.203	-2.82458	Aq-n	0.70173	acc.>90%
29574	Cc1c(cc(cc1[N+](=O)[O-])N)[N+](=O)[O-]	197.15	-2.70684	Aq-n	0.692893	acc.>90%
29622	COc1c(c(cc(c1)C=O)Cl)O	186.594	-2.15522	Aq-n	0.658983	acc.>90%
29650	c1ccc(c(c1)c1nnc(o1)c1ccccc1N)N	252.277	-4.64656	Aq-n	0.957254	90%<acc.<80%
29732	CC(C)Oc1c(cc(c(c1)n1c(=O)oc(n1)C(C)(C)C)Cl)Cl	345.226	-5.56393	Aq-n	0.51507	acc.>90%
29788	c1cc(cc(c1)CC(=O)O)CC(=O)O	194.186	-2.12922	Aq-n	0.822376	90%<acc.<80%
29830	C(C(=O)O)N(CC([N+](=O)[O-])([N+](=O)[O-])[N+](=O)[O-])[N+](=O)[O-]	283.109	-2.66066	Aq-n	1.23787	80%<acc.<70%
30479	CC(C)(C)c1nnc(n(c1=O)N)SC	214.294	-2.21072	Aq-n	0.635307	acc.>90%
30543	CC(C)c1cc(c(c(c1)C(=O)O)O)C(C)C	222.284	-3.87118	Aq-n	0.893084	90%<acc.<80%
30553	COC(=O)c1cc2ccccc2oc1=O	204.181	-2.76308	Aq-n	0.870941	90%<acc.<80%
30725	CCCCCCc1ccc(cc1)C(=O)O	206.285	-3.90659	Aq-n	0.723116	90%<acc.<80%
30819	c1cc(ccc1CC(C(=O)O)N)OP(=O)(O)O	261.17	-1.94527	Aq-n	0.866341	90%<acc.<80%
30897	Cc1ccccc1c1nnc(o1)c1ccccc1C	250.301	-5.47988	Aq-n	0.885713	90%<acc.<80%
30926	CC(=NO)N	74.083	0.868061	Aq-n	0.680435	acc.>90%
30938	Cc1ccccc1CCC(=O)O	164.204	-2.177	Aq-n	0.668244	acc.>90%
30939	c1ccc2cc3cc4c(cc3cc2c1)ccs4	234.323	-7.40481	Aq-n	1.01485	80%<acc.<70%
31072	CCOC(=O)n1ccn(c1=S)C	186.236	-1.9249	Aq-n	0.902596	90%<acc.<80%
31108	CN(C)CCCNC1=C(C(=O)c2ccccc2C1=O)Cl	292.766	-2.42895	Aq-n	0.787287	90%<acc.<80%
31122	c1c(cc(c(c1Cl)NC(=O)CCl)Cl)Cl	272.946	-3.85632	Aq-n	0.719763	90%<acc.<80%
31206	CC(=O)Nc1cc(ccc1)[N+](=O)[O-]	180.163	-2.17741	Aq-n	0.658767	acc.>90%
31229	CC(=O)Oc1ccccc1	136.15	-1.5629	Aq-n	0.658875	acc.>90%
31230	CC(=O)Nc1ccc(cc1)N	150.181	-1.54527	Aq-n	0.740068	90%<acc.<80%
31242	CCc1ccc(cc1)O	122.167	-1.39965	Aq-n	0.494708	acc.>90%
31244	COc1ccc(cc1)C=O	136.15	-1.5688	Aq-n	0.533444	acc.>90%
31252	Cc1cnc(cn1)C	108.144	-0.13504	Aq-n	0.654261	acc.>90%
31254	CNC=O	59.068	0.728429	Aq-n	0.710097	90%<acc.<80%
31268	C1CCNC1	71.123	0.777255	Aq-n	0.671484	acc.>90%
31272	CCCCOC(=O)C	116.16	-1.25201	Aq-n	0.507488	acc.>90%
31275	C1COCCO1	88.106	0.777312	Aq-n	0.638287	acc.>90%
31301	C(C(F)(F)Br)(F)(F)Br	259.822	-3.45201	Aq-n	0.991992	90%<acc.<80%
31307	CC12CC(C3(C(C1CC(C2(C(=O)CO)O)O)CCC1=CC(=O)C=CC31C)F)O	394.439	-3.23032	Aq-n	0.780505	90%<acc.<80%
31337	C(C(CO)(CO)[N+](=O)[O-])O	151.118	0.713004	Aq-n	0.816833	90%<acc.<80%
31344	CC(C)(CO)CO	104.149	0.527659	Aq-n	0.737314	90%<acc.<80%
31386	c1ccc(cc1)S(=O)(=O)c1ccccc1	218.277	-4.77882	Aq-n	1.21153	80%<acc.<70%
31390	c1ccc(cc1)NS(=O)(=O)c1ccc(cc1)N	248.307	-3.71592	Aq-n	0.807312	90%<acc.<80%
31401	CC(CCC(=O)O)C1CCC2C1(CCC1C2C(CC2C1(CCC(C2)O)C)O)C	392.58	-4.66227	Aq-n	0.560952	acc.>90%
31404	Cc1cc(c(c(c1)C(C)(C)C)O)C(C)(C)C	220.356	-5.33254	Aq-n	1.17058	80%<acc.<70%
31405	CC(C)(C)c1c(c(ccc1)C(C)(C)C)O	206.329	-4.53375	Aq-n	0.750643	90%<acc.<80%
31423	c1cc2c3c(c1)ccc1cccc(c31)cc2	202.256	-6.15733	Aq-n	0.561087	acc.>90%
31593	c1ccc(cc1)CNC(=O)Cn1ccnc1[N+](=O)[O-]	260.253	-2.0034	Aq-n	0.916929	90%<acc.<80%
31645	Cc1c(nc(nc1OC(=O)N(C)C)N(C)C)C	238.291	-2.35198	Aq-n	0.719104	90%<acc.<80%
32018	c1c(c(cc(c1Cl)Cl)Cl)NC(=O)CCl	272.946	-3.9695	Aq-n	0.741785	90%<acc.<80%
32030	Cc1cc(nn1c1nc2ccccc2s1)C	229.308	-4.10788	Aq-n	0.88698	90%<acc.<80%
32154	CC(C)(C#C)NC(=O)c1cc(cc(c1)Cl)Cl	256.132	-3.71115	Aq-n	0.688452	acc.>90%
32579	c1ccc(c(c1)C#CC(=O)O)Cl	180.59	-2.69813	Aq-n	0.848924	90%<acc.<80%
32798	CCC(=O)OC1(C(CC2C1(CC(C1(C2CCC2=CC(=O)C=CC12C)F)O)C)C)C(=O)CCl	466.977	-4.80977	Aq-n	0.869854	90%<acc.<80%
32819	c1cc(c(c(c1Cl)O)O)Cl	179.002	-2.59436	Aq-n	0.619777	acc.>90%
33037	C(C(C(C(=O)O)O)O)(C(C(=O)O)O)O	210.138	-0.174442	Aq-n	0.883568	90%<acc.<80%
33055	CCOC(=S)SCC(=O)O	180.25	-0.998448	Aq-n	0.694801	acc.>90%
33097	c1cc(c(cc1Cl)[N+](=O)[O-])[N+](=O)[O-]	202.553	-2.7551	Aq-n	0.749511	90%<acc.<80%
33344	Cn1c(=O)cc(s1)Cl	149.602	-0.336625	Aq-n	0.65313	acc.>90%
33379	CCCNc1nc(nc(n1)C)NCCC	209.297	-2.35953	Aq-n	0.750642	90%<acc.<80%
33767	CCOC(=O)CCC1(c2ccccc2-c2ccccc12)CCC(=O)OCC	366.457	-5.82387	Aq-n	0.828488	90%<acc.<80%
33804	c1ccc(cc1)COc1ccc(cc1)C=C(C#N)C#N	260.296	-4.89514	Aq-n	0.839587	90%<acc.<80%
33839	C1COCCN1Cc1c(ccc2ccccc12)O	243.306	-2.41123	Aq-n	1.09348	80%<acc.<70%
34312	C1c2ccccc2N(c2ccccc2C1=O)C(=O)N	252.273	-4.06258	Aq-n	1.08148	80%<acc.<70%
34347	Cc1cc(c(cc1C)Br)Br	263.96	-4.64419	Aq-n	0.750439	90%<acc.<80%
34454	Cc1c2cc(c3ccccc3c2ccc1)C	206.288	-5.81903	Aq-n	0.674796	acc.>90%
34466	c1(c(c(c(c(c1Cl)Cl)Cl)Cl)Cl)C(=C(Cl)Cl)Cl	379.712	-9.62071	Aq-n	1.16716	80%<acc.<70%
34471	CN(C)C(=O)C(=O)c1c[nH]c2ccccc12	216.24	-2.29489	Aq-n	1.22793	80%<acc.<70%
34474	CC1=C(C(=O)C(=C(C1=O)Br)C(C)C)Br	321.996	-3.66394	Aq-n	0.846067	90%<acc.<80%
34777	c1cc(cc(c1)C=O)C=O	134.134	-1.05685	Aq-n	0.793945	90%<acc.<80%
34804	C1c2ccccc2-c2c1cc(cc2)C=O	194.233	-4.57052	Aq-n	0.947845	90%<acc.<80%
34921	COc1ccc(cc1)c1nc(nc(n1)N)N	217.232	-2.81921	Aq-n	0.833285	90%<acc.<80%
34935	Cc1nc(nc(n1)NC(=O)C)N	167.172	-2.08	Aq-n	0.924083	90%<acc.<80%
35312	COc1ccc(cc1)Nc1nc(nc(n1)Cl)Cl	271.107	-4.29412	Aq-n	0.864474	90%<acc.<80%
35386	C1CCc2cc3ccccc3cc2C1	182.266	-5.13508	Aq-n	0.69351	acc.>90%
35498	c1(nc(nc(n1)Cl)Cl)N=[N+]=[N-]	190.981	-3.43065	Aq-n	1.11094	80%<acc.<70%
35679	CC(C)N1CNC(=O)NC1	143.19	-0.210637	Aq-n	0.63156	acc.>90%
35745	c1cc(c(c(c1)Cl)Cl)C=O	175.014	-3.27517	Aq-n	0.815657	90%<acc.<80%
35746	c1c(cc(cc1Cl)Cl)C=O	175.014	-3.44718	Aq-n	0.840876	90%<acc.<80%
35857	c1ccc(cc1)NC(=O)C(Cl)Cl	204.056	-2.85244	Aq-n	0.749676	90%<acc.<80%
36017	c1nc2c([nH]1)c(ncn2)NCCCCCC(=O)O	249.274	-1.88543	Aq-n	0.815904	90%<acc.<80%
36143	c1cc(ccc1C(C(=O)O)N)O	167.164	-1.48626	Aq-n	0.828684	90%<acc.<80%
36187	c1cc(c(cc1c1cc(c(cc1)Cl)Cl)Cl)Cl	291.992	-8.17645	Aq-n	1.04092	80%<acc.<70%
36336	C1COCCOCCOCCOCCO1	220.265	-0.971113	Aq-n	1.16597	80%<acc.<70%
36340	CCCCCCCCCCCCNC(=O)c1ccccc1	289.463	-6.43463	Aq-n	0.685515	acc.>90%
36550	c1c(cc(cc1Cl)Cl)NC(=O)CCl	238.501	-3.5215	Aq-n	0.713746	90%<acc.<80%
36566	CC(=O)N1CCc2c1ccc(c2)[N+](=O)[O-]	206.201	-1.95251	Aq-n	0.718301	90%<acc.<80%
36573	CC1=CC(=O)NS(=O)(=O)O1	163.154	-0.0624108	Aq-n	1.10045	80%<acc.<70%
36679	CC(C)c1ccc(cc1)NC(=O)N(C)C	206.289	-3.04095	Aq-n	0.797589	90%<acc.<80%
36830	C=CC(=O)Nc1ccc(cc1)O	163.176	-2.03661	Aq-n	0.690694	acc.>90%
36917	c1cc(c(c(=O)cc1)O)O	138.122	-1.26258	Aq-n	0.773942	90%<acc.<80%
36941	c1ccc(cc1)S(=O)(=O)Nc1ccccc1C(=O)O	277.301	-4.09616	Aq-n	0.965248	90%<acc.<80%
37036	c1c(c(cc(c1Cl)Cl)Cl)c1cc(c(c(c1Cl)Cl)Cl)Cl	395.327	-8.45127	Aq-n	0.694722	acc.>90%
37153	C(CCCCCO)CCCCO	174.284	-1.85954	Aq-n	0.746926	90%<acc.<80%
37182	Cc1c(cc(cc1[N+](=O)[O-])[N+](=O)[O-])N	197.15	-2.78522	Aq-n	0.703481	acc.>90%
37248	c1cc(c(cc1Cl)c1c(ccc(c1)Cl)Cl)Cl	291.992	-7.00588	Aq-n	0.522154	acc.>90%
37314	c1ccc2c(-c3ccccc3P(=O)O2)c1	216.176	-4.64092	Aq-n	0.82458	90%<acc.<80%
37828	c1ccc2c(c1)ccc(c2Br)CBr	299.993	-5.39795	Aq-n	0.796458	90%<acc.<80%
38002	CCCCCCCCCc1ccc(cc1)C(=O)O	248.366	-4.53355	Aq-n	0.745408	90%<acc.<80%
38012	c1cc(c(cc1Cl)c1c(ccc(c1Cl)Cl)Cl)Cl	326.437	-7.43918	Aq-n	0.564814	acc.>90%
38035	c1cc(c(c(c1)Cl)Cl)c1ccc(cc1)Cl	257.547	-6.2223	Aq-n	0.520542	acc.>90%
38072	c1ccc2c(c1)c(=O)c1ccccc1n2CC(=O)O	253.257	-3.91722	Aq-n	0.84898	90%<acc.<80%
38236	CCN=C(N)N[N+](=O)[O-]	132.123	-0.993607	Aq-n	0.970772	90%<acc.<80%
38282	C1CNCCC1(c1ccc(cc1)Cl)O	211.692	-2.32534	Aq-n	0.789509	90%<acc.<80%
38360	CCCCCCOc1ccc(cc1)N	193.29	-3.54527	Aq-n	0.754934	90%<acc.<80%
38750	CCOC(=O)CN1c2ccccc2C(=O)C1=O	233.223	-1.59206	Aq-n	0.984564	90%<acc.<80%
38854	Cc1nnc(c(=O)n1N)c1ccccc1	202.217	-2.77092	Aq-n	0.870661	90%<acc.<80%
39042	CC(C)(C(=O)O)Oc1ccc(cc1)CCNC(=O)c1ccc(cc1)Cl	361.825	-3.75542	Aq-n	0.903732	90%<acc.<80%
39230	COC(=O)c1c(ccc(c1)Oc1c(cc(cc1)Cl)Cl)[N+](=O)[O-]	342.134	-5.50878	Aq-n	0.788006	90%<acc.<80%
39327	CCOc1c(ccc(c1)Oc1c(cc(cc1)C(F)(F)F)Cl)[N+](=O)[O-]	361.703	-6.57014	Aq-n	0.587398	acc.>90%
39357	CCCCCCCNC(=O)N	158.245	-1.59044	Aq-n	0.773176	90%<acc.<80%
39681	CC(C)OC(=O)C(=C1SCCS1)C(=O)OC(C)C	290.406	-3.76703	Aq-n	0.536849	acc.>90%
39685	c1ccc(cc1)Nc1c(c(=O)oc2ccccc12)[N+](=O)[O-]	282.255	-4.721	Aq-n	0.783877	90%<acc.<80%
39740	c1ccc2cc3c(cc2c1)cccc3Cl	212.679	-6.40965	Aq-n	0.865973	90%<acc.<80%
39852	c1ccc(c(c1)C(=O)O)NS(=O)(=O)c1ccc(cc1)Br	356.197	-4.36462	Aq-n	0.905719	90%<acc.<80%
39912	CC(C)Cc1ccc(cc1)C(C)C(=O)O	206.285	-3.43826	Aq-n	0.722972	90%<acc.<80%
40091	CC1c2cc(c(cc2CCN1C)OC)O	207.273	-1.77123	Aq-n	0.740179	90%<acc.<80%
40113	C1C(=O)Nc2c(cc(cc2)Br)C(=N1)c1ccccc1Cl	349.615	-4.99833	Aq-n	0.829163	90%<acc.<80%
40302	c1ccc(cc1)c1csc(n1)N	176.244	-2.96025	Aq-n	0.665791	acc.>90%
40468	c1cc(c(c(c1)Cl)Cl)c1c(ccc(c1Cl)Cl)Cl	326.437	-7.41366	Aq-n	0.574855	acc.>90%
40558	C(C(C(C(C(CN=[N+]=[N-])O)O)O)O)N=[N+]=[N-]	232.2	-0.969569	Aq-n	1.18084	80%<acc.<70%
40604	CC1=CC2=C(C(=O)C(C(C2=CO1)O)(C)O)C=O	236.223	-1.38777	Aq-n	0.868909	90%<acc.<80%
40692	C1CCNC(C1)C(c1cc(nc2c1cccc2C(F)(F)F)C(F)(F)F)O	378.316	-5.91149	Aq-n	0.866278	90%<acc.<80%
41083	CC(=O)OC1COC(C(C1OC(=O)C)OC(=O)C)OC(=O)C	318.278	-1.76917	Aq-n	0.961084	90%<acc.<80%
41459	c1ccc2c(c1)cc1ccccc1c2C=C(C#N)C#N	254.292	-5.99989	Aq-n	0.968527	90%<acc.<80%
41684	CC(=O)Oc1ccccc1C(=O)Nc1ncc(s1)[N+](=O)[O-]	307.287	-3.94969	Aq-n	0.732408	90%<acc.<80%
41772	CC(=NNc1nncc2ccccc12)C	200.245	-3.3898	Aq-n	1.04546	80%<acc.<70%
41841	Cn1c(cnc1N1CCN(C1=O)S(=O)(=O)C)[N+](=O)[O-]	289.273	-1.71393	Aq-n	0.848564	90%<acc.<80%
42409	c1c([nH]c(n1)Cl)[N+](=O)[O-]	147.521	-1.52652	Aq-n	0.828156	90%<acc.<80%
42428	COc1cccc2c1OCC(=C2)C=O	190.198	-1.55119	Aq-n	0.8463	90%<acc.<80%
42616	CCOC(=O)NC1=C(C(=O)C(=C(C1=O)N1CC1)NC(=O)OCC)N1CC1	364.358	-3.48063	Aq-n	0.966584	90%<acc.<80%
42654	c1c(nc(s1)N)c1csc(n1)N	198.276	-3.60109	Aq-n	0.776466	90%<acc.<80%
43051	CCCOc1ccccc1C(=O)N	179.219	-2.04206	Aq-n	0.657393	acc.>90%
43052	Cc1cc(ccc1)c1nnc(o1)c1cccc(c1)C	250.301	-5.47793	Aq-n	0.814491	90%<acc.<80%
43157	C#Cc1c[nH]c(=O)[nH]c1=O	136.11	-1.37883	Aq-n	0.875816	90%<acc.<80%
43233	C1COC(O1)(Cn1cncn1)c1c(cc(cc1)Cl)Cl	300.145	-3.48939	Aq-n	0.961567	90%<acc.<80%
43376	COc1c(cc(c(c1)C=O)Br)O	231.045	-2.23393	Aq-n	0.723276	90%<acc.<80%
43710	CC(=O)OC1=C2CCC3C4CCC(=O)C4(CCC3C2(CCC1=O)C)C	344.451	-4.40565	Aq-n	0.755716	90%<acc.<80%
43990	C1CSC(=NNC(=O)c2ccccc2)S1	238.337	-3.85282	Aq-n	0.701237	acc.>90%
44363	c1ccc2c(c1)ccc1-c3c(C(=O)c21)ccc1c3cccc1	280.326	-8.36589	Aq-n	0.761627	90%<acc.<80%
44374	c1ccc2c(c1)c1c3c(c2[N+](=O)[O-])ccc2cccc(c32)cc1	297.313	-8.4904	Aq-n	0.83328	90%<acc.<80%
44569	Cn1cc(nc1Cl)[N+](=O)[O-]	161.548	-1.80106	Aq-n	0.886193	90%<acc.<80%
46153	c1cc2c(ccc(=O)o2)cc1N	161.16	-1.84242	Aq-n	0.701723	acc.>90%
46479	Cc1cc(c(c(=O)n1C)C#N)C	162.192	-1.5745	Aq-n	0.790565	90%<acc.<80%
46841	c1coc(c1)[As](c1ccco1)c1ccco1	276.123	-3.3951	Aq-n	1.02902	80%<acc.<70%
47445	c1ccc(c(c1)C(=O)NC(=O)Nc1ccc(cc1)OC(F)(F)F)Cl	358.703	-5.9094	Aq-n	1.21631	80%<acc.<70%
47457	C1CCC2(CC1)CC(=O)NC2	153.225	-1.5545	Aq-n	0.794232	90%<acc.<80%
47467	Cc1cnc(cc1)c1ccccc1	169.227	-3.13474	Aq-n	0.814646	90%<acc.<80%
47898	CC(C)Oc1cccc(c1)NC(=O)c1ccccc1C(F)(F)F	323.314	-4.71878	Aq-n	0.541442	acc.>90%
48226	CCc1cc2ccccc2oc1=O	174.199	-2.84236	Aq-n	0.933861	90%<acc.<80%
48847	CC(=O)Nc1cccc(c1)C(=O)O	179.175	-1.85799	Aq-n	0.759669	90%<acc.<80%
49384	Cc1c(c(ccc1)C)N(Cn1cccn1)C(=O)CCl	277.755	-3.75358	Aq-n	0.764879	90%<acc.<80%
50021	COc1c([nH]cn1)[N+](=O)[O-]	143.102	-1.19078	Aq-n	0.862908	90%<acc.<80%
50248	CSc1nc2cc(c(cc2[nH]1)Cl)Oc1c(c(ccc1)Cl)Cl	359.665	-6.9506	Aq-n	0.977533	90%<acc.<80%
50320	CC(=O)O[I](c1ccccc1OC)OC(=O)C	352.124	-3.95164	Aq-n	0.791204	90%<acc.<80%
50942	Cn1c2c(c(=O)n(c1=O)C)n(cn2)CC1OCCO1	266.257	-1.24943	Aq-n	0.976853	90%<acc.<80%
51035	Cc1c(c(c(cc1)[N+](=O)[O-])N)[N+](=O)[O-]	197.15	-2.57125	Aq-n	0.75662	90%<acc.<80%
51169	Cc1ccccc1N(C(=O)C)O	165.192	-1.80926	Aq-n	0.701903	acc.>90%
51605	CCOC(=O)NCCOc1ccc(cc1)Oc1ccccc1	301.342	-4.69271	Aq-n	0.533996	acc.>90%
53351	c1cc(ccc1N)OCCCCOc1ccc(cc1)N	272.348	-3.58344	Aq-n	0.811015	90%<acc.<80%
53421	CCOP(=O)(Cc1ccc(cc1)c1nc2ccccc2s1)OCC	361.403	-6.0343	Aq-n	0.933843	90%<acc.<80%
53590	c1cc(ccc1N)P(=O)(O)O	173.108	-1.52084	Aq-n	0.650097	acc.>90%
54422	Cn1cccc1C=C(C#N)C#N	157.176	-2.06862	Aq-n	0.691239	acc.>90%
54454	CCC(C)(C)C(=O)OC1CC(C=C2C1C(C(C=C2)C)CCC1CC(CC(=O)O1)O)C	418.574	-5.25134	Aq-n	0.883557	90%<acc.<80%
54746	CCNC(=O)N(CCCN(C)C)C(=O)C1CC2C(Cc3c[nH]c4cccc2c34)N(C1)CC=C	451.615	-3.57582	Aq-n	0.82144	90%<acc.<80%
54960	COc1cc(nc(n1)NC(=O)NS(=O)(=O)Cc1ccccc1C(=O)OC)OC	410.408	-3.17552	Aq-n	0.88432	90%<acc.<80%
55176	CCCCc1nc(c([nH]1)Cl)C=O	186.642	-2.48468	Aq-n	0.723769	90%<acc.<80%
55471	c1cc(ccc1SCC(=O)O)Cl	202.662	-2.8216	Aq-n	0.85009	90%<acc.<80%
56160	CCOC(=O)c1ccccc1S(=O)(=O)NC(=O)Nc1nc(cc(n1)Cl)OC	414.827	-3.63137	Aq-n	0.918786	90%<acc.<80%
56164	Cc1nc(c(n1C)Cl)[N+](=O)[O-]	175.575	-1.95059	Aq-n	0.815349	90%<acc.<80%
57365	c1cc(cnc1)C(=O)OCCCOC(=O)c1cnccc1	286.287	-3.53096	Aq-n	0.902082	90%<acc.<80%
57469	CC(C)Cn1cnc2c1c1ccccc1nc2N	240.31	-4.08332	Aq-n	0.80321	90%<acc.<80%
59189	c1cc(cnc1)C(=O)OCCCCOC(=O)c1cnccc1	300.314	-3.41996	Aq-n	1.09472	80%<acc.<70%
59227	CCCN(CCc1cccs1)C1CCc2c(C1)cccc2O	315.482	-4.60234	Aq-n	0.807227	90%<acc.<80%
59547	c1cc(ccc1[N+](=O)[O-])SCC(=O)O	213.214	-2.67988	Aq-n	0.806345	90%<acc.<80%
60198	CC12CCC3C(C1CCC2=O)CC(=C)C1=CC(=O)C=CC31C	296.41	-4.30337	Aq-n	0.895194	90%<acc.<80%
60234	c1cc(ccc1N)OCOc1ccc(cc1)N	230.267	-3.59026	Aq-n	0.79077	90%<acc.<80%
60361	c1cc(ccc1N)OCCOc1ccc(cc1)N	244.294	-3.56119	Aq-n	0.906919	90%<acc.<80%
60651	CN1CCN(CC1)c1c(cc2c3c1OCN(n3cc(c2=O)C(=O)O)C)F	362.361	-2.88647	Aq-n	1.02324	80%<acc.<70%
60795	C1CC(=O)Nc2c1ccc(c2)OCCCCN1CCN(CC1)c1c(c(ccc1)Cl)Cl	448.394	-5.89028	Aq-n	0.939635	90%<acc.<80%
60803	CN1CCN(CC1)c1ncc(c(n1)N)c1c(c(cc(c1)Cl)Cl)Cl	372.687	-4.35945	Aq-n	0.973314	90%<acc.<80%
60824	COCC1CN(C(=O)O1)c1ccc(cc1)OCCC(C(F)(F)F)O	349.305	-3.09779	Aq-n	0.705617	90%<acc.<80%
60825	C1C(OC(S1)CO)n1ccc(nc1=O)N	229.261	-1.56085	Aq-n	0.686927	acc.>90%
60846	CCCCC(=O)N(Cc1ccc(cc1)c1ccccc1c1n[nH]nn1)C(C(C)C)C(=O)O	435.528	-5.30406	Aq-n	0.916395	90%<acc.<80%
60854	C1CN(CCN1CCc1c(cc2c(c1)CC(=O)N2)Cl)c1nsc2ccccc12	412.946	-3.93681	Aq-n	0.974836	90%<acc.<80%
60857	CN(C)CCc1c[nH]c2c1cc(cc2)CC1COC(=O)N1	287.363	-3.66229	Aq-n	0.839088	90%<acc.<80%
60947	CCCCS(=O)(=O)NC(Cc1ccc(cc1)OCCCCC1CCNCC1)C(=O)O	440.606	-3.89657	Aq-n	0.799418	90%<acc.<80%
60953	CCCCCOC(=O)Nc1nc(=O)n(cc1F)C1C(C(C(O1)C)O)O	359.354	-2.35791	Aq-n	0.811299	90%<acc.<80%
60961	c1nc(c2c(n1)n(cn2)C1C(C(C(O1)CO)O)O)N	267.245	-1.75699	Aq-n	0.894059	90%<acc.<80%
61042	Cc1cc(c(c(c1)C)Nc1c2c(c(cc1)Nc1c(cc(cc1C)C)C)C(=O)c1ccccc1C2=O)C	474.604	-7.95187	Aq-n	0.910451	90%<acc.<80%
61106	C(=O)(C(F)(F)F)Cl	132.468	-1.01551	Aq-n	0.783138	90%<acc.<80%
61144	C(=O)(C(Cl)(Cl)Cl)N	162.403	-0.016366	Aq-n	0.841037	90%<acc.<80%
61158	c1c(c(cc(c1[N+](=O)[O-])O)O)[N+](=O)[O-]	200.106	-3.26255	Aq-n	0.931484	90%<acc.<80%
61225	COC(=O)c1cc2c(cc1)cc(cc2)C(=O)OC	244.246	-5.92385	Aq-n	1.49427	acc.<70%
61233	C(C([N+](=O)[O-])([N+](=O)[O-])[N+](=O)[O-])O	181.06	-0.893733	Aq-n	1.00405	80%<acc.<70%
61873	C1C(CN(C1C(=O)O)N=O)O	160.129	-0.48446	Aq-n	0.760474	90%<acc.<80%
62348	COc1c(ccc(c1)CO)O	154.165	-1.03355	Aq-n	0.749091	90%<acc.<80%
62357	CCN(CC)c1cc2c(cc1)C1(c3c(O2)cc(cc3)N(CC)CC)c2ccccc2C(=O)O1	442.559	-7.52136	Aq-n	0.958119	90%<acc.<80%
62362	COc1c(ccc(c1)CC=C)OC(=O)c1ccccc1	268.312	-4.55591	Aq-n	0.725317	90%<acc.<80%
62485	CC(C)(C)CC(C)(C)c1cc(c(cc1)O)n1nc2ccccc2n1	323.44	-5.60341	Aq-n	0.826267	90%<acc.<80%
62555	Cc1cc(cc(c1)N1C(=O)c2c3c(ccc4c3c(cc2)c2c3c4ccc4c3c(cc2)C(=O)N(C4=O)c2cc(cc(c2)C)C)C1=O)C	598.658	-7.95676	Aq-w	2.36486	acc.<70%
62612	C1C2(COCN2CO1)CO	145.158	0.421659	Aq-n	0.813893	90%<acc.<80%
62844	c1(c(c(c(c(c1[N+](=O)[O-])N=[N+]=[N-])[N+](=O)[O-])N=[N+]=[N-])[N+](=O)[O-])N=[N+]=[N-]	336.144	-5.06986	Aq-w	1.71308	acc.<70%
62970	CCOC(=O)c1c(c(c(nc1C)C)C(=O)OC)c1c(c(ccc1)Cl)Cl	382.243	-5.18211	Aq-n	0.794135	90%<acc.<80%
64048	c1ccc2c(c1)c(=O)[nH]c(=O)[nH]2	162.148	-1.80728	Aq-n	0.725582	90%<acc.<80%
64139	C1CC1C#CC1(c2c(ccc(c2)Cl)NC(=O)O1)C(F)(F)F	315.678	-5.21638	Aq-n	0.747022	90%<acc.<80%
64164	C1N2CN3CN1CN(C2)S3(=O)=O	190.228	-1.64691	Aq-n	1.21664	80%<acc.<70%
64791	c1ccc2c(c1)C(=O)N(S2(=O)=O)Br	262.084	-2.31663	Aq-n	0.840339	90%<acc.<80%
64796	C1CC(=O)Nc2ccccc12	147.177	-1.7865	Aq-n	0.692346	acc.>90%
64802	c1ccc(cc1)CCC(=O)c1ccccc1	210.276	-4.20418	Aq-n	0.694444	acc.>90%
64865	CC(C)(C)c1cc(cc(c1O)C(C)(C)C)CCC(=O)NN	292.423	-3.96973	Aq-n	0.801448	90%<acc.<80%
64929	CC(C)(C(=O)O)Oc1ccc(cc1)C(=O)c1ccc(cc1)Cl	318.756	-5.0226	Aq-n	0.734431	90%<acc.<80%
64961	c1ccc2c(c1)c1c([nH]2)cncc1	168.199	-3.43909	Aq-n	0.869007	90%<acc.<80%
64964	C1CNCCNCCCNCCNC1	200.33	-0.726466	Aq-n	0.953716	90%<acc.<80%
64981	COc1c(cc(cc1)CC1COC(=O)C1Cc1cc(c(cc1)O)OC)OC	372.417	-4.06919	Aq-n	1.01904	80%<acc.<70%
64984	c1ccc(cc1)S(=O)(=O)c1ccccc1[N+](=O)[O-]	263.274	-4.04396	Aq-n	0.894723	90%<acc.<80%
65047	CC(=O)Oc1cc2c(cc1)C1(c3c(O2)cc(cc3)OC(=O)C)c2ccccc2C(=O)O1	416.385	-6.15151	Aq-n	0.879021	90%<acc.<80%
65052	c1cc(ccc1C(=O)N)O	137.138	-1.26359	Aq-n	0.656093	acc.>90%
65067	c1csc(c1)c1ccc(s1)c1cccs1	248.397	-6.53974	Aq-n	0.852832	90%<acc.<80%
65082	CC(C)CCCC(C)C1CCC2C1(CCC1C2CC=C2C1(CCC(C2)OC(=O)CCC(=O)O)C)C	486.737	-6.42334	Aq-n	0.729027	90%<acc.<80%
65114	c1nn(c(=O)nc1N)C1C(C(C(O1)CO)O)O	244.207	-1.29304	Aq-n	1.22262	80%<acc.<70%
65125	c1n[nH]c(n1)C(=O)N	112.092	-0.714389	Aq-n	0.773018	90%<acc.<80%
65149	Cc1cc(c2ccc3c(cc(nc3c2n1)C)c1ccccc1)c1ccccc1	360.46	-8.23265	Aq-n	0.981782	90%<acc.<80%
65182	CCN(CC)c1cc2c(cc1)nc1-c(cc(=O)c3c1cccc3)o2	318.376	-4.41532	Aq-n	0.912917	90%<acc.<80%
65188	CC1(C=Cc2c(O1)cc1c(c2)ccc(=O)o1)C	228.247	-4.66458	Aq-n	0.852388	90%<acc.<80%
65237	Cc1nc2c(cc1)ccc1c2nc(cc1)C	208.264	-3.97667	Aq-n	0.824027	90%<acc.<80%
65303	c1ccc(c(c1)C(=O)NNC(=O)c1ccccc1O)O	272.26	-3.37011	Aq-n	0.843412	90%<acc.<80%
65373	COc1c(ccc(c1)CC(CO)C(Cc1cc(c(cc1)O)OC)CO)O	362.422	-3.4841	Aq-n	0.777717	90%<acc.<80%
65411	CC(C)C12C(O1)C1C3(O1)C1(CCC4=C(C1CC1C3(C2=O)O1)COC4=O)C	358.39	-3.32861	Aq-w	2.31732	acc.<70%
65432	C1C(=O)OCC(=O)O1	116.072	0.444244	Aq-n	0.801683	90%<acc.<80%
65450	COCCOc1c(cc(cc1OC)Cc1cnc(nc1N)N)OC	334.376	-1.99683	Aq-n	0.849603	90%<acc.<80%
65509	CC(=O)Nc1cc(c(cc1)C(=O)O)O	195.174	-2.07547	Aq-n	0.712123	90%<acc.<80%
65522	c1c(nc(nc1Cl)N)Cl	163.995	-1.63437	Aq-n	0.826591	90%<acc.<80%
65573	C1CCN(CC1)CCC(c1ccccc1)(c1ccccc1)C(=O)N	322.452	-4.10047	Aq-n	0.817627	90%<acc.<80%
65620	Cc1nc2c(cc1)c(cc(c2O)Br)Br	316.98	-5.23815	Aq-n	0.771771	90%<acc.<80%
65655	Cc1ccc(cc1)C(=O)c1ccc(n1C)CC(=O)NCC(=O)Oc1ccccc1OC	420.465	-4.33856	Aq-n	0.928228	90%<acc.<80%
65664	CC1CCC2C(C(OC3C42C1CCC(O3)(OO4)C)OC(=O)CCC(=O)O)C	384.425	-3.49668	Aq-n	0.797652	90%<acc.<80%
65708	c1ccc2c(c1)[nH]c(n2)CCC(=O)O	190.202	-2.38834	Aq-n	0.720855	90%<acc.<80%
65736	c1ccc2c(c1)C(c1ccccc1O2)C(=O)O	226.231	-4.20532	Aq-n	0.872707	90%<acc.<80%
65743	Cc1c(c(=O)n(n1C)c1ccccc1)NC(=O)C	245.282	-2.37868	Aq-n	0.824611	90%<acc.<80%
65746	c1cc2c(cccc2O)c(c1)N	159.188	-2.4421	Aq-n	0.62695	acc.>90%
65752	C1Cn2c(-c3c1c1ccccc1[nH]3)nc1ccccc1c2=O	287.322	-3.80389	Aq-n	0.859518	90%<acc.<80%
65981	CCOc1c(ccc(c1)CC(=O)NC(CC(C)C)c1ccccc1N1CCCCC1)C(=O)O	452.595	-6.34646	Aq-n	1.01685	80%<acc.<70%
65998	CN(C1CCN(CC1)CC(COc1cc(c(cc1)F)F)O)c1nc2ccccc2s1	433.524	-4.54598	Aq-n	1.04956	80%<acc.<70%
65999	CCCc1nc2c(n1Cc1ccc(cc1)c1ccccc1C(=O)O)cc(cc2C)c1nc2ccccc2n1C	514.629	-8.02851	Aq-n	0.804855	90%<acc.<80%
66027	Cc1ccc(cc1)SSc1ccc(cc1)C	246.4	-5.97788	Aq-n	0.970666	90%<acc.<80%
66028	c1ccc(cc1)CNc1ccccc1	183.254	-3.9489	Aq-n	0.729288	90%<acc.<80%
66085	C(CCCC(=O)O)CCCN	159.229	-1.1038	Aq-n	0.720617	90%<acc.<80%
66092	CCCC(=O)c1ccc(cc1)O	164.204	-2.41628	Aq-n	0.650019	acc.>90%
66100	C[Si]1(N[Si](N[Si](N[Si](N1)(C)C)(C)C)(C)C)C	292.684	-3.72094	Aq-n	1.26197	acc.<70%
66104	c1ccc(cc1)[Si](c1ccccc1)(c1ccccc1)c1ccccc1	336.51	-5.59354	Aq-n	1.09795	80%<acc.<70%
66105	c1ccc2c(c1)cc1ccccc1c2c1c2ccccc2cc2ccccc12	354.452	-8.47101	Aq-n	0.85186	90%<acc.<80%
66111	C[Si](C)(C)C#C	98.221	-2.35545	Aq-n	1.17122	80%<acc.<70%
66123	C1CN2CN3CCN(C2)CN1C3	168.244	-1.23553	Aq-n	0.931377	90%<acc.<80%
66160	CC1(C(=O)NC(=O)NC1=O)c1ccccc1	218.212	-2.40027	Aq-n	0.523036	acc.>90%
66173	C1CSCCC1=O	116.185	0.0375636	Aq-n	0.672165	acc.>90%
66174	c1cc(ncc1Cl)N	128.562	-0.735425	Aq-n	0.737563	90%<acc.<80%
66175	Cc1cc(c(cc1Br)C)Br	263.96	-3.91237	Aq-n	0.859569	90%<acc.<80%
66182	c1ccc(cc1)CCCCc1ccccc1	210.32	-5.66222	Aq-n	0.815035	90%<acc.<80%
66188	C=C[Si](C=C)(C=C)C=C	136.27	-4.53056	Aq-n	0.838921	90%<acc.<80%
66304	CP(=O)(C)c1ccccc1	154.149	-2.06611	Aq-n	0.808837	90%<acc.<80%
66336	COc1cccc(c1)CCC(=O)O	180.203	-1.84421	Aq-n	0.645782	acc.>90%
66345	CNc1ccc(cc1)C(=O)O	151.165	-1.87981	Aq-n	0.665977	acc.>90%
66347	CC(=O)N(CCN(C(=O)C)C(=O)C)C(=O)C	228.248	-1.2505	Aq-n	0.889875	90%<acc.<80%
66354	Cn1cnnc1	83.094	-0.409408	Aq-n	0.753877	90%<acc.<80%
66426	CC12CCC3C(C1CCC2O)CCc1c3cc(cc1)O	272.388	-4.70412	Aq-n	0.540258	acc.>90%
66457	Cc1ccc(cc1)S(=O)(=O)Nc1ccccc1C	261.346	-4.05	Aq-n	0.782165	90%<acc.<80%
66475	c1cc2c3c(ccc4c3c1c1c3c4ccc4c3c(cc1)C(=O)NC4=O)C(=O)NC2=O	390.354	-7.77752	Aq-n	1.24948	80%<acc.<70%
66491	c1cc2c3c(c1)C(=O)NC(=O)c3ccc2	197.193	-3.60869	Aq-n	0.89042	90%<acc.<80%
66510	c1ccc2c(c1)C(=O)c1c(ccc(c1C2=O)Cl)O	258.66	-5.83723	Aq-n	0.984462	90%<acc.<80%
66532	CC(C)(C)c1cc2c(cc1)C(=O)c1ccccc1C2=O	264.324	-5.61802	Aq-n	1.00524	80%<acc.<70%
66542	COc1ccc(c2ccccc12)O	174.199	-2.6305	Aq-n	0.714128	90%<acc.<80%
66563	Cc1ccc(cc1)C(=O)c1ccccc1C(=O)O	240.258	-3.58222	Aq-n	0.85335	90%<acc.<80%
66564	c1ccc(c(c1)C(=O)c1ccc(cc1)Cl)C(=O)O	260.676	-4.1319	Aq-n	0.808084	90%<acc.<80%
66569	Cc1coc2ccccc2c1=O	160.172	-2.55183	Aq-n	0.812592	90%<acc.<80%
66588	CC(=O)CC(=O)Nc1cccc2ccccc12	227.263	-4.12765	Aq-n	0.793958	90%<acc.<80%
66604	C1(=C(C(=O)C(=C(C1=O)Cl)O)Cl)O	208.984	-1.62269	Aq-n	0.939272	90%<acc.<80%
66609	CC(C)(C)c1cc(cc(c1O)C(C)(C)C)CN(C)C	263.425	-4.82995	Aq-n	0.733894	90%<acc.<80%
66623	c1cc(c(cc1N)N)S(=O)(=O)O	188.208	-1.04978	Aq-n	0.779497	90%<acc.<80%
66628	c1cnc(c(n1)C(=O)O)C(=O)O	168.108	-0.599518	Aq-n	0.919552	90%<acc.<80%
66643	c1ccc(c(c1)CC(=O)O)C(=O)O	180.159	-1.56727	Aq-n	0.787541	90%<acc.<80%
66646	c1cc(c(cc1Cl)N)C(=O)O	171.583	-1.98403	Aq-n	0.699533	acc.>90%
66654	CC(=O)c1c(cc(cc1OC)OC)O	196.202	-2.11271	Aq-n	0.851134	90%<acc.<80%
66660	c1c(cc(c(c1C=O)O)Cl)Cl	191.013	-2.46035	Aq-n	0.628796	acc.>90%
66663	CCN(CC)c1ccc(cc1)C(=O)c1ccc(cc1)N(CC)CC	324.468	-4.93001	Aq-n	0.942112	90%<acc.<80%
66665	c1ccc(c(c1)CBr)CBr	263.96	-4.21339	Aq-n	0.805079	90%<acc.<80%
66681	c1ccc(cc1)CN(Cc1ccccc1)c1ccccc1	273.379	-5.15062	Aq-n	0.92215	90%<acc.<80%
66692	c1ccc(cc1)c1cc(cnc1)c1ccccc1	231.298	-5.855	Aq-n	0.827685	90%<acc.<80%
66724	c1ccc(cc1)c1ccc(cc1)C(=O)O	198.221	-3.78352	Aq-n	0.969115	90%<acc.<80%
66742	c1ccc(cc1)C(=O)Oc1cc(ccc1)OC(=O)c1ccccc1	318.328	-6.13018	Aq-n	0.893524	90%<acc.<80%
66743	CCOC(=O)c1ccc(cc1)C	164.204	-2.5852	Aq-n	0.663629	acc.>90%
66773	CNC(=O)CCl	107.54	0.0254394	Aq-n	0.665021	acc.>90%
66785	CS(=O)(=O)c1c(ccc(c1)[N+](=O)[O-])N	216.218	-1.85319	Aq-n	0.779195	90%<acc.<80%
66789	CC(C)C(C(=O)O)NC(=O)C	159.185	-0.568351	Aq-n	0.600196	acc.>90%
66793	COc1cc(c(cc1)N)[N+](=O)[O-]	168.152	-1.90839	Aq-n	0.728476	90%<acc.<80%
66796	CS(=O)(=O)c1cc(c(cc1)Cl)[N+](=O)[O-]	235.648	-2.26975	Aq-n	0.75486	90%<acc.<80%
66808	c1cc(c(cc1[N+](=O)[O-])C=O)O	167.12	-1.80885	Aq-n	0.617416	acc.>90%
66812	Cc1c(cc(cc1N)S(=O)(=O)O)N	202.235	-1.67997	Aq-n	0.71315	90%<acc.<80%
66814	c1cc(c(cc1S(=O)(=O)N)N)O	188.208	-1.19792	Aq-n	0.787412	90%<acc.<80%
66821	COc1c(cc(cc1)S(=O)(=O)O)N	203.219	-1.29971	Aq-n	0.77065	90%<acc.<80%
66824	c1cc(ccc1S(=O)(=O)N)Cl	191.639	-1.31284	Aq-n	0.955306	90%<acc.<80%
66826	c1cc(ccc1[N+](=O)[O-])[As](=O)(O)O	247.038	-2.253	Aq-n	0.848847	90%<acc.<80%
66827	B(c1ccccc1)(O)O	121.932	-0.404856	Aq-n	0.858088	90%<acc.<80%
66832	c1c(cc(c(c1Cl)N)Br)[N+](=O)[O-]	251.467	-3.13255	Aq-n	0.913081	90%<acc.<80%
66833	c1c(cc(cc1C(=O)O)N)C(=O)O	181.147	-2.09645	Aq-n	0.686152	acc.>90%
66884	c1cc(cc(c1)OCC(=O)O)OCC(=O)O	226.184	-2.37894	Aq-n	0.815072	90%<acc.<80%
66949	Cc1nnc(s1)N	115.161	-0.665472	Aq-n	0.742395	90%<acc.<80%
67044	c1cc2c(cc1Cl)C(=O)OC2=O	182.562	-2.51322	Aq-n	0.978147	90%<acc.<80%
67116	CCOc1c(cc(cc1)C=O)OC	180.203	-2.2228	Aq-n	0.760423	90%<acc.<80%
67120	COc1ccc(cc1)CC(=O)c1ccc(cc1)OC	256.301	-4.10597	Aq-n	0.933479	90%<acc.<80%
67128	c1cc(c(cc1[N+](=O)[O-])C(F)(F)F)N	206.123	-2.59545	Aq-n	0.903762	90%<acc.<80%
67138	c1cc(cc(c1)S(=O)(=O)N)[N+](=O)[O-]	202.191	-1.22507	Aq-n	0.757883	90%<acc.<80%
67150	CCOc1ccc(cc1)OCC	166.22	-2.54541	Aq-n	0.64294	acc.>90%
67178	C(C(=O)O)[As](=O)(O)O	183.979	0.876772	Aq-n	0.846527	90%<acc.<80%
67180	CC(=NO)C	73.095	0.224005	Aq-n	0.661248	acc.>90%
67181	Cc1nc(ncc1)NS(=O)(=O)c1ccc(cc1)NC(=O)C	306.347	-3.00392	Aq-n	0.781569	90%<acc.<80%
67190	c1ccc(cc1)N1C(=O)c2c3c(ccc4c3c(cc2)c2c3c4ccc4c3c(cc2)C(=O)N(C4=O)c2ccccc2)C1=O	542.55	-8.30603	Aq-n	0.93956	90%<acc.<80%
67191	c1cc2c3c(ccc4c3c1c1c3c4ccc4c3c(cc1)C(=O)OC4=O)C(=O)OC2=O	392.322	-7.322	Aq-n	1.09868	80%<acc.<70%
67210	c1cc2c(c(c1)[N+](=O)[O-])C(=O)c1c(C2=O)cccc1[N+](=O)[O-]	298.21	-5.0602	Aq-n	0.963571	90%<acc.<80%
67222	c1cc2c3c(c1)C(=O)Nc3ccc2	169.183	-2.85767	Aq-n	0.923842	90%<acc.<80%
67315	c1cc(cc(c1)[N+](=O)[O-])NC(=O)c1ccc(cc1)[N+](=O)[O-]	287.231	-4.26873	Aq-n	0.935869	90%<acc.<80%
67422	c1ccc(cc1)NCCNc1ccccc1	212.296	-3.10577	Aq-n	0.865138	90%<acc.<80%
67439	C1CCC2(CC1)OOC1(CCCCC1)OOC1(CCCCC1)OO2	342.432	-5.27621	Aq-n	1.11152	80%<acc.<70%
67442	C1CCC2(CC1)OOC1(CCCCC1)OO2	228.288	-3.8229	Aq-n	1.02674	80%<acc.<70%
67444	c1ccc2c(c1)ccc1c2c2c(cc1)ccc1ccccc21	278.354	-8.41606	Aq-n	0.704625	acc.>90%
67449	c1ccc2c(c1)c1ccccc1c1c2c2ccccc2c2ccccc12	328.414	-8.43172	Aq-n	0.901417	90%<acc.<80%
67450	c1cc2=c3ccc4=c5ccccc5=c5c4c3c(=c2cc1)cc5	276.338	-7.34937	Aq-n	0.824174	90%<acc.<80%
67472	c1cc2c(ccc3c2cccn3)nc1	180.21	-2.40489	Aq-n	1.04903	80%<acc.<70%
67473	c1cc2c(c3c(cc2)nccc3)nc1	180.21	-2.21723	Aq-n	1.06726	80%<acc.<70%
67478	c1ccc2c(c1)c1ccccc1c1c2[nH]cn1	218.259	-4.58427	Aq-n	0.974822	90%<acc.<80%
67504	c1cc2c(nc1)nc[nH]2	119.127	-1.30503	Aq-n	0.935581	90%<acc.<80%
67505	c1ccc2c(c1)nns2	136.179	-1.65405	Aq-n	0.745761	90%<acc.<80%
67519	c1n[nH]nn1	70.055	0.098395	Aq-n	0.824664	90%<acc.<80%
67536	c1ccc(cc1)C(=O)N(c1ccccc1)O	213.236	-3.81574	Aq-n	0.720826	90%<acc.<80%
67541	c1ccc(cc1)NN=C(C#N)C#N	170.175	-2.77914	Aq-n	0.766215	90%<acc.<80%
67560	c1ccc2c(c1)[nH]c(n2)C(F)(F)F	186.136	-2.49004	Aq-n	0.755217	90%<acc.<80%
67564	c12c(c(c(c(c1F)F)F)F)c(c(c(c2F)F)F)F	272.094	-7.01176	Aq-n	1.29389	acc.<70%
67578	c1cc(ccc1C(=O)C(F)(F)F)Cl	208.566	-3.36546	Aq-n	0.750005	90%<acc.<80%
67655	CC(=O)Nc1ccccc1C(F)(F)F	203.163	-2.51879	Aq-n	0.677212	acc.>90%
67658	c1cc(c(cc1F)C(=O)O)O	156.112	-1.4069	Aq-n	0.65897	acc.>90%
67678	C(C(C(=O)O)N)SSCC(C(=O)O)N	240.306	-3.19376	Aq-n	0.528652	acc.>90%
67685	CC(=O)Nc1ccc(cc1)C(F)(F)F	203.163	-2.6778	Aq-n	0.739055	90%<acc.<80%
67687	Cc1c(cc(cc1)C(=O)O)F	154.14	-1.96688	Aq-n	0.721026	90%<acc.<80%
67717	C(=O)(C(F)(F)F)N	113.038	0.175988	Aq-n	0.789165	90%<acc.<80%
67720	C(C(F)(F)I)(F)(F)I	353.822	-3.86083	Aq-n	1.03609	80%<acc.<70%
67738	C1(=C(C(C(C(C1(F)F)(F)F)(F)F)(F)F)F)F	262.046	-4.7184	Aq-n	1.12945	80%<acc.<70%
67765	c1c(cc(c(c1F)N)F)F	147.099	-1.51176	Aq-n	0.943972	90%<acc.<80%
67794	c1cc(cnc1)F	97.092	-0.102954	Aq-n	0.713031	90%<acc.<80%
67831	C(C(C(C(CO)(F)F)(F)F)(F)F)O	212.089	-1.24261	Aq-n	0.774946	90%<acc.<80%
67837	c1ccc(cc1)[Si](c1ccccc1)(c1ccccc1)F	278.402	-4.48651	Aq-n	1.29747	acc.<70%
67850	c1(c(c(c(c(c1I)F)F)I)F)F	401.866	-4.64519	Aq-w	0.9751	90%<acc.<80%
67855	c1ccc(c(c1)C#N)F	121.114	-1.44707	Aq-n	0.702852	acc.>90%
67860	CC(=O)Nc1ccccc1F	153.156	-1.625	Aq-n	0.63399	acc.>90%
67879	c1cc(ccc1C(=O)Cl)F	158.559	-2.99339	Aq-n	0.771413	90%<acc.<80%
67885	C(=O)(C(F)(F)F)NC(=O)C(F)(F)F	209.045	-1.88697	Aq-n	0.860034	90%<acc.<80%
67942	Cc1ccc(cc1)S(=O)(=O)OCC(F)(F)F	254.229	-3.38538	Aq-n	0.798913	90%<acc.<80%
67947	c1cc(c(c(c1)Cl)C(=O)O)F	174.558	-2.29767	Aq-n	0.700776	acc.>90%
67948	c1ccc2c(c1)C(=C1c3ccccc3C(=O)c3ccccc13)c1ccccc1C2=O	384.434	-8.20957	Aq-n	0.782681	90%<acc.<80%
67949	c1(c(c(c(c(c1F)F)F)F)F)c1c(c(c(c(c1F)F)F)F)F	334.112	-5.74105	Aq-w	1.1019	80%<acc.<70%
67995	c1cc(ccc1C#N)C(F)(F)F	171.121	-2.96493	Aq-n	0.855134	90%<acc.<80%
68000	c1cc(cc(c1)F)C(=O)N	139.129	-1.31851	Aq-n	0.661653	acc.>90%
68037	c1n[nH]c(=O)[nH]c1=O	113.076	-1.46515	Aq-n	0.855292	90%<acc.<80%
68039	Cc1cc(nc(n1)C)N	123.159	-1.13502	Aq-n	0.759716	90%<acc.<80%
68050	CN(C)c1ccc(cc1)C(c1ccc(cc1)N(C)C)(c1ccc(cc1)N(C)C)O	389.543	-4.56215	Aq-n	0.982731	90%<acc.<80%
68066	Cc1cc(c(c(c1C(=O)Oc1c(c(c(c(c1)C)C(=O)OC)O)C)O)C=O)O	374.345	-4.66214	Aq-n	0.926176	90%<acc.<80%
68075	c1cc2no[n+](c2cc1)[O-]	136.11	-1.51587	Aq-n	0.826278	90%<acc.<80%
68079	COc1c2ccoc2c(c2c1ccc(=O)o2)OC	246.218	-3.77286	Aq-n	0.943921	90%<acc.<80%
68086	CC(=O)c1c(c2c(c(c1O)OC)occ2)OC	236.223	-3.2089	Aq-n	1.01799	80%<acc.<70%
68092	c1ccc2c(c1)ccnc2C(=O)O	173.171	-2.23424	Aq-n	0.795482	90%<acc.<80%
68101	C1(=C(C(=O)C(=C(C1=O)Br)Br)Br)Br	423.68	-4.70543	Aq-n	1.30683	acc.<70%
68110	C1COc2ccccc2C1=O	148.161	-1.49199	Aq-n	0.788377	90%<acc.<80%
68119	c1coc(c1)C(=O)C(=O)c1ccco1	190.154	-2.63476	Aq-n	0.93791	90%<acc.<80%
68125	c1cc(cnc1)c1ccc[nH]1	144.177	-1.96881	Aq-n	0.655191	acc.>90%
68187	c1ccc(cc1)[Si]1(O[Si](O[Si](O1)(c1ccccc1)c1ccccc1)(c1ccccc1)c1ccccc1)c1ccccc1	594.891	-5.58101	Aq-w	2.04871	acc.<70%
68202	c1ccc2c(c1)C(=C1c3ccccc3Oc3ccccc13)c1ccccc1O2	360.412	-7.79752	Aq-n	0.94761	90%<acc.<80%
68203	c1ccc(cc1)c1c2ccccc2c(c2c(c3ccccc3c(c12)c1ccccc1)c1ccccc1)c1ccccc1	532.686	-7.88113	Aq-w	1.92108	acc.<70%
68215	c1ccc(cc1)N1C(=O)c2ccccc2C1=O	223.231	-4.73017	Aq-n	0.963962	90%<acc.<80%
68221	COc1c2ccoc2nc2c(c3c(cc12)OCO3)OC	273.244	-3.4989	Aq-n	1.02218	80%<acc.<70%
68229	CC1(C=Cc2c(O1)ccc1c2oc(=O)cc1)C	228.247	-4.87749	Aq-n	0.854228	90%<acc.<80%
68238	CC1=C(C(=O)C(=C(C1=O)C)C)C	164.204	-2.57953	Aq-n	1.0704	80%<acc.<70%
68386	c1cc(ccc1CC#N)[N+](=O)[O-]	162.148	-2.24454	Aq-n	0.768744	90%<acc.<80%
68419	CC(=O)O[Si](OC(=O)C)(OC(=O)C)OC(=O)C	264.262	-2.00755	Aq-n	1.21823	80%<acc.<70%
68441	COc1cc(c(c(c1)OC)C(=O)O)OC	212.201	-2.44499	Aq-n	0.817718	90%<acc.<80%
68451	Cc1ccccc1N(C)C(=O)C	163.22	-1.98184	Aq-n	0.689602	acc.>90%
68455	CC(=O)c1c(ccc2ccccc12)O	186.21	-3.6164	Aq-n	0.872833	90%<acc.<80%
68462	c1cc2c(cc(cc2)O)c(c1)O	160.172	-2.71213	Aq-n	0.658046	acc.>90%
68463	c1cc2c(ccc(c2)O)c(c1)O	160.172	-2.53575	Aq-n	0.668433	acc.>90%
68483	CC(=O)N(CC(=O)O)c1ccccc1	193.202	-1.95031	Aq-n	0.720861	90%<acc.<80%
68490	c1ccc(cc1)C(=O)CO	136.15	-0.473039	Aq-n	0.808895	90%<acc.<80%
68496	Cc1cc(ccc1)NC(=O)c1ccccc1	211.264	-4.05691	Aq-n	0.685142	acc.>90%
68497	Cc1ccc(cc1)NC(=O)c1ccccc1	211.264	-4.00107	Aq-n	0.764969	90%<acc.<80%
68510	CC(C)(C)c1nc(ccc1)C(C)(C)C	191.318	-3.85201	Aq-n	0.679445	acc.>90%
68526	c1ccc(cc1)OCCBr	201.063	-2.83543	Aq-n	0.737204	90%<acc.<80%
68527	c1cc(ccc1CBr)Br	249.933	-4.19032	Aq-n	0.765152	90%<acc.<80%
68617	CNC1CCC(c2ccccc12)c1cc(c(cc1)Cl)Cl	306.236	-6.03541	Aq-n	0.837603	90%<acc.<80%
68662	COC(=O)CCC(C(=O)O)N	161.157	-0.484923	Aq-n	0.707839	90%<acc.<80%
68740	c1cn(cn1)CC(O)(P(=O)(O)O)P(=O)(O)O	272.09	-1.64947	Aq-n	0.973508	90%<acc.<80%
68760	COc1cc(cc(c1Br)OC)Cc1cnc(nc1N)N	339.193	-3.60846	Aq-n	0.720903	90%<acc.<80%
68827	CC1CCC2C(C(=O)OC3C42C1CCC(O3)(OO4)C)C	282.336	-3.02423	Aq-n	0.870273	90%<acc.<80%
68873	CC12CCC(=O)C=C1C1CC1C1C2CCC2(C1C1CC1C12CCC(=O)O1)C	366.501	-4.79298	Aq-n	0.889361	90%<acc.<80%
68944	Cc1ncc(n1CCCO)[N+](=O)[O-]	185.183	-1.27616	Aq-n	0.780324	90%<acc.<80%
68958	c1cncnc1N	95.105	0.0573332	Aq-n	0.678551	acc.>90%
68979	B(C)(C)C	55.917	-1.73698	Aq-n	0.868299	90%<acc.<80%
68997	c1ccc(cc1)C1(c2ccccc2Oc2ccccc12)O	274.319	-6.41807	Aq-n	0.942779	90%<acc.<80%
69011	c1ccc(cc1)OP(=S)(Oc1ccccc1)Oc1ccccc1	342.356	-6.8335	Aq-n	0.846007	90%<acc.<80%
69030	Cc1ccc(cc1)S(=O)(=O)c1ccc(cc1)C	246.331	-4.77784	Aq-n	0.936763	90%<acc.<80%
69034	Cc1ccc(cc1)NS(=O)(=O)c1ccc(cc1)C	261.346	-4.35395	Aq-n	1.01362	80%<acc.<70%
69042	Cc1c(c(c(cc1)[N+](=O)[O-])C)[N+](=O)[O-]	196.162	-2.52516	Aq-n	0.684094	acc.>90%
69043	c1cc(c(c(c1)[N+](=O)[O-])C(=O)O)C(=O)O	211.129	-1.19393	Aq-n	0.829115	90%<acc.<80%
69044	Cc1cc(c(c(c1)[N+](=O)[O-])[N+](=O)[O-])[N+](=O)[O-]	227.132	-2.85753	Aq-n	0.74581	90%<acc.<80%
69046	c1ccnc(c1)C(c1ccc(cc1)O)c1ccc(cc1)O	277.323	-4.96403	Aq-n	0.911586	90%<acc.<80%
69047	c1cc(ccc1C(c1ccc(cc1)O)c1ccc(cc1)O)O	292.334	-5.50244	Aq-n	0.979464	90%<acc.<80%
69054	c1ccc2c(c1)ccc(c2O)c1c(c2ccccc2cc1)O	286.33	-6.95855	Aq-n	1.02696	80%<acc.<70%
69057	c1cc2c(cc1[N+](=O)[O-])C(=O)c1c(C2=O)ccc(c1)[N+](=O)[O-]	298.21	-4.78659	Aq-n	0.815637	90%<acc.<80%
69080	c1ccc(cc1)CN(c1ccccc1)c1ccccc1	259.352	-6.46882	Aq-n	0.996888	90%<acc.<80%
69087	c1ccc2c(c1)cccc2NC(=O)Nc1cccc2ccccc12	312.372	-6.66764	Aq-n	0.967058	90%<acc.<80%
69101	c1cc(c(c(c1O)Cl)Cl)O	179.002	-2.3536	Aq-n	0.690092	acc.>90%
69108	c1coc(c1)C(=O)N	111.1	-0.432299	Aq-n	0.669397	acc.>90%
69113	c1c[nH]cc(c1=O)C(=O)O	139.11	-1.41818	Aq-n	0.65	acc.>90%
69114	c1c[nH]c(=O)c(c1)C(=O)O	139.11	-1.34296	Aq-n	0.596911	acc.>90%
69124	CC(=O)Nc1c(cc(cc1)[N+](=O)[O-])[N+](=O)[O-]	225.16	-2.55111	Aq-n	0.778658	90%<acc.<80%
69135	c1c(c(=O)[nH]c(=O)[nH]1)[N+](=O)[O-]	157.085	-2.47644	Aq-n	0.7368	90%<acc.<80%
69141	c1ccc2c(c1)c(=O)cc[nH]2	145.161	-1.55968	Aq-n	0.578305	acc.>90%
69146	COc1ccc(cc1)C(=O)c1ccccc1	212.248	-3.53911	Aq-n	0.724247	90%<acc.<80%
69148	Cc1ccc(cc1)C(=O)c1ccc(cc1)C	210.276	-4.75887	Aq-n	0.823113	90%<acc.<80%
69149	c1cc(ccc1C(=O)c1ccc(cc1)N)N	212.252	-3.82619	Aq-n	0.952952	90%<acc.<80%
69150	c1cc(ccc1C(=O)c1ccc(cc1)O)O	214.22	-3.80279	Aq-n	0.746703	90%<acc.<80%
69158	c1ccc(c(c1)C(=O)Nc1ccccc1C(=O)O)N	256.261	-3.21263	Aq-n	0.826977	90%<acc.<80%
69162	Cc1cc(c(cc1)NC(=O)C)[N+](=O)[O-]	194.19	-2.43886	Aq-n	0.641766	acc.>90%
69173	C1CN(CCN1c1ccccc1)c1ccccc1	238.334	-3.09597	Aq-n	0.986115	90%<acc.<80%
69174	c1ccc(cc1)Cc1ccc(cc1)c1ccccc1	244.337	-6.73615	Aq-n	0.914366	90%<acc.<80%
69180	c1ccc(c(c1)CC#N)CC#N	156.188	-2.39844	Aq-n	0.723391	90%<acc.<80%
69186	c1ccc(cc1)C(=NO)N	136.154	-1.50438	Aq-n	0.660516	acc.>90%
69193	Cc1cc(ccc1)OC(=O)c1ccccc1	212.248	-4.16562	Aq-n	0.742673	90%<acc.<80%
69209	CC(C)OC(=O)C(=O)OC(C)C	174.196	-1.5043	Aq-n	0.794768	90%<acc.<80%
69211	Cc1cc(c(cc1O)C)O	138.166	-1.97841	Aq-n	0.66852	acc.>90%
69217	CN1CC(=O)NC1=O	114.104	-0.197953	Aq-n	0.69428	acc.>90%
69226	c1cc(c(cc1C=O)C(=O)O)O	166.132	-1.70125	Aq-n	0.732216	90%<acc.<80%
69260	COC(=O)c1cc(ccc1)[N+](=O)[O-]	181.147	-2.19469	Aq-n	0.781616	90%<acc.<80%
69263	c1cc(c(cc1C(=O)O)N)N	152.153	-1.41578	Aq-n	0.757135	90%<acc.<80%
69274	Cc1ccc(cc1)C(=O)N	135.166	-1.62484	Aq-n	0.643013	acc.>90%
69275	c1cc(ccc1CO)[N+](=O)[O-]	153.137	-1.4406	Aq-n	0.763041	90%<acc.<80%
69282	c1ccc(cc1)CS(=O)(=O)Cc1ccccc1	246.331	-4.92433	Aq-n	1.01356	80%<acc.<70%
69288	c1ccc(cc1)NC(=O)C(=O)Nc1ccccc1	240.262	-3.85036	Aq-n	0.821758	90%<acc.<80%
69295	Cc1ccc(cc1)NC(=O)Nc1ccc(cc1)C	240.306	-4.32291	Aq-n	0.864788	90%<acc.<80%
69315	c1ccc(cc1)COc1ccc(cc1)OCc1ccccc1	290.362	-6.43585	Aq-n	0.859186	90%<acc.<80%
[truncated: 69,809 more rows]

## Sheet: COCONUT 390338 compounds
COCONUT ID in AD	SMILES	MolWt	Log(S) Prediction	Aq-n/Aq-w	80% pred. int.	Accuracy class %logS ±1
CNP0000002	COC1CC(OC2C(OC(=O)C(=CC)N=CS)C(COC(=O)C)OC(C2O)C2(O)CC(=O)C(=C(C2=O)C(=O)O)N)OC(C1O)C	660.651	-2.43718	Aq-n	1.24499	80%<acc.<70%
CNP0000003	COc1cc(C)cc2c1C(=O)OC1C3(C2O)Cc2c(C3C=CC1O)c1c(c(c2)OC)C(=O)c2c(C1=O)c(OC)ccc2OC	598.604	-5.80471	Aq-n	0.936415	90%<acc.<80%
CNP0000004	COc1cc2CC34C(c2c2c1C(=O)c1c(C2=O)cccc1O)C=CC(C3OC(=O)c1c(C4O)cc(C)cc1OC)O	554.551	-5.56816	Aq-n	1.02282	80%<acc.<70%
CNP0000005	O=C(C(C)(C)C)OCCC1(C)CC(OC(=O)c2ccccc2)C(C2C1CC(C2)(C)C)OC(=O)c1ccccc1	534.693	-7.2921	Aq-n	0.84575	90%<acc.<80%
CNP0000006	COc1cc(C)cc2c1C(=O)OC1C3(C2O)Cc2c(C3C=CC1O)c1c(c(c2)O)C(=O)c2c(C1=O)cccc2O	540.524	-5.4171	Aq-n	1.08695	80%<acc.<70%
CNP0000007	OC1CCC(C2(C1O)C(=O)OC(C2O)C)C	230.26	-1.63322	Aq-n	0.90563	90%<acc.<80%
CNP0000008	CC(=O)Oc1cc(C)cc2c1C(=O)OC1C3(C2OC(=O)C)Cc2c(C3C=CC1OC(=O)C)c1c(c(c2)OC(=O)C)C(=O)c2c(C1=O)c(ccc2OC(=O)C)OC(=O)C	794.718	-6.31554	Aq-w	1.84629	acc.<70%
CNP0000009	CC(=O)OCCC1(C)CC(OC(=O)C)C(C2C1CC(C2)(C)C)OC(=O)C	368.47	-4.53807	Aq-n	0.76349	90%<acc.<80%
CNP0000010	O=CCC1(C)CC(=O)C(C2C1CC(C2)(C)C)O	238.327	-3.042	Aq-n	0.733901	90%<acc.<80%
CNP0000011	COc1cc(C)cc2c1C(=O)C1(C3(C2=O)Cc2c(C3C=CC1=O)c1c(c(c2)OC)C(=O)c2c(C1=O)cccc2OC)O	564.546	-5.32549	Aq-n	1.12266	80%<acc.<70%
CNP0000012	Cc1cc(O)c2c(c1)C(=O)C13C(C2=O)(O)C(=O)C=CC3c2c(C1)cc(c1c2C(=O)c2cccc(c2C1=O)O)O	522.465	-4.94182	Aq-n	1.3041	acc.<70%
CNP0000013	COC1Cc2c(OC)cc(c(c2OC1c1ccc(c(c1)OC)OC)I)OC	486.302	-5.28169	Aq-n	1.13956	80%<acc.<70%
CNP0000014	COc1c2CCC(Oc2c(c(c1C)OC(=O)C)I)c1ccccc1	438.261	-5.11209	Aq-n	0.81606	90%<acc.<80%
CNP0000015	COc1cc(OC(=O)C)c(c2c1CCC(O2)c1ccccc1)I	424.234	-5.19699	Aq-n	0.72978	90%<acc.<80%
CNP0000016	COc1c2CCC(Oc2c(c(c1Cl)OC(=O)C)Cl)c1ccccc1	367.228	-6.36722	Aq-n	1.10107	80%<acc.<70%
CNP0000017	CC=Cc1ccc(c(c1)C(=C)c1cc(c(cc1OC(=O)C)OC)c1cc2c(o1)ccc(c2)C=CC)OC(=O)c1ccc(cc1)O	600.667	-8.09469	Aq-n	0.768445	90%<acc.<80%
CNP0000018	CC=Cc1ccc(c(c1)C(=C)c1cc(c(cc1O)OC)c1oc2c(c1)cc(cc2)C=CC)O	438.523	-7.94808	Aq-n	0.807581	90%<acc.<80%
CNP0000019	COc1ccc(cc1Cl)C1CC(=O)c2c(O1)c(Cl)c(c(c2OC)Cl)OC	417.672	-8.09292	Aq-n	0.988634	90%<acc.<80%
CNP0000020	COc1ccc(cc1)C1CC(=O)c2c(O1)c(Cl)c(c(c2OC)Cl)OC	383.227	-5.36832	Aq-n	0.905135	90%<acc.<80%
CNP0000021	COc1c(Cl)ccc2c1C(=O)CC(O2)c1ccccc1	288.73	-4.78212	Aq-n	0.685547	acc.>90%
CNP0000022	CCC1c2cc3c(cc2C(C1C)c1ccc2c(c1)c(C)c(o2)c1ccc(cc1)O)oc(c3C)c1ccc(cc1)O	528.648	-8.39185	Aq-n	0.992408	90%<acc.<80%
CNP0000023	COc1ccc2c(c1)OC(=O)C1(C2=O)C(CCC1(C)C=C)C(C(=O)C(C=C(C)C)OC(=O)C)C	468.546	-5.2105	Aq-n	0.86127	90%<acc.<80%
CNP0000024	OC(=O)C1C(ON=C1c1ccccc1)C(=O)O	235.195	-2.55303	Aq-n	0.748695	90%<acc.<80%
CNP0000025	ON=C(Cc1onc(c1)c1ccccc1)Cl	236.658	-3.96891	Aq-n	0.660185	acc.>90%
CNP0000026	COC=Cc1onc(c1)c1ccccc1	201.225	-3.58699	Aq-n	0.735873	90%<acc.<80%
CNP0000027	c1ccc(cc1)c1onc(c1)c1onc(c1)c1ccccc1	288.306	-6.05364	Aq-n	1.06115	80%<acc.<70%
CNP0000028	CCC(c1ccc2c(c1)C(C)C(O2)c1ccc(cc1)O)C(=Cc1ccc2c(c1)C(C)C(O2)c1ccc(cc1)O)C	532.68	-7.90586	Aq-n	0.911788	90%<acc.<80%
CNP0000029	CC(=O)OCC1=C2C(=O)C(C2(C2C(C1OC(=O)C)CC(C2)(C)C)C)OC(=O)C	392.448	-4.23431	Aq-n	0.986301	90%<acc.<80%
CNP0000030	ON=Cc1noc(c1)c1onc(c1)C=NO	222.16	-3.47648	Aq-n	1.04241	80%<acc.<70%
CNP0000031	o1ccc(n1)c1noc(c1)c1onc(c1)c1onc(c1)c1noc(c1)c1noc(c1)c1onc(c1)c1ccon1	538.392	-9.17676	Aq-n	1.16529	80%<acc.<70%
CNP0000032	CCOC(c1onc(c1)c1noc(c1)C(OCC)OCC)OCC	340.376	-4.05044	Aq-n	1.01959	80%<acc.<70%
CNP0000033	OC(=O)C1C(=NOC1(C)C(=O)O)c1ccccc1	249.222	-2.23847	Aq-n	0.730267	90%<acc.<80%
CNP0000034	CC(=O)OCC1(C)Cc2c(C1)c(C)c1c(c2)COCC1=O	288.343	-3.29376	Aq-n	0.850088	90%<acc.<80%
CNP0000035	CC(=O)OC1C(=CC(=O)C(C1OC(=O)C)C)C1OC1C(O)(C)C	326.345	-2.28643	Aq-n	0.764258	90%<acc.<80%
CNP0000036	CC(=O)OC1C(=CC(=O)C(C1O)C)C1OC1C(O)(C)C	284.308	-1.86086	Aq-n	0.899306	90%<acc.<80%
CNP0000037	CC(=O)Oc1cc2c(cc1C)OC13C(C2C=C(C1)C)(C=CC(O)(C)C)C(=O)C=C(C3=O)C	436.504	-4.67917	Aq-n	0.908394	90%<acc.<80%
CNP0000038	CC(=O)OCC1(C)CC2C(=C(C)c3c(C2)coc3C(=O)O)C1	304.342	-4.15268	Aq-n	0.878683	90%<acc.<80%
CNP0000039	COC(=O)c1occ2c1C(=C1C(C2)CC(C1)(C)C)C	260.333	-5.09404	Aq-n	0.843344	90%<acc.<80%
CNP0000040	Cc1cc(O)c2c(c1)OC1(CC2C(CC1)C(C)C)C	260.377	-5.18473	Aq-n	0.743396	90%<acc.<80%
CNP0000041	CC1CCC(C(C1)Oc1cc(C)cc(c1)O)C(C)C	262.393	-4.98733	Aq-n	0.748554	90%<acc.<80%
CNP0000042	COc1cc2CCCCCCCCCCCCCC(OC(=O)c2c(c1)O)C	376.537	-6.74272	Aq-n	0.784741	90%<acc.<80%
CNP0000043	CC(=O)OC(CCCCCCCCCCCCCc1cc(OC(=O)C)cc(c1C(=O)O)OC(=O)C)C	506.636	-6.70612	Aq-n	0.824624	90%<acc.<80%
CNP0000044	CCCCC(OC(=O)C(C(F)(F)F)(c1ccccc1)OC)C#CC(OC(=O)C(C(F)(F)F)(c1ccccc1)OC)CC	602.568	-6.08838	Aq-n	1.25548	acc.<70%
CNP0000045	OCC=CC(CC)O	116.16	0.0160257	Aq-n	0.662334	acc.>90%
CNP0000046	CC1CC=C(C(C1)Oc1cc(C)cc(c1)OC(=O)C)C(C)C	302.414	-5.19323	Aq-n	0.733017	90%<acc.<80%
CNP0000047	Cc1ccc2c(c1)OC1(C2CCCC1)C	202.297	-4.20096	Aq-n	0.781788	90%<acc.<80%
CNP0000048	CC1CCC(=C(C1)c1c(O)cc(cc1O)C)C(C)C	260.377	-4.76101	Aq-n	0.827504	90%<acc.<80%
CNP0000049	CC1CCC2(C(C1)c1c(O)cc(cc1O2)C)C(C)C	260.377	-4.97462	Aq-n	0.835197	90%<acc.<80%
CNP0000050	CC(CCCCCCCCCCCCCCC1=C(C)C(=O)NC1=O)O	351.531	-4.32989	Aq-n	0.922065	90%<acc.<80%
CNP0000051	CC(=O)CCCCCCCCCCCCCCC1=C(C)C(=O)NC1=O	349.515	-5.10772	Aq-n	1.06671	80%<acc.<70%
CNP0000052	CC(CCCCCCCCCCCCCCC1=C(C)C(=O)OC1)O	338.532	-6.13734	Aq-n	0.919422	90%<acc.<80%
CNP0000053	O=c1oc(cc2c1cncc2)c1ccccc1	223.231	-4.97559	Aq-n	0.805624	90%<acc.<80%
CNP0000054	COc1cc(ccc1OC(=O)C)C1Oc2c(OC)cc3c(c2OC1C)oc(=O)cc3	412.394	-4.49395	Aq-n	0.87634	90%<acc.<80%
CNP0000055	O=c1n(Cc2c[nH]c3c2cccc3)c(cc2c1cncc2)c1ccccc1	351.409	-5.85295	Aq-n	1.17214	80%<acc.<70%
CNP0000056	O=C1c2cnccc2CC(N1Cc1c[nH]c2c1cccc2)(C)O	307.353	-3.95353	Aq-n	0.952108	90%<acc.<80%
CNP0000057	Cc1cc2ccncc2c(=O)n1Cc1c[nH]c2c1cccc2	289.338	-3.46173	Aq-n	0.815877	90%<acc.<80%
CNP0000058	Cc1cc2CC3N(Cc2c(=O)n1Cc1c[nH]c2c1cccc2)CCc1c3[nH]c2c1cccc2	434.543	-5.11408	Aq-n	1.07883	80%<acc.<70%
CNP0000059	COC1=C(CC(OC(=O)C)C)c2c3c(C1=O)c(OC(=O)C)cc(c3c1c3c2C(=C(OC)C(=O)c3c(cc1OC)OC(=O)C)CC(OC(=O)C)C)OC	718.708	-6.95688	Aq-w	1.80032	acc.<70%
CNP0000060	COC1=CC(=O)c2c3c1c1C(=CC(=O)c4c1c(c3c(c(c2OC)OC)CC(O)C)c(CC(O)C)c(c4OC)OC)OC	578.614	-5.42777	Aq-w	2.4478	acc.<70%
CNP0000061	Cc1ccc(c(c1)C=CC(O)(C)C)O	192.258	-2.69111	Aq-n	0.693964	acc.>90%
CNP0000062	COC1=C(CC(O)C)C23c4c(C1=O)c(O)cc(c4C1(OO2)c2c3c(CC(O)C)c(OC)c(c2C(=O)C=C1OC)O)OC	582.558	-2.91041	Aq-w	2.28678	acc.<70%
CNP0000064	CC12Cc3ccccc3CN1CCc1c2[nH]c2c1cccc2	288.394	-4.363	Aq-n	0.792306	90%<acc.<80%
CNP0000065	COc1cc(O)c2c(c1N)C(=O)C(=CC2=O)N	234.211	-1.85742	Aq-n	0.803597	90%<acc.<80%
CNP0000066	COc1cc2Oc3cc(O)cc4c3C(c2c2c1CCC(O2)c1ccccc1)CC(O4)c1ccccc1	478.544	-7.84844	Aq-n	0.838518	90%<acc.<80%
CNP0000067	COc1cc2Oc3c4C(c2c2c1CCC(O2)c1ccccc1)CC(Oc4cc(c3C)O)c1ccccc1	492.571	-7.74056	Aq-n	0.952994	90%<acc.<80%
CNP0000068	COc1cc2OC3(Oc4c(C(c2c2c1CCC(O2)c1ccccc1)C3)c(OC(=O)C)c(c(c4)OC(=O)C)C)c1ccccc1	592.644	-7.92489	Aq-n	0.759497	90%<acc.<80%
CNP0000069	CCCCCc1cc(O)cc2c1C(C)(C)C1C(O2)CC(CC1)C	316.485	-5.98626	Aq-n	0.785163	90%<acc.<80%
CNP0000070	CCCCCc1cc2Oc3cc(C)ccc3C(c2c(c1)O)(C)C	310.437	-6.34526	Aq-n	0.91834	90%<acc.<80%
CNP0000071	CCCCCc1cc(OC(=O)C)cc2c1C(C)(C)C1=CCC(CC1O2)C	356.506	-6.71938	Aq-n	0.971024	90%<acc.<80%
CNP0000072	CCCCCc1cc2OC3CC(C)CC=C3C(c2c(c1)O)(C)C	314.469	-6.23312	Aq-n	0.902835	90%<acc.<80%
CNP0000073	CCCCCc1cc(O)cc2c1C1CC(CC(O2)C1=C(C)C)C	314.469	-6.5129	Aq-n	1.33886	acc.<70%
CNP0000074	CCCCCc1cc(O)c2c(c1)OC1C(=C(C)C)C2CC(C1)C	314.469	-6.7709	Aq-n	1.34404	acc.<70%
CNP0000075	CCCCCc1cc(O)c2c(c1)OC(C1C2CC(C)CC1)(C)C	316.485	-6.2134	Aq-n	0.953401	90%<acc.<80%
CNP0000076	CCCCCc1cc(O)cc2c1C1CC(C)CC=C1C(O2)(C)C	314.469	-6.40877	Aq-n	1.0389	80%<acc.<70%
CNP0000077	O=c1oc2ccccc2cc1c1ccccc1OCc1ccccc1	328.367	-6.32415	Aq-n	1.15148	80%<acc.<70%
CNP0000078	CC(C1CCCC1C(=O)O)C(=O)O	186.207	-1.12395	Aq-n	0.775058	90%<acc.<80%
CNP0000079	O=CC(C1CCCC1C(=O)O)C	170.208	-1.17905	Aq-n	0.737402	90%<acc.<80%
CNP0000080	CC(=O)Oc1ccc(c2c1C(=O)C=C(C2=O)N)OC(=O)C	289.243	-3.61365	Aq-n	0.949567	90%<acc.<80%
CNP0000081	COc1c2C(=O)C=Cc2cc2c1c1oc(C)cc(=O)c1c(c2)OC(=O)C	350.326	-4.02915	Aq-n	0.882186	90%<acc.<80%
CNP0000082	COc1c2C(=O)CCc2cc2c1c1oc(C)cc(=O)c1c(c2C)OC	338.359	-3.96603	Aq-n	0.898897	90%<acc.<80%
CNP0000083	CCOC1OCCN(C1)C	145.202	0.612772	Aq-n	0.657454	acc.>90%
CNP0000084	CN1CC(OCC#C)OCC1	155.197	-0.240888	Aq-n	0.855977	90%<acc.<80%
CNP0000085	CN1CCOC(C1)OCC(F)(F)F	199.172	-1.26259	Aq-n	0.852447	90%<acc.<80%
CNP0000092	CC(C(c1ccccc1)Oc1ccccc1O)O	244.29	-3.73611	Aq-n	0.663655	acc.>90%
CNP0000093	C=CCc1ccc2c(c1)OC(C(O2)C)c1cc(OC)c(c(c1)OC)OC	356.418	-5.05834	Aq-n	0.853838	90%<acc.<80%
CNP0000094	COc1c2C(=O)CCc2cc2c1c1oc(C)cc(=O)c1c(c2)OC	324.332	-3.78773	Aq-n	1.02145	80%<acc.<70%
CNP0000095	Cc1cc(=O)c2c(o1)c1CC3C(O)CCC3Cc1cc2O	286.327	-3.90361	Aq-n	0.848769	90%<acc.<80%
CNP0000096	CC1CCC2=C(O1)c1cc3CCCc3cc1C(=O)C2=O	268.312	-4.78367	Aq-n	0.784674	90%<acc.<80%
CNP0000097	CC1CC(=O)c2c(O1)c1cc3CCCc3cc1cc2O	268.312	-4.60003	Aq-n	0.640091	acc.>90%
CNP0000098	CC1CCc2c(O1)c1CC3CCCC3Cc1cc2O	258.361	-4.60456	Aq-n	0.737902	90%<acc.<80%
CNP0000099	CC1CC(=O)c2c(O1)c1CC3CCCC3Cc1cc2O	272.344	-4.30913	Aq-n	0.88554	90%<acc.<80%
CNP0000100	COc1c2C(=O)CCc2cc2c1c1oc(C)cc(=O)c1c(c2)OC(=O)C	352.342	-4.16616	Aq-n	0.999834	90%<acc.<80%
CNP0000101	COc1cc2OCOc3c4c2c2c1C(=O)C(=C(c2c1c4c(c(c3)OC)C(=O)C2=C1CC(O2)C)CC(O)C)O	516.502	-5.91556	Aq-w	1.85048	acc.<70%
CNP0000102	COc1c(N)c2C(=O)C=C3c4c2c(c1CC(O)C)c1c(CC(O)C)c(OC)c(c2c1c4C(=CC2=O)OCO3)N	532.549	-5.04109	Aq-w	1.83053	acc.<70%
CNP0000103	CC(=O)OC1=CC=C2C3C1C(=O)CC(C3c1c3C2C(OC(=O)C)CC(=O)c3c(cc1)OC(=O)C)OC(=O)C	522.506	-4.68755	Aq-n	1.30849	acc.<70%
CNP0000104	CCOC1CCCN(CO1)Cc1ccccc1	235.327	-2.34389	Aq-n	0.7958	90%<acc.<80%
CNP0000105	CCOC1CCC[N+](CO1)(C)Cc1ccccc1	250.362	-2.3214	Aq-n	0.913245	90%<acc.<80%
CNP0000116	CC(=O)OC1OCCN(C1)Cc1ccccc1	235.283	-1.81212	Aq-n	0.837894	90%<acc.<80%
CNP0000117	CCN1CCOC(C1)OC(=O)C	173.212	0.0577181	Aq-n	0.780165	90%<acc.<80%
CNP0000118	CN1CCOC(C1)OC(=O)CCC(c1ccccc1)c1ccccc1	339.435	-3.96119	Aq-n	0.799395	90%<acc.<80%
CNP0000119	CCCCNC(=O)OC1OCCN(C1)C	216.281	-0.496458	Aq-n	1.12955	80%<acc.<70%
CNP0000120	CN1CCOC(C1)OC(=O)C(C)(C)C	201.266	-0.354178	Aq-n	0.883761	90%<acc.<80%
CNP0000121	COCC(=O)OC1OCCN(C1)C	189.211	0.354958	Aq-n	1.13315	80%<acc.<70%
CNP0000122	CCCC1OCC2C(C1)CC(C(C2=O)(C)OC(=O)c1c(C)cc(cc1O)OC)OC(=O)C	448.512	-4.4472	Aq-n	0.926358	90%<acc.<80%
CNP0000123	CCCC1OCC2=C(C1)CC(C(C2=O)(C)OC(=O)c1c(C)cc(cc1O)OC)OC(=O)C	446.496	-4.2044	Aq-n	0.871274	90%<acc.<80%
CNP0000124	CC=CC1OCC2=C(C1)CC(C(C2=O)(C)O)O	238.283	-1.24663	Aq-n	0.917774	90%<acc.<80%
CNP0000125	CCOC(=O)c1cc2cc(CC=C(CCC=C(C)C)C)c(cc2oc1=O)O	370.445	-6.0824	Aq-n	0.976606	90%<acc.<80%
CNP0000126	O=Cc1ccc(c(c1O)CC=C(CCC=C(C)C)C)O	274.36	-4.71113	Aq-n	0.783527	90%<acc.<80%
CNP0000127	O=Cc1cc(CC=C(CCC=C(C)C)C)c(cc1O)O	274.36	-4.7777	Aq-n	0.800135	90%<acc.<80%
CNP0000128	O=Cc1cc(CC=C(CCC=C(C)C)C)c(c(c1O)CC=C(CCC=C(C)C)C)O	410.598	-6.6944	Aq-n	0.962895	90%<acc.<80%
CNP0000129	CC(=CCCC1(C)CCc2c(O1)cc1c(c2)ccc(=O)o1)C	298.382	-5.37201	Aq-n	0.752159	90%<acc.<80%
CNP0000130	CC(=CCCC1(C)C=Cc2c(O1)cc(cc2OC(=O)C)C)CCC=C(C)C	368.517	-7.1786	Aq-n	0.889208	90%<acc.<80%
CNP0000131	CC(=CCc1c(C)cc(c(c1O)CC=C(CCC=C(CCC=C(C)C)C)C)O)CCC=C(CCC=C(C)C)C	532.853	-7.03513	Aq-n	0.887858	90%<acc.<80%
CNP0000132	CC(=O)OC1OC2C(C1)(OC(=O)C)c1c(O2)cc2c(c1O)C(=O)c1c(C2=O)c(ccc1OC(=O)C)OC(=O)C	540.433	-4.33402	Aq-n	0.988019	90%<acc.<80%
CNP0000134	O=C(Cc1c(cccc1C(=O)O)C(=O)O)NCCc1c[nH]c2c1cccc2	366.373	-4.0533	Aq-n	0.861487	90%<acc.<80%
CNP0000136	OCc1cccc2c1C(O)C1N(C2)CCc2c1[nH]c1c2cccc1	320.392	-3.47527	Aq-n	1.13438	80%<acc.<70%
CNP0000137	OCc1cccc2c1CC1N(C2)CCc2c1[nH]c1c2cccc1	304.393	-3.42711	Aq-n	0.930086	90%<acc.<80%
CNP0000138	OCc1cccc2c1C=C1N(C2)CCc2c1[nH]c1c2cccc1	302.377	-4.67052	Aq-n	0.818705	90%<acc.<80%
CNP0000139	CCOC(=O)C1OC1(C)C1CCCC1C(=O)OC	256.298	-2.05915	Aq-n	0.861649	90%<acc.<80%
CNP0000140	CC(=CCOc1ccc2c(c1)cc(c(=O)o2)c1ccccc1)CCC=C(C)C	374.48	-6.85719	Aq-n	1.08363	80%<acc.<70%
CNP0000141	COc1c(cc(cc1C(C)(C)C)C(=O)C=Cc1ccc(cc1)O)C(C)(C)C	366.501	-7.45704	Aq-n	0.806392	90%<acc.<80%
CNP0000142	COc1c(cc(cc1C(C)(C)C)C(=O)C=Cc1cc(c(c(c1)C(C)(C)C)O)C(C)(C)C)C(C)(C)C	478.717	-7.69703	Aq-n	0.755341	90%<acc.<80%
CNP0000143	Oc1c(cc(cc1C(C)(C)C)C1COc2c(C1)cccc2)C(C)(C)C	338.491	-6.59815	Aq-n	0.772832	90%<acc.<80%
CNP0000144	C=CCc1cc(C=Cc2ccc(c(c2)CC=C)O)ccc1O	292.378	-5.23105	Aq-n	0.759354	90%<acc.<80%
CNP0000145	COc1ccc(c(c1OCc1ccccc1)OC)c1coc2c(c1=O)cc(c(c2)OCc1ccccc1)OCc1ccccc1	600.667	-7.90995	Aq-n	0.881579	90%<acc.<80%
CNP0000146	C#CCC(c1ccco1)(c1ccccc1)O	212.248	-3.4943	Aq-n	0.901193	90%<acc.<80%
CNP0000147	C#CCC(c1cccs1)(c1ccccc1)O	228.316	-4.38383	Aq-n	0.710272	90%<acc.<80%
CNP0000148	C#CCC(c1cncnc1)(c1ccccc1)O	224.263	-2.23298	Aq-n	0.946403	90%<acc.<80%
CNP0000149	C#CCC(c1ccccc1)(c1ccc(cc1)C)O	236.314	-4.69876	Aq-n	0.754813	90%<acc.<80%
CNP0000150	C#CCC(c1ccccc1)(c1ccc(cc1)F)O	240.277	-4.13518	Aq-n	0.874035	90%<acc.<80%
CNP0000151	C#CCC(c1ccccc1)(c1ccc(cc1)OC(=O)C)O	280.323	-4.31826	Aq-n	0.741384	90%<acc.<80%
CNP0000152	COC(=O)C1=COC(C2C1Cc1nc(cc3c1n(C2C)c1c3cccc1)C(=O)OC)OC(=O)C	464.474	-4.49146	Aq-n	1.09241	80%<acc.<70%
CNP0000153	COC(C(c1ccccc1)Oc1ccccc1)C(=O)OC	286.327	-3.35716	Aq-n	0.81605	90%<acc.<80%
CNP0000154	OC(=O)C(C(c1ccccc1)Oc1ccccc1)O	258.273	-3.80758	Aq-n	0.782994	90%<acc.<80%
CNP0000155	N#CC(C(c1ccccc1)Oc1ccccc1)O	239.274	-3.66946	Aq-n	0.844652	90%<acc.<80%
CNP0000156	CCCc1occ(c(=O)c1OC)C1OC(=O)c2c1c(OC)cc(c2)OC	360.362	-3.88312	Aq-n	0.87793	90%<acc.<80%
CNP0000157	CCCc1occ(c(=O)c1OC(=O)C)C1OC(=O)c2c1c(OC)cc(c2)OC	388.372	-3.91862	Aq-n	0.811508	90%<acc.<80%
CNP0000158	CCCc1occ(c(=O)c1O)C1OC(=O)c2c1c(OC)cc(c2)OC	346.335	-4.12347	Aq-n	0.827599	90%<acc.<80%
CNP0000159	CCCc1occ(c(=O)c1O)C(=O)c1c(OC)cc(cc1C(=O)OC)OC	376.361	-4.28772	Aq-n	1.03461	80%<acc.<70%
CNP0000160	CCCCCCCC1=C(O)C(OC1=O)C(=CC=C(C)C)C(=O)O	322.401	-4.34929	Aq-n	0.638835	acc.>90%
CNP0000161	OC(=O)CC(=CC=C(C)C)C(=O)O	184.191	-1.6949	Aq-n	0.85047	90%<acc.<80%
CNP0000162	CCCCCc1cc(O)cc2c1C1CC(O2)(CCC1C)C(C)C	316.485	-6.18906	Aq-n	0.858023	90%<acc.<80%
CNP0000163	CCCCCc1cc2OC3(CCC(C(c2c(c1)O)C3)C)C(C)C	316.485	-6.24207	Aq-n	0.816648	90%<acc.<80%
CNP0000164	CCCCCc1cc(O)c2c(c1)OC(N1C2CCC1)(C)C	289.419	-5.33441	Aq-n	0.737747	90%<acc.<80%
CNP0000165	CCCCCc1cc(O)cc(c1C1NCCOC1)O	265.353	-3.18523	Aq-n	0.825237	90%<acc.<80%
CNP0000166	CCCCCc1cc(O)cc(c1C1NCCSC1)O	281.421	-3.21952	Aq-n	0.779261	90%<acc.<80%
CNP0000167	CCCCCc1cc(O)cc(c1C1CCCCN1)O	263.381	-4.07793	Aq-n	0.712631	90%<acc.<80%
CNP0000168	CCCCCc1cc(O)cc(c1C1CCCN1C(C)C)O	291.435	-4.94137	Aq-n	0.665023	acc.>90%
CNP0000169	CCCCCc1cc(O)c(c(c1)O)C1CSCCN1	281.421	-3.29155	Aq-n	0.753288	90%<acc.<80%
CNP0000170	CCCCCc1cc(O)c(c(c1)O)C1CCCN1	249.354	-3.84788	Aq-n	0.65684	acc.>90%
CNP0000171	CCCCCc1cc(O)cc(c1C1COCCN1C=O)O	293.363	-3.43464	Aq-n	0.768006	90%<acc.<80%
CNP0000172	CCCCCc1cc(O)cc(c1C1CSCC(=O)N1)O	295.404	-3.43104	Aq-n	0.757299	90%<acc.<80%
CNP0000173	CCCCCc1cc(O)cc(c1C1CCC(=O)N1C(C)C)O	305.418	-4.22686	Aq-n	0.801747	90%<acc.<80%
CNP0000174	CCCCCc1cc(O)cc(c1C1CCC(=O)N1)O	263.337	-3.77581	Aq-n	0.810425	90%<acc.<80%
CNP0000175	CCCCCc1cc(O)c(c(c1)O)C1CSCC(=O)N1	295.404	-3.20767	Aq-n	0.834232	90%<acc.<80%
CNP0000176	CCCCCc1cc(O)c(c(c1)O)C1CCC(=O)N1CC=C	303.402	-3.81191	Aq-n	0.780999	90%<acc.<80%
CNP0000177	CCCCCc1cc(O)c(c(c1)O)C1CCC(=O)N1C(C)C	305.418	-4.27314	Aq-n	0.866056	90%<acc.<80%
CNP0000178	CCCCCc1cc(O)c(c(c1)O)C1CCC(=O)N1	263.337	-3.7519	Aq-n	0.767232	90%<acc.<80%
CNP0000179	CCCCCN=C1CC(C)(C)Sc2c1c(O)cc(c2)CCCCC	347.568	-6.16544	Aq-n	0.97645	90%<acc.<80%
CNP0000180	CCCCCc1cc(O)c2c(c1)SC(CC2=NCCC)(C)C	319.514	-5.8844	Aq-n	0.765667	90%<acc.<80%
CNP0000181	CCCCCCC(c1cc(O)c2c(c1)OC(CC2=NCCCC)(C)C)(C)C	373.581	-6.32252	Aq-n	0.88606	90%<acc.<80%
CNP0000182	CCCCCCCCN=C1CC(C)(C)Oc2c1c(O)cc(c2)OCCCC	375.553	-6.42579	Aq-n	0.894107	90%<acc.<80%
CNP0000183	CCCCCN=C1CC(C)(C)Oc2c1c(O)cc(c2)OCCCC	333.472	-5.51877	Aq-n	0.826631	90%<acc.<80%
CNP0000184	CCCCOc1cc(O)c2c(c1)OC(CC2=NCCCC(OC)OC)(C)C	379.497	-4.84462	Aq-n	0.848046	90%<acc.<80%
CNP0000185	CCCCOc1cc(O)c2c(c1)OC(CC2=NCc1onc(c1)O)(C)C	360.41	-5.08497	Aq-n	0.707674	90%<acc.<80%
CNP0000186	OC(=O)CCCN=C1CC(C)(C)Oc2c1c(O)cc(c2)c1ccccc1	353.418	-5.16711	Aq-n	0.887058	90%<acc.<80%
CNP0000187	OC(=O)CCCN=C1CC(C)(C)Oc2c1c(O)ccc2	277.32	-3.6069	Aq-n	0.822892	90%<acc.<80%
CNP0000188	CCCCOc1cc(O)c2c(c1)OC(CC2=NCCCC(=O)O)(C)C	349.427	-4.72889	Aq-n	0.728969	90%<acc.<80%
CNP0000189	CCN(CCc1[nH]c2c(c1C)cc(cc2)OC)C	246.354	-2.85228	Aq-n	0.911372	90%<acc.<80%
CNP0000190	COc1ccc2c(c1)C1(C)CCNC(=O)C1N2C	246.31	-2.09538	Aq-n	0.864777	90%<acc.<80%
CNP0000191	CCCCCc1cc2OC(C)(CCC=C(C)C)C=Cc2c(c1C(=O)OCC)O	386.532	-6.45508	Aq-n	1.03913	80%<acc.<70%
CNP0000193	O=C1N(c2ccccc2)N(C(=O)C1(O)N1CCCCC1)c1ccccc1	351.406	-2.8683	Aq-n	1.24933	80%<acc.<70%
CNP0000194	O=C1N(c2ccccc2)N(C(=O)C1(O)N1CCCC1)c1ccccc1	337.379	-3.06871	Aq-n	1.21883	80%<acc.<70%
CNP0000195	O=C1N(c2ccccc2)N(C(=O)C1(O)N1CCOCC1)c1ccccc1	353.378	-2.96213	Aq-n	1.33637	acc.<70%
CNP0000196	O=C(C(C(=O)N(c1ccccc1)Nc1ccccc1)(NNc1ccccc1)O)N(c1ccccc1)Nc1ccccc1	558.642	-6.52532	Aq-n	1.01856	80%<acc.<70%
CNP0000198	O=C1N(c2ccccc2)N(C(=O)C1(O)O)c1ccccc1	284.271	-3.65492	Aq-n	1.09613	80%<acc.<70%
CNP0000199	O=C1C(=O)N(N(C1=O)c1ccccc1)c1ccccc1	266.256	-3.37193	Aq-n	1.15949	80%<acc.<70%
CNP0000200	OC(c1c(O)n(n(c1=O)c1ccccc1)c1ccccc1)c1cccnc1	359.385	-4.29608	Aq-n	1.15604	80%<acc.<70%
CNP0000201	ClC(C(C1C(=O)N(N(C1=O)c1ccccc1)c1ccccc1)C1C(=O)N(N(C1=O)c1ccccc1)c1ccccc1)(Cl)Cl	633.919	-8.1238	Aq-n	1.09311	80%<acc.<70%
CNP0000202	CC(C(C1C(=O)N(N(C1=O)c1ccccc1)c1ccccc1)C1C(=O)N(N(C1=O)c1ccccc1)c1ccccc1)C	558.638	-8.14996	Aq-n	1.10029	80%<acc.<70%
CNP0000203	O=C1N(c2ccccc2)N(C(=O)C1=Cc1c[nH]c2c1cccc2)c1ccccc1	379.419	-6.05621	Aq-n	0.951084	90%<acc.<80%
CNP0000204	O=C1C(=Cc2ccc[nH]2)C(=O)N(N1c1ccccc1)c1ccccc1	329.359	-5.35214	Aq-n	1.00829	80%<acc.<70%
CNP0000205	O=C1C(=Cc2ccc(cc2)C=C2C(=O)N(N(C2=O)c2ccccc2)c2ccccc2)C(=O)N(N1c1ccccc1)c1ccccc1	602.65	-7.82528	Aq-n	0.782322	90%<acc.<80%
CNP0000206	CC=CC=C1C(=O)N(N(C1=O)c1ccccc1)c1ccccc1	304.349	-5.64672	Aq-n	0.872065	90%<acc.<80%
CNP0000207	CCOC(=O)C(C(C(=O)Nc1ccccc1)C(=O)Nc1ccccc1)C(=O)OCC	412.442	-4.81584	Aq-n	1.05211	80%<acc.<70%
CNP0000208	CCOC(=O)C(C1C(=O)N(N(C1=O)c1ccccc1)c1ccccc1)(C(=O)OCC)O	426.425	-3.7072	Aq-n	0.965246	90%<acc.<80%
CNP0000209	CC(=Cc1ccc2c(n1)cccc2)C	183.254	-4.32336	Aq-n	0.709443	90%<acc.<80%
CNP0000210	CC(=O)Cc1nc2cc3ccccc3cc2[nH]c1=O	252.273	-4.47323	Aq-n	1.10375	80%<acc.<70%
CNP0000211	CCOC(=O)Cc1nc2cc3ccccc3cc2n(c1=O)C	296.326	-3.64169	Aq-n	0.986087	90%<acc.<80%
CNP0000212	COC(=O)Cc1nc2cc3ccccc3cc2[nH]c1=O	268.272	-4.09709	Aq-n	0.862748	90%<acc.<80%
CNP0000213	Cc1nc2cc3ccccc3cc2n(c1=O)C	224.263	-3.4813	Aq-n	0.963915	90%<acc.<80%
CNP0000214	CCOC(=O)C=Cc1nc2ccccc2[nH]c1=O	244.25	-3.60326	Aq-n	0.938027	90%<acc.<80%
CNP0000215	CC(=CC(=O)c1ccccc1)NCCCC(=O)O	247.294	-2.74356	Aq-n	0.707895	90%<acc.<80%
CNP0000216	COc1cc(cc2c1CCC(O2)c1ccccc1)OC1(OC=Cc2c(O1)cc(OC)c(c2OC)C)c1ccccc1	552.623	-7.27101	Aq-n	0.904319	90%<acc.<80%
CNP0000217	COc1cccc(c1C(=O)CC(C(=O)O)C)O	238.239	-2.23478	Aq-n	0.735613	90%<acc.<80%
CNP0000218	CCc1oc2cccc(c2c(=O)c1CC(=O)O)O	248.234	-3.0992	Aq-n	0.6883	acc.>90%
CNP0000219	COC(=CC=Cc1[nH]c2c(c1)cc(c(c2)Cl)Cl)C(=O)NC1CCN(CC1)Cc1ccc(c(c1)I)C(=O)c1ccccc1	714.431	-7.57526	Aq-n	0.722918	90%<acc.<80%
CNP0000220	COC(=CC=Cc1[nH]c2c(c1)cc(c(c2)Cl)Cl)C(=O)NC1CCN(CC1)Cc1ccc(cc1)C(=O)c1ccccc1	588.535	-7.06293	Aq-n	0.772165	90%<acc.<80%
CNP0000221	COC(=CC=Cc1[nH]c2c(c1)cc(c(c2)Cl)Cl)C(=O)NC1CCN(CC1)Cc1cc(I)cc(c1)C1(N=N1)C(F)(F)F	718.345	-6.54944	Aq-n	0.880755	90%<acc.<80%
CNP0000222	COC(=CC=Cc1[nH]c2c(c1)cc(c(c2)Cl)Cl)C(=O)NCCCN1CCN(CC1)c1cccc(c1)OCC(=O)Nc1cccc(c1)I	788.514	-6.55177	Aq-n	1.02272	80%<acc.<70%
CNP0000223	COC(=CC=Cc1[nH]c2c(c1)cc(c(c2)Cl)Cl)C(=O)NCCCN1CCN(CC1)c1cccc(c1)OCC(=O)OCc1cc(I)cc(c1)C1(N=N1)C(F)(F)F	911.547	-6.6264	Aq-n	1.01049	80%<acc.<70%
CNP0000224	COC(=CC=Cc1[nH]c2c(c1)cc(c(c2)Cl)Cl)C(=O)NCCCN1CCN(CC1)c1cccc(c1)OCC(=O)Nc1cccc(c1)C1(N=N1)C(F)(F)F	770.64	-6.41139	Aq-n	1.0161	80%<acc.<70%
CNP0000225	CCOC(=O)COc1cccc(c1)N1CCN(CC1)CCCNC(=O)C(=CC=Cc1[nH]c2c(c1)cc(c(c2)Cl)Cl)OC	615.558	-5.76381	Aq-n	0.951361	90%<acc.<80%
CNP0000226	COc1cc(CC=Cc2ccccc2)c2c(c1)C=CC(O2)c1ccccc1	354.449	-7.28864	Aq-n	1.0732	80%<acc.<70%
CNP0000227	COc1cc(O)c(cc1O)C(=O)C=Cc1ccccc1	270.284	-3.88949	Aq-n	0.799359	90%<acc.<80%
CNP0000228	COc1cc2oc(cc2c2c1CCC(O2)c1ccccc1)C1C(C)C(C(C1O)(C)C)O	422.521	-5.8238	Aq-n	1.21737	80%<acc.<70%
CNP0000229	COc1cc(O)c(c2c1CCC(O2)c1ccccc1)c1oc2c(c1)c(OC)c(c(c2)O)C	432.472	-7.95811	Aq-n	1.05561	80%<acc.<70%
CNP0000230	COc1c(c(OC(=O)c2ccccc2)cc(c1C)OC(=O)C)c1oc2c(c1)c1OC(CCc1c(c2)OC)c1ccccc1	578.617	-7.97757	Aq-n	0.79338	90%<acc.<80%
CNP0000231	COc1cc2oc(cc2c2c1CCC(O2)c1ccccc1)c1c(OC(=O)C)cc(c(c1OC)C)OC(=O)C	516.546	-7.72142	Aq-n	0.950842	90%<acc.<80%
CNP0000232	COc1cc2CCC3(c2cc1O)SCc1c(S3)cccc1	316.447	-5.13461	Aq-n	0.935932	90%<acc.<80%
CNP0000233	COc1ccc2c(c1O)CCC12SCc2c(S1)cccc2	316.447	-4.81247	Aq-n	0.918704	90%<acc.<80%
CNP0000234	COc1cc2C(=O)CCc2cc1OC(=O)C(C)(C)C	262.305	-3.93837	Aq-n	0.762281	90%<acc.<80%
CNP0000235	COc1ccc(cc1)C=CC(=O)Oc1ccccc1I	380.181	-4.94679	Aq-n	0.932878	90%<acc.<80%
CNP0000236	COc1cc(C=CC(=O)Oc2ccccc2I)cc(c1O)OC	426.206	-4.68409	Aq-n	0.853446	90%<acc.<80%
CNP0000237	O=C(Oc1ccccc1I)C=Cc1ccc(cc1)OCc1ccccc1	456.279	-7.02427	Aq-n	0.903755	90%<acc.<80%
CNP0000238	COc1ccc(cc1O)C=CC(=O)Oc1ccccc1I	396.18	-4.83926	Aq-n	0.882137	90%<acc.<80%
CNP0000239	COc1cc(OC(=O)C=Cc2ccc(c(c2)O)OC)c(c(c1)OC)I	456.232	-5.25718	Aq-n	0.898257	90%<acc.<80%
CNP0000240	CCOc1ccc(c(c1)OC)C(=O)c1cc(OC)c(c(c1C(=O)O)OC)OCC	404.415	-5.0103	Aq-n	0.990719	90%<acc.<80%
CNP0000241	CCOc1ccc(c(c1)OC)C(=O)c1cc(OC)c(c(c1C(=O)OC)OC)OCC	418.442	-5.63649	Aq-n	1.13739	80%<acc.<70%
CNP0000242	CCOc1ccc(c(c1)OC)C(=O)c1cc(OC)c(c(c1)OC)OCC	360.406	-4.63003	Aq-n	0.827516	90%<acc.<80%
CNP0000243	COc1ccc(c(c1)OC)c1c(Cc2ccc(c(c2)OC)OC)c(O)c(c2c1cc(OC)c(c2OC)OC)C=O	548.588	-7.80723	Aq-n	0.86735	90%<acc.<80%
CNP0000244	COc1cc(O)ccc1c1c(Cc2ccc(c(c2)O)O)c(O)cc2c1cc(OC)c(c2OC)O	464.47	-6.26528	Aq-n	0.893895	90%<acc.<80%
CNP0000245	COc1cc(O)ccc1c1c(C=O)c(O)cc2c1cc(OC)c(c2OC)O	370.357	-5.71969	Aq-n	1.10272	80%<acc.<70%
CNP0000246	COc1cc(ccc1O)Cc1c(O)cc2c(c1c1ccc(cc1OC)O)cc(c(c2OC)O)OC	478.497	-7.01352	Aq-n	1.08898	80%<acc.<70%
CNP0000247	COc1ccc(c(c1)OC)c1c(Cc2ccc(c(c2)OC)OC)c2oc3-c(cc2c2c1cc(OC)c(c2OC)OC)cc(c(=O)c3)OC	652.696	-7.01801	Aq-w	2.37302	acc.<70%
CNP0000248	COc1ccc(c(c1)OC)Cc1c(c2ccc(c(c2)OC)OC)c2cc(OC)c(c(c2c2c1oc1-c(c2)cc(c(=O)c1)OC)OC)OC	652.696	-6.99994	Aq-w	2.34767	acc.<70%
CNP0000251	O=C1CC(N1)Oc1cc2ccccc2c2c1cccc2	263.296	-4.89757	Aq-n	0.897319	90%<acc.<80%
CNP0000252	O=C(c1ccc(cc1)OC1CC(=O)N1)C=Cc1ccc(cc1)Cl	327.767	-4.67421	Aq-n	0.79933	90%<acc.<80%
CNP0000253	CC(=O)Oc1cccc2c1C=CC(O2)(C)C	218.252	-4.13586	Aq-n	0.752175	90%<acc.<80%
CNP0000254	COC(=O)c1ccc2c(c1OC(=O)C)C=CC(O2)(C)C	276.288	-4.30601	Aq-n	0.758532	90%<acc.<80%
CNP0000255	CC(=O)Oc1c(ccc2c1C=CC(O2)(C)C)C(=O)O	262.261	-3.71199	Aq-n	0.870665	90%<acc.<80%
CNP0000256	CC(=O)Oc1cccc2c1OC(C)(C)C=C2	218.252	-4.05614	Aq-n	0.814205	90%<acc.<80%
CNP0000257	Oc1cccc2c1OC(C)(C)C=C2	176.215	-2.42493	Aq-n	0.759652	90%<acc.<80%
CNP0000258	COC(=O)c1c(ccc2c1C=CC(O2)(C)C)OC(=O)C	276.288	-4.22265	Aq-n	0.732777	90%<acc.<80%
CNP0000259	COC(=O)c1c(O)ccc2c1C=CC(O2)(C)C	234.251	-3.29975	Aq-n	0.853444	90%<acc.<80%
CNP0000260	CCOC(=O)c1ccc2c(c1)C=CC(O2)(C)C	232.279	-4.04819	Aq-n	0.804822	90%<acc.<80%
CNP0000261	COc1cc(OC)c2c(c1CCc1c(OC)cc(c(c1OC)C)OC)OC(CC2)c1ccccc1	478.585	-7.42779	Aq-n	0.873401	90%<acc.<80%
CNP0000262	COc1cc(OC)c2c(c1CCc1c(O)cc(c(c1OC)C)OC)OC(CC2)c1ccccc1	464.558	-7.45119	Aq-n	1.00454	80%<acc.<70%
CNP0000263	COc1cc(OC)c2c(c1C=Cc1c(OC)cc(c(c1OC)C)OC)OC(CC2)c1ccccc1	476.569	-7.26883	Aq-n	0.999879	90%<acc.<80%
CNP0000264	COc1cc(OC)c2c(c1C=Cc1c(O)cc(c(c1OC)C)OC)OC(CC2)c1ccccc1	462.542	-7.42508	Aq-n	1.05263	80%<acc.<70%
CNP0000265	COc1c(C=Cc2c(OC(=O)C)cc(c3c2OC(CC3)c2ccccc2)OC)c(OC(=O)c2ccccc2)cc(c1C)OC(=O)C	622.67	-7.90315	Aq-n	0.816257	90%<acc.<80%
CNP0000266	CC(=CCc1cc(C(=O)C)c(cc1O)O)CCC=C(C)C	288.387	-4.66798	Aq-n	0.692867	acc.>90%
CNP0000267	COc1cc(C(=O)C)c(c(c1OC)CC=C(CCC=C(C)C)C)O	332.44	-5.8152	Aq-n	0.857594	90%<acc.<80%
CNP0000268	CC(=CCCC1(C)C=Cc2c(O1)c(OC(=O)C)cc(c2O)C(=O)C=Cc1cc(ccc1OC(=O)C)OC(=O)C)C	548.588	-7.74928	Aq-n	0.868949	90%<acc.<80%
CNP0000269	CC(CCCC1(C)CCc2c(O1)c(O)cc(c2O)C(=O)CCc1cc(O)ccc1O)C	428.525	-6.44062	Aq-n	1.23486	80%<acc.<70%
CNP0000270	CC(=CCCC1(C)C=Cc2c(O1)c(OC(=O)C)cc(c2O)C(=O)C=Cc1c(cccc1OC(=O)C)OC(=O)C)C	548.588	-7.79131	Aq-n	0.858527	90%<acc.<80%
CNP0000271	CC(CCCC1(C)CCc2c(O1)c(O)cc(c2O)C(=O)CCc1c(O)cccc1O)C	428.525	-6.6712	Aq-n	1.26665	acc.<70%
CNP0000272	COc1cc(OC)c(cc1c1coc2c(c1=O)c(OC(=O)C)cc1c2C=CC(O1)(C)C)OC	452.459	-5.81323	Aq-n	0.928425	90%<acc.<80%
CNP0000273	C=CC(c1c2OC(C)(C)C=Cc2c(c2c1oc1c(OC(=O)C)c(ccc1c2=O)OC(=O)C)O)(C)C	478.497	-6.98915	Aq-n	1.23736	80%<acc.<70%
CNP0000274	CC(=O)Oc1ccc2c(c1OC(=O)C)oc1c(c2=O)c(OC(=O)C)c2c(c1)OC(C=C2)(C)C	452.415	-6.40601	Aq-n	1.05367	80%<acc.<70%
CNP0000275	CC(=O)Oc1c(Cc2c(OC(=O)C)c(C)c(c(c2OC(=O)C)C(=O)C)OC(=O)C)c(OC(=O)C)c2c(c1C(=O)C=Cc1ccccc1)OC(C=C2)(C)C	726.731	-7.70055	Aq-n	0.801853	90%<acc.<80%
CNP0000276	OCC1OC(OC(=O)C(=CC=CC(=CC=CC=C(C=CC=C(C(=O)OCC2OC(C(C(C2O)O)O)c2ccc3c(c2O)c(=O)c2c(o3)cc(c(c2)O)O)C)C)C)C)C(C(C1O)O)O	878.877	-2.5991	Aq-w	1.74153	acc.<70%
CNP0000277	O=CC(=CC=CC=C(C=CC=C(C=CC1C(C)(C)CC(CC1(C)O)OC(=O)C)C)C)C	426.597	-7.12619	Aq-n	1.02604	80%<acc.<70%
CNP0000278	CCC1=C(C)C2=Cc3[nH]c(c(c3C=C)C)C=C3N=C(C4=c5[nH]c(=CC1=N2)c(C)c5C(=O)C4)C(CCC(=O)OC1C=C(C)C(C(C1)(C)C)C=CC(=CC=CC(=CC=CC=C(C=CC=C(C=CC1=C(C)CC(CC1(C)C)O)C)C)C)C)C3C	1085.53	-7.58087	Aq-w	1.76292	acc.<70%
CNP0000279	CC(=O)OCC(=CC=CC(=CC=CC=C(C=CC=C(C(=O)CC1(O)C(=CC(=O)CC1(C)C)C)C)C)C)C=CC1C(C)(C)CC(CC1(C)O)O	674.919	-7.3708	Aq-n	0.805891	90%<acc.<80%
CNP0000280	CCCCCCCCCCCCCC(=O)OC(CC(C(=O)C=CC(=CC=CC(=CC=CC=C(C=CC=C(C=CC1C(C)(C)CC(CC1(C)O)O)C)C)C)C)(C)C)CC(=O)C	829.26	-6.34628	Aq-n	1.08413	80%<acc.<70%
CNP0000281	COCOC1CC(C)(C)C(C(C1)(C)O)C=CC(=CC=CC(=CC=CC=C(C=CC=C(C=CC1=C(C)CC(CC1(C)C)O)C)C)C)C	630.954	-7.09328	Aq-n	0.938438	90%<acc.<80%
CNP0000282	C#CC#CCC=CCC=CC(=O)NCC(C)C	229.323	-3.58636	Aq-n	0.77766	90%<acc.<80%
CNP0000283	CCCC#CC#CCCC=CC=CC(=O)NCCc1ccc(cc1)O	335.447	-4.54352	Aq-n	0.99986	90%<acc.<80%
CNP0000284	CCCCCCCC(=O)C1=C2C=C3C=C(C=CC)N(C=C3C(=O)C2(OC1=O)C)C1OC(CO)C(C(C1O)O)O	543.613	-3.94358	Aq-n	0.996646	90%<acc.<80%
CNP0000285	CCC(CCCCCCC(=O)C=C(C1=C2C=C(C=C(CO)O)C(=CNCc3ccccc3)C(=O)C2(OC1=O)C)O)C	563.691	-7.42511	Aq-n	0.837008	90%<acc.<80%
CNP0000286	CCC(C=CC=CC=CC(=O)C=C(C1=C2C=C(C=C(CO)O)C(=CNCc3ccccc3)C(=O)C2(OC1=O)C)O)C	557.643	-6.76808	Aq-n	1.01401	80%<acc.<70%
CNP0000287	COc1cc(O)c(c(c1)OC)C(CCc1ccc(cc1)OC)CCc1ccc(cc1)OC	436.548	-7.20613	Aq-n	0.995071	90%<acc.<80%
CNP0000288	COc1ccc(cc1)CCC1CC(Oc2c1ccc(c2)OC)c1ccc(cc1)OC	404.506	-7.31414	Aq-n	0.914406	90%<acc.<80%
CNP0000289	COc1ccc(cc1)C=CC1CC(Oc2c1c(OC)cc(c2)OC)c1ccc(cc1)OC	432.516	-7.6599	Aq-n	0.798341	90%<acc.<80%
CNP0000290	COc1cc(OC)c2c(c1)OC(CC2C=Cc1ccc(cc1)OC(=O)C)c1ccc(cc1)OC(=O)C	488.536	-7.43856	Aq-n	0.780726	90%<acc.<80%
CNP0000291	COc1cc2OC(CC(=O)c2c(c1)O)c1cc(O)c(c(c1)O)OC	332.308	-4.037	Aq-n	0.788451	90%<acc.<80%
CNP0000292	CC(=CC=CC=C(C=CC=C(C#CC1=C(C)CC(CC1(C)C)O)C)C)C=CC=C(C=CC1C(C)(C)CC(CC1(C)O)O)C	584.885	-7.10729	Aq-n	0.813109	90%<acc.<80%
CNP0000293	CCCC#CC#CCCC=CC=CC(=O)NCCC(C)C	285.431	-4.94861	Aq-n	0.792492	90%<acc.<80%
CNP0000294	COc1cc(C=CC(=O)N2CCCC=C2)cc2c1OCO2	287.315	-3.4571	Aq-n	0.83141	90%<acc.<80%
CNP0000295	CCCCCCCCCCCCCCCC(=O)Nc1cccc(c1N)C(=O)O	390.568	-5.89746	Aq-n	0.797855	90%<acc.<80%
CNP0000296	O=C(N1CCCCC1)C=CCC(=O)c1ccc2c(c1)OCO2	301.342	-3.4893	Aq-n	0.683647	acc.>90%
CNP0000297	CC(CNC(=O)C=CC=CCCCCCCc1cccc2c1OCO2)C	357.494	-5.4476	Aq-n	0.713797	90%<acc.<80%
CNP0000298	CC=CC=CC=CC=CCCC=CC(=O)NCC(C)C	273.42	-5.32592	Aq-n	0.692096	acc.>90%
CNP0000299	CC(CNC(=O)C=CC=CCc1ccc(s1)C)C	263.406	-4.12678	Aq-n	0.728334	90%<acc.<80%
CNP0000300	C#CC#CCC=CC=CC(=O)NCC(C)C	215.296	-2.71884	Aq-n	0.770111	90%<acc.<80%
CNP0000301	CCCCCCC(=O)CCCCCCCCC=CC(=O)N1C=CCC1	347.543	-5.46759	Aq-n	0.928699	90%<acc.<80%
CNP0000302	C#CC#CC=CC(CCCC=CC(=O)NCC(C)C)O	273.376	-2.9243	Aq-n	0.78706	90%<acc.<80%
CNP0000303	CC=CC=CCCCCC(C(=O)NCC(C)C)O	253.386	-4.19455	Aq-n	0.817448	90%<acc.<80%
CNP0000304	CC1OC1C(=O)NCCc1ccccc1	205.257	-1.80006	Aq-n	0.696841	acc.>90%
CNP0000305	CCCC=CC#CC=CC=CCCC=CC=CC(=O)NCC(CC)C	339.523	-6.21764	Aq-n	0.804614	90%<acc.<80%
CNP0000306	C#CC#CCC=CCCCCCC=CC(=O)NCC(CC)C	299.458	-5.03006	Aq-n	0.92338	90%<acc.<80%
CNP0000307	CC(CNC(=O)C=CCCC(C=CC=CC(=O)C)O)C	279.38	-2.02039	Aq-n	0.822591	90%<acc.<80%
CNP0000308	CCNC(=O)C=CCCCCCC=CCC#CC#CC	271.404	-4.50549	Aq-n	0.896529	90%<acc.<80%
CNP0000309	CC=CC=CC=CC=CC(=O)NCC(C)C	219.328	-3.80961	Aq-n	0.840339	90%<acc.<80%
CNP0000310	C#CC#CCCCC=CCCCC(=O)NCC(C)C	259.393	-4.28636	Aq-n	0.787667	90%<acc.<80%
CNP0000313	C=CC1C(OC2OC(CO)C(C(C2O)O)O)OC2C3(C1CC1C43Nc3c(C4(O2)CCN1)cccc3)C(=O)OC	546.573	-2.59186	Aq-n	1.29172	acc.<70%
CNP0000314	N=Nc1c[nH]c2c1coc2	135.126	-2.62479	Aq-n	0.742103	90%<acc.<80%
CNP0000315	OC=c1nnn2c1ccc2	135.126	-1.34589	Aq-n	0.919655	90%<acc.<80%
CNP0000316	N=Cc1[nH]cc2c1cno2	135.126	-1.83915	Aq-n	0.827631	90%<acc.<80%
CNP0000317	OC=c1ccn2c1cnn2	135.126	-1.74809	Aq-n	0.881772	90%<acc.<80%
CNP0000318	C=Nn1cc2-c(o1)ccn2	135.126	-0.939732	Aq-n	0.870533	90%<acc.<80%
CNP0000319	O=Cc1nc2-c(c1)[nH][nH]c2	135.126	-1.3135	Aq-n	0.821944	90%<acc.<80%
CNP0000320	N=c1on2c(c1=C)ccn2	135.126	-2.0254	Aq-n	0.832112	90%<acc.<80%
CNP0000321	C=Cn1onc2-c1ncc2	135.126	-0.995767	Aq-n	0.871571	90%<acc.<80%
CNP0000322	N=Cc1[nH]cc2c1onc2	135.126	-1.57546	Aq-n	0.820186	90%<acc.<80%
CNP0000323	C=Nc1[nH]oc2-c1ccn2	135.126	-0.994743	Aq-n	0.851005	90%<acc.<80%
CNP0000324	C=c1onc2c1n[nH]c2=C	135.126	-1.80168	Aq-n	0.854756	90%<acc.<80%
CNP0000325	O=Cc1cnc2-c1[nH][nH]c2	135.126	-1.6258	Aq-n	0.693159	acc.>90%
CNP0000326	O=Nc1c[nH]c2c1[nH]cc2	135.126	-2.53762	Aq-n	0.752078	90%<acc.<80%
CNP0000327	C=Nn1cnc2c1occ2	135.126	-1.276	Aq-n	0.918635	90%<acc.<80%
CNP0000328	O=Cc1ccc2-c1[nH][nH]n2	135.126	-2.11181	Aq-n	0.864756	90%<acc.<80%
CNP0000329	N=Cc1c[nH]c2c1cno2	135.126	-1.88322	Aq-n	0.752889	90%<acc.<80%
CNP0000330	N=Cc1cc2c([nH]1)onc2	135.126	-1.69789	Aq-n	0.784564	90%<acc.<80%
CNP0000331	N=Nn1occ2-c1ccc2	135.126	-2.01495	Aq-n	0.711287	90%<acc.<80%
CNP0000332	C=Nc1o[nH]c2-c1ncc2	135.126	-1.00116	Aq-n	0.781907	90%<acc.<80%
CNP0000333	C=Cc1cnc2-c1n[nH]o2	135.126	-1.20651	Aq-n	0.838024	90%<acc.<80%
CNP0000334	C=Cc1coc2c1n[nH]n2	135.126	-1.70239	Aq-n	0.876977	90%<acc.<80%
CNP0000335	N=Cc1ncc2-c1o[nH]c2	135.126	-1.24575	Aq-n	0.776921	90%<acc.<80%
CNP0000336	C=c1nc2-c(c1=C)n[nH]o2	135.126	-1.87271	Aq-n	0.826406	90%<acc.<80%
CNP0000337	N=Cc1cc2c([nH]1)cno2	135.126	-1.62626	Aq-n	0.800382	90%<acc.<80%
CNP0000338	N=Cc1[nH]oc2-c1cnc2	135.126	-1.23321	Aq-n	0.808239	90%<acc.<80%
CNP0000339	N=Cc1c[nH]c2c1onc2	135.126	-1.61214	Aq-n	0.834281	90%<acc.<80%
CNP0000340	N=Cc1c[nH]c2c1noc2	135.126	-1.68258	Aq-n	0.894879	90%<acc.<80%
CNP0000341	O=Cn1ncc2n1ccc2	135.126	-1.71582	Aq-n	0.732728	90%<acc.<80%
CNP0000342	OC=c1cnn2c1cnc2	135.126	-1.40641	Aq-n	1.02416	80%<acc.<70%
CNP0000343	C=Nc1[nH]oc2-c1ncc2	135.126	-1.20377	Aq-n	0.818058	90%<acc.<80%
CNP0000344	Oc1ccc2n1nnc2=C	135.126	-1.63844	Aq-n	0.854983	90%<acc.<80%
CNP0000345	N=Nn1ccc2c1cco2	135.126	-1.90108	Aq-n	0.862928	90%<acc.<80%
CNP0000346	OC=c1ccc2n1cnn2	135.126	-1.80235	Aq-n	0.893832	90%<acc.<80%
CNP0000347	O=Cc1[nH][nH]c2-c1ccn2	135.126	-1.85851	Aq-n	0.904944	90%<acc.<80%
CNP0000348	C=Cc1cc2-c(n1)o[nH]n2	135.126	-1.39639	Aq-n	0.851197	90%<acc.<80%
CNP0000349	C=Nc1cc2c(o1)c[nH]n2	135.126	-1.69994	Aq-n	0.775296	90%<acc.<80%
CNP0000350	N=Nc1ccc2-c1o[nH]c2	135.126	-2.44811	Aq-n	0.748245	90%<acc.<80%
CNP0000351	C=c1[nH]c(=C)c2c1onn2	135.126	-1.8836	Aq-n	0.812566	90%<acc.<80%
CNP0000352	C=c1ncc2n1c(=O)[nH]c2	135.126	-1.76085	Aq-n	0.819281	90%<acc.<80%
CNP0000353	N=Cn1occ2-c1ncc2	135.126	-1.0683	Aq-n	0.914066	90%<acc.<80%
CNP0000354	OC=c1nnc2n1ccc2	135.126	-1.46865	Aq-n	0.884982	90%<acc.<80%
CNP0000355	N=Cn1cc2-c(o1)ccn2	135.126	-1.2064	Aq-n	0.90838	90%<acc.<80%
CNP0000356	OC=c1ccn2c1nnc2	135.126	-1.73311	Aq-n	0.895402	90%<acc.<80%
CNP0000357	C=c1cc(n2c1cnn2)O	135.126	-1.85902	Aq-n	0.819291	90%<acc.<80%
CNP0000358	Oc1nn2c(c1=C)cnc2	135.126	-1.62546	Aq-n	0.7525	90%<acc.<80%
CNP0000359	Oc1cn2c(c1=C)nnc2	135.126	-1.67012	Aq-n	0.792285	90%<acc.<80%
CNP0000360	N=Cc1cnc2-c1co[nH]2	135.126	-1.53199	Aq-n	1.03702	80%<acc.<70%
CNP0000361	N=Cn1occ2-c1ccn2	135.126	-1.417	Aq-n	0.933763	90%<acc.<80%
CNP0000362	N=c1oc2n(c1=C)ccn2	135.126	-2.02508	Aq-n	0.858361	90%<acc.<80%
CNP0000363	O=Nc1cn2c(c1)cc[nH]2	135.126	-1.82655	Aq-n	0.912729	90%<acc.<80%
CNP0000364	C=c1oc(=C)c2c1n[nH]n2	135.126	-1.90625	Aq-n	0.899591	90%<acc.<80%
CNP0000365	O=Cc1ccc2n1cn[nH]2	135.126	-1.58956	Aq-n	0.907273	90%<acc.<80%
CNP0000366	C=Cc1cc2n(o1)nnc2	135.126	-1.38989	Aq-n	0.813992	90%<acc.<80%
CNP0000367	C=Nc1cc2c([nH]1)nco2	135.126	-1.63564	Aq-n	0.783745	90%<acc.<80%
CNP0000368	N=Cc1cc2c(o1)n[nH]c2	135.126	-1.5348	Aq-n	0.878508	90%<acc.<80%
CNP0000369	C=c1occ2n1nnc2=C	135.126	-1.72522	Aq-n	0.822376	90%<acc.<80%
CNP0000370	C=Cc1ccn2c1nno2	135.126	-1.29344	Aq-n	0.749927	90%<acc.<80%
CNP0000371	C=Cc1o[nH]c2-c1ncn2	135.126	-1.17625	Aq-n	0.801098	90%<acc.<80%
CNP0000372	C=Nc1cc2c([nH]1)ocn2	135.126	-1.69736	Aq-n	0.776418	90%<acc.<80%
CNP0000373	N=Nc1c[nH]c2c1occ2	135.126	-2.37018	Aq-n	0.740574	90%<acc.<80%
CNP0000374	C=Cc1cc2n(n1)cno2	135.126	-1.66432	Aq-n	0.791853	90%<acc.<80%
CNP0000375	N=Nc1cc2c([nH]1)occ2	135.126	-2.20068	Aq-n	0.780303	90%<acc.<80%
CNP0000376	C=Cc1[nH]nc2c1ocn2	135.126	-1.69436	Aq-n	0.918119	90%<acc.<80%
CNP0000377	Oc1ncn2c1ncc2=C	135.126	-1.53976	Aq-n	0.742849	90%<acc.<80%
CNP0000378	O=Cc1ccn2c1[nH]nc2	135.126	-1.85784	Aq-n	0.86291	90%<acc.<80%
CNP0000379	C=Cc1coc2n1cnn2	135.126	-1.73621	Aq-n	0.925359	90%<acc.<80%
CNP0000380	O=Nc1cn2c(c1)[nH]cc2	135.126	-1.91242	Aq-n	0.858941	90%<acc.<80%
CNP0000381	C=Nc1ncn2c1cco2	135.126	-1.07416	Aq-n	0.854249	90%<acc.<80%
CNP0000382	O=Cc1nc2c([nH]1)[nH]cc2	135.126	-1.05458	Aq-n	0.905027	90%<acc.<80%
CNP0000383	C=c1nc2c(o1)n[nH]c2=C	135.126	-1.66393	Aq-n	0.890698	90%<acc.<80%
CNP0000384	C=Cc1ccn2c1onn2	135.126	-1.35452	Aq-n	0.865539	90%<acc.<80%
CNP0000385	N=Cc1[nH]oc2-c1ccn2	135.126	-1.50057	Aq-n	0.934812	90%<acc.<80%
CNP0000386	Oc1cnc2n1c(=C)nc2	135.126	-1.66737	Aq-n	0.761145	90%<acc.<80%
CNP0000387	N=Cc1cn2c(c1)cno2	135.126	-1.37149	Aq-n	0.770482	90%<acc.<80%
CNP0000388	C=Nc1con2c1ccn2	135.126	-1.1272	Aq-n	0.914381	90%<acc.<80%
CNP0000389	O=Cc1cn2c([nH]1)cnc2	135.126	-1.26021	Aq-n	0.797351	90%<acc.<80%
CNP0000390	O=Nc1c[nH]n2c1ccc2	135.126	-1.69908	Aq-n	0.83575	90%<acc.<80%
CNP0000391	Oc1nc(=C)n2c1ncc2	135.126	-1.58696	Aq-n	0.81669	90%<acc.<80%
CNP0000392	O=Cc1n[nH]n2c1ccc2	135.126	-1.7373	Aq-n	0.748728	90%<acc.<80%
CNP0000393	C=c1nc(n2c1ncc2)O	135.126	-1.71088	Aq-n	0.851927	90%<acc.<80%
CNP0000394	C=Nc1cc2c(o1)[nH]cn2	135.126	-1.69402	Aq-n	0.744882	90%<acc.<80%
CNP0000395	O=Cn1cnc2n1ccc2	135.126	-0.844065	Aq-n	0.864884	90%<acc.<80%
CNP0000396	C=Cc1ccc2n1onn2	135.126	-1.317	Aq-n	0.829407	90%<acc.<80%
CNP0000397	Oc1nn2c(c1)c(=C)cn2	135.126	-1.68049	Aq-n	0.881119	90%<acc.<80%
CNP0000398	Oc1cnn2c1c(=C)cn2	135.126	-1.55655	Aq-n	0.867572	90%<acc.<80%
CNP0000399	O=Nc1ccn2c1[nH]cc2	135.126	-2.04748	Aq-n	0.784183	90%<acc.<80%
CNP0000400	C=Nc1on2c(c1)cnc2	135.126	-0.622064	Aq-n	0.825521	90%<acc.<80%
CNP0000401	C=Cc1cn2c(n1)onc2	135.126	-1.41333	Aq-n	0.869247	90%<acc.<80%
CNP0000402	O=Nc1ccc2n1[nH]cc2	135.126	-1.8625	Aq-n	0.778218	90%<acc.<80%
CNP0000403	N=Cc1[nH]oc2-c1ncc2	135.126	-1.24157	Aq-n	0.773598	90%<acc.<80%
CNP0000404	O=Cc1ncc2n1cc[nH]2	135.126	-1.42905	Aq-n	0.765205	90%<acc.<80%
CNP0000405	N=Nc1cc2c(o1)[nH]cc2	135.126	-2.16996	Aq-n	0.776283	90%<acc.<80%
CNP0000406	N=Nc1oc2c(c1)[nH]cc2	135.126	-2.23657	Aq-n	0.739141	90%<acc.<80%
CNP0000407	C=Nc1oc2c(n1)[nH]cc2	135.126	-1.77482	Aq-n	0.816927	90%<acc.<80%
CNP0000408	C=c1oc(=C)c2n1nnc2	135.126	-1.54396	Aq-n	0.934482	90%<acc.<80%
CNP0000409	C=Nc1cc2n(n1)occ2	135.126	-1.38845	Aq-n	0.828449	90%<acc.<80%
CNP0000410	OC=c1cnn2c1ncc2	135.126	-1.32213	Aq-n	0.996467	90%<acc.<80%
CNP0000411	C=Nc1ncc2n1cco2	135.126	-1.337	Aq-n	0.849652	90%<acc.<80%
CNP0000412	O=Nc1cn2c([nH]1)ccc2	135.126	-1.83625	Aq-n	0.771654	90%<acc.<80%
CNP0000413	C=c1nc2-c(n1)oc(=C)[nH]2	135.126	-1.75286	Aq-n	0.772098	90%<acc.<80%
CNP0000414	O=Cc1ncn2c1[nH]cc2	135.126	-1.61731	Aq-n	0.808183	90%<acc.<80%
CNP0000415	N=Cc1cn2c(c1)onc2	135.126	-1.64734	Aq-n	0.83132	90%<acc.<80%
CNP0000416	C=c1ccc2n1c(=N)on2	135.126	-2.20859	Aq-n	0.800823	90%<acc.<80%
CNP0000417	Oc1nc2n(c1=C)ncc2	135.126	-1.59034	Aq-n	0.849229	90%<acc.<80%
CNP0000418	N=c1on2c(c1)c(=C)nc2	135.126	-1.85993	Aq-n	0.811889	90%<acc.<80%
CNP0000419	OC=c1cnc2n1ccn2	135.126	-1.44749	Aq-n	0.914022	90%<acc.<80%
CNP0000420	C=Nc1ncn2c1occ2	135.126	-1.08608	Aq-n	0.92795	90%<acc.<80%
CNP0000421	C=Nc1coc2n1ccn2	135.126	-1.46723	Aq-n	0.83932	90%<acc.<80%
CNP0000422	C=Nc1cnc2n1cco2	135.126	-1.45015	Aq-n	0.844621	90%<acc.<80%
CNP0000423	C=c1cnn2c1coc2=N	135.126	-1.95141	Aq-n	0.794749	90%<acc.<80%
CNP0000424	C=Cc1nnc2n1occ2	135.126	-1.48121	Aq-n	0.819567	90%<acc.<80%
CNP0000425	C=c1ccn2c1noc2=N	135.126	-2.06659	Aq-n	0.841026	90%<acc.<80%
CNP0000426	C=Cc1nc2c([nH]1)nco2	135.126	-1.47582	Aq-n	0.755257	90%<acc.<80%
CNP0000427	C=Nc1cnn2c1occ2	135.126	-1.32724	Aq-n	0.957536	90%<acc.<80%
CNP0000428	C=Nc1con2c1ncc2	135.126	-0.747395	Aq-n	0.92427	90%<acc.<80%
CNP0000429	C=Cc1nnc2n1cco2	135.126	-1.72551	Aq-n	0.926462	90%<acc.<80%
CNP0000430	C=c1oc(=C)c2n1cnn2	135.126	-1.96757	Aq-n	0.951309	90%<acc.<80%
CNP0000431	C=Nc1cc2n(o1)ncc2	135.126	-1.07057	Aq-n	0.909648	90%<acc.<80%
CNP0000432	C=Nc1coc2n1ncc2	135.126	-1.38067	Aq-n	0.880299	90%<acc.<80%
CNP0000433	Oc1cc2n(n1)c(=C)cn2	135.126	-1.72572	Aq-n	0.826074	90%<acc.<80%
CNP0000457	c1nnn2c(c1)cnc2	120.115	-0.802767	Aq-n	0.723604	90%<acc.<80%
CNP0000458	c1nnn2c(n1)ccc2	120.115	-1.47671	Aq-n	0.862692	90%<acc.<80%
CNP0000459	c1cnc2n(n1)cnc2	120.115	-0.83693	Aq-n	0.802239	90%<acc.<80%
CNP0000460	C=Cn1ccc2c1nno2	135.126	-1.37335	Aq-n	0.879316	90%<acc.<80%
CNP0000461	C=Cn1cc2-c(o1)nnc2	135.126	-1.50303	Aq-n	0.878314	90%<acc.<80%
CNP0000462	C=Nn1ncc2c1coc2	135.126	-1.40733	Aq-n	0.904318	90%<acc.<80%
CNP0000463	C=Cn1ccc2c1non2	135.126	-1.78478	Aq-n	0.774893	90%<acc.<80%
CNP0000464	C=Nn1ccc2c1cno2	135.126	-1.61992	Aq-n	0.879789	90%<acc.<80%
CNP0000465	C=Cn1cc2-c(o1)cnn2	135.126	-1.31395	Aq-n	0.878475	90%<acc.<80%
CNP0000466	C=Cn1nnc2c1coc2	135.126	-0.963954	Aq-n	0.89683	90%<acc.<80%
CNP0000467	C=Nn1ccc2c1onc2	135.126	-1.5141	Aq-n	0.857914	90%<acc.<80%
CNP0000468	C=Cn1cnc2c1cno2	135.126	-1.73966	Aq-n	0.799163	90%<acc.<80%
CNP0000469	C=Nn1ccc2c1con2	135.126	-1.6137	Aq-n	0.866081	90%<acc.<80%
CNP0000470	C=Cn1ccc2c1onn2	135.126	-1.72234	Aq-n	0.836574	90%<acc.<80%
CNP0000471	C=Cn1occ2-c1cnn2	135.126	-1.51731	Aq-n	0.879669	90%<acc.<80%
CNP0000472	C=Nc1n[nH]c2c1coc2	135.126	-1.6687	Aq-n	0.843504	90%<acc.<80%
CNP0000473	C=Nc1ncc2-c1[nH]oc2	135.126	-1.24278	Aq-n	0.735994	90%<acc.<80%
CNP0000474	C=Cn1cnc2c1onc2	135.126	-1.52409	Aq-n	0.83709	90%<acc.<80%
CNP0000475	C=Nn1occ2-c1cnc2	135.126	-1.0919	Aq-n	0.948023	90%<acc.<80%
CNP0000476	C=Nc1cc2-c(c1)no[nH]2	135.126	-1.32321	Aq-n	0.862106	90%<acc.<80%
CNP0000477	O=Cn1cc2c(c1)nc[nH]2	135.126	-1.18274	Aq-n	0.892372	90%<acc.<80%
CNP0000478	C=Nc1[nH]oc2-c1cnc2	135.126	-0.819999	Aq-n	0.882702	90%<acc.<80%
CNP0000479	C=Nc1cc2c([nH]1)onc2	135.126	-1.85054	Aq-n	0.788947	90%<acc.<80%
CNP0000480	N=Cc1n[nH]c2c1coc2	135.126	-1.64493	Aq-n	0.891566	90%<acc.<80%
CNP0000481	O=Nc1[nH]c2c(c1)c[nH]c2	135.126	-2.33461	Aq-n	0.750289	90%<acc.<80%
CNP0000482	O=Cn1[nH]cc2-c1ccn2	135.126	-1.07438	Aq-n	0.785271	90%<acc.<80%
CNP0000483	N=Nc1cc2-c(c1)co[nH]2	135.126	-2.34776	Aq-n	0.714147	90%<acc.<80%
CNP0000484	C=Nc1cnc2-c1c[nH]o2	135.126	-1.19803	Aq-n	0.82033	90%<acc.<80%
CNP0000485	C=Cn1cc2c(n1)ocn2	135.126	-1.19729	Aq-n	0.846098	90%<acc.<80%
CNP0000486	C=Cn1nc2c(c1)ocn2	135.126	-1.19306	Aq-n	0.859482	90%<acc.<80%
CNP0000487	C=c1oc(=N)n2c1ccn2	135.126	-2.1122	Aq-n	0.855459	90%<acc.<80%
CNP0000488	C=Nc1coc2c1c[nH]n2	135.126	-1.84643	Aq-n	0.800131	90%<acc.<80%
CNP0000489	C=Cc1c[nH]c2c1onn2	135.126	-1.68879	Aq-n	0.845506	90%<acc.<80%
CNP0000490	C=Cc1cc2c([nH]1)onn2	135.126	-1.60422	Aq-n	0.798952	90%<acc.<80%
CNP0000491	C=c1c(=C)[nH]c2c1non2	135.126	-2.11974	Aq-n	0.989231	90%<acc.<80%
CNP0000492	C=Cc1c[nH]c2c1non2	135.126	-1.95537	Aq-n	0.829843	90%<acc.<80%
CNP0000493	C=Cc1cc2c([nH]1)nno2	135.126	-1.53692	Aq-n	0.844316	90%<acc.<80%
CNP0000494	O=Cn1cnc2c1c[nH]c2	135.126	-1.36788	Aq-n	0.897927	90%<acc.<80%
CNP0000495	C=Nc1noc2c1cc[nH]2	135.126	-1.81279	Aq-n	0.768655	90%<acc.<80%
CNP0000496	O=Nc1ccc2-c1[nH][nH]c2	135.126	-2.40271	Aq-n	0.744663	90%<acc.<80%
CNP0000497	C=Nc1noc2c1[nH]cc2	135.126	-1.64939	Aq-n	0.84121	90%<acc.<80%
CNP0000498	C=c1o[nH]c2=c1nnc2=C	135.126	-1.78408	Aq-n	0.870609	90%<acc.<80%
CNP0000499	C=Nn1ncc2c1occ2	135.126	-1.5084	Aq-n	0.86969	90%<acc.<80%
CNP0000500	C=Cc1c[nH]c2c1nno2	135.126	-1.80184	Aq-n	0.838793	90%<acc.<80%
CNP0000501	O=Nn1[nH]cc2-c1ccc2	135.126	-1.91302	Aq-n	0.802133	90%<acc.<80%
CNP0000502	C=c1[nH]c2c(c1=C)nno2	135.126	-1.94277	Aq-n	0.981458	90%<acc.<80%
CNP0000503	C=Cn1nnc2c1cco2	135.126	-1.17326	Aq-n	0.817684	90%<acc.<80%
CNP0000504	C=c1on2c(c1=N)cnc2	135.126	-1.21593	Aq-n	0.861974	90%<acc.<80%
CNP0000505	C=Cc1nnc2-c1o[nH]c2	135.126	-1.51729	Aq-n	0.892947	90%<acc.<80%
CNP0000506	C=Nc1cnc2-c1co[nH]2	135.126	-1.0954	Aq-n	0.83239	90%<acc.<80%
CNP0000507	O=Cc1[nH]cc2c1[nH]nc2	135.126	-1.87576	Aq-n	0.759624	90%<acc.<80%
CNP0000508	C=Cc1[nH]oc2-c1nnc2	135.126	-1.50475	Aq-n	0.878628	90%<acc.<80%
CNP0000509	C=Nc1ccc2-c1[nH]on2	135.126	-1.46566	Aq-n	0.768679	90%<acc.<80%
CNP0000510	N=Cn1ccc2c1con2	135.126	-1.96396	Aq-n	0.870246	90%<acc.<80%
CNP0000511	O=Nc1cc2-c(c1)c[nH][nH]2	135.126	-2.07052	Aq-n	0.820727	90%<acc.<80%
CNP0000512	N=Cn1ccc2c1onc2	135.126	-1.81896	Aq-n	0.770606	90%<acc.<80%
CNP0000513	O=Cc1[nH]cc2c1cn[nH]2	135.126	-1.67514	Aq-n	0.864926	90%<acc.<80%
CNP0000514	C=Nc1cc2c([nH]1)cno2	135.126	-1.77674	Aq-n	0.846515	90%<acc.<80%
CNP0000515	C=Cc1noc2c1n[nH]c2	135.126	-1.56869	Aq-n	0.892391	90%<acc.<80%
CNP0000516	N=Cn1ncc2c1coc2	135.126	-1.49273	Aq-n	0.88394	90%<acc.<80%
CNP0000517	C=Nc1c[nH]c2c1cno2	135.126	-2.06406	Aq-n	0.755915	90%<acc.<80%
CNP0000518	O=Cn1ccc2c1c[nH]n2	135.126	-1.60926	Aq-n	0.898486	90%<acc.<80%
CNP0000519	C=Nc1occ2c1[nH]nc2	135.126	-1.65104	Aq-n	0.795023	90%<acc.<80%
CNP0000520	C=Nc1occ2c1cn[nH]2	135.126	-1.69507	Aq-n	0.785515	90%<acc.<80%
CNP0000521	C=Nc1c[nH]c2c1onc2	135.126	-1.82906	Aq-n	0.796167	90%<acc.<80%
CNP0000522	C=Nn1cnc2c1coc2	135.126	-1.15928	Aq-n	0.915758	90%<acc.<80%
CNP0000523	O=Cn1nc2c(c1)[nH]cc2	135.126	-1.2774	Aq-n	0.883333	90%<acc.<80%
CNP0000524	C=Nc1c[nH]c2c1noc2	135.126	-1.74901	Aq-n	0.814232	90%<acc.<80%
CNP0000525	O=Cn1ncc2c1[nH]cc2	135.126	-1.77621	Aq-n	0.848009	90%<acc.<80%
CNP0000526	C=Cc1o[nH]c2-c1nnc2	135.126	-1.39962	Aq-n	0.892927	90%<acc.<80%
CNP0000527	C=Cc1[nH]oc2-c1cnn2	135.126	-1.684	Aq-n	0.859287	90%<acc.<80%
[truncated: 390,860+ more rows]
