# Supplementary material for: Extreme Gradient Boosting Combined with Conformal Predictors for Informative Solubility Estimation
Source: Molecules. 2023 Dec 19;29(1):19. doi: 10.3390/molecules29010019 (PMC10779886; doi:10.3390/molecules29010019)
Supplement: Supplementary file 1 [file molecules-29-00019-s001.zip › Supplementary_data_sets_table.xlsx]

## Sheet: Methanol(135)_99-train_36-test
Methanol set train No.	name of comp	smiles largest frag	EXP solubility in g/L	MW..g.mol.1.	LOG(S in g/L)			test No.	name of comp	smiles largest frag	EXP solubility in g/L	MW..g.mol.1.	LOG(S in g/L)			TEST RESULT SECTION:				Test(36) set of Methanol(135) data set			exp. M-1		Experimental	RESULTS:	90% prediction interval											EM-N, beta=1 (1.98sigma)		Prediction interval half-widths
1	11α-Hydroxy-16α,17α-epoxyprogesterone	CC(=O)C12C(O1)CC1C2(CC(C2C1CCC1=CC(=O)CCC21C)O)C	61.87	344.4	1.79148			1	Tamoxifen citrate	CCC(=C(c1ccccc1)c1ccc(cc1)OCCN(C)C)c1ccccc1	50	563.6	1.69897						TEST	test No.	name of comp	smiles	MW..g.mol.1.	EXP solubility in g/L	Log(S)	predicted Log(solubility)	min	max	classification (0) if exp. sol. Within interval / misclassification (1) - if exp. sol. outside interval									ABS residuals	0.99	0.95	0.9	0.8
2	16α,17α-Epoxyprogesterone	CC(=O)C12C(O1)CC1C2(CCC2C1CCC1=CC(=O)CCC21C)C	523.74	328.4	2.71912			2	Temazepam	CN1c2c(cc(cc2)Cl)C(=NC(C1=O)O)c1ccccc1	38.908	300.74	1.59004						100	1	Tamoxifen citrate	CCC(=C(C1=CC=CC=C1)C2=CC=C(C=C2)OCCN(C)C)C3=CC=CC=C3.C(C(=O)O)C(CC(=O)O)(C(=O)O)O	563.6	50	1.69897	1.6054	0.372163	2.83863	0								0.00875609	0.093574	2.27661	1.32469	1.23323	0.900335
3	2,6-Diaminopyridine	c1cc(nc(c1)N)N	269.24	109.13	2.43014			3	Terfenadine	CC(C)(C)c1ccc(cc1)C(CCCN1CCC(CC1)C(c1ccccc1)(c1ccccc1)O)O	37.5	471.7	1.57403						101	2	Temazepam	CN1C2=C(C=C(C=C2)Cl)C(=NC(C1=O)O)C3=CC=CC=C3	300.74	38.908	1.59004	0.912803	-0.18329	2.0089	0								0.458649	0.677236	2.02344	1.17738	1.09609	0.800214
4	5,5-Diethylbarbituric acid - Barbital	CCC1(C(=O)NC(=O)NC1=O)CC	166	184.19	2.22011			4	Theophylline	Cn1c2c(c(=O)n(c1=O)C)[nH]cn2	5.59	180.16	0.747412						102	3	Terfenadine	CC(C)(C)C1=CC=C(C=C1)C(CCCN2CCC(CC2)C(C3=CC=CC=C3)(C4=CC=CC=C4)O)O	471.7	37.5	1.57403	1.48164	0.252588	2.71069	0								0.00853646	0.092393	2.26889	1.3202	1.22905	0.897281
5	5-Butyl-5-ethylbarbituric acid - Buetal	CCCCC1(C(=O)NC(=O)NC1=O)CC	530	212.25	2.72428			5	Thioctic acid	C1CSSC1CCCCC(=O)O	1012.7	206.3	3.00548						103	4	Theophylline	CN1C2=C(C(=O)N(C1=O)C)NC=N2	180.16	5.59	0.747412	1.57371	0.595413	2.55202	0								0.682776	0.826302	1.806	1.05085	0.978301	0.714219
6	5-Ethyl-5-(1-methylpropyl)-barbituric acid - Butabarbital	CCC(C)C1(C(=O)NC(=O)NC1=O)CC	132	212.25	2.12057			6	Tibolone	CC1CC2=C(CCC(=O)C2)C2C1C1CCC(C1(CC2)C)(C#C)O	39.68	312.5	1.59857						104	5	Thioctic acid	C1CSSC1CCCCC(=O)O	206.3	1012.7	3.00548	2.06082	1.05132	3.07031	0								0.892393	0.944666	1.86358	1.08436	1.0095	0.736993
7	5-Ethyl-5-(2-methylbutyl)-barbituric acid - Pentobarbital	CCCC(C)C1(C(=O)NC(=O)NC1=O)CC	313	226.27	2.49554			7	Vedaprofen for veterinary use	CC(c1ccc(c2ccccc12)C1CCCCC1)C(=O)O	48.21	282.4	1.68314						105	6	Tibolone	CC1CC2=C(CCC(=O)C2)C3C1C4CCC(C4(CC3)C)(C#C)O	312.5	39.68	1.59857	1.79751	0.722145	2.87288	0								0.0395777	0.198941	1.98518	1.15512	1.07537	0.785083
8	5-Ethyl-5-(3-methylbutyl)-barbituric acid - Amobarbital	CCC1(C(=O)NC(=O)NC1=O)CCC(C)C	293	226.27	2.46687			8	Xanthene	C1c2ccccc2Oc2ccccc12	19.656	182.22	1.2935						106	7	Vedaprofen for veterinary use	CC(C1=CC=C(C2=CC=CC=C21)C3CCCCC3)C(=O)O	282.4	48.21	1.68314	2.00669	0.775865	3.23751	0								0.104685	0.323551	2.27216	1.3221	1.23082	0.898575
9	5-Ethyl-5-pentylbarbituric acid	CCCCCC1(C(=O)NC(=O)NC1=O)CC	553	226.27	2.74273			9	β-Carotene	CC1=C(C(CCC1)(C)C)C=CC(=CC=CC(=CC=CC=C(C)C=CC=C(C)C=CC1=C(CCCC1(C)C)C)C)C	0.01	536.9	-2						107	8	Xanthene	C1C2=CC=CC=C2OC3=CC=CC=C31	182.22	19.656	1.2935	1.72042	0.720231	2.7206	0								0.182262	0.426921	1.8464	1.07436	1.00019	0.730196
10	5-Ethyl-5-phenylbarbituric acid - Phenobarbital	CCC1(C(=O)NC(=O)NC1=O)c1ccccc1	252	232.23	2.4014			10	β-Glucose	C(C1C(C(C(C(O1)O)O)O)O)O	14.24	180.16	1.15351						108	9	β-Carotene	CC1=C(C(CCC1)(C)C)C=CC(=CC=CC(=CC=CC=C(C)C=CC=C(C)C=CC2=C(CCCC2(C)C)C)C)C	536.9	0.01	-2	0.306784	-1.1018	1.71537	1								5.32125	2.30678	2.60032	1.51304	1.40858	1.02835
11	Adipic acid	C(CCC(=O)O)CC(=O)O	802.25	146.1	2.90431			11	5-Ethyl-5-isopropylbarbituric acid - Probarbital	CCC1(C(=O)NC(=O)NC1=O)C(C)C	129	198.22	2.11059						109	10	β-Glucose	C(C1C(C(C(C(O1)O)O)O)O)O	180.16	14.24	1.15351	1.38711	0.313569	2.46065	0								0.0545693	0.233601	1.98181	1.15316	1.07354	0.78375
12	Amphotericin B	CC1C=CC=CC=CC=CC=CC=CC=CC(CC2C(C(CC(O2)(CC(CC(C(CCC(CC(CC(=O)OC(C(C1O)C)C)O)O)O)O)O)O)O)C(=O)O)OC1C(C(C(C(O1)C)O)N)O	2	924	0.30103			12	Aminoglutethimide	CCC1(CCC(=O)NC1=O)c1ccc(cc1)N	43	232.3	1.63347						110	11	5-Ethyl-5-isopropylbarbituric acid - Probarbital	CCC1(C(=O)NC(=O)NC1=O)C(C)C	198.22	129	2.11059	2.26586	1.2215	3.31022	0								0.0241081	0.155268	1.92794	1.12181	1.04436	0.762445
13	Atomoxetine HCl	Cc1ccccc1OC(CCNC)c1ccccc1	234.22	291.8	2.36962			13	Butyl parahydroxybenzoate	CCCCOC(=O)c1ccc(cc1)O	286	194.2	2.45637						111	12	Aminoglutethimide	CCC1(CCC(=O)NC1=O)C2=CC=C(C=C2)N	232.3	43	1.63347	2.03772	0.761492	3.31394	0								0.163417	0.404249	2.35598	1.37087	1.27623	0.931721
14	Atovaquone	C1CC(CCC1c1ccc(cc1)Cl)C1=C(c2ccccc2C(=O)C1=O)O	0.17	366.8	-0.769551			14	Diclofenac	c1ccc(c(c1)CC(=O)O)Nc1c(cccc1Cl)Cl	40.978	296.1	1.61255						112	13	Butyl parahydroxybenzoate	CCCCOC(=O)C1=CC=C(C=C1)O	194.2	286	2.45637	2.78718	1.84524	3.72912	0								0.109437	0.330813	1.73887	1.01179	0.941938	0.687672
15	Betulin	CC(=C)C1CCC2(C1C1CCC3C4(CCC(C(C4CCC3(C1(CC2)C)C)(C)C)O)C)CO	3.574	442.7	0.553155			15	Dioxopromethazine HCl	CC(CN1c2ccccc2S(=O)(=O)c2ccccc12)N(C)C	15.973	316.4	1.20339						113	14	Diclofenac	C1=CC=C(C(=C1)CC(=O)O)NC2=C(C=CC=C2Cl)Cl	296.1	40.978	1.61255	0.235731	-1.24165	1.71311	0								1.89563	1.37682	2.72732	1.58694	1.47738	1.07858
16	Bromocriptine mesylate	CC(C)CC1C(=O)N2CCCC2C2(N1C(=O)C(O2)(C(C)C)NC(=O)C1CN(C2Cc3c([nH]c4cccc(c34)C2=C1)Br)C)O	910.8	751	2.95942			16	Ellagic acid	c1c2c3c(c(c1O)O)oc(=O)c1cc(c(c(c31)oc2=O)O)O	0.6717	302.19	-0.172825						114	15	Dioxopromethazine HCl	CC(CN1C2=CC=CC=C2S(=O)(=O)C3=CC=CC=C31)N(C)C	316.4	15.973	1.20339	1.49884	0.361656	2.63602	0								0.0872911	0.295451	2.0993	1.22151	1.13718	0.830211
17	Brotizolam	Cc1nnc2n1-c1c(cc(s1)Br)C(=NC2)c1ccccc1Cl	1	393.7	0			17	Ethyl parahydroxybenzoate	CCOC(=O)c1ccc(cc1)O	115	166.2	2.0607						115	16	Ellagic acid	C1=C2C3=C(C(=C1O)O)OC(=O)C4=CC(=C(C(=C43)OC2=O)O)O	302.19	0.6717	-0.172825	1.7545	0.190972	3.31802	1								3.71457	1.92732	2.88635	1.67948	1.56353	1.14147
18	Butylparaben	CCCCOC(=O)c1ccc(cc1)O	596.63	194.23	2.77571			18	Gemfibrozil	Cc1cc(c(cc1)C)OCCCC(C)(C)C(=O)O	525.27	250.3	2.72038						116	17	Ethyl parahydroxybenzoate	CCOC(=O)C1=CC=C(C=C1)O	166.2	115	2.0607	2.13148	1.05936	3.20359	0								0.00500944	0.0707774	1.97919	1.15163	1.07212	0.782712
19	Carbamazepine	c1ccc2c(c1)C=Cc1ccccc1N2C(=O)N	76.8	236.27	1.88536			19	Lamivudine	C1C(OC(S1)CO)n1ccc(nc1=O)N	29.58	229.3	1.471						117	18	Gemfibrozil	CC1=CC(=C(C=C1)C)OCCCC(C)(C)C(=O)O	250.3	525.27	2.72038	2.01706	0.836565	3.19755	0								0.494666	0.703325	2.17925	1.26804	1.18049	0.861831
20	Carprofen for veterinary use	CC(c1cc2c(cc1)c1c([nH]2)ccc(c1)Cl)C(=O)O	53.58	273.7	1.729			20	Mesterolone	CC1CC(=O)CC2C1(C1CCC3(C(C1CC2)CCC3O)C)C	37.63	304.5	1.57553						118	19	Lamivudine	C1C(OC(S1)CO)N2C=CC(=NC2=O)N	229.3	29.58	1.471	1.44918	0.633615	2.26475	0								0.000475824	0.0218134	1.50559	0.876053	0.81557	0.595415
21	Cefaclor	C1C(=C(N2C(S1)C(C2=O)NC(=O)C(c1ccccc1)N)C(=O)O)Cl	0.019	385.8	-1.72125			21	Modafinil	c1ccc(cc1)C(c1ccccc1)S(=O)CC(=O)N	9.84	273.4	0.992995						119	20	Mesterolone	CC1CC(=O)CC2C1(C3CCC4(C(C3CC2)CCC4O)C)C	304.5	37.63	1.57553	1.34032	0.149718	2.53092	0								0.0553251	0.235213	2.19792	1.2789	1.1906	0.869212
22	Celecoxib	Cc1ccc(cc1)c1cc(nn1c1ccc(cc1)S(=O)(=O)N)C(F)(F)F	113.94	381.4	2.05668			22	Nizatidine	CNC(=C[N+](=O)[O-])NCCSCc1csc(n1)CN(C)C	37	331.5	1.5682						120	21	Modafinil	C1=CC=C(C=C1)C(C2=CC=CC=C2)S(=O)CC(=O)N	273.4	9.84	0.992995	0.923899	-0.277485	2.12528	0								0.00477431	0.0690964	2.21782	1.29048	1.20138	0.877083
23	Cholesteryl acetate	CC(C)CCCC(C)C1CCC2C1(CCC1C2CC=C2C1(CCC(C2)OC(=O)C)C)C	3.0888	428.7	0.48979			23	Olanzapine	Cc1cc2c(s1)Nc1ccccc1N=C2N1CCN(CC1)C	4.71	312.4	0.673021						121	22	Nizatidine	CNC(=C[N+](=O)[O-])NCCSCC1=CSC(=N1)CN(C)C	331.5	37	1.5682	1.31266	0.185745	2.43957	0								0.0653026	0.255544	2.08034	1.21048	1.12691	0.822715
24	Clonazepam	C1C(=O)Nc2c(cc(cc2)[N+](=O)[O-])C(=N1)c1ccccc1Cl	2	315.7	0.30103			24	Paroxetine HCl hemihydrate	C1CNCC(C1c1ccc(cc1)F)COc1cc2c(cc1)OCO2	17.382	749.7	1.2401						122	23	Olanzapine	CC1=CC2=C(S1)NC3=CC=CC=C3N=C2N4CCN(CC4)C	312.4	4.71	0.673021	1.49428	0.306383	2.68218	0								0.67447	0.821261	2.19292	1.27599	1.1879	0.867238
25	Cortisone acetate	CC(=O)OCC(=O)C1(CCC2C1(CC(=O)C1C2CCC2=CC(=O)CCC12C)C)O	6.2	402.5	0.792392			25	Phenacetinum	CCOc1ccc(cc1)NC(=O)C	68.219	179.22	1.83391						123	24	Paroxetine HCl hemihydrate	C1CNCC(C1C2=CC=C(C=C2)F)COC3=CC4=C(C=C3)OCO4.C1CNCC(C1C2=CC=C(C=C2)F)COC3=CC4=C(C=C3)OCO4.O.Cl.Cl	749.7	17.382	1.2401	1.67612	0.678652	2.67358	0								0.190112	0.436018	1.84137	1.07144	0.997465	0.72821
26	Cyproterone acetate	CC(=O)C1(CCC2C1(CCC1C2C=C(C2=CC(=O)C3CC3C12C)Cl)C)OC(=O)C	50	416.9	1.69897			26	Saccharose	C(C1C(C(C(C(O1)OC1(C(C(C(O1)CO)O)O)CO)O)O)O)O	0.006	342.3	-2.22185						124	25	Phenacetinum	CCOC1=CC=C(C=C1)NC(=O)C	179.22	68.219	1.83391	1.96137	0.800658	3.12209	0								0.0162481	0.127468	2.14274	1.24679	1.16071	0.847392
27	D(−)-p-Hydroxyphenylglycine	c1cc(ccc1C(C(=O)O)N)O	1.743	167.16	0.241297			27	Sulfadoxine	COc1c(ncnc1OC)NS(=O)(=O)c1ccc(cc1)N	5.51	310.3	0.741152						125	26	Saccharose	C(C1C(C(C(C(O1)OC2(C(C(C(O2)CO)O)O)CO)O)O)O)O	342.3	0.006	-2.22185	-1.27227	-3.04126	0.496718	0								0.901695	0.949576	3.26565	1.90018	1.76899	1.29147
28	D(−)-p-Hydroxyphenylglycine dane salt	CC(=CC(=O)OC)NC(c1ccc(cc1)O)C(=O)O	25.288	304.36	1.40291			28	Thalidomide	C1CC(=O)NC(=O)C1N1C(=O)c2ccccc2C1=O	1.18	258.23	0.071882						126	27	Sulfadoxine	COC1=C(N=CN=C1OC)NS(=O)(=O)C2=CC=C(C=C2)N	310.3	5.51	0.741152	0.288678	-0.642786	1.22014	0								0.204732	0.452473	1.71953	1.00054	0.931465	0.680025
29	Didanosine	C1CC(OC1CO)n1cnc2c1nc[nH]c2=O	7.26	236.2	0.860937			29	Tinidazole	CCS(=O)(=O)CCn1c(ncc1[N+](=O)[O-])C	24.74	247.3	1.3934						127	28	Thalidomide	C1CC(=O)NC(=O)C1N2C(=O)C3=CC=CC=C3C2=O	258.23	1.18	0.071882	0.936372	-0.0801184	1.95286	0								0.747343	0.86449	1.87649	1.09187	1.01649	0.742099
30	Dihydroergocristine mesylate	CC(C)C1(C(=O)N2C(C(=O)N3CCCC3C2(O1)O)Cc1ccccc1)NC(=O)C1CC2C(Cc3c[nH]c4cccc2c34)N(C1)C	22	708	1.34242			30	Tofatinib step 1	CC1CCN(CC1N(C)c1ncnc2c1cc[nH]2)C(=O)CC#N	4.09	312.37	0.611723						128	29	Tinidazole	CCS(=O)(=O)CCN1C(=NC=C1[N+](=O)[O-])C	247.3	24.74	1.3934	1.67338	0.688451	2.6583	0								0.078387	0.279977	1.81822	1.05797	0.984926	0.719055
31	Dihydroergotamine mesylate	CC1(C(=O)N2C(C(=O)N3CCCC3C2(O1)O)Cc1ccccc1)NC(=O)C1CC2C(Cc3c[nH]c4cccc2c34)N(C1)C	21	680	1.32222			31	Trimethoprim	COc1cc(cc(c1OC)OC)Cc1cnc(nc1N)N	10.159	290.32	1.00685						129	30	Tofatinib step 1	CC1CCN(CC1N(C)C2=NC=NC3=C2C=CN3)C(=O)CC#N	312.37	4.09	0.611723	1.16685	0.160745	2.17296	0								0.308168	0.555129	1.85733	1.08072	1.00611	0.734519
32	Domperidone	C1CN(CCC1n1c2c(cc(cc2)Cl)[nH]c1=O)CCCn1c2ccccc2[nH]c1=O	10	425.9	1			32	Vanillin	COc1c(ccc(c1)C=O)O	632.94	152.1	2.80136						130	31	Trimethoprim	COC1=CC(=CC(=C1OC)OC)CC2=CN=C(N=C2N)N	290.32	10.159	1.00685	1.03489	-0.125882	2.19567	0								0.000786318	0.0280414	2.14285	1.24686	1.16077	0.847435
33	Doxazosin mesylate	COc1c(cc2c(c1)c(nc(n2)N1CCN(CC1)C(=O)C1COc2ccccc2O1)N)OC	6	547.6	0.778151			33	Benzoic acid	c1ccc(cc1)C(=O)O	519.884	122.12	2.71591						131	32	Vanillin	COC1=C(C=CC(=C1)C=O)O	152.1	632.94	2.80136	1.77304	0.737367	2.80872	0								1.05744	1.02832	1.91191	1.11248	1.03568	0.756107
34	Drospirenone	CC12CCC(=O)C=C1C1CC1C1C2CCC2(C1C1CC1C12CCC(=O)O1)C	4	366.5	0.60206			34	paracetamol	CC(=O)Nc1ccc(cc1)O	265.877	151.16	2.42468						132	33	Benzoic acid	C1=CC=C(C=C1)C(=O)O	122.12	519.884	2.71591	2.64106	1.58468	3.69744	0								0.00560199	0.0748464	1.95013	1.13472	1.05638	0.771221
35	Enalapril maleate	CCOC(=O)C(CCc1ccccc1)NC(C)C(=O)N1CCCC1C(=O)O	50	492.5	1.69897			35	raloxifene	C1CCN(CC1)CCOc1ccc(cc1)C(=O)c1c(sc2c1ccc(c2)O)c1ccc(cc1)O	8.7043	473.59	0.939734						133	34	paracetamol	CC(=O)NC1=CC=C(C=C1)O	151.16	265.877	2.42468	1.51655	0.233818	2.79927	0								0.824708	0.908134	2.36798	1.37785	1.28273	0.936469
36	Enrofloxacin for veterinary use	CCN1CCN(CC1)c1c(cc2c(c1)n(cc(c2=O)C(=O)O)C1CC1)F	8.42	359.4	0.925312			36	Doravirine	Cn1c(n[nH]c1=O)Cn1ccc(c(c1=O)Oc1cc(cc(c1)C#N)Cl)C(F)(F)F	1.27	425.7	0.103804						134	35	raloxifene	C1CCN(CC1)CCOC2=CC=C(C=C2)C(=O)C3=C(SC4=C3C=CC(=C4)O)C5=CC=C(C=C5)O	473.59	8.7043	0.939734	0.76441	-0.436579	1.9654	0								0.0307385	0.175324	2.21709	1.29005	1.20099	0.876794
37	Ertuglifozin step 4	CCOc1ccc(cc1)Cc1c(ccc(c1)C12C(C(C(C(O1)(CO2)CO)O)O)O)Cl	16.08	436.9	1.20629														135	36	Doravirine	CN1C(=NNC1=O)CN2C=CC(=C(C2=O)OC3=CC(=CC(=C3)C#N)Cl)C(F)(F)F	425.7	1.27	0.103804	1.82276	0.684985	2.96054	1								2.95482	1.71896	2.1004	1.22215	1.13778	0.830646
38	Estradiol benzoate	CC12CCC3C(C1CCC2O)CCc1c3ccc(c1)OC(=O)c1ccccc1	2	376.5	0.30103
39	Famotidine	c1c(nc(s1)N=C(N)N)CSCCC(=NS(=O)(=O)N)N	4.5936	337.45	0.662153																								3	Total number of incorrect classifications						RMSEV	0.788259
40	Fenbendazole for veterinary use	COC(=O)Nc1nc2c([nH]1)cc(cc2)Sc1ccccc1	0.4	299.4	-0.39794																								8.33333	Error rate – Percent of incorrect classifications (i.e. percent of misclassifications)
41	Fluconazole	c1cc(c(cc1F)F)C(Cn1cncn1)(Cn1cncn1)O	101	306.3	2.00432																								91.6667	Percent of correct calssification
42	Flumazenil	CCOC(=O)c1c2CN(C(=O)c3c(-n2cn1)ccc(c3)F)C	16	303.3	1.20412
43	Flunixin meglumine for veterinary use	Cc1c(cccc1Nc1c(cccn1)C(=O)O)C(F)(F)F	254.85	491.5	2.40628
44	Glibenclamide	COc1c(cc(cc1)Cl)C(=O)NCCc1ccc(cc1)S(=O)(=O)NC(=O)NC1CCCCC1	1.98	494	0.296665
45	Glucose	C(C1C(C(C(C(O1)O)O)O)O)O	28.76	180.16	1.45879
46	Griseofulvin	CC1CC(=O)C=C(C21C(=O)c1c(O2)c(c(cc1OC)OC)Cl)OC	7.19	352.8	0.856729
47	Haloperidol	C1CN(CCC1(c1ccc(cc1)Cl)O)CCCC(=O)c1ccc(cc1)F	4	375.9	0.60206
48	Ibuprofen	CC(C)Cc1ccc(cc1)C(C)C(=O)O	819.72	206.28	2.91367
49	Imidacloprid	C1CN(C(=N[N+](=O)[O-])N1)Cc1cnc(cc1)Cl	6.407	255.66	0.806655
50	Indomethacin	Cc1c(c2c(n1C(=O)c1ccc(cc1)Cl)ccc(c2)OC)CC(=O)O	18.12	357.8	1.25816
51	Irbesartan	CCCCC1=NC2(CCCC2)C(=O)N1Cc1ccc(cc1)c1ccccc1c1n[nH]nn1	6.62	428.5	0.820858
52	Islatravir	C#CC1(C(CC(O1)n1cnc2c(nc(nc12)F)N)O)CO	13.41	293.25	1.12743
53	Ketoconazole	CC(=O)N1CCN(CC1)c1ccc(cc1)OCC1COC(O1)(Cn1ccnc1)c1c(cc(cc1)Cl)Cl	4	531.4	0.60206
54	L-(+)-Ascorbic acid	C(C(C1C(=C(C(=O)O1)O)O)O)O	41.901	176.12	1.62222
55	Lactose	C(C1C(C(C(C(O1)OC1C(OC(C(C1O)O)O)CO)O)O)O)O	0.647	342.3	-0.189096
56	Lactulose	C(C1C(C(C(C(O1)OC1C(OC(C1O)(CO)O)CO)O)O)O)O	0.0079	342.3	-2.10237
57	Lamivudine (form I)	C1C(OC(S1)CO)n1ccc(nc1=O)N	28.3	229.26	1.45179
58	Levamisole for veterinary use	C1CSC2=NC(CN12)c1ccccc1	1078	204.3	3.03262
59	Levodropropizine	C1CN(CCN1CC(CO)O)c1ccccc1	222.4	236.3	2.34713
60	Lopinavir	Cc1c(c(ccc1)C)OCC(=O)NC(Cc1ccccc1)C(CC(Cc1ccccc1)NC(=O)C(C(C)C)N1CCCNC1=O)O	6	629	0.778151
61	Loratadine	CCOC(=O)N1CCC(=C2c3c(CCc4c2nccc4)cc(cc3)Cl)CC1	186	382.9	2.26951
62	Lutein	CC1=C(C(CC(C1)O)(C)C)C=CC(=CC=CC(=CC=CC=C(C)C=CC=C(C)C=CC1C(=CC(CC1(C)C)O)C)C)C	0.2	568.9	-0.69897
63	Luteolin	c1cc(c(cc1c1cc(=O)c2c(cc(cc2o1)O)O)O)O	3.805	286.24	0.580355
64	Mannitol	C(C(C(C(C(CO)O)O)O)O)O	1.633	182.17	0.212986
65	Mefenamic acid	Cc1c(c(ccc1)Nc1ccccc1C(=O)O)C	4.52	241.28	0.655138
66	Meloxicam	Cc1cnc(s1)NC(=O)C1=C(c2ccccc2S(=O)(=O)N1C)O	0.31	351.4	-0.508638
67	Melphalan	c1cc(ccc1CC(C(=O)O)N)N(CCCl)CCCl	2	305.2	0.30103
68	Menadione	CC1=CC(=O)c2ccccc2C1=O	15	172.2	1.17609
69	Miconazole nitrate	c1cc(c(cc1Cl)Cl)COC(Cn1ccnc1)c1c(cc(cc1)Cl)Cl	13	479.1	1.11394
70	Minoxidil	C1CCN(CC1)c1nc(=N)n(c(c1)N)O	78.04	209.3	1.89232
71	Mitomycin	CC1=C(C(=O)C2=C(C1=O)N1CC3C(C1(C2COC(=O)N)OC)N3)N	15	334.3	1.17609
72	Naproxen	CC(c1cc2c(cc1)cc(cc2)OC)C(=O)O	76.121	230.26	1.8815
73	Nevirapine, anhydrous	Cc1c2c(ncc1)N(c1c(cccn1)C(=O)N2)C1CC1	3.07	266.3	0.487138
74	Nifedipine	CC1=C(C(C(=C(N1)C)C(=O)OC)c1ccccc1[N+](=O)[O-])C(=O)OC	26	346.3	1.41497
75	Niflumic acid	c1cc(cc(c1)Nc1c(cccn1)C(=O)O)C(F)(F)F	49.748	282.22	1.69678
76	Nimesulide	CS(=O)(=O)Nc1c(cc(cc1)[N+](=O)[O-])Oc1ccccc1	8.812	307.31	0.945074
77	Paclitaxel	CC1=C2C(C(=O)C3(C(CC4C(C3C(C(C2(C)C)(CC1OC(=O)C(C(c1ccccc1)NC(=O)c1ccccc1)O)O)OC(=O)c1ccccc1)(CO4)OC(=O)C)O)C)OC(=O)C	50	854	1.69897
78	p-Aminobenzoic acid	c1cc(ccc1C(=O)O)N	155.35	137.14	2.19131
79	p-Aminophenylacetic acid	c1cc(ccc1CC(=O)O)N	3.4056	151.16	0.532194
80	Pergolide mesylate	CCCN1CC(CC2C1Cc1c[nH]c3cccc2c13)CSC	17	410.6	1.23045
81	Phenothiazine	c1ccc2c(c1)Nc1ccccc1S2	24.564	199.27	1.3903
82	Piroxicam	CN1C(=C(c2ccccc2S1(=O)=O)O)C(=O)Nc1ccccn1	0.169	331.3	-0.772113
83	Posaconazole	CCC(C(C)O)n1c(=O)n(cn1)c1ccc(cc1)N1CCN(CC1)c1ccc(cc1)OCC1CC(OC1)(Cn1cncn1)c1c(cc(cc1)F)F	11.08	700.8	1.04454
84	Prednisolone	CC12CC(C3C(C1CCC2(C(=O)CO)O)CCC1=CC(=O)C=CC31C)O	77	360.4	1.88649
85	Propyl parahydroxybenzoate	CCCOC(=O)c1ccc(cc1)O	982.08	180.2	2.99215
86	Propylparaben	CCCOC(=O)c1ccc(cc1)O	426.74	180.2	2.63016
87	Racecadotril	CC(=O)SCC(Cc1ccccc1)C(=O)NCC(=O)OCc1ccccc1	950	385.5	2.97772
88	Riboflavin	Cc1cc2c(cc1C)n(c1-c(c(=O)[nH]c(=O)n1)n2)CC(C(C(CO)O)O)O	0.0328	376.4	-1.48413
89	Ritonavir	CC(C)c1nc(cs1)CN(C)C(=O)NC(C(C)C)C(=O)NC(Cc1ccccc1)CC(C(Cc1ccccc1)NC(=O)OCc1cncs1)O	625	721	2.79588
90	Rofecoxib	CS(=O)(=O)c1ccc(cc1)C1=C(C(=O)OC1)c1ccccc1	0.835	314.4	-0.0783135
91	Rutin	CC1C(C(C(C(O1)OCC1C(C(C(C(O1)Oc1c(oc2cc(cc(c2c1=O)O)O)c1cc(c(cc1)O)O)O)O)O)O)O)O	43.408	610.5	1.63757
92	Salmeterol xinafoate	c1ccc(cc1)CCCCOCCCCCCNCC(c1cc(c(cc1)O)CO)O	40	604	1.60206
93	Simvastatin	CCC(C)(C)C(=O)OC1CC(C=C2C1C(C(C=C2)C)CCC1CC(CC(=O)O1)O)C	261.1	418.6	2.41681
94	Stearic acid (bulk)	CCCCCCCCCCCCCCCCCC(=O)O	4.721	284.5	0.674034
95	Sulfadimethoxine	COc1nc(nc(c1)NS(=O)(=O)c1ccc(cc1)N)OC	8.81	310.33	0.944976
96	Sulfamerazine (polymorph 1)	Cc1nc(ncc1)NS(=O)(=O)c1ccc(cc1)N	5.669	264.31	0.753506
97	Sulfamethoxypyridazine	COc1nnc(cc1)NS(=O)(=O)c1ccc(cc1)N	19.918	280.31	1.29925
98	Sulfisomidine	Cc1cc(nc(n1)C)NS(=O)(=O)c1ccc(cc1)N	7.64	278.33	0.883093
99	Iohexol	CC(=O)N(CC(CO)O)c1c(c(c(c(c1I)C(=O)NCC(CO)O)I)C(=O)NCC(CO)O)I	39.46	821	1.59616

## Sheet: AquaSolDB-w set INFO ONLY
WHOLE Aquasol Sample No	9709(4-HAC)-sample No.	ID	Name	InChI	InChIKey	SMILES	smiles largest fragment	Log Solubility	SD	Ocurrences	Group	MolWt
1	1	A-3	N,N,N-trimethyloctadecan-1-aminium bromide	InChI=1S/C21H46N.BrH/c1-5-6-7-8-9-10-11-12-13-14-15-16-17-18-19-20-21-22(2,3)4;/h5-21H2,1-4H3;1H/q+1;/p-1	SZEMGTQCPRNXEG-UHFFFAOYSA-M	[Br-].CCCCCCCCCCCCCCCCCC[N+](C)(C)C	CCCCCCCCCCCCCCCCCC[N+](C)(C)C	-3.61613	0	1	G1	392.51
2	2	A-4	Benzo[cd]indol-2(1H)-one	InChI=1S/C11H7NO/c13-11-8-5-1-3-7-4-2-6-9(12-11)10(7)8/h1-6H,(H,12,13)	GPYLCFQEKPUWLD-UHFFFAOYSA-N	O=C1Nc2cccc3cccc1c23	O=C1Nc2cccc3cccc1c23	-3.25477	0	1	G1	169.183
3	3	A-5	4-chlorobenzaldehyde	InChI=1S/C7H5ClO/c8-7-3-1-6(5-9)2-4-7/h1-5H	AVPYQKSLYISFPO-UHFFFAOYSA-N	Clc1ccc(C=O)cc1	Clc1ccc(C=O)cc1	-2.17708	0	1	G1	140.569
4	4	A-8	zinc bis[2-hydroxy-3,5-bis(1-phenylethyl)benzoate]	InChI=1S/2C23H22O3.Zn/c2*1-15(17-9-5-3-6-10-17)19-13-20(22(24)21(14-19)23(25)26)16(2)18-11-7-4-8-12-18;/h2*3-16,24H,1-2H3,(H,25,26);/q;;+2/p-2	XTUPUYCJWKHGSW-UHFFFAOYSA-L	[Zn++].CC(c1ccccc1)c2cc(C(C)c3ccccc3)c(O)c(c2)C([O-])=O.CC(c4ccccc4)c5cc(C(C)c6ccccc6)c(O)c(c5)C([O-])=O	CC(c1ccccc1)c1cc(C(C)c2ccccc2)c(O)c(c1)C(=O)[O-]	-3.92441	0	1	G1	756.226
5	5	A-9	4-({4-[bis(oxiran-2-ylmethyl)amino]phenyl}methyl)-N,N-bis(oxiran-2-ylmethyl)aniline	InChI=1S/C25H30N2O4/c1-5-20(26(10-22-14-28-22)11-23-15-29-23)6-2-18(1)9-19-3-7-21(8-4-19)27(12-24-16-30-24)13-25-17-31-25/h1-8,22-25H,9-17H2	FAUAZXVRLVIARB-UHFFFAOYSA-N	C1OC1CN(CC2CO2)c3ccc(Cc4ccc(cc4)N(CC5CO5)CC6CO6)cc3	C1OC1CN(CC1CO1)c1ccc(Cc2ccc(cc2)N(CC2CO2)CC2CO2)cc1	-4.66206	0	1	G1	422.525
6	6	A-10	vinyltoluene	InChI=1S/C9H10/c1-3-9-6-4-5-8(2)7-9/h3-7H,1H2,2H3	JZHGRUMIRATHIU-UHFFFAOYSA-N	Cc1cccc(C=C)c1	Cc1cccc(C=C)c1	-3.12315	0	1	G1	118.179
7	7	A-11	3-(3-ethylcyclopentyl)propanoic acid	InChI=1S/C10H18O2/c1-2-8-3-4-9(7-8)5-6-10(11)12/h8-9H,2-7H2,1H3,(H,11,12)	WVRFSLWCFASCIS-UHFFFAOYSA-N	CCC1CCC(CCC(O)=O)C1	CCC1CCC(CCC(=O)O)C1	-3.28612	0	1	G1	170.252
8	8	A-12	11,16,17,21-tetrahydroxypregna-1,4-diene-3,20-dione	InChI=1S/C21H28O6/c1-19-6-5-12(23)7-11(19)3-4-13-14-8-16(25)21(27,17(26)10-22)20(14,2)9-15(24)18(13)19/h5-7,13-16,18,22,24-25,27H,3-4,8-10H2,1-2H3	SEKYBDYVXDAYPY-UHFFFAOYSA-N	CC12CC(O)C3C(CCC4=CC(=O)C=CC34C)C1CC(O)C2(O)C(=O)CO	CC12CC(O)C3C(CCC4=CC(=O)C=CC34C)C1CC(O)C2(O)C(=O)CO	-2.66455	0	1	G1	376.449
9	9	A-14	bis(4-fluorophenyl)methanone	InChI=1S/C13H8F2O/c14-11-5-1-9(2-6-11)13(16)10-3-7-12(15)8-4-10/h1-8H	LSQARZALBDFYQZ-UHFFFAOYSA-N	Fc1ccc(cc1)C(=O)c2ccc(F)cc2	Fc1ccc(cc1)C(=O)c1ccc(F)cc1	-4.39665	0.431513	2	G3	218.202
10	10	A-15	1-[2-(benzoyloxy)propoxy]propan-2-yl benzoate 1-{[1-(benzoyloxy)propan-2-yl]oxy}propan-2-yl benzoate 2-{[1-(benzoyloxy)propan-2-yl]oxy}propyl benzoate	InChI=1S/C20H22O5/c21-19(17-9-3-1-4-10-17)24-15-7-13-23-14-8-16-25-20(22)18-11-5-2-6-12-18/h1-6,9-12H,7-8,13-16H2	BYQDGAVOOHIJQS-UHFFFAOYSA-N	O=C(OCCCOCCCOC(=O)c1ccccc1)c2ccccc2	O=C(OCCCOCCCOC(=O)c1ccccc1)c1ccccc1	-4.5955	0.118551	2	G3	342.391
11	11	A-17	4-(dimethylamino)benzaldehyde	InChI=1S/C9H11NO/c1-10(2)9-5-3-8(7-11)4-6-9/h3-7H,1-2H3	BGNGWHSBYQYVRX-UHFFFAOYSA-N	CN(C)c1ccc(C=O)cc1	CN(C)c1ccc(C=O)cc1	-2.28277	0	1	G1	149.193
12	12	A-18	2-methyl-1-phenylpropan-2-yl acetate	InChI=1S/C12H16O2/c1-10(13)14-12(2,3)9-11-7-5-4-6-8-11/h4-8H,9H2,1-3H3	FLUWAIIVLCVEKF-UHFFFAOYSA-N	CC(=O)OC(C)(C)Cc1ccccc1	CC(=O)OC(C)(C)Cc1ccccc1	-2.39465	0	1	G1	192.258
13	13	A-19	2,3-dimethylphenol; 2,4-dimethylphenol; 2,5-dimethylphenol; 2,6-dimethylphenol; 3,4-dimethylphenol; 3,5-dimethylphenol	InChI=1S/6C8H10O/c1-6-3-7(2)5-8(9)4-6;1-6-3-4-8(9)5-7(6)2;1-6-3-4-8(9)7(2)5-6;1-6-3-4-7(2)8(9)5-6;1-6-4-3-5-8(9)7(6)2;1-6-4-3-5-7(2)8(6)9/h6*3-5,9H,1-2H3	YJZHZFOWHRKQHS-UHFFFAOYSA-N	Cc1ccc(O)c(C)c1.Cc2ccc(C)c(O)c2.Cc3cc(C)cc(O)c3.Cc4ccc(O)cc4C.Cc5cccc(O)c5C.Cc6cccc(C)c6O	Cc1ccc(O)c(C)c1	-1.98031	0.155859	4	G5	733.002
14	14	A-21	2-(4-tert-butylphenoxymethyl)oxirane	InChI=1S/C13H18O2/c1-13(2,3)10-4-6-11(7-5-10)14-8-12-9-15-12/h4-7,12H,8-9H2,1-3H3	HHRACYLRBOUBKM-UHFFFAOYSA-N	CC(C)(C)c1ccc(OCC2CO2)cc1	CC(C)(C)c1ccc(OCC2CO2)cc1	-3.43024	0	1	G1	206.285
15	15	A-22	5-methoxy-1-[4-(trifluoromethyl)phenyl]pentan-1-one	InChI=1S/C13H15F3O2/c1-18-9-3-2-4-12(17)10-5-7-11(8-6-10)13(14,15)16/h5-8H,2-4,9H2,1H3	VYKSRLDHXQURKA-UHFFFAOYSA-N	COCCCCC(=O)c1ccc(cc1)C(F)(F)F	COCCCCC(=O)c1ccc(cc1)C(F)(F)F	-3.54406	0	1	G1	260.255
16	16	A-23	(2E)-3,7-dimethylocta-2,6-dien-1-ol	InChI=1S/C10H18O/c1-9(2)5-4-6-10(3)7-8-11/h5,7,11H,4,6,8H2,1-3H3/b10-7-	GLZPCOQZEFWAFX-YFHOEESVSA-N	CC(C)=CCC\C(C)=C/CO	CC(=CCC/C(=C\CO)/C)C	-2.3206	0.0716329	4	G5	154.253
17	17	A-24	2-(4-chloro-2-methylphenoxy)propanoic acid	InChI=1S/C10H11ClO3/c1-6-5-8(11)3-4-9(6)14-7(2)10(12)13/h3-5,7H,1-2H3,(H,12,13)	WNTGYJSOUMFZEP-UHFFFAOYSA-N	CC(Oc1ccc(Cl)cc1C)C(O)=O	CC(Oc1ccc(Cl)cc1C)C(=O)O	-2.46603	0.0606209	4	G5	214.648
18	18	A-25	zinc bis[O-(2-ethylhexyl) O-isobutyl dithiophosphate]	InChI=1S/2C12H27O2PS2.Zn/c2*1-5-7-8-12(6-2)10-14-15(16,17)13-9-11(3)4;/h2*11-12H,5-10H2,1-4H3,(H,16,17);/q;;+2/p-2	FHIAIHDDIOVFSY-UHFFFAOYSA-L	[Zn++].CCCCC(CC)CO[P]([S-])(=S)OCC(C)C.CCCCC(CC)CO[P]([S-])(=S)OCC(C)C	CCCCC(CC)COP(=S)([S-])OCC(C)C	-2.9582	0	1	G1	660.282
19	19	A-26	1-chloro-3-(trifluoromethyl)benzene	InChI=1S/C7H4ClF3/c8-6-3-1-2-5(4-6)7(9,10)11/h1-4H	YTCGOUNVIAWCMG-UHFFFAOYSA-N	FC(F)(F)c1cccc(Cl)c1	FC(F)(F)c1cccc(Cl)c1	-3.41151	0	1	G1	180.556
20	20	A-27	oxiran-2-ylmethyl 2,2-dimethyloctanoate	InChI=1S/C13H24O3/c1-5-13(4,7-6-10(2)3)12(14)16-9-11-8-15-11/h10-11H,5-9H2,1-4H3	DHEHEJGXTUCSQF-UHFFFAOYSA-N	CCC(C)(CCC(C)C)C(=O)OCC1CO1	CCC(C)(CCC(C)C)C(=O)OCC1CO1	-3.51347	0	1	G1	228.332
21	21	A-28	2-methylheptyl 3-sulfanylpropanoate	InChI=1S/C11H22O2S/c1-10(2)6-4-3-5-8-13-11(12)7-9-14/h10,14H,3-9H2,1-2H3	ZHUWXKIPGGZNJW-UHFFFAOYSA-N	CC(C)CCCCCOC(=O)CCS	CC(C)CCCCCOC(=O)CCS	-4.45438	0	1	G1	218.362
22	22	A-29	1-methyl-4-(propan-2-ylidene)cyclohex-1-ene	InChI=1S/C10H16/c1-8(2)10-6-4-9(3)5-7-10/h4H,5-7H2,1-3H3	MOYAFQVGZZPNRA-UHFFFAOYSA-N	CC(C)=C1CCC(=CC1)C	CC(=C1CCC(=CC1)C)C	-4.28734	0.131231	3	G5	136.238
23	23	A-30	aluminium(3+) ion sodium bis(oxosilanebis(olate))	InChI=1S/Al.Na.2O3Si/c;;2*1-4(2)3/q+3;+1;2*-2	URGAHOPLAPQHLN-UHFFFAOYSA-N	[Na+].[Al+3].[O-][Si]([O-])=O.[O-][Si]([O-])=O	[O-][Si](=O)[O-]	-3.47314	0	1	G1	202.138
24	24	A-31	zinc(2+) ion bis(2-methylprop-2-enoate)	InChI=1S/C4H6O2.Zn/c1-3(2)4(5)6;/h1H2,2H3,(H,5,6);/q;+2/p-1	IQODPIFSDKREOZ-UHFFFAOYSA-M	[Zn++].CC(=C)C([O-])=O	CC(=C)C(=O)[O-]	-2.36321	0	1	G1	150.472
25	25	A-32	3-[2-(ethylamino)-1-hydroxyethyl]phenol	InChI=1S/C10H15NO2/c1-2-11-7-10(13)8-4-3-5-9(12)6-8/h3-6,10-13H,2,7H2,1H3	SQVIAVUSQAWMKL-UHFFFAOYSA-N	CCNCC(O)c1cccc(O)c1	CCNCC(O)c1cccc(O)c1	-3.4541	0	1	G1	181.235
26	26	A-33	Phosphorodithioic acid, mixed O,O-bis(sec-Bu and 1,3-dimethylbutyl) esters, zinc salts	InChI=1S/2C10H23O2PS2.Zn/c2*1-6-9(4)11-13(14,15)12-10(5)7-8(2)3;/h2*8-10H,6-7H2,1-5H3,(H,14,15);/q;;+2/p-2	PWMSQVOBEKFBRF-UHFFFAOYSA-L	[Zn++].CCC(C)O[P]([S-])(=S)OC(C)CC(C)C.CCC(C)O[P]([S-])(=S)OC(C)CC(C)C	CCC(C)OP(=S)([S-])OC(C)CC(C)C	-2.99088	0	1	G1	604.174
27	27	A-34	2,4-dichloro-1-(chloromethyl)benzene	InChI=1S/C7H5Cl3/c8-4-5-1-2-6(9)3-7(5)10/h1-3H,4H2	IRSVDHPYXFLLDS-UHFFFAOYSA-N	ClCc1ccc(Cl)cc1Cl	ClCc1ccc(Cl)cc1Cl	-3.51294	0	1	G1	195.476
28	28	A-36	(1S,5S)-6,6-dimethyl-2-methylidenebicyclo[3.1.1]heptane	InChI=1S/C10H16/c1-7-4-5-8-6-9(7)10(8,2)3/h8-9H,1,4-6H2,2-3H3	WTARULDDTDQWMU-UHFFFAOYSA-N	CC1(C)C2CCC(=C)C1C2	CC1(C)C2CCC(=C)C1C2	-4.29231	1.24779	3	G4	136.238
29	29	A-38	9-Octadecenoic acid (Z)-, reaction products with 2-[(2-aminoethyl)amino]ethanol	InChI=1S/C18H34O2.C4H12N2O/c1-2-3-4-5-6-7-8-9-10-11-12-13-14-15-16-17-18(19)20;5-1-2-6-3-4-7/h9-10H,2-8,11-17H2,1H3,(H,19,20);6-7H,1-5H2/b10-9-;	YGJDXOJIYODGEO-KVVVOXFISA-N	CCCCCCCC\C=C/CCCCCCCC(O)=O.NCCNCCO	CCCCCCCC/C=C\CCCCCCCC(=O)O	-4.80913	0.286266	3	G5	386.621
30	30	A-39	dodecyl 2-hydroxypropanoate	InChI=1S/C15H30O3/c1-3-4-5-6-7-8-9-10-11-12-13-18-15(17)14(2)16/h14,16H,3-13H2,1-2H3	QQQMUBLXDAFBRH-UHFFFAOYSA-N	CCCCCCCCCCCCOC(=O)C(C)O	CCCCCCCCCCCCOC(=O)C(C)O	-4.63414	0.106537	2	G3	258.402
32	31	A-47	2-phenoxyethyl prop-2-enoate	InChI=1S/C11H12O3/c1-2-11(12)14-9-8-13-10-6-4-3-5-7-10/h2-7H,1,8-9H2	RZVINYQDSSQUKO-UHFFFAOYSA-N	C=CC(=O)OCCOc1ccccc1	C=CC(=O)OCCOc1ccccc1	-2.56363	0.227966	2	G3	192.214
33	32	A-48	benzyl-tributylazanium; 4-hydroxynaphthalene-1-sulfonate	InChI=1S/C19H34N.C10H8O4S/c1-4-7-15-20(16-8-5-2,17-9-6-3)18-19-13-11-10-12-14-19;11-9-5-6-10(15(12,13)14)8-4-2-1-3-7(8)9/h10-14H,4-9,15-18H2,1-3H3;1-6,11H,(H,12,13,14)/q+1;/p-1	XVJXBJTXFXPQAN-UHFFFAOYSA-M	CCCC[N+](CCCC)(CCCC)Cc1ccccc1.Oc2ccc(c3ccccc23)[S]([O-])(=O)=O	CCCC[N+](CCCC)(CCCC)Cc1ccccc1	-2.64182	0	1	G1	499.717
34	33	A-49	undec-10-enoic acid	InChI=1S/C11H20O2/c1-2-3-4-5-6-7-8-9-10-11(12)13/h2H,1,3-10H2,(H,12,13)	FRPZMMHWLSIFAZ-UHFFFAOYSA-N	OC(=O)CCCCCCCCC=C	OC(=O)CCCCCCCCC=C	-3.55283	0.115494	3	G5	184.279
35	34	A-50	carboxymethyldimethyl-3-[[(3,3,4,4,5,5,6,6,7,7,8,8,8-tridecafluorooctyl)sulphonyl]amino]propylammonium hydroxide	InChI=1S/C15H19F13N2O4S/c1-30(2,8-9(31)32)6-3-5-29-35(33,34)7-4-10(16,17)11(18,19)12(20,21)13(22,23)14(24,25)15(26,27)28/h29H,3-8H2,1-2H3	OKOCIUJVPQKDLL-UHFFFAOYSA-N	C[N+](C)(CCCN[S](=O)(=O)CCC(F)(F)C(F)(F)C(F)(F)C(F)(F)C(F)(F)C(F)(F)F)CC([O-])=O	C[N+](C)(CCCNS(=O)(=O)CCC(F)(F)C(F)(F)C(F)(F)C(F)(F)C(F)(F)C(F)(F)F)CC(=O)[O-]	-4.05719	0	1	G1	570.368
36	35	A-51	2-benzyl-2-(dimethylamino)-1-[4-(morpholin-4-yl)phenyl]butan-1-one	InChI=1S/C23H30N2O2/c1-4-23(24(2)3,18-19-8-6-5-7-9-19)22(26)20-10-12-21(13-11-20)25-14-16-27-17-15-25/h5-13H,4,14-18H2,1-3H3	UHFFVFAKEGKNAQ-UHFFFAOYSA-N	CCC(Cc1ccccc1)(N(C)C)C(=O)c2ccc(cc2)N3CCOCC3	CCC(Cc1ccccc1)(N(C)C)C(=O)c1ccc(cc1)N1CCOCC1	-4.79323	0	1	G1	366.505
37	36	A-53	4-(4,6-dimethylheptan-2-yl)phenol; 4-(5,6-dimethylheptan-2-yl)phenol; 4-(5,6-dimethylheptyl)phenol; 4-(7-methyloctyl)phenol	InChI=1S/C15H24O/c1-13(2)7-5-3-4-6-8-14-9-11-15(16)12-10-14/h9-13,16H,3-8H2,1-2H3	JSFITYFUKSFPBZ-UHFFFAOYSA-N	CC(C)CCCCCCc1ccc(O)cc1	CC(C)CCCCCCc1ccc(O)cc1	-4.58725	0	1	G1	220.356
38	37	A-54	1,3-bis(prop-1-en-2-yl)benzene	InChI=1S/C12H14/c1-9(2)11-6-5-7-12(8-11)10(3)4/h5-8H,1,3H2,2,4H3	IBVPVTPPYGGAEL-UHFFFAOYSA-N	CC(=C)c1cccc(c1)C(C)=C	CC(=C)c1cccc(c1)C(=C)C	-4.45114	0	1	G1	158.244
40	38	A-56	ethenyl 2,2-dimethyloctanoate	InChI=1S/C12H22O2/c1-5-14-11(13)9-7-6-8-10-12(2,3)4/h5H,1,6-10H2,2-4H3	TVFJAZCVMOXQRK-UHFFFAOYSA-N	CC(C)(C)CCCCCC(=O)OC=C	CC(C)(C)CCCCCC(=O)OC=C	-4.58133	0	1	G1	198.306
41	39	A-58	1-tert-butyl-4-methylbenzene	InChI=1S/C11H16/c1-9-5-7-10(8-6-9)11(2,3)4/h5-8H,1-4H3	QCWXDVFBZVHKLV-UHFFFAOYSA-N	Cc1ccc(cc1)C(C)(C)C	Cc1ccc(cc1)C(C)(C)C	-4.47202	0.048455	2	G3	148.249
42	40	A-61	cyclohexanecarboxylic acid	InChI=1S/C7H12O2/c8-7(9)6-4-2-1-3-5-6/h6H,1-5H2,(H,8,9)	NZNMSOFKMUBTKW-UHFFFAOYSA-N	OC(=O)C1CCCCC1	OC(=O)C1CCCCC1	-1.44503	0.182484	2	G3	128.171
43	41	A-62	pentasodium 5-{[4-chloro-6-({3-[2-(sulfonatooxy)ethanesulfonyl]phenyl}amino)-1,3,5-triazin-2-yl]amino}-3-[(E)-2-(1,5-disulfonatonaphthalen-2-yl)diazen-1-yl]-4-hydroxynaphthalene-2,7-disulfonate	InChI=1S/C31H24ClN7O19S6.5Na/c32-29-35-30(33-16-3-1-4-17(13-16)59(41,42)10-9-58-64(55,56)57)37-31(36-29)34-22-14-18(60(43,44)45)11-15-12-24(62(49,50)51)26(27(40)25(15)22)39-38-21-8-7-19-20(28(21)63(52,53)54)5-2-6-23(19)61(46,47)48;;;;;/h1-8,11-14,38H,9-10H2,(H,43,44,45)(H,46,47,48)(H,49,50,51)(H,52,53,54)(H,55,56,57)(H2,33,34,35,36,37);;;;;/q;5*+1/p-5/b39-26+;;;;;	NVNQRAOQGCJYDU-QUSWNXLDSA-I	[Na+].[Na+].[Na+].[Na+].[Na+].[O-][S](=O)(=O)OCC[S](=O)(=O)c1cccc(Nc2nc(Cl)nc(Nc3cc(cc4C=C(\C(=N/Nc5ccc6c(cccc6[S]([O-])(=O)=O)c5[S]([O-])(=O)=O)C(=O)c34)[S]([O-])(=O)=O)[S]([O-])(=O)=O)n2)c1	[O-]S(=O)(=O)OCCS(=O)(=O)c1cccc(Nc2nc(Cl)nc(Nc3cc(cc4C=C(/C(=N\Nc5ccc6c(cccc6S(=O)(=O)[O-])c5S(=O)(=O)[O-])/C(=O)c34)S(=O)(=O)[O-])S(=O)(=O)[O-])n2)c1	-0.410898	0	1	G1	1136.33
44	42	A-63	N,N'-bis(3-phenylprop-2-en-1-ylidene)hexane-1,6-diamine	InChI=1S/C24H28N2/c1(9-19-25-21-11-17-23-13-5-3-6-14-23)2-10-20-26-22-12-18-24-15-7-4-8-16-24/h3-8,11-18,21-22H,1-2,9-10,19-20H2/b17-11+,18-12+,25-21?,26-22?	ATPFMBHTMKBVLS-NCDJPSHJSA-N	C(CCCN=C\C=C\c1ccccc1)CCN=C/C=C/c2ccccc2	C(CCCN=C/C=C/c1ccccc1)CCN=C/C=C/c1ccccc1	-3.89374	0	1	G1	344.502
45	43	A-65	2-(benzotriazol-2-yl)-6-[[3-(benzotriazol-2-yl)-2-hydroxy-5-(2,4,4-trimethylpentan-2-yl)phenyl]methyl]-4-(2,4,4-trimethylpentan-2-yl)phenol	InChI=1S/C41H50N6O2/c1-38(2,3)24-40(7,8)28-20-26(36(48)34(22-28)46-42-30-15-11-12-16-31(30)43-46)19-27-21-29(41(9,10)25-39(4,5)6)23-35(37(27)49)47-44-32-17-13-14-18-33(32)45-47/h11-18,20-23,48-49H,19,24-25H2,1-10H3	FQUNFJULCYSSOP-UHFFFAOYSA-N	CC(C)(C)CC(C)(C)c1cc(Cc2cc(cc(n3nc4ccccc4n3)c2O)C(C)(C)CC(C)(C)C)c(O)c(c1)n5nc6ccccc6n5	CC(C)(C)CC(C)(C)c1cc(Cc2cc(cc(n3nc4ccccc4n3)c2O)C(C)(C)CC(C)(C)C)c(O)c(c1)n1nc2ccccc2n1	-7.97372	1.85592	3	G4	658.891
46	44	A-68	[2-({4-[(E)-2-(2-chloro-4-nitrophenyl)diazen-1-yl]phenyl}(ethyl)amino)ethyl]trimethylazanium chloride	InChI=1S/C19H25ClN5O2.ClH/c1-5-23(12-13-25(2,3)4)16-8-6-15(7-9-16)21-22-19-11-10-17(24(26)27)14-18(19)20;/h6-11,14H,5,12-13H2,1-4H3;1H/q+1;/p-1	ZFRUNHQZTYGGDY-UHFFFAOYSA-M	[Cl-].CCN(CC[N+](C)(C)C)c1ccc(cc1)N=Nc2ccc(cc2Cl)[N+]([O-])=O	CCN(CC[N+](C)(C)C)c1ccc(cc1)N=Nc1ccc(cc1Cl)[N+](=O)[O-]	-3.0387	0	1	G1	426.348
47	45	A-69	2-(morpholin-4-ylsulfanyl)-1,3-benzothiazole	InChI=1S/C11H12N2OS2/c1-2-4-10-9(3-1)12-11(15-10)16-13-5-7-14-8-6-13/h1-4H,5-8H2	MHKLKWCYGIBEQF-UHFFFAOYSA-N	C1CN(CCO1)Sc2sc3ccccc3n2	C1CN(CCO1)Sc1sc2ccccc2n1	-3.81096	0	1	G1	252.364
48	46	A-70	(1R-(1alpha,2beta,4beta,6alpha))-2,2,7-Trimethyl-3-oxatricyclo(4.1.1.02,4)octane	InChI=1S/C10H16O/c1-9(2)6-4-7(9)10(3)8(5-6)11-10/h6-8H,4-5H2,1-3H3/t6-,7-,8+,10-/m1/s1	NQFUSWIGRKFAHK-BDNRQGISSA-N	CC1(C)[C@H]2C[C@@H]3O[C@]3(C)[C@@H]1C2	CC1(C)[C@H]2C[C@@H]3O[C@]3(C)[C@@H]1C2	-2.59369	0	1	G1	152.237
49	47	A-71	tetrasodium 7-[(E)-2-[2-(carbamoylamino)-4-{[4-chloro-6-({3-[2-(sulfonatooxy)ethanesulfonyl]phenyl}amino)-1,3,5-triazin-2-yl]amino}phenyl]diazen-1-yl]naphthalene-1,3,6-trisulfonate	InChI=1S/C28H24ClN9O16S5.4Na/c29-25-34-27(31-15-2-1-3-17(10-15)55(40,41)7-6-54-59(51,52)53)36-28(35-25)32-16-4-5-20(21(11-16)33-26(30)39)37-38-22-13-19-14(9-24(22)58(48,49)50)8-18(56(42,43)44)12-23(19)57(45,46)47;;;;/h1-5,8-13H,6-7H2,(H3,30,33,39)(H,42,43,44)(H,45,46,47)(H,48,49,50)(H,51,52,53)(H2,31,32,34,35,36);;;;/q;4*+1/p-4	UIEBGVDTKLYGTN-UHFFFAOYSA-J	[Na+].[Na+].[Na+].[Na+].NC(=O)Nc1cc(Nc2nc(Cl)nc(Nc3cccc(c3)[S](=O)(=O)CCO[S]([O-])(=O)=O)n2)ccc1N=Nc4cc5c(cc(cc5[S]([O-])(=O)=O)[S]([O-])(=O)=O)cc4[S]([O-])(=O)=O	NC(=O)Nc1cc(Nc2nc(Cl)nc(Nc3cccc(c3)S(=O)(=O)CCOS(=O)(=O)[O-])n2)ccc1N=Nc1cc2c(cc(cc2S(=O)(=O)[O-])S(=O)(=O)[O-])cc1S(=O)(=O)[O-]	-0.426136	0	1	G1	1026.26
50	48	A-72	disodium 7-{[4-chloro-6-(dodecylamino)-1,3,5-triazin-2-yl]amino}-4-hydroxy-3-(2-{4-[2-(4-sulfonatophenyl)diazen-1-yl]phenyl}diazen-1-yl)naphthalene-2-sulfonate	InChI=1S/C37H42ClN9O7S2.2Na/c1-2-3-4-5-6-7-8-9-10-11-22-39-36-41-35(38)42-37(43-36)40-29-18-21-31-25(23-29)24-32(56(52,53)54)33(34(31)48)47-46-27-14-12-26(13-15-27)44-45-28-16-19-30(20-17-28)55(49,50)51;;/h12-21,23-24,48H,2-11,22H2,1H3,(H,49,50,51)(H,52,53,54)(H2,39,40,41,42,43);;/q;2*+1/p-2	VDKPMRJPMMEELL-UHFFFAOYSA-L	[Na+].[Na+].CCCCCCCCCCCCNc1nc(Cl)nc(Nc2ccc3c(O)c(N=Nc4ccc(cc4)N=Nc5ccc(cc5)[S]([O-])(=O)=O)c(cc3c2)[S]([O-])(=O)=O)n1	CCCCCCCCCCCCNc1nc(Cl)nc(Nc2ccc3c(O)c(N=Nc4ccc(cc4)N=Nc4ccc(cc4)S(=O)(=O)[O-])c(cc3c2)S(=O)(=O)[O-])n1	-3.35891	0	1	G1	868.35
51	49	A-73	S-ethyl dipropylthiocarbamate	InChI=1S/C9H19NOS/c1-4-7-10(8-5-2)9(11)12-6-3/h4-8H2,1-3H3	GUVLYNGULCJVDO-UHFFFAOYSA-N	CCCN(CCC)C(=O)SCC	CCCN(CCC)C(=O)SCC	-2.70317	0.0187364	2	G3	189.324
52	50	A-74	2-[({4-[(oxiran-2-ylmethoxy)methyl]cyclohexyl}methoxy)methyl]oxirane	InChI=1S/C14H24O4/c1-2-12(6-16-8-14-10-18-14)4-3-11(1)5-15-7-13-9-17-13/h11-14H,1-10H2	VQMQXWYQIIUJIT-UHFFFAOYSA-N	C1CC(CCC1COCC2CO2)COCC3CO3	C1CC(CCC1COCC1CO1)COCC1CO1	-1.8358	0	1	G1	256.342
53	51	A-75	1-hydroxy-4-methyl-6-(2,4,4-trimethylpentyl)pyridin-2(1H)-one - 2-aminoethanol (1:1)	InChI=1S/C14H23NO2.C2H7NO/c1-10-6-12(15(17)13(16)8-10)7-11(2)9-14(3,4)5;3-1-2-4/h6,8,11,17H,7,9H2,1-5H3;4H,1-3H2	BTSZTGGZJQFALU-UHFFFAOYSA-N	CC(CC1=CC(=CC(=O)N1O)C)CC(C)(C)C.NCCO	CC(Cc1cc(cc(=O)n1O)C)CC(C)(C)C	-3.90546	0.495712	5	G5	298.427
54	52	A-76	pentacalcium hydroxide triphosphate	InChI=1S/5Ca.3H3O4P.H2O/c;;;;;3*1-5(2,3)4;/h;;;;;3*(H3,1,2,3,4);1H2/q5*+2;;;;/p-10	XYJRXVWERLGGKC-UHFFFAOYSA-D	[OH-].[Ca++].[Ca++].[Ca++].[Ca++].[Ca++].[O-][P]([O-])([O-])=O.[O-][P]([O-])([O-])=O.[O-][P]([O-])([O-])=O	[O-]P(=O)([O-])[O-]	-4.1419	1.04389	2	G2	502.307
55	53	A-77	6H-dibenzo[c,e][1,2]oxaphosphinine 6-oxide	InChI=1S/C12H8O2P/c13-15-12-8-4-2-6-10(12)9-5-1-3-7-11(9)14-15/h1-8H/q+1	DWSWCPPGLRSPIT-UHFFFAOYSA-N	O=[P+]1Oc2ccccc2c3ccccc13	O=[P+]1Oc2ccccc2-c2ccccc12	-1.77962	0	1	G1	215.168
56	54	A-79	ethenyl benzoate	InChI=1S/C9H8O2/c1-2-11-9(10)8-6-4-3-5-7-8/h2-7H,1H2	KOZCZZVUFDCZGG-UHFFFAOYSA-N	C=COC(=O)c1ccccc1	C=COC(=O)c1ccccc1	-2.62296	0	1	G1	148.161
57	55	A-80	methyl 4-tert-butylbenzoate	InChI=1S/C12H16O2/c1-12(2,3)10-7-5-9(6-8-10)11(13)14-4/h5-8H,1-4H3	UPIJOAFHOIWPLT-UHFFFAOYSA-N	COC(=O)c1ccc(cc1)C(C)(C)C	COC(=O)c1ccc(cc1)C(C)(C)C	-3.73982	0	1	G1	192.258
58	56	A-81	2,2-dimethyl-3-(3-methylphenyl)propan-1-ol	InChI=1S/C12H18O/c1-10-5-4-6-11(7-10)8-12(2,3)9-13/h4-7,13H,8-9H2,1-3H3	FYMOBFDUZIDKMI-UHFFFAOYSA-N	Cc1cccc(CC(C)(C)CO)c1	Cc1cccc(CC(C)(C)CO)c1	-2.82654	0	1	G1	178.275
59	57	A-83	(2E)-3,7-dimethylocta-2,6-dien-1-yl acetate	InChI=1S/C12H20O2/c1-10(2)6-5-7-11(3)8-9-14-12(4)13/h6,8H,5,7,9H2,1-4H3/b11-8-	HIGQPQRQIQDZMP-FLIBITNWSA-N	CC(=O)OC\C=C(C)/CCC=C(C)C	CC(=O)OC/C=C(/C)\CCC=C(C)C	-3.75495	0	1	G1	196.29
60	58	A-86	2-{6,6-dimethylbicyclo[3.1.1]hept-2-en-2-yl}ethan-1-ol	InChI=1S/C11H18O/c1-11(2)9-4-3-8(5-6-12)10(11)7-9/h3,9-10,12H,4-7H2,1-2H3/t9-,10-/m0/s1	ROKSAUSPJGWCSM-UWVGGRQHSA-N	CC1(C)[C@H]2CC=C(CCO)[C@@H]1C2	CC1(C)[C@H]2CC=C(CCO)[C@@H]1C2	-2.696	0	1	G1	166.264
61	59	A-89	3,3,5-trimethylcyclohexanone	InChI=1S/C9H16O/c1-7-4-8(10)6-9(2,3)5-7/h7H,4-6H2,1-3H3	POSWICCRDBKBMH-UHFFFAOYSA-N	CC1CC(=O)CC(C)(C)C1	CC1CC(=O)CC(C)(C)C1	-1.64714	0	1	G1	140.226
62	60	A-91	2-(2-phenylphenoxy)ethyl prop-2-enoate	InChI=1S/C17H16O3/c1-2-17(18)20-13-12-19-16-11-7-6-10-15(16)14-8-4-3-5-9-14/h2-11H,1,12-13H2	VAZQKPWSBFZARZ-UHFFFAOYSA-N	C=CC(=O)OCCOc1ccccc1c2ccccc2	C=CC(=O)OCCOc1ccccc1c1ccccc1	-3.95152	0	1	G1	268.312
63	61	A-94	3-[(3-sulfanylpropanoyl)oxy]-2,2-bis({[(3-sulfanylpropanoyl)oxy]methyl})propyl 3-sulfanylpropanoate	InChI=1S/C17H28O8S4/c18-13(1-5-26)22-9-17(10-23-14(19)2-6-27,11-24-15(20)3-7-28)12-25-16(21)4-8-29/h26-29H,1-12H2	JOBBTVPTPXRUBP-UHFFFAOYSA-N	SCCC(=O)OCC(COC(=O)CCS)(COC(=O)CCS)COC(=O)CCS	SCCC(=O)OCC(COC(=O)CCS)(COC(=O)CCS)COC(=O)CCS	-5.12317	0.0182445	3	G5	488.671
64	62	A-100	4-[2-(4-hydroxy-3,5-dimethylphenyl)propan-2-yl]-2,6-dimethylphenol	InChI=1S/C19H24O2/c1-11-7-15(8-12(2)17(11)20)19(5,6)16-9-13(3)18(21)14(4)10-16/h7-10,20-21H,1-6H3	ODJUOZPKKHIEOZ-UHFFFAOYSA-N	Cc1cc(cc(C)c1O)C(C)(C)c2cc(C)c(O)c(C)c2	Cc1cc(cc(C)c1O)C(C)(C)c1cc(C)c(O)c(C)c1	-4.95287	0	1	G1	284.399
65	63	A-101	1,3-bis(octadecanoyloxy)propan-2-yl octadecanoate	InChI=1S/C57H110O6/c1-4-7-10-13-16-19-22-25-28-31-34-37-40-43-46-49-55(58)61-52-54(63-57(60)51-48-45-42-39-36-33-30-27-24-21-18-15-12-9-6-3)53-62-56(59)50-47-44-41-38-35-32-29-26-23-20-17-14-11-8-5-2/h54H,4-53H2,1-3H3	DCXXMTOCNZCJGO-UHFFFAOYSA-N	CCCCCCCCCCCCCCCCCC(=O)OCC(COC(=O)CCCCCCCCCCCCCCCCC)OC(=O)CCCCCCCCCCCCCCCCC	CCCCCCCCCCCCCCCCCC(=O)OCC(COC(=O)CCCCCCCCCCCCCCCCC)OC(=O)CCCCCCCCCCCCCCCCC	-5.473	0	1	G1	891.501
66	64	A-106	ethyl 3,5,5-trimethylhexanoate	InChI=1S/C11H22O2/c1-6-13-10(12)7-9(2)8-11(3,4)5/h9H,6-8H2,1-5H3	NMZMQQBBZRGLPJ-UHFFFAOYSA-N	CCOC(=O)CC(C)CC(C)(C)C	CCOC(=O)CC(C)CC(C)(C)C	-3.82304	0.0253929	3	G5	186.295
67	65	A-109	calcium oxosilanebis(olate)	InChI=1S/Ca.O3Si/c;1-4(2)3/q+2;-2	OYACROKNLOSFPA-UHFFFAOYSA-N	[Ca++].[O-][Si]([O-])=O	[O-][Si](=O)[O-]	-2.65009	0.68679	2	G2	116.161
68	66	A-111	5-Ethyl-2-methylpyridine	InChI=1S/C8H11N/c1-3-8-5-4-7(2)9-6-8/h4-6H,3H2,1-2H3	NTSLROIKFLNUIJ-UHFFFAOYSA-N	CCc1ccc(C)nc1	CCc1ccc(C)nc1	-1.00426	0	1	G1	121.183
69	67	A-113	(1R,2S,5R)-5-methyl-2-(propan-2-yl)cyclohexyl (2S)-2-hydroxypropanoate	InChI=1S/C13H24O3/c1-8(2)11-6-5-9(3)7-12(11)16-13(15)10(4)14/h8-12,14H,5-7H2,1-4H3/t9-,10+,11+,12-/m1/s1	UJNOLBSYLSYIBM-NOOOWODRSA-N	CC(C)[C@@H]1CC[C@@H](C)C[C@H]1OC(=O)[C@H](C)O	CC(C)[C@@H]1CC[C@@H](C)C[C@H]1OC(=O)[C@H](C)O	-2.97999	0	1	G1	228.332
70	68	A-114	Prednisolone	InChI=1S/C21H28O5/c1-19-7-5-13(23)9-12(19)3-4-14-15-6-8-21(26,17(25)11-22)20(15,2)10-16(24)18(14)19/h5,7,9,14-16,18,22,24,26H,3-4,6,8,10-11H2,1-2H3/t14-,15-,16-,18+,19-,20-,21-/m0/s1	OIGNJSKKLXVSLS-VWUMJDOOSA-N	C[C@]12C[C@H](O)[C@H]3[C@@H](CCC4=CC(=O)C=C[C@]34C)[C@@H]1CC[C@]2(O)C(=O)CO	C[C@]12C[C@H](O)[C@H]3[C@@H](CCC4=CC(=O)C=C[C@]34C)[C@@H]1CC[C@]2(O)C(=O)CO	-3.17845	0.0150465	2	G3	360.45
71	69	A-115	disodium 5-methyl-2-({4-[(4-methyl-2-sulfonatophenyl)amino]-9,10-dioxo-9,10-dihydroanthracen-1-yl}amino)benzene-1-sulfonate	InChI=1S/C28H22N2O8S2.2Na/c1-15-7-9-19(23(13-15)39(33,34)35)29-21-11-12-22(30-20-10-8-16(2)14-24(20)40(36,37)38)26-25(21)27(31)17-5-3-4-6-18(17)28(26)32;;/h3-14,29-30H,1-2H3,(H,33,34,35)(H,36,37,38);;/q;2*+1/p-2	FPAYXBWMYIMERV-UHFFFAOYSA-L	[Na+].[Na+].Cc1ccc(Nc2ccc(Nc3ccc(C)cc3[S]([O-])(=O)=O)c4C(=O)c5ccccc5C(=O)c24)c(c1)[S]([O-])(=O)=O	Cc1ccc(Nc2ccc(Nc3ccc(C)cc3S(=O)(=O)[O-])c3C(=O)c4ccccc4C(=O)c23)c(c1)S(=O)(=O)[O-]	-1.42703	0	1	G1	622.588
73	70	A-117	2-phenoxyethyl 2-methylprop-2-enoate	InChI=1S/C12H14O3/c1-10(2)12(13)15-9-8-14-11-6-4-3-5-7-11/h3-7H,1,8-9H2,2H3	CEXQWAAGPPNOQF-UHFFFAOYSA-N	CC(=C)C(=O)OCCOc1ccccc1	CC(=C)C(=O)OCCOc1ccccc1	-2.95265	0	1	G1	206.241
74	71	A-118	5-{[2-(2-butoxyethoxy)ethoxy]methyl}-6-propyl-2H-1,3-benzodioxole	InChI=1S/C19H30O5/c1-3-5-7-20-8-9-21-10-11-22-14-17-13-19-18(23-15-24-19)12-16(17)6-4-2/h12-13H,3-11,14-15H2,1-2H3	FIPWRIJSWJWJAI-UHFFFAOYSA-N	CCCCOCCOCCOCc1cc2OCOc2cc1CCC	CCCCOCCOCCOCc1cc2OCOc2cc1CCC	-4.15109	0.129092	3	G5	338.444
76	72	A-122	(2-phenoxyethoxy)benzene	InChI=1S/C14H14O2/c1-3-7-13(8-4-1)15-11-12-16-14-9-5-2-6-10-14/h1-10H,11-12H2	XCSGHNKDXGYELG-UHFFFAOYSA-N	C(COc1ccccc1)Oc2ccccc2	C(COc1ccccc1)Oc1ccccc1	-3.98853	0	1	G1	214.264
77	73	A-123	4-[(4-amino-2-chloro-3,5-diethylphenyl)methyl]-3-chloro-2,6-diethylaniline	InChI=1S/C21H28Cl2N2/c1-5-12-9-14(18(22)16(7-3)20(12)24)11-15-10-13(6-2)21(25)17(8-4)19(15)23/h9-10H,5-8,11,24-25H2,1-4H3	VIOMIGLBMQVNLY-UHFFFAOYSA-N	CCc1cc(Cc2cc(CC)c(N)c(CC)c2Cl)c(Cl)c(CC)c1N	CCc1cc(Cc2cc(CC)c(N)c(CC)c2Cl)c(Cl)c(CC)c1N	-7.27804	0	1	G1	379.375
78	74	A-124	sodium 1-amino-9,10-dioxo-4-({2,4,6-trimethyl-3-[(phenylformamido)methyl]phenyl}amino)-9,10-dihydroanthracene-2-sulfonate	InChI=1S/C31H27N3O6S.Na/c1-16-13-17(2)28(18(3)22(16)15-33-31(37)19-9-5-4-6-10-19)34-23-14-24(41(38,39)40)27(32)26-25(23)29(35)20-11-7-8-12-21(20)30(26)36;/h4-14,34H,15,32H2,1-3H3,(H,33,37)(H,38,39,40);/q;+1/p-1	OFHDOLUPOLKDSG-UHFFFAOYSA-M	[Na+].Cc1cc(C)c(Nc2cc(c(N)c3C(=O)c4ccccc4C(=O)c23)[S]([O-])(=O)=O)c(C)c1CNC(=O)c5ccccc5	Cc1cc(C)c(Nc2cc(c(N)c3C(=O)c4ccccc4C(=O)c23)S(=O)(=O)[O-])c(C)c1CNC(=O)c1ccccc1	-1.43961	0	1	G1	591.621
79	75	A-125	2-propylpentanoic acid	InChI=1S/C8H16O2/c1-3-5-7(6-4-2)8(9)10/h7H,3-6H2,1-2H3,(H,9,10)	NIJJYAXOARWZEE-UHFFFAOYSA-N	CCCC(CCC)C(O)=O	CCCC(CCC)C(=O)O	-1.85798	0	1	G1	144.214
80	76	A-127	zinc di(benzothiazol-2-yl) disulphide	InChI=1S/2C7H5NS2.Zn/c2*9-7-8-5-3-1-2-4-6(5)10-7;/h2*1-4H,(H,8,9);/q;;+2/p-2	PGNWIWKMXVDXHP-UHFFFAOYSA-L	[Zn++].[S-]c1sc2ccccc2n1.[S-]c3sc4ccccc4n3	[S-]c1sc2ccccc2n1	-4.2859	0	1	G1	397.89
81	77	A-128	2-(2-{[2-(oxiran-2-ylmethoxy)phenyl]methyl}phenoxymethyl)oxirane; 2-(2-{[4-(oxiran-2-ylmethoxy)phenyl]methyl}phenoxymethyl)oxirane; 2-(4-{[4-(oxiran-2-ylmethoxy)phenyl]methyl}phenoxymethyl)oxirane	InChI=1S/C6H6O.C3H5ClO.CH2O/c7-6-4-2-1-3-5-6;4-1-3-2-5-3;1-2/h1-5,7H;3H,1-2H2;1H2	IRJIVOLJTYKLEH-UHFFFAOYSA-N	Oc1ccccc1.ClCC2CO2.C=O	Oc1ccccc1	-4.03476	0	1	G1	216.664
82	78	A-129	3-[(2E)-oct-2-en-1-yl]oxolane-2,5-dione; 3-[(2Z)-oct-2-en-1-yl]oxolane-2,5-dione	InChI=1S/C12H18O3/c1-2-3-4-5-6-7-8-10-9-11(13)15-12(10)14/h7-8,10H,2-6,9H2,1H3/b8-7+	FLISWPFVWWWNNP-BQYQJAHWSA-N	CCCCCC/C=C/C1CC(=O)OC1=O	CCCCCC/C=C/C1CC(=O)OC1=O	-4.02175	0	1	G1	210.273
83	79	A-134	2-(chloromethyl)oxirane; 4-[2-(4-hydroxyphenyl)propan-2-yl]phenol; 2-methylprop-2-enoic acid	InChI=1S/C15H16O2.C4H6O2.C3H5ClO/c1-15(2,11-3-7-13(16)8-4-11)12-5-9-14(17)10-6-12;1-3(2)4(5)6;4-1-3-2-5-3/h3-10,16-17H,1-2H3;1H2,2H3,(H,5,6);3H,1-2H2	HXMNCTCIJUKTBN-UHFFFAOYSA-N	CC(=C)C(O)=O.CC(C)(c1ccc(O)cc1)c2ccc(O)cc2.ClCC3CO3	CC(C)(c1ccc(O)cc1)c1ccc(O)cc1	-5.22928	0	1	G1	406.906
84	80	A-135	(1S,5S)-2,6,6-trimethylbicyclo[3.1.1]hept-2-ene	InChI=1S/C10H16/c1-7-4-5-8-6-9(7)10(8,2)3/h4,8-9H,5-6H2,1-3H3/t8-,9-/m0/s1	GRWFGVWFFZKLTI-IUCAKERBSA-N	CC1=CC[C@H]2C[C@@H]1C2(C)C	CC1=CC[C@H]2C[C@@H]1C2(C)C	-4.77257	0.0731444	3	G5	136.238
85	81	A-139	trimethyl[(trimethylsilyl)oxy]silane	InChI=1S/C6H18OSi2/c1-8(2,3)7-9(4,5)6/h1-6H3	UQEAIHBTYFGYIE-UHFFFAOYSA-N	C[Si](C)(C)O[Si](C)(C)C	C[Si](C)(C)O[Si](C)(C)C	-4.90951	0.166247	2	G3	162.381
86	82	A-140	2,3,3,3-tetrafluoroprop-1-ene	InChI=1S/C3H2F4/c1-2(4)3(5,6)7/h1H2	FXRLMCRCYDHQFW-UHFFFAOYSA-N	FC(=C)C(F)(F)F	FC(=C)C(F)(F)F	-2.75996	0	1	G1	114.041
87	83	A-141	2H-chromen-2-one	InChI=1S/C9H6O2/c10-9-6-5-7-3-1-2-4-8(7)11-9/h1-6H	ZYGHJZDHTFUPRJ-UHFFFAOYSA-N	O=C1Oc2ccccc2C=C1	O=c1oc2ccccc2cc1	-1.88603	0.640507	3	G4	146.145
88	84	A-142	1-methyl-4-(prop-1-en-2-yl)cyclohex-1-ene	InChI=1S/C10H16/c1-8(2)10-6-4-9(3)5-7-10/h4,10H,1,5-7H2,2-3H3	XMGQYMWWDOXHJM-UHFFFAOYSA-N	CC(=C)C1CCC(=CC1)C	CC(=C)C1CCC(=CC1)C	-3.8465	0.730589	9	G4	136.238
89	85	A-143	hydrogen [4-[[4-(diethylamino)-o-tolyl][4-[ethyl(3-sulphonatobenzyl)amino]phenyl]methylene]cyclohexa-2,5-dien-1-ylidene](ethyl)(3-sulphonatobenzyl)ammonium, sodium salt	InChI=1S/C42H47N3O6S2.Na/c1-6-43(7-2)38-24-25-41(31(5)26-38)42(34-16-20-36(21-17-34)44(8-3)29-32-12-10-14-39(27-32)52(46,47)48)35-18-22-37(23-19-35)45(9-4)30-33-13-11-15-40(28-33)53(49,50)51;/h10-28H,6-9,29-30H2,1-5H3,(H-,46,47,48,49,50,51);/q;+1/p-1	IXNUVCLIRYUKFB-UHFFFAOYSA-M	[Na+].CCN(CC)c1ccc([C+](c2ccc(cc2)N(CC)Cc3cccc(c3)[S]([O-])(=O)=O)c4ccc(cc4)N(CC)Cc5cccc(c5)[S]([O-])(=O)=O)c(C)c1	CCN(CC)c1ccc([C+](c2ccc(cc2)N(CC)Cc2cccc(c2)S(=O)(=O)[O-])c2ccc(cc2)N(CC)Cc2cccc(c2)S(=O)(=O)[O-])c(C)c1	-0.622978	0	1	G1	775.969
91	86	A-145	disodium 5-[(E)-2-(5-hydroxy-3-methyl-1-phenyl-1H-pyrazol-4-yl)diazen-1-yl]-2-{4-[(E)-2-(5-hydroxy-3-methyl-1-phenyl-1H-pyrazol-4-yl)diazen-1-yl]-2-sulfonatophenyl}benzene-1-sulfonate	InChI=1S/C32H26N8O8S2.2Na/c1-19-29(31(41)39(37-19)23-9-5-3-6-10-23)35-33-21-13-15-25(27(17-21)49(43,44)45)26-16-14-22(18-28(26)50(46,47)48)34-36-30-20(2)38-40(32(30)42)24-11-7-4-8-12-24;;/h3-18,29-30H,1-2H3,(H,43,44,45)(H,46,47,48);;/q;2*+1/p-2	ZRYQXQUPWQNYSX-UHFFFAOYSA-L	[Na+].[Na+].CC1=NN(C(=O)C1N=Nc2ccc(c3ccc(cc3[S]([O-])(=O)=O)N=NC4C(=NN(C4=O)c5ccccc5)C)c(c2)[S]([O-])(=O)=O)c6ccccc6	CC1=NN(C(=O)C1N=Nc1ccc(c2ccc(cc2S(=O)(=O)[O-])N=NC2C(=NN(C2=O)c2ccccc2)C)c(c1)S(=O)(=O)[O-])c1ccccc1	-1.64278	0	1	G1	758.706
92	87	A-146	(1R,2R,4R)-1,7,7-trimethylbicyclo[2.2.1]heptan-2-yl acetate (1S,2S,4S)-1,7,7-trimethylbicyclo[2.2.1]heptan-2-yl acetate	InChI=1S/C12H20O2/c1-8(13)14-10-7-9-5-6-12(10,4)11(9,2)3/h9-10H,5-7H2,1-4H3/t9-,10+,12-/m1/s1	KGEKLUUHTZCSIP-JFGNBEQYSA-N	CC(=O)O[C@H]1C[C@H]2CC[C@@]1(C)C2(C)C	CC(=O)O[C@H]1C[C@H]2CC[C@@]1(C)C2(C)C	-3.08878	0	1	G1	196.29
93	88	A-147	dioxido-oxosilane; lead(+2) cation	InChI=1S/O3Si.Pb/c1-4(2)3;/q-2;+2	AFPIWWDEGJLLCL-UHFFFAOYSA-N	[Pb++].[O-][Si]([O-])=O	[O-][Si](=O)[O-]	-6.61971	0	1	G1	283.283
94	89	A-148	2-methyl-1-phenylpropan-2-yl butanoate	InChI=1S/C14H20O2/c1-4-8-13(15)16-14(2,3)11-12-9-6-5-7-10-12/h5-7,9-10H,4,8,11H2,1-3H3	SHSGYHAHMQLYRB-UHFFFAOYSA-N	CCCC(=O)OC(C)(C)Cc1ccccc1	CCCC(=O)OC(C)(C)Cc1ccccc1	-4.13594	0	1	G1	220.312
95	90	A-150	disodium 4,4'-[(2,4-dihydroxy-1,3-phenylene)didiazene-2,1-diyl]dinaphthalene-1-sulfonate	InChI=1S/C26H18N4O8S2.2Na/c31-22-12-9-21(29-27-19-10-13-23(39(33,34)35)17-7-3-1-5-15(17)19)26(32)25(22)30-28-20-11-14-24(40(36,37)38)18-8-4-2-6-16(18)20;;/h1-14,27-28H,(H,33,34,35)(H,36,37,38);;/q;2*+1/p-2/b29-21+,30-25+;;	UTIACSXEVKXHPT-XALLQCHJSA-L	[Na+].[Na+].[O-][S](=O)(=O)c1ccc(N\N=C\2C=CC(=O)C(=N/Nc3ccc(c4ccccc34)[S]([O-])(=O)=O)\C2=O)c5ccccc15	[O-]S(=O)(=O)c1ccc(N/N=C/2\C=CC(=O)/C(=N\Nc3ccc(c4ccccc34)S(=O)(=O)[O-])/C2=O)c2ccccc12	-2.60384	0	1	G1	622.548
96	91	A-153	1-[(1-propoxypropan-2-yl)oxy]propan-2-ol	InChI=1S/C9H20O3/c1-4-5-11-7-9(3)12-6-8(2)10/h8-10H,4-7H2,1-3H3	WEZPLQKRXDBPEP-UHFFFAOYSA-N	CCCOCC(C)OCC(C)O	CCCOCC(C)OCC(C)O	-0.0700527	0	1	G1	176.256
97	92	A-156	5-isocyanato-1-(isocyanatomethyl)-1,3,3-trimethylcyclohexane	InChI=1S/C12H18N2O2/c1-11(2)4-10(14-9-16)5-12(3,6-11)7-13-8-15/h10H,4-7H2,1-3H3	NIMLQBUJDJZYEJ-UHFFFAOYSA-N	CC1(C)CC(CC(C)(CN=C=O)C1)N=C=O	CC1(C)CC(CC(C)(CN=C=O)C1)N=C=O	-4.17082	0	1	G1	222.288
98	93	A-158	octadec-9-enoic acid - N-(2-aminoethyl)ethane-1,2-diamine (1:1)	InChI=1S/C18H34O2.C4H13N3/c1-2-3-4-5-6-7-8-9-10-11-12-13-14-15-16-17-18(19)20;5-1-3-7-4-2-6/h9-10H,2-8,11-17H2,1H3,(H,19,20);7H,1-6H2/b10-9-;	PYBPYUAKCDQFCS-KVVVOXFISA-N	CCCCCCCC\C=C/CCCCCCCC(O)=O.NCCNCCN	CCCCCCCC/C=C\CCCCCCCC(=O)O	-4.41009	0.39867	4	G5	385.637
99	94	A-162	1-[2-[[4-[(2-chloro-4-nitrophenyl)azo]phenyl]ethylamino]ethyl]pyridinium acetate	InChI=1S/C21H21ClN5O2.C2H4O2/c1-2-26(15-14-25-12-4-3-5-13-25)18-8-6-17(7-9-18)23-24-21-11-10-19(27(28)29)16-20(21)22;1-2(3)4/h3-13,16H,2,14-15H2,1H3;1H3,(H,3,4)/q+1;/p-1	WQIDMVKHMHGZPN-UHFFFAOYSA-M	CCN(CC[n+]1ccccc1)c2ccc(cc2)N=Nc3ccc(cc3Cl)[N+]([O-])=O.CC([O-])=O	CCN(CC[n+]1ccccc1)c1ccc(cc1)N=Nc1ccc(cc1Cl)[N+](=O)[O-]	-1.52189	0	1	G1	469.929
100	95	A-167	diphenyl carbonate	InChI=1S/C13H10O3/c14-13(15-11-7-3-1-4-8-11)16-12-9-5-2-6-10-12/h1-10H	ROORDVPLFPIABK-UHFFFAOYSA-N	O=C(Oc1ccccc1)Oc2ccccc2	O=C(Oc1ccccc1)Oc1ccccc1	-4.21692	0	1	G1	214.22
101	96	A-168	vinyl 2-ethylhexanoate	InChI=1S/C10H18O2/c1-4-7-8-9(5-2)10(11)12-6-3/h6,9H,3-5,7-8H2,1-2H3	IGBZOHMCHDADGY-UHFFFAOYSA-N	CCCCC(CC)C(=O)OC=C	CCCCC(CC)C(=O)OC=C	-4.15191	0	1	G1	170.252
102	97	A-169	2-methyl-N-[(2-methylprop-2-enamido)methyl]prop-2-enamide	InChI=1S/C9H14N2O2/c1-6(2)8(12)10-5-11-9(13)7(3)4/h1,3,5H2,2,4H3,(H,10,12)(H,11,13)	TURITJIWSQEMDB-UHFFFAOYSA-N	CC(=C)C(=O)NCNC(=O)C(C)=C	CC(=C)C(=O)NCNC(=O)C(=C)C	-1.18924	0	1	G1	182.223
103	98	A-170	(1Z,5Z)-cycloocta-1,5-diene	InChI=1S/C8H12/c1-2-4-6-8-7-5-3-1/h1-2,7-8H,3-6H2/b2-1-,8-7-	VYXHVRARDIDEHS-QGTKBVGQSA-N	C\1C\C=C/CC\C=C1	C1CC=CCCC=C1	-2.96598	0	1	G1	108.184
104	99	A-171	(3-isocyanatopropyl)trimethoxysilane	InChI=1S/C7H15NO4Si/c1-10-13(11-2,12-3)6-4-5-8-7-9/h4-6H2,1-3H3	FMGBDYLOANULLW-UHFFFAOYSA-N	CO[Si](CCCN=C=O)(OC)OC	CO[Si](CCCN=C=O)(OC)OC	-3.25698	0	1	G1	205.286
105	100	A-172	(3-chloropropyl)triethoxysilane	InChI=1S/C9H21ClO3Si/c1-4-11-14(12-5-2,13-6-3)9-7-8-10/h4-9H2,1-3H3	KSCAZPYHLGGNPZ-UHFFFAOYSA-N	CCO[Si](CCCCl)(OCC)OCC	CCO[Si](CCCCl)(OCC)OCC	-3.32858	0	1	G1	240.803
106	101	A-176	1,2-dibutyl benzene-1,2-dicarboxylate	InChI=1S/C16H22O4/c1-3-5-11-19-15(17)13-9-7-8-10-14(13)16(18)20-12-6-4-2/h7-10H,3-6,11-12H2,1-2H3	DOIRQSBPFJWKBE-UHFFFAOYSA-N	CCCCOC(=O)c1ccccc1C(=O)OCCCC	CCCCOC(=O)c1ccccc1C(=O)OCCCC	-4.38768	0.0572973	5	G5	278.348
107	102	A-177	sodium 3-{[9,10-dioxo-4-({2,4,6-trimethyl-3-[(sodiooxy)sulfonyl]phenyl}amino)-9,10-dihydroanthracen-1-yl]amino}-2,4,6-trimethylbenzene-1-sulfonate	InChI=1S/C32H30N2O8S2.2Na/c1-15-13-17(3)31(43(37,38)39)19(5)27(15)33-23-11-12-24(26-25(23)29(35)21-9-7-8-10-22(21)30(26)36)34-28-16(2)14-18(4)32(20(28)6)44(40,41)42;;/h7-14,33-34H,1-6H3,(H,37,38,39)(H,40,41,42);;/q;2*+1/p-2	UHXQPQCJDDSMCB-UHFFFAOYSA-L	[Na+].[Na+].Cc1cc(C)c(c(C)c1Nc2ccc(Nc3c(C)cc(C)c(c3C)[S]([O-])(=O)=O)c4C(=O)c5ccccc5C(=O)c24)[S]([O-])(=O)=O	Cc1cc(C)c(c(C)c1Nc1ccc(Nc2c(C)cc(C)c(c2C)S(=O)(=O)[O-])c2C(=O)c3ccccc3C(=O)c12)S(=O)(=O)[O-]	-1.79226	0	1	G1	678.696
108	103	A-178	4-benzoylbenzene-1,2,3-triol	InChI=1S/C13H10O4/c14-10-7-6-9(12(16)13(10)17)11(15)8-4-2-1-3-5-8/h1-7,14,16-17H	HTQNYBBTZSBWKL-UHFFFAOYSA-N	Oc1ccc(c(O)c1O)C(=O)c2ccccc2	Oc1ccc(c(O)c1O)C(=O)c1ccccc1	-3.34511	0	1	G1	230.219
109	104	A-182	3-[(2E)-dodec-2-en-1-yl]oxolane-2,5-dione; 3-[(2Z)-dodec-2-en-1-yl]oxolane-2,5-dione	InChI=1S/C16H26O3/c1-2-3-4-5-6-7-8-9-10-11-12-14-13-15(17)19-16(14)18/h10-11,14H,2-9,12-13H2,1H3/b11-10+	UYCICMIUKYEYEU-ZHACJKMWSA-N	CCCCCCCCC\C=C\CC1CC(=O)OC1=O	CCCCCCCCC/C=C/CC1CC(=O)OC1=O	-4.4255	0	1	G1	266.381
110	105	A-183	dihydro-3-(tetrapropenyl)furan-2,5-dione	InChI=1S/C16H26O3/c1-10(2)6-11(3)7-12(4)8-13(5)14-9-15(17)19-16(14)18/h8,10-12,14H,6-7,9H2,1-5H3/b13-8+	WBRBLKRDTHYRRV-MDWZMJQESA-N	CC(C)CC(C)CC(C)\C=C(/C)C1CC(=O)OC1=O	CC(C)CC(C)CC(C)/C=C(\C)/C1CC(=O)OC1=O	-4.4255	0.150515	2	G3	266.381
111	106	A-184	{2-hydroxy-3-[(9Z)-octadec-9-enoyloxy]propoxy}boronic acid 2-hydroxy-3-{[hydroxy({2-hydroxy-3-[(9Z)-octadec-9-enoyloxy]propoxy})boranyl]oxy}propyl (9Z)-octadec-9-enoate 3-{[bis({2-hydroxy-3-[(9Z)-octadec-9-enoyloxy]propoxy})boranyl]oxy}-2-hydroxypropyl (9Z)-octadec-9-enoate	InChI=1S/C63H117BO12.C42H79BO9.C21H41BO6/c1-4-7-10-13-16-19-22-25-28-31-34-37-40-43-46-49-61(68)71-52-58(65)55-74-64(75-56-59(66)53-72-62(69)50-47-44-41-38-35-32-29-26-23-20-17-14-11-8-5-2)76-57-60(67)54-73-63(70)51-48-45-42-39-36-33-30-27-24-21-18-15-12-9-6-3;1-3-5-7-9-11-13-15-17-19-21-23-25-27-29-31-33-41(46)49-35-39(44)37-51-43(48)52-38-40(45)36-50-42(47)34-32-30-28-26-24-22-20-18-16-14-12-10…	VBCPUMZLCRUHTJ-VVUJETCRSA-N	CCCCCCCC\C=C/CCCCCCCC(=O)OCC(O)COB(O)O.CCCCCCCC\C=C/CCCCCCCC(=O)OCC(O)COB(O)OCC(O)COC(=O)CCCCCCC\C=C/CCCCCCCC.CCCCCCCC\C=C/CCCCCCCC(=O)OCC(O)COB(OCC(O)COC(=O)CCCCCCC\C=C/CCCCCCCC)OCC(O)COC(=O)CCCCCCC\C=C/CCCCCCCC	CCCCCCCC/C=C\CCCCCCCC(=O)OCC(O)COB(OCC(O)COC(=O)CCCCCCC/C=C\CCCCCCCC)OCC(O)COC(=O)CCCCCCC/C=C\CCCCCCCC	-5.34571	0	1	G1	2216.69
112	107	A-188	4-(decanoyloxy)benzoic acid	InChI=1S/C17H24O4/c1-2-3-4-5-6-7-8-9-16(18)21-15-12-10-14(11-13-15)17(19)20/h10-13H,2-9H2,1H3,(H,19,20)	QTMHHQFADWIZCP-UHFFFAOYSA-N	CCCCCCCCCC(=O)Oc1ccc(cc1)C(O)=O	CCCCCCCCCC(=O)Oc1ccc(cc1)C(=O)O	-5.42455	0	1	G1	292.375
113	108	A-189	4,4,13,13-tetraethoxy-3,14-dioxa-8,9-dithia-4,13-disilahexadecane	InChI=1S/C18H42O6S2Si2/c1-7-19-27(20-8-2,21-9-3)17-13-15-25-26-16-14-18-28(22-10-4,23-11-5)24-12-6/h7-18H2,1-6H3	FBBATURSCRIBHN-UHFFFAOYSA-N	CCO[Si](CCCSSCCC[Si](OCC)(OCC)OCC)(OCC)OCC	CCO[Si](CCCSSCCC[Si](OCC)(OCC)OCC)(OCC)OCC	-5.67654	0	1	G1	474.834
114	109	A-191	3-methylbutyl (2E)-3-(4-methoxyphenyl)prop-2-enoate	InChI=1S/C15H20O3/c1-12(2)10-11-18-15(16)9-6-13-4-7-14(17-3)8-5-13/h4-9,12H,10-11H2,1-3H3/b9-6+	UBNYRXMKIIGMKK-RMKNXTFCSA-N	COc1ccc(\C=C\C(=O)OCCC(C)C)cc1	COc1ccc(/C=C/C(=O)OCCC(C)C)cc1	-5.49193	0	1	G1	248.322
115	110	A-192	2-(hexadecanoylamino)acetic acid	InChI=1S/C18H35NO3/c1-2-3-4-5-6-7-8-9-10-11-12-13-14-15-17(20)19-16-18(21)22/h2-16H2,1H3,(H,19,20)(H,21,22)	KVTFEOAKFFQCCX-UHFFFAOYSA-N	CCCCCCCCCCCCCCCC(=O)NCC(O)=O	CCCCCCCCCCCCCCCC(=O)NCC(=O)O	-5.59312	0.0445872	3	G5	313.482
116	111	A-193	(1E,5E,9E)-cyclododeca-1,5,9-triene	InChI=1S/C12H18/c1-2-4-6-8-10-12-11-9-7-5-3-1/h1-2,7-10H,3-6,11-12H2/b2-1-,9-7-,10-8+	ZOLLIQAKMYWTBR-UDIJVJLMSA-N	C\1C\C=C/CC\C=C/CC/C=C1	C1C/C=C\CC/C=C\CC/C=C/1	-5.36516	0.19897	2	G3	162.276
117	112	A-195	bis({[bis(3,5,5-trimethylhexyl)carbamothioyl]sulfanyl})zinc	InChI=1S/2C19H39NS2.Zn/c2*1-15(13-18(3,4)5)9-11-20(17(21)22)12-10-16(2)14-19(6,7)8;/h2*15-16H,9-14H2,1-8H3,(H,21,22);/q;;+2/p-2	YRZWCIIGZCKHBM-UHFFFAOYSA-L	CC(CCN(CCC(C)CC(C)(C)C)C(=S)S[Zn]SC(=S)N(CCC(C)CC(C)(C)C)CCC(C)CC(C)(C)C)CC(C)(C)C	CC(CCN(CCC(C)CC(C)(C)C)C(=S)S[Zn]SC(=S)N(CCC(C)CC(C)(C)C)CCC(C)CC(C)(C)C)CC(C)(C)C	-6.10253	0	1	G1	754.698
118	113	A-196	2-[4-(bromomethyl)phenyl]benzonitrile	InChI=1S/C14H10BrN/c15-9-11-5-7-12(8-6-11)14-4-2-1-3-13(14)10-16/h1-8H,9H2	LFFIEVAMVPCZNA-UHFFFAOYSA-N	BrCc1ccc(cc1)c2ccccc2C#N	BrCc1ccc(cc1)c1ccccc1C#N	-6.65665	0	1	G1	272.145
119	114	A-197	2,2,6,6-tetramethylpiperidin-4-yl hexadecanoate 2,2,6,6-tetramethylpiperidin-4-yl octadecanoate	InChI=1S/C27H53NO2.C25H49NO2/c1-6-7-8-9-10-11-12-13-14-15-16-17-18-19-20-21-25(29)30-24-22-26(2,3)28-27(4,5)23-24;1-6-7-8-9-10-11-12-13-14-15-16-17-18-19-23(27)28-22-20-24(2,3)26-25(4,5)21-22/h24,28H,6-23H2,1-5H3;22,26H,6-21H2,1-5H3	KABHMUPUYPTLHI-UHFFFAOYSA-N	CCCCCCCCCCCCCCCCCC(=O)OC1CC(C)(C)NC(C)(C)C1.CCCCCCCCCCCCCCCC(=O)OC2CC(C)(C)NC(C)(C)C2	CCCCCCCCCCCCCCCCCC(=O)OC1CC(C)(C)NC(C)(C)C1	-6.21452	1	2	G2	819.398
120	115	A-198	N-(2-ethylhexyl)-7-methyloctanamide	InChI=1S/C17H35NO/c1-5-7-12-16(6-2)14-18-17(19)13-10-8-9-11-15(3)4/h15-16H,5-14H2,1-4H3,(H,18,19)	CYJLFSMDQYFKRD-UHFFFAOYSA-N	CCCCC(CC)CNC(=O)CCCCCC(C)C	CCCCC(CC)CNC(=O)CCCCCC(C)C	-5.73155	0	1	G1	269.473
121	116	A-199	Doramectin	InChI=1S/C50H74O14/c1-27-13-12-16-34-26-57-47-42(51)30(4)21-37(50(34,47)54)48(53)60-36-22-35(63-49(25-36)20-19-29(3)45(64-49)33-14-10-9-11-15-33)18-17-28(2)44(27)61-41-24-39(56-8)46(32(6)59-41)62-40-23-38(55-7)43(52)31(5)58-40/h12-13,16-17,19-21,27,29,31-33,35-47,51-52,54H,9-11,14-15,18,22-26H2,1-8H3/b13-12+,28-17+,34-16+/t27-,29-,31-,32-,35+,36-,37-,38-,39-,40-,41-,42+,43-,44?,45-,46?,47+,49+,50…	QLFZZSKTJWDQOS-NJPOTTGESA-N	CO[C@H]1C[C@@H](O[C@@H](C)[C@@H]1O)OC2[C@H](C)O[C@H](C[C@@H]2OC)OC3[C@@H](C)/C=C/C=C/4CO[C@@H]5[C@H](O)C(=C[C@@H](C(=O)O[C@H]6C[C@@H](C\C=C3/C)O[C@@]7(C6)O[C@@H]([C@@H](C)C=C7)C8CCCCC8)[C@]45O)C	CO[C@H]1C[C@@H](O[C@@H](C)[C@@H]1O)OC1[C@H](C)O[C@H](C[C@@H]1OC)OC1[C@@H](C)/C=C/C=C/2\CO[C@@H]3[C@H](O)C(=C[C@@H](C(=O)O[C@H]4C[C@@H](C/C=C/1\C)O[C@@]1(C4)O[C@@H]([C@@H](C)C=C1)C1CCCCC1)[C@]23O)C	-7.55588	0	1	G1	899.128
122	117	A-201	1,1':4',1''-terphenyl	InChI=1S/C18H14/c1-3-7-15(8-4-1)17-11-13-18(14-12-17)16-9-5-2-6-10-16/h1-14H	XJKSTNDFUHDPQJ-UHFFFAOYSA-N	c1ccc(cc1)c2ccc(cc2)c3ccccc3	c1ccc(cc1)c1ccc(cc1)c1ccccc1	-6.18334	0.461832	2	G3	230.31
123	118	A-203	pyrene	InChI=1S/C16H10/c1-3-11-7-9-13-5-2-6-14-10-8-12(4-1)15(11)16(13)14/h1-10H	BBEAQIROQSPTKN-UHFFFAOYSA-N	c1cc2ccc3cccc4ccc(c1)c2c34	c1cc2ccc3cccc4ccc(c1)c2c34	-6.1788	0.05882	3	G5	202.256
124	119	A-204	1,4-dibutyl benzene-1,4-dicarboxylate	InChI=1S/C16H22O4/c1-3-5-11-19-15(17)13-7-9-14(10-8-13)16(18)20-12-6-4-2/h7-10H,3-6,11-12H2,1-2H3	LQLQDKBJAIILIQ-UHFFFAOYSA-N	CCCCOC(=O)c1ccc(cc1)C(=O)OCCCC	CCCCOC(=O)c1ccc(cc1)C(=O)OCCCC	-6.4032	0.688111	6	G4	278.348
125	120	A-208	1-(2-ethylbutyl)cyclohexane-1-carbonitrile	InChI=1S/C13H23N/c1-3-12(4-2)10-13(11-14)8-6-5-7-9-13/h12H,3-10H2,1-2H3	DRMOLJPDSCAGCC-UHFFFAOYSA-N	CCC(CC)CC1(CCCCC1)C#N	CCC(CC)CC1(CCCCC1)C#N	-6.58734	0	1	G1	193.334
126	121	A-209	1-(4-methoxyphenyl)-4-(4-nitrophenyl)piperazine	InChI=1S/C17H19N3O3/c1-23-17-8-6-15(7-9-17)19-12-10-18(11-13-19)14-2-4-16(5-3-14)20(21)22/h2-9H,10-13H2,1H3	AVCKOFMRPAJEPN-UHFFFAOYSA-N	COc1ccc(cc1)N2CCN(CC2)c3ccc(cc3)[N+]([O-])=O	COc1ccc(cc1)N1CCN(CC1)c1ccc(cc1)[N+](=O)[O-]	-6.92901	0	1	G1	313.357
127	122	A-212	bis(8-methylnonyl) sebacate	InChI=1S/C30H58O4/c1-27(2)21-15-9-7-13-19-25-33-29(31)23-17-11-5-6-12-18-24-30(32)34-26-20-14-8-10-16-22-28(3)4/h27-28H,5-26H2,1-4H3	OAXZVLMNNOOMGN-UHFFFAOYSA-N	CC(C)CCCCCCCOC(=O)CCCCCCCCC(=O)OCCCCCCCC(C)C	CC(C)CCCCCCCOC(=O)CCCCCCCCC(=O)OCCCCCCCC(C)C	-7.25239	0.275454	2	G3	482.79
128	123	A-213	6'-(dibutylamino)-3'-methyl-2'-(phenylamino)-3H-spiro[2-benzofuran-1,9'-xanthene]-3-one	InChI=1S/C35H36N2O3/c1-4-6-19-37(20-7-5-2)26-17-18-29-33(22-26)39-32-21-24(3)31(36-25-13-9-8-10-14-25)23-30(32)35(29)28-16-12-11-15-27(28)34(38)40-35/h8-18,21-23,36H,4-7,19-20H2,1-3H3	XAAILNNJDMIMON-UHFFFAOYSA-N	CCCCN(CCCC)c1ccc2c(Oc3cc(C)c(Nc4ccccc4)cc3C25OC(=O)c6ccccc56)c1	CCCCN(CCCC)c1ccc2c(Oc3cc(C)c(Nc4ccccc4)cc3C32OC(=O)c2ccccc32)c1	-7.40425	0.324619	3	G5	532.684
129	124	A-215	2,2-difluoro-1,3-benzodioxole-4-carbaldehyde	InChI=1S/C8H4F2O3/c9-8(10)12-6-3-1-2-5(4-11)7(6)13-8/h1-4H	NIBFJPXGNVPNHK-UHFFFAOYSA-N	FC1(F)Oc2cccc(C=O)c2O1	FC1(F)Oc2cccc(C=O)c2O1	-2.15583	0	1	G1	186.113
130	125	A-216	1-amino-4-(ethylamino)-9,10-dioxo-9,10-dihydroanthracene-2-carbonitrile	InChI=1S/C17H13N3O2/c1-2-20-12-7-9(8-18)15(19)14-13(12)16(21)10-5-3-4-6-11(10)17(14)22/h3-7,20H,2,19H2,1H3	ATXPWKWYLDEURI-UHFFFAOYSA-N	CCNc1cc(C#N)c(N)c2C(=O)c3ccccc3C(=O)c12	CCNc1cc(C#N)c(N)c2C(=O)c3ccccc3C(=O)c12	-7.63828	0	1	G1	291.31
131	126	A-219	(3-aminopropyl)[(9Z)-octadec-9-en-1-yl]amine; bis((9Z)-octadec-9-enoic acid)	InChI=1S/C21H44N2.2C18H34O2/c1-2-3-4-5-6-7-8-9-10-11-12-13-14-15-16-17-20-23-21-18-19-22;2*1-2-3-4-5-6-7-8-9-10-11-12-13-14-15-16-17-18(19)20/h9-10,23H,2-8,11-22H2,1H3;2*9-10H,2-8,11-17H2,1H3,(H,19,20)/b3*10-9-	VTXWSJAEIWTHCL-DJNDIFCPSA-N	CCCCCCCC\C=C/CCCCCCCCNCCCN.CCCCCCCC\C=C/CCCCCCCC(O)=O.CCCCCCCC\C=C/CCCCCCCC(O)=O	CCCCCCCC/C=C\CCCCCCCCNCCCN	-8.25019	0	1	G1	889.533
132	127	A-220	2-ethylhexyl 4-[(4-{[4-(tert-butylcarbamoyl)phenyl]amino}-6-[(4-{[(2-ethylhexyl)oxy]carbonyl}phenyl)amino]-1,3,5-triazin-2-yl)amino]benzoate	InChI=1S/C44H59N7O5/c1-8-12-14-30(10-3)28-55-39(53)33-18-24-36(25-19-33)46-42-48-41(45-35-22-16-32(17-23-35)38(52)51-44(5,6)7)49-43(50-42)47-37-26-20-34(21-27-37)40(54)56-29-31(11-4)15-13-9-2/h16-27,30-31H,8-15,28-29H2,1-7H3,(H,51,52)(H3,45,46,47,48,49,50)	OSCJHTSDLYVCQC-UHFFFAOYSA-N	CCCCC(CC)COC(=O)c1ccc(Nc2nc(Nc3ccc(cc3)C(=O)NC(C)(C)C)nc(Nc4ccc(cc4)C(=O)OCC(CC)CCCC)n2)cc1	CCCCC(CC)COC(=O)c1ccc(Nc2nc(Nc3ccc(cc3)C(=O)NC(C)(C)C)nc(Nc3ccc(cc3)C(=O)OCC(CC)CCCC)n2)cc1	-8.18526	0.411954	2	G3	766
134	128	A-224	1-dodecylpyridin-1-ium chloride	InChI=1S/C17H30N.ClH/c1-2-3-4-5-6-7-8-9-10-12-15-18-16-13-11-14-17-18;/h11,13-14,16-17H,2-10,12,15H2,1H3;1H/q+1;/p-1	GKQHIYSTBXDYNQ-UHFFFAOYSA-M	[Cl-].CCCCCCCCCCCC[n+]1ccccc1	CCCCCCCCCCCC[n+]1ccccc1	-0.453911	0	1	G1	283.887
135	129	A-225	2-(2,6-dimethylphenoxy)acetic acid	InChI=1S/C10H12O3/c1-7-4-3-5-8(2)10(7)13-6-9(11)12/h3-5H,6H2,1-2H3,(H,11,12)	MLBCURLNKYKBEQ-UHFFFAOYSA-N	Cc1cccc(C)c1OCC(O)=O	Cc1cccc(C)c1OCC(=O)O	-2.25664	0.479131	3	G5	180.203
136	130	A-227	({bis[(2-ethylhexanoyl)oxy]-2,4-dioxa-3-bora-1,5-dicobaltapentan-3-yl}oxy)cobaltio 2-ethylhexanoate	InChI=1S/3C8H16O2.BO3.3Co/c3*1-3-5-6-7(4-2)8(9)10;2-1(3)4;;;/h3*7H,3-6H2,1-2H3,(H,9,10);;;;/q;;;-3;+1;+2;+3/p-3	HRNSQLGPRFFUNA-UHFFFAOYSA-K	CCCCC(CC)C(=O)O[Co]OB(O[Co])O[Co](OC(=O)C(CC)CCCC)OC(=O)C(CC)CCCC	CCCCC(CC)C(=O)O[Co]OB(O[Co])O[Co](OC(=O)C(CC)CCCC)OC(=O)C(CC)CCCC	-1.82546	0	1	G1	665.226
137	131	A-228	disodium 4-[(E)-2-[2,6-dihydroxy-3-(hydroxymethyl)-5-[(E)-2-(4-sulfonatonaphthalen-1-yl)diazen-1-yl]phenyl]diazen-1-yl]naphthalene-1-sulfonate	InChI=1S/C27H20N4O9S2.2Na/c32-14-15-13-22(30-28-20-9-11-23(41(35,36)37)18-7-3-1-5-16(18)20)27(34)25(26(15)33)31-29-21-10-12-24(42(38,39)40)19-8-4-2-6-17(19)21;;/h1-13,28-29,32H,14H2,(H,35,36,37)(H,38,39,40);;/q;2*+1/p-2/b30-22+,31-25+;;	TUQJHVRCALPCHU-CRVUNLCOSA-L	[Na+].[Na+].OCC1=CC(=N/Nc2ccc(c3ccccc23)[S]([O-])(=O)=O)\C(=O)/C(=N/Nc4ccc(c5ccccc45)[S]([O-])(=O)=O)C1=O	OCC1=C/C(=N\Nc2ccc(c3ccccc23)S(=O)(=O)[O-])/C(=O)/C(=N/Nc2ccc(c3ccccc23)S(=O)(=O)[O-])/C1=O	-0.817165	0	1	G1	652.574
138	132	A-229	1-(4-hydroxyphenyl)ethan-1-one	InChI=1S/C8H8O2/c1-6(9)7-2-4-8(10)5-3-7/h2-5,10H,1H3	TXFPEBPIARQUIG-UHFFFAOYSA-N	CC(=O)c1ccc(O)cc1	CC(=O)c1ccc(O)cc1	-1.13838	0	1	G1	136.15
140	133	A-232	disodium 3-[(E)-2-{4-[(E)-2-(7-amino-1-hydroxy-3-sulfonatonaphthalen-2-yl)diazen-1-yl]naphthalen-1-yl}diazen-1-yl]-2-hydroxybenzoate	InChI=1S/C27H19N5O7S.2Na/c28-15-9-8-14-12-23(40(37,38)39)24(26(34)19(14)13-15)32-30-21-11-10-20(16-4-1-2-5-17(16)21)29-31-22-7-3-6-18(25(22)33)27(35)36;;/h1-13,33-34H,28H2,(H,35,36)(H,37,38,39);;/q;2*+1/p-2	QENJECLVTWIZIG-UHFFFAOYSA-L	[Na+].[Na+].Nc1ccc2cc(c(N=Nc3ccc(N=Nc4cccc(C([O-])=O)c4O)c5ccccc35)c(O)c2c1)[S]([O-])(=O)=O	Nc1ccc2cc(c(N=Nc3ccc(N=Nc4cccc(C(=O)[O-])c4O)c4ccccc34)c(O)c2c1)S(=O)(=O)[O-]	-2.78682	0	1	G1	601.508
141	134	A-234	6,10-dimethylundeca-3,5,9-trien-2-one	InChI=1S/C13H20O/c1-11(2)7-5-8-12(3)9-6-10-13(4)14/h6-7,9-10H,5,8H2,1-4H3/b10-6+,12-9+	JXJIQCXXJGRKRJ-KOOBJXAQSA-N	CC(C)=CCC\C(C)=C\C=C\C(C)=O	CC(=CCC/C(=C/C=C/C(=O)C)/C)C	-3.29721	0	1	G1	192.302
142	135	A-236	1,3-divinylimidazolidin-2-one	InChI=1S/C7H10N2O/c1-3-8-5-6-9(4-2)7(8)10/h3-4H,1-2,5-6H2	HMYBDZFSXBJDGL-UHFFFAOYSA-N	C=CN1CCN(C=C)C1=O	C=CN1CCN(C=C)C1=O	-1.15589	0	1	G1	138.17
143	136	A-237	2-amino-4-nitrophenol	InChI=1S/C6H6N2O3/c7-5-3-4(8(10)11)1-2-6(5)9/h1-3,9H,7H2	VLZVIIYRNMWPSN-UHFFFAOYSA-N	Nc1cc(ccc1O)[N+]([O-])=O	Nc1cc(ccc1O)[N+](=O)[O-]	-2.2056	0.00804907	2	G3	154.125
146	137	A-242	5-nitro-1,3-dihydro-2H-benzimidazol-2-one	InChI=1S/C7H5N3O3/c11-7-8-5-2-1-4(10(12)13)3-6(5)9-7/h1-3H,(H2,8,9,11)	DLJZIPVEVJOKHB-UHFFFAOYSA-N	[O-][N+](=O)c1ccc2NC(=O)Nc2c1	[O-][N+](=O)c1ccc2[nH]c(=O)[nH]c2c1	-3.27409	0	1	G1	179.135
147	138	A-243	5-methyl-5-phenylhexan-3-one	InChI=1S/C13H11N3O3S2/c1-9-2-4-10(5-3-9)21(18,19)11(6-14)7-16-8-12(17)15-13(16)20/h2-5,7H,8H2,1H3,(H,15,17,20)/b11-7+	GPLOHVHPULDLOP-YRNVUSSQSA-N	Cc1ccc(cc1)[S](=O)(=O)/C(=C/N2CC(=O)NC2=S)C#N	Cc1ccc(cc1)S(=O)(=O)/C(=C/N1CC(=O)NC1=S)/C#N	-3.5293	0	1	G1	321.383
148	139	A-247	2-ethyl-3-hydroxy-4H-pyran-4-one	InChI=1S/C7H8O3/c1-2-6-7(9)5(8)3-4-10-6/h3-4,9H,2H2,1H3	YIKYNHJUKRTCJL-UHFFFAOYSA-N	CCC1=C(O)C(=O)C=CO1	CCc1c(O)c(=O)cco1	-1.17596	0	1	G1	140.138
149	140	A-249	methyl 2-phenylacetate	InChI=1S/C9H10O2/c1-11-9(10)7-8-5-3-2-4-6-8/h2-6H,7H2,1H3	CRZQGDNQQAALAY-UHFFFAOYSA-N	COC(=O)Cc1ccccc1	COC(=O)Cc1ccccc1	-2.2114	0	1	G1	150.177
150	141	A-251	lead; sulfuric acid; hydrate	InChI=1S/H2O4S.H2O.Pb/c1-5(2,3)4;;/h(H2,1,2,3,4);1H2;	AWTSMFNITNKUQL-UHFFFAOYSA-N	O.[Pb].O[S](O)(=O)=O	OS(=O)(=O)O	-4.2263	0	1	G1	323.294
151	142	A-252	1-chloro-2-methyl-3-nitrobenzene	InChI=1S/C7H6ClNO2/c1-5-6(8)3-2-4-7(5)9(10)11/h2-4H,1H3	XCSNRORTQRKCHB-UHFFFAOYSA-N	Cc1c(Cl)cccc1[N+]([O-])=O	Cc1c(Cl)cccc1[N+](=O)[O-]	-3.27069	0	1	G1	171.583
153	143	A-255	silicon(+4) cation tetraphosphate	InChI=1S/4H3O4P.3Si/c4*1-5(2,3)4;;;/h4*(H3,1,2,3,4);;;/q;;;;3*+4/p-12	XLUBVTJUEUUZMR-UHFFFAOYSA-B	[Si+4].[Si+4].[Si+4].[O-][P]([O-])([O-])=O.[O-][P]([O-])([O-])=O.[O-][P]([O-])([O-])=O.[O-][P]([O-])([O-])=O	[O-]P(=O)([O-])[O-]	-3.05599	0.295383	3	G5	464.138
154	144	A-256	1-chlorohexane	InChI=1S/C6H13Cl/c1-2-3-4-5-6-7/h2-6H2,1H3	MLRVZFYXUZQSRU-UHFFFAOYSA-N	CCCCCCCl	CCCCCCCl	-3.12239	0.227966	2	G3	120.623
155	145	A-257	2,2,2-trifluoroethyl methacrylate	InChI=1S/C6H7F3O2/c1-4(2)5(10)11-3-6(7,8)9/h1,3H2,2H3	QTKPMCIBUROOGY-UHFFFAOYSA-N	CC(=C)C(=O)OCC(F)(F)F	CC(=C)C(=O)OCC(F)(F)F	-2.26848	0	1	G1	168.114
156	146	A-259	bismuth hydroxide nitrate oxide	InChI=1S/Bi.3NO3/c;3*2-1(3)4/q+3;3*-1	PPNKDDZCLDMRHS-UHFFFAOYSA-N	[O-][N+](=O)O[Bi](O[N+]([O-])=O)O[N+]([O-])=O	[O-][N+](=O)O[Bi](O[N+](=O)[O-])O[N+](=O)[O-]	-2.64201	0	1	G1	394.992
157	147	A-262	octan-2-one	InChI=1S/C8H16O/c1-3-4-5-6-7-8(2)9/h3-7H2,1-2H3	ZPVFWPFBNIEHGJ-UHFFFAOYSA-N	CCCCCCC(C)=O	CCCCCCC(=O)C	-2.1537	0.0518482	2	G3	128.215
158	148	A-263	2-[(E)-oct-2-enyl]butanedioic acid	InChI=1S/C12H20O4/c1-2-3-4-5-6-7-8-10(12(15)16)9-11(13)14/h6-7,10H,2-5,8-9H2,1H3,(H,13,14)(H,15,16)/b7-6+	QWBQTFQCJMOSPK-VOTSOKGWSA-N	CCCCC/C=C/CC(CC(O)=O)C(O)=O	CCCCC/C=C/CC(CC(=O)O)C(=O)O	-2.40424	0	1	G1	228.288
159	149	A-264	2-(prop-1-en-1-yl)-2,3,3-tripropylbutanedioic acid	InChI=1S/C16H28O4/c1-5-9-15(10-6-2,13(17)18)16(11-7-3,12-8-4)14(19)20/h5,9H,6-8,10-12H2,1-4H3,(H,17,18)(H,19,20)/b9-5+	CDQYPMBESFIYFO-WEVVVXLNSA-N	CCCC(CCC)(C(O)=O)C(CCC)(\C=C\C)C(O)=O	CCCC(CCC)(C(=O)O)C(CCC)(/C=C/C)C(=O)O	-3.49536	0	1	G1	284.396
160	150	A-266	17-hydroxy-1-methylandrost-4-en-3-one	InChI=1S/C20H30O2/c1-12-10-14(21)11-13-4-5-15-16-6-7-18(22)19(16,2)9-8-17(15)20(12,13)3/h11-12,15-18,22H,4-10H2,1-3H3/t12-,15-,16-,17-,18-,19-,20-/m0/s1	KROXBRXHRBCDNO-IFMMWYRXSA-N	C[C@H]1CC(=O)C=C2CC[C@H]3[C@@H]4CC[C@H](O)[C@@]4(C)CC[C@@H]3[C@@]12C	C[C@H]1CC(=O)C=C2CC[C@H]3[C@@H]4CC[C@H](O)[C@@]4(C)CC[C@@H]3[C@@]12C	-3.52642	0	1	G1	302.458
161	151	A-267	sodium 2-{2,5-dichloro-4-[(E)-2-(2-methyl-1H-indol-3-yl)diazen-1-yl]benzenesulfonamido}ethane-1-sulfonate	InChI=1S/C17H16Cl2N4O5S2.Na/c1-10-17(11-4-2-3-5-14(11)21-10)23-22-15-8-13(19)16(9-12(15)18)30(27,28)20-6-7-29(24,25)26;/h2-5,8-9,20,22H,6-7H2,1H3,(H,24,25,26);/q;+1/p-1/b23-17+;	IQWBFKOZXPTGNT-YFZNFVDXSA-M	[Na+].CC\1=Nc2ccccc2C1=N/Nc3cc(Cl)c(cc3Cl)[S](=O)(=O)NCC[S]([O-])(=O)=O	CC1=Nc2ccccc2/C/1=N/Nc1cc(Cl)c(cc1Cl)S(=O)(=O)NCCS(=O)(=O)[O-]	-3.75618	0.0928183	2	G3	513.36
162	152	A-270	2-hydroxy-1-(4-{[4-(2-hydroxy-2-methylpropanoyl)phenyl]methyl}phenyl)-2-methylpropan-1-one	InChI=1S/C21H24O4/c1-20(2,24)18(22)16-9-5-14(6-10-16)13-15-7-11-17(12-8-15)19(23)21(3,4)25/h5-12,24-25H,13H2,1-4H3	PCKZAVNWRLEHIP-UHFFFAOYSA-N	CC(C)(O)C(=O)c1ccc(Cc2ccc(cc2)C(=O)C(C)(C)O)cc1	CC(C)(O)C(=O)c1ccc(Cc2ccc(cc2)C(=O)C(C)(C)O)cc1	-4.53638	0	1	G1	340.419
164	153	A-273	(octahydro-4,7-methano-1H-indenediyl)bis(methylene) diacrylate	InChI=1S/C18H24O4/c1-3-16(19)21-9-11-5-6-14-15-8-12(18(11)14)7-13(15)10-22-17(20)4-2/h3-4,11-15,18H,1-2,5-10H2	VEBCLRKUSAGCDF-UHFFFAOYSA-N	C=CC(=O)OCC1CCC2C3CC(CC3COC(=O)C=C)C12	C=CC(=O)OCC1CCC2C3CC(CC3COC(=O)C=C)C12	-4.49309	0	1	G1	304.386
165	154	A-276	1-(2-benzenesulfonamidophenyl)-3-phenylurea	InChI=1S/C19H17N3O3S/c23-19(20-15-9-3-1-4-10-15)21-17-13-7-8-14-18(17)22-26(24,25)16-11-5-2-6-12-16/h1-14,22H,(H2,20,21,23)	BGLZECVIKIGPIF-UHFFFAOYSA-N	O=C(Nc1ccccc1)Nc2ccccc2N[S](=O)(=O)c3ccccc3	O=C(Nc1ccccc1)Nc1ccccc1NS(=O)(=O)c1ccccc1	-4.5784	0	1	G1	367.43
167	155	A-278	2-ethylhexyl prop-2-enoate	InChI=1S/C11H20O2/c1-4-7-8-10(5-2)9-13-11(12)6-3/h6,10H,3-5,7-9H2,1-2H3	GOXQRTZXKQZDDN-UHFFFAOYSA-N	CCCCC(CC)COC(=O)C=C	CCCCC(CC)COC(=O)C=C	-4.2832	0.508852	2	G2	184.279
168	156	A-280	zinc bis[O,O-bis(2-ethylhexyl)] bis(dithiophosphate)	InChI=1S/2C16H35O2PS2.Zn/c2*1-5-9-11-15(7-3)13-17-19(20,21)18-14-16(8-4)12-10-6-2;/h2*15-16H,5-14H2,1-4H3,(H,20,21);/q;;+2/p-2	OECQDNKCDGGPFY-UHFFFAOYSA-L	[Zn++].CCCCC(CC)CO[P]([S-])(=S)OCC(CC)CCCC.CCCCC(CC)CO[P]([S-])(=S)OCC(CC)CCCC	CCCCC(CC)COP(=S)([S-])OCC(CC)CCCC	-4.92886	0	1	G1	772.498
169	157	A-284	Tricyclodecanyl acetate	InChI=1S/C12H18O2/c1-7(13)14-12-6-8-5-11(12)10-4-2-3-9(8)10/h8-12H,2-6H2,1H3	YKFHIJHJBUDXFP-UHFFFAOYSA-N	CC(=O)OC1CC2CC1C3CCCC23	CC(=O)OC1CC2CC1C1CCCC21	-3.33805	0	1	G1	194.274
171	158	A-293	3-({[({[(2-ethylhexyl)oxy]carbonyl}peroxy)carbonyl]oxy}methyl)heptane	InChI=1S/C18H34O6/c1-5-9-11-15(7-3)13-21-17(19)23-24-18(20)22-14-16(8-4)12-10-6-2/h15-16H,5-14H2,1-4H3	ZACVGCNKGYYQHA-UHFFFAOYSA-N	CCCCC(CC)COC(=O)OOC(=O)OCC(CC)CCCC	CCCCC(CC)COC(=O)OOC(=O)OCC(CC)CCCC	-2.59518	0	1	G1	346.464
172	159	A-295	3,7-dimethyloct-6-enal	InChI=1S/C10H18O/c1-9(2)5-4-6-10(3)7-8-11/h5,8,10H,4,6-7H2,1-3H3/t10-/m1/s1	NEHNMFOYXAPHSD-SNVBAGLBSA-N	C[C@H](CCC=C(C)C)CC=O	C[C@H](CCC=C(C)C)CC=O	-3.24375	0	1	G1	154.253
173	160	A-296	(1S,2S)-1-methyl-4-(propan-2-yl)-7-oxabicyclo[2.2.1]heptan-2-ol	InChI=1S/C10H18O2/c1-7(2)10-5-4-9(3,12-10)8(11)6-10/h7-8,11H,4-6H2,1-3H3/t8-,9+,10-/m0/s1	IFQZADDJTDGGCP-AEJSXWLSSA-N	CC(C)[C@@]12CC[C@@](C)(O1)[C@@H](O)C2	CC(C)[C@@]12CC[C@@](C)(O1)[C@@H](O)C2	-0.288093	0	1	G1	170.252
174	161	A-297	3-[4-(propan-2-yl)phenyl]propanal	InChI=1S/C12H16O/c1-10(2)12-7-5-11(6-8-12)4-3-9-13/h5-10H,3-4H2,1-2H3	RLEFOSDUWZYGOS-UHFFFAOYSA-N	CC(C)c1ccc(CCC=O)cc1	CC(C)c1ccc(CCC=O)cc1	-3.30266	0	1	G1	176.259
175	162	A-298	1-bromobutane	InChI=1S/C4H9Br/c1-2-3-4-5/h2-4H2,1H3	MPPPKRYCTPRNTB-UHFFFAOYSA-N	CCCCBr	CCCCBr	-2.19776	0.0861179	2	G3	137.02
176	163	A-300	sodium hydrogen (2S)-2-dodecanamidopentanedioate	InChI=1S/C17H31NO5.Na/c1-2-3-4-5-6-7-8-9-10-11-15(19)18-14(17(22)23)12-13-16(20)21;/h14H,2-13H2,1H3,(H,18,19)(H,20,21)(H,22,23);/q;+1/p-1/t14-;/m0./s1	IWIUXJGIDSGWDN-UQKRIMTDSA-M	[Na+].CCCCCCCCCCCC(=O)N[C@@H](CCC(O)=O)C([O-])=O	CCCCCCCCCCCC(=O)N[C@@H](CCC(=O)O)C(=O)[O-]	-3.60911	0.554343	2	G2	351.419
177	164	A-301	[2-(1-propoxyethoxy)ethyl]benzene	InChI=1S/C13H20O2/c1-3-10-14-12(2)15-11-9-13-7-5-4-6-8-13/h4-8,12H,3,9-11H2,1-2H3	FMYCPRQGKSONCP-UHFFFAOYSA-N	CCCOC(C)OCCc1ccccc1	CCCOC(C)OCCc1ccccc1	-3.38419	0	1	G1	208.301
178	165	A-304	6,6-dimethoxy-2,5,5-trimethylhex-2-ene	InChI=1S/C11H22O2/c1-9(2)7-8-11(3,4)10(12-5)13-6/h7,10H,8H2,1-6H3	RDHNTAXPFZIMDN-UHFFFAOYSA-N	COC(OC)C(C)(C)CC=C(C)C	COC(OC)C(C)(C)CC=C(C)C	-3.33976	0	1	G1	186.295
179	166	A-305	4-(1-methoxy-1-methylethyl)-1-methylcyclohexene	InChI=1S/C11H20O/c1-9-5-7-10(8-6-9)11(2,3)12-4/h5,10H,6-8H2,1-4H3	YWJHQHJWHJRTAB-UHFFFAOYSA-N	COC(C)(C)C1CCC(=CC1)C	COC(C)(C)C1CCC(=CC1)C	-3.29661	0	1	G1	168.28
180	167	A-307	cobalt(3+) ion 9-(2-carboxyphenyl)-6-(diethylamino)-N,N-diethyl-3H-xanthen-3-iminium bis(3-methyl-4-[(E)-2-(2-oxido-5-{[3-(propan-2-yloxy)propyl]sulfamoyl}phenyl)diazen-1-yl]-1-phenyl-1H-pyrazol-5-olate)	InChI=1S/C28H30N2O3.2C22H27N5O5S.Co/c1-5-29(6-2)19-13-15-23-25(17-19)33-26-18-20(30(7-3)8-4)14-16-24(26)27(23)21-11-9-10-12-22(21)28(31)32;2*1-15(2)32-13-7-12-23-33(30,31)18-10-11-20(28)19(14-18)24-25-21-16(3)26-27(22(21)29)17-8-5-4-6-9-17;/h9-18H,5-8H2,1-4H3;2*4-6,8-11,14-15,23,28-29H,7,12-13H2,1-3H3;/q;;;+3/p-3	WUVJFYRTCZOXAH-UHFFFAOYSA-K	[Co+3].CCN(CC)c1ccc2c(c1)[o+]c3cc(ccc3c2c4ccccc4C(O)=O)N(CC)CC.CC(C)OCCCN[S](=O)(=O)c5ccc([O-])c(c5)N=Nc6c(C)nn(c6[O-])c7ccccc7.CC(C)OCCCN[S](=O)(=O)c8ccc([O-])c(c8)N=Nc9c(C)nn(c9[O-])c%10ccccc%10	CCN(CC)c1ccc2c(c1)[o+]c1cc(ccc1c2c1ccccc1C(=O)O)N(CC)CC	-3.23576	0.0258059	2	G3	1445.58
181	168	A-310	1,4-dichloro-2-nitrobenzene	InChI=1S/C6H3Cl2NO2/c7-4-1-2-5(8)6(3-4)9(10)11/h1-3H	RZKKOBGFCAHLCZ-UHFFFAOYSA-N	[O-][N+](=O)c1cc(Cl)ccc1Cl	[O-][N+](=O)c1cc(Cl)ccc1Cl	-3.36423	0.375242	3	G5	192.001
182	169	A-311	3,7-dimethylnon-6-en-1-yn-3-ol	InChI=1S/C11H18O/c1-5-10(3)8-7-9-11(4,12)6-2/h2,8,12H,5,7,9H2,1,3-4H3/b10-8+	OJXKWJPEGDDDHH-CSKARUKUSA-N	CC/C(C)=C/CCC(C)(O)C#C	CC/C(=C/CCC(C)(O)C#C)/C	-2.30277	0	1	G1	166.264
183	170	A-314	3-(trimethoxysilyl)propyl 2-methylprop-2-enoate	InChI=1S/C10H20O5Si/c1-9(2)10(11)15-7-6-8-16(12-3,13-4)14-5/h1,6-8H2,2-5H3	XDLMVUHYZWKMMD-UHFFFAOYSA-N	CO[Si](CCCOC(=O)C(C)=C)(OC)OC	CO[Si](CCCOC(=O)C(=C)C)(OC)OC	-3.47798	2.2109	3	G4	248.351
184	171	A-316	4,4'-Isopropylidenediphenol, oligomeric reaction products with 1-chloro-2,3-epoxypropane, esters with acrylic acid	InChI=1S/C15H16O2.C3H5ClO.C3H4O2/c1-15(2,11-3-7-13(16)8-4-11)12-5-9-14(17)10-6-12;4-1-3-2-5-3;1-2-3(4)5/h3-10,16-17H,1-2H3;3H,1-2H2;2H,1H2,(H,4,5)	RYSXGWPNVZQNNB-UHFFFAOYSA-N	CC(C)(c1ccc(O)cc1)c2ccc(O)cc2.OC(=O)C=C.ClCC3CO3	CC(C)(c1ccc(O)cc1)c1ccc(O)cc1	-3.68044	0.385516	2	G3	392.879
185	172	A-319	1-phenyl-2,5-dihydro-1H-pyrrole-2,5-dione	InChI=1S/C10H7NO2/c12-9-6-7-10(13)11(9)8-4-2-1-3-5-8/h1-7H	HIDBROSJWZYGSZ-UHFFFAOYSA-N	O=C1C=CC(=O)N1c2ccccc2	O=C1C=CC(=O)N1c1ccccc1	-2.32732	0	1	G1	173.171
186	173	A-320	5-methyl-2-(4-methylphenyl)-2,3-dihydro-1H-pyrazol-3-one	InChI=1S/C11H12N2O/c1-8-3-5-10(6-4-8)13-11(14)7-9(2)12-13/h3-6H,7H2,1-2H3	IOQOLGUXWSBWHR-UHFFFAOYSA-N	Cc1ccc(cc1)N2N=C(C)CC2=O	Cc1ccc(cc1)N1N=C(C)CC1=O	-2.36567	0	1	G1	188.23
187	174	A-321	(4-formylphenyl)boronic acid	InChI=1S/C7H7BO3/c9-5-6-1-3-7(4-2-6)8(10)11/h1-5,10-11H	VXWBQOJISHAKKM-UHFFFAOYSA-N	OB(O)c1ccc(C=O)cc1	OB(O)c1ccc(C=O)cc1	-2.26738	0	1	G1	149.942
188	175	A-322	4-methyl-4-phenylpentan-2-one	InChI=1S/C12H16O/c1-10(13)9-12(2,3)11-7-5-4-6-8-11/h4-8H,9H2,1-3H3	PFDVPCSDZXZDMF-UHFFFAOYSA-N	CC(=O)CC(C)(C)c1ccccc1	CC(=O)CC(C)(C)c1ccccc1	-2.33767	0	1	G1	176.259
189	176	A-323	pentyl propanoate	InChI=1S/C8H16O2/c1-3-5-6-7-10-8(9)4-2/h3-7H2,1-2H3	TWSRVQVEYJNFKQ-UHFFFAOYSA-N	CCCCCOC(=O)CC	CCCCCOC(=O)CC	-2.25052	0.485261	2	G3	144.214
190	177	A-324	1-chloro-1,2,2-trifluoroethene	InChI=1S/C2ClF3/c3-1(4)2(5)6	UUAGAQFQZIEFAH-UHFFFAOYSA-N	FC(F)=C(F)Cl	FC(=C(F)Cl)F	-2.16095	0.373978	2	G3	116.469
191	178	A-326	Dodecan-1-ol, ethoxylated	InChI=1S/C14H30O2/c1-2-3-4-5-6-7-8-9-10-11-13-16-14-12-15/h15H,2-14H2,1H3	SFNALCNOMXIBKG-UHFFFAOYSA-N	CCCCCCCCCCCCOCCO	CCCCCCCCCCCCOCCO	-1.45938	0	1	G1	230.392
192	179	A-328	11-aminoundecanoic acid	InChI=1S/C11H23NO2/c12-10-8-6-4-2-1-3-5-7-9-11(13)14/h1-10,12H2,(H,13,14)	GUOSQNAUYHMCRU-UHFFFAOYSA-N	NCCCCCCCCCCC(O)=O	NCCCCCCCCCCC(=O)O	-2.40078	0.196373	5	G5	201.31
193	180	A-329	N',N'''''-hexane-1,6-diylbis[N-(4-chlorophenyl)(imidodicarbonimidic diamide)]	InChI=1S/C22H30Cl2N10/c23-15-5-9-17(10-6-15)31-21(27)33-19(25)29-13-3-1-2-4-14-30-20(26)34-22(28)32-18-11-7-16(24)8-12-18/h5-12H,1-4,13-14H2,(H5,25,27,29,31,33)(H5,26,28,30,32,34)	GHXZTYHSJHQHIJ-UHFFFAOYSA-N	NC(Nc1ccc(Cl)cc1)=NC(N)=NCCCCCCN=C(N)N=C(N)Nc2ccc(Cl)cc2	NC(=NC(=NCCCCCCN=C(N)N=C(N)Nc1ccc(Cl)cc1)N)Nc1ccc(Cl)cc1	-2.8006	0	1	G1	505.458
194	181	A-331	(5Z)-5-ethylidenebicyclo[2.2.1]hept-2-ene	InChI=1S/C9H12/c1-2-8-5-7-3-4-9(8)6-7/h2-4,7,9H,5-6H2,1H3/b8-2+	OJOWICOBYCXEKR-KRXBUXKQSA-N	C\C=C1/CC2CC1C=C2	C/C=C/1\CC2CC1C=C2	-3.1768	0.476852	2	G3	120.195
195	182	A-332	1,3-diethyl-1,3-diphenylurea	InChI=1S/C17H20N2O/c1-3-18(15-11-7-5-8-12-15)17(20)19(4-2)16-13-9-6-10-14-16/h5-14H,3-4H2,1-2H3	PZIMIYVOZBTARW-UHFFFAOYSA-N	CCN(C(=O)N(CC)c1ccccc1)c2ccccc2	CCN(C(=O)N(CC)c1ccccc1)c1ccccc1	-3.52563	0	1	G1	268.36
196	183	A-334	butyl 2-aminobenzoate	InChI=1S/C11H15NO2/c1-2-3-8-14-11(13)9-6-4-5-7-10(9)12/h4-7H,2-3,8,12H2,1H3	HUIYGGQINIVDNW-UHFFFAOYSA-N	CCCCOC(=O)c1ccccc1N	CCCCOC(=O)c1ccccc1N	-3.38302	0	1	G1	193.246
197	184	A-338	benzyl 2-hydroxybenzoate	InChI=1S/C14H12O3/c15-13-9-5-4-8-12(13)14(16)17-10-11-6-2-1-3-7-11/h1-9,15H,10H2	ZCTQGTTXIYCGGC-UHFFFAOYSA-N	Oc1ccccc1C(=O)OCc2ccccc2	Oc1ccccc1C(=O)OCc1ccccc1	-4.41392	0	1	G1	228.247
198	185	A-339	tetrabutylstannane	InChI=1S/4C4H9.Sn/c4*1-3-4-2;/h4*1,3-4H2,2H3;	AFCAKJKUYFLYFK-UHFFFAOYSA-N	CCCC[Sn](CCCC)(CCCC)CCCC	CCCC[Sn](CCCC)(CCCC)CCCC	-4.59607	0.980203	2	G2	347.175
201	186	A-347	6,8-bis(phenylamino)naphthalene-1-sulfonic acid	InChI=1S/C22H18N2O3S/c25-28(26,27)21-13-7-8-16-14-19(23-17-9-3-1-4-10-17)15-20(22(16)21)24-18-11-5-2-6-12-18/h1-15,23-24H,(H,25,26,27)	USFSONWQSVCJBO-UHFFFAOYSA-N	O[S](=O)(=O)c1cccc2cc(Nc3ccccc3)cc(Nc4ccccc4)c12	OS(=O)(=O)c1cccc2cc(Nc3ccccc3)cc(Nc3ccccc3)c12	-4.6725	0	1	G1	390.464
202	187	A-348	di-tert-butyl sec-butylidene diperoxide	InChI=1S/C12H26O4/c1-9-12(8,15-13-10(2,3)4)16-14-11(5,6)7/h9H2,1-8H3	HQOVXPHOJANJBR-UHFFFAOYSA-N	CCC(C)(OOC(C)(C)C)OOC(C)(C)C	CCC(C)(OOC(C)(C)C)OOC(C)(C)C	-4.45076	0	1	G1	234.336
203	188	A-349	1,1'-sulfanediyldibenzene	InChI=1S/C12H10S/c1-3-7-11(8-4-1)13-12-9-5-2-6-10-12/h1-10H	LTYMSROWYAPPGB-UHFFFAOYSA-N	S(c1ccccc1)c2ccccc2	S(c1ccccc1)c1ccccc1	-4.36061	0	1	G1	186.279
204	189	A-350	4-[(1-amino-4-hydroxy-9,10-dioxo-9,10-dihydroanthracen-2-yl)oxy]-N-(3-ethoxypropyl)benzene-1-sulfonamide	InChI=1S/C25H24N2O7S/c1-2-33-13-5-12-27-35(31,32)16-10-8-15(9-11-16)34-20-14-19(28)21-22(23(20)26)25(30)18-7-4-3-6-17(18)24(21)29/h3-4,6-11,14,27-28H,2,5,12-13,26H2,1H3	ALXCWDABTQQKAH-UHFFFAOYSA-N	CCOCCCN[S](=O)(=O)c1ccc(Oc2cc(O)c3C(=O)c4ccccc4C(=O)c3c2N)cc1	CCOCCCNS(=O)(=O)c1ccc(Oc2cc(O)c3C(=O)c4ccccc4C(=O)c3c2N)cc1	-4.78747	0	1	G1	496.541
205	190	A-352	tetrachloro-1,3-dihydro-2-benzofuran-1,3-dione	InChI=1S/C8Cl4O3/c9-3-1-2(8(14)15-7(1)13)4(10)6(12)5(3)11	AUHHYELHRWCWEZ-UHFFFAOYSA-N	Clc1c(Cl)c(Cl)c2C(=O)OC(=O)c2c1Cl	Clc1c(Cl)c(Cl)c2C(=O)OC(=O)c2c1Cl	-4.55312	1.96787	5	G4	285.897
206	191	A-355	calcium 4,5-dichloro-2-[(E)-2-[3-methyl-5-oxo-1-(3-sulfonatophenyl)-4,5-dihydro-1H-pyrazol-4-yl]diazen-1-yl]benzene-1-sulfonate	InChI=1S/C16H12Cl2N4O7S2.Ca/c1-8-15(20-19-13-6-11(17)12(18)7-14(13)31(27,28)29)16(23)22(21-8)9-3-2-4-10(5-9)30(24,25)26;/h2-7,15H,1H3,(H,24,25,26)(H,27,28,29);/q;+2/p-2	KJAXOZTWNHRZQG-UHFFFAOYSA-L	[Ca++].CC1=NN(c2cccc(c2)[S]([O-])(=O)=O)C(=O)C1N=Nc3cc(Cl)c(Cl)cc3[S]([O-])(=O)=O	CC1=NN(c2cccc(c2)S(=O)(=O)[O-])C(=O)C1N=Nc1cc(Cl)c(Cl)cc1S(=O)(=O)[O-]	-3.83908	0	1	G1	545.395
208	192	A-359	1,4-dimethoxybenzene	InChI=1S/C8H10O2/c1-9-7-3-5-8(10-2)6-4-7/h3-6H,1-2H3	OHBQPCCCRFSCAX-UHFFFAOYSA-N	COc1ccc(OC)cc1	COc1ccc(OC)cc1	-2.24553	0.0224182	2	G3	138.166
209	193	A-360	[2-(cyclohexyloxy)ethyl]benzene	InChI=1S/C14H20O/c1-3-7-13(8-4-1)11-12-15-14-9-5-2-6-10-14/h1,3-4,7-8,14H,2,5-6,9-12H2	HLMIVULQFMULRM-UHFFFAOYSA-N	C1CCC(CC1)OCCc2ccccc2	C1CCC(CC1)OCCc1ccccc1	-2.41809	0	1	G1	204.313
210	194	A-362	cobalt(2+);2-ethyl-2,5-dimethylhexanoate	InChI=1S/2C10H20O2.Co/c2*1-5-10(4,9(11)12)7-6-8(2)3;/h2*8H,5-7H2,1-4H3,(H,11,12);/q;;+2/p-2	KOKXAPDKXDSOEG-UHFFFAOYSA-L	[Co++].CCC(C)(CCC(C)C)C([O-])=O.CCC(C)(CCC(C)C)C([O-])=O	CCC(C)(CCC(C)C)C(=O)[O-]	-2.71602	0	1	G1	401.453
211	195	A-363	(2E)-1-(2,6,6-trimethylcyclohex-3-en-1-yl)but-2-en-1-one	InChI=1S/C13H20O/c1-5-7-11(14)12-10(2)8-6-9-13(12,3)4/h5-8,10,12H,9H2,1-4H3/b7-5+	XEJGJTYRUWUFFD-FNORWQNLSA-N	C/C=C/C(=O)C1C(C)C=CCC1(C)C	C/C=C/C(=O)C1C(C)C=CCC1(C)C	-3.39637	0	1	G1	192.302
212	196	A-364	1,4-bis(oxiran-2-ylmethyl) benzene-1,4-dicarboxylate	InChI=1S/C14H14O6/c15-13(19-7-11-5-17-11)9-1-2-10(4-3-9)14(16)20-8-12-6-18-12/h1-4,11-12H,5-8H2	NEPKLUNSRVEBIX-UHFFFAOYSA-N	O=C(OCC1CO1)c2ccc(cc2)C(=O)OCC3CO3	O=C(OCC1CO1)c1ccc(cc1)C(=O)OCC1CO1	-3.55796	0	1	G1	278.26
213	197	A-365	dec-4-enal	InChI=1S/C10H18O/c1-2-3-4-5-6-7-8-9-10-11/h6-7,10H,2-5,8-9H2,1H3/b7-6+	CWRKZMLUDFBPAO-VOTSOKGWSA-N	CCCCC/C=C/CCC=O	CCCCC/C=C/CCC=O	-3.30174	0	1	G1	154.253
214	198	A-367	disodium 2,2'-ethene-1,2-diylbis[5-({4-anilino-6-[(2-hydroxyethyl)(methyl)amino]-1,3,5-triazin-2-yl}amino)benzenesulfonate]	InChI=1S/C38H40N12O8S2.2Na/c1-49(19-21-51)37-45-33(39-27-9-5-3-6-10-27)43-35(47-37)41-29-17-15-25(31(23-29)59(53,54)55)13-14-26-16-18-30(24-32(26)60(56,57)58)42-36-44-34(40-28-11-7-4-8-12-28)46-38(48-36)50(2)20-22-52;;/h3-18,23-24,51-52H,19-22H2,1-2H3,(H,53,54,55)(H,56,57,58)(H2,39,41,43,45,47)(H2,40,42,44,46,48);;/q;2*+1/p-2/b14-13+;;	VVYVUOFMPAXVCH-QDBORUFSSA-L	[Na+].[Na+].CN(CCO)c1nc(Nc2ccccc2)nc(Nc3ccc(/C=C/c4ccc(Nc5nc(Nc6ccccc6)nc(n5)N(C)CCO)cc4[S]([O-])(=O)=O)c(c3)[S]([O-])(=O)=O)n1	CN(CCO)c1nc(Nc2ccccc2)nc(Nc2ccc(/C=C/c3ccc(Nc4nc(Nc5ccccc5)nc(n4)N(C)CCO)cc3S(=O)(=O)[O-])c(c2)S(=O)(=O)[O-])n1	-3.06932	0	1	G1	900.912
215	199	A-368	2,3,5-trimethylphenol	InChI=1S/C9H12O/c1-6-4-7(2)8(3)9(10)5-6/h4-5,10H,1-3H3	OGRAOKJKVGDSFR-UHFFFAOYSA-N	Cc1cc(C)c(C)c(O)c1	Cc1cc(C)c(C)c(O)c1	-2.2522	0	1	G1	136.194
216	200	A-369	1,1,1-trifluoroethane	InChI=1S/C2H3F3/c1-2(3,4)5/h1H3	UJPMYEOUBPIPHQ-UHFFFAOYSA-N	CC(F)(F)F	CC(F)(F)F	-2.0431	0	1	G1	84.04
217	201	A-370	2-hydroxy-1-[4-(2-hydroxyethoxy)phenyl]-2-methylpropan-1-one	InChI=1S/C12H16O4/c1-12(2,15)11(14)9-3-5-10(6-4-9)16-8-7-13/h3-6,13,15H,7-8H2,1-2H3	GJKGAPPUXSSCFI-UHFFFAOYSA-N	CC(C)(O)C(=O)c1ccc(OCCO)cc1	CC(C)(O)C(=O)c1ccc(OCCO)cc1	-1.46993	0	1	G1	224.256
218	202	A-371	isothiocyanatomethane	InChI=1S/C2H3NS/c1-3-2-4/h1H3	LGDSHSYDSCRFAB-UHFFFAOYSA-N	CN=C=S	CN=C=S	-0.983223	0.0146183	3	G5	73.12
219	203	A-372	1,3-dimethyl-1,3-diphenylurea	InChI=1S/C15H16N2O/c1-16(13-9-5-3-6-10-13)15(18)17(2)14-11-7-4-8-12-14/h3-12H,1-2H3	ADCBKYIHQQCFHE-UHFFFAOYSA-N	CN(C(=O)N(C)c1ccccc1)c2ccccc2	CN(C(=O)N(C)c1ccccc1)c1ccccc1	-3.49756	0	1	G1	240.306
220	204	A-373	1,4-dioxacyclohexadecane-5,16-dione	InChI=1S/C14H24O4/c15-13-9-7-5-3-1-2-4-6-8-10-14(16)18-12-11-17-13/h1-12H2	GJJSUPSPZIZYPM-UHFFFAOYSA-N	O=C1CCCCCCCCCCC(=O)OCCO1	O=C1CCCCCCCCCCC(=O)OCCO1	-3.53376	0	1	G1	256.342
221	205	A-374	Alcohols, C9-11-iso-, C10-rich	InChI=1S/C10H22O/c1-10(2)8-6-4-3-5-7-9-11/h10-11H,3-9H2,1-2H3	PLLBRTOLHQQAQQ-UHFFFAOYSA-N	CC(C)CCCCCCCO	CC(C)CCCCCCCO	-3.32438	0.213177	2	G3	158.285
222	206	A-376	cobalt(2+) dipropanoate	InChI=1S/2C3H6O2.Co/c2*1-2-3(4)5;/h2*2H2,1H3,(H,4,5);/q;;+2/p-2	TZWGXFOSKIHUPW-UHFFFAOYSA-L	[Co++].CCC([O-])=O.CCC([O-])=O	CCC(=O)[O-]	-0.437662	0	1	G1	205.075
223	207	A-377	ethyl 3-phenyloxirane-2-carboxylate	InChI=1S/C11H12O3/c1-2-13-11(12)10-9(14-10)8-6-4-3-5-7-8/h3-7,9-10H,2H2,1H3	GOMAKLPNAAZVCJ-UHFFFAOYSA-N	CCOC(=O)C1OC1c2ccccc2	CCOC(=O)C1OC1c1ccccc1	-2.40965	0	1	G1	192.214
224	208	A-378	2,6-dimethylheptan-2-ol	InChI=1S/C9H20O/c1-8(2)6-5-7-9(3,4)10/h8,10H,5-7H2,1-4H3	HGDVHRITTGWMJK-UHFFFAOYSA-N	CC(C)CCCC(C)(C)O	CC(C)CCCC(C)(C)O	-2.28698	0	1	G1	144.258
225	209	A-379	benzyl propanoate	InChI=1S/C10H12O2/c1-2-10(11)12-8-9-6-4-3-5-7-9/h3-7H,2,8H2,1H3	VHOMAPWVLKRQAZ-UHFFFAOYSA-N	CCC(=O)OCc1ccccc1	CCC(=O)OCc1ccccc1	-2.34498	0.435202	2	G3	164.204
226	210	A-381	1-ethynylcyclohexyl acetate	InChI=1S/C10H14O2/c1-3-10(12-9(2)11)7-5-4-6-8-10/h1H,4-8H2,2H3	YASSLXHVJQGNOK-UHFFFAOYSA-N	CC(=O)OC1(CCCCC1)C#C	CC(=O)OC1(CCCCC1)C#C	-2.35222	0	1	G1	166.22
227	211	A-382	triethylamine	InChI=1S/C6H15N/c1-4-7(5-2)6-3/h4-6H2,1-3H3	ZMANZCXQSJIPKH-UHFFFAOYSA-N	CCN(CC)CC	CCN(CC)CC	-0.137683	0.335493	7	G5	101.193
228	212	A-383	N-(3-aminopropyl)-N'-octadec-9-en-1-ylpropane-1,3-diamine	InChI=1S/C24H51N3/c1-2-3-4-5-6-7-8-9-10-11-12-13-14-15-16-17-21-26-23-19-24-27-22-18-20-25/h9-10,26-27H,2-8,11-25H2,1H3/b10-9-	ZXUXEWRICDHNKF-KTKRTIGZSA-N	CCCCCCCC\C=C/CCCCCCCCNCCCNCCCN	CCCCCCCC/C=C\CCCCCCCCNCCCNCCCN	-3.71839	0	1	G1	381.693
230	213	A-385	sodium (methylcarbamothioyl)sulfanide	InChI=1S/C2H5NS2.Na/c1-3-2(4)5;/h1H3,(H2,3,4,5);/q;+1/p-1	AFCCDDWKHLHPDF-UHFFFAOYSA-M	[Na+].CNC([S-])=S	CNC(=S)[S-]	0.747325	0	1	G1	129.185
231	214	A-387	2,4,5-trichloroaniline	InChI=1S/C6H4Cl3N/c7-3-1-5(9)6(10)2-4(3)8/h1-2H,10H2	GUMCAKKKNKYFEB-UHFFFAOYSA-N	Nc1cc(Cl)c(Cl)cc1Cl	Nc1cc(Cl)c(Cl)cc1Cl	-3.43595	0	1	G1	196.464
232	215	A-388	2-chloro-6-(trichloromethyl)pyridine	InChI=1S/C6H3Cl4N/c7-5-3-1-2-4(11-5)6(8,9)10/h1-3H	DCUJJWWUNKIJPH-UHFFFAOYSA-N	Clc1cccc(n1)C(Cl)(Cl)Cl	Clc1cccc(n1)C(Cl)(Cl)Cl	-3.50611	0.151665	3	G5	230.909
233	216	A-389	3-hydroxynaphthalene-2-carboxylic acid	InChI=1S/C11H8O3/c12-10-6-8-4-2-1-3-7(8)5-9(10)11(13)14/h1-6,12H,(H,13,14)	ALKYHXVLJMQRLQ-UHFFFAOYSA-N	OC(=O)c1cc2ccccc2cc1O	OC(=O)c1cc2ccccc2cc1O	-3.41725	0.571334	2	G2	188.182
234	217	A-390	(3E)-penta-1,3-diene; (3Z)-penta-1,3-diene; cyclopentene	InChI=1S/3C5H8/c1-2-4-5-3-1;2*1-3-5-4-2/h1-2H,3-5H2;2*3-5H,1H2,2H3/b;5-4+;5-4-	UEGXXVLLCWTKGN-GIHNHNQOSA-N	C\C=C/C=C.C/C=C/C=C.C1CC=CC1	C/C=C\C=C	-2.45427	0.277547	2	G3	204.357
235	218	A-391	3-(3-propan-2-ylphenyl)butanal	InChI=1S/C13H18O/c1-10(2)12-5-4-6-13(9-12)11(3)7-8-14/h4-6,8-11H,7H2,1-3H3	OHRBQTOZYGEWCJ-UHFFFAOYSA-N	CC(C)c1cccc(c1)C(C)CC=O	CC(C)c1cccc(c1)C(C)CC=O	-3.67735	0	1	G1	190.286
236	219	A-396	hexasodium 4-amino-3-[2-(5-{[4-chloro-6-({3-[2-(sulfonatooxy)ethanesulfonyl]phenyl}amino)-1,3,5-triazin-2-yl]amino}-2-sulfonatophenyl)diazen-1-yl]-6-[2-(1,5-disulfonatonaphthalen-2-yl)diazen-1-yl]-5-hydroxynaphthalene-2,7-disulfonate	InChI=1S/C37H29ClN10O22S7.6Na/c38-35-42-36(40-18-3-1-4-20(15-18)71(50,51)12-11-70-77(67,68)69)44-37(43-35)41-19-7-10-26(73(55,56)57)24(16-19)46-47-31-27(74(58,59)60)13-17-14-28(75(61,62)63)32(33(49)29(17)30(31)39)48-45-23-9-8-21-22(34(23)76(64,65)66)5-2-6-25(21)72(52,53)54;;;;;;/h1-10,13-16,49H,11-12,39H2,(H,52,53,54)(H,55,56,57)(H,58,59,60)(H,61,62,63)(H,64,65,66)(H,67,68,69)(H2,40,41,42,43,44);…	CRBABZUVIKGIMW-UHFFFAOYSA-H	[Na+].[Na+].[Na+].[Na+].[Na+].[Na+].Nc1c(N=Nc2cc(Nc3nc(Cl)nc(Nc4cccc(c4)[S](=O)(=O)CCO[S]([O-])(=O)=O)n3)ccc2[S]([O-])(=O)=O)c(cc5cc(c(N=Nc6ccc7c(cccc7[S]([O-])(=O)=O)c6[S]([O-])(=O)=O)c(O)c15)[S]([O-])(=O)=O)[S]([O-])(=O)=O	Nc1c(N=Nc2cc(Nc3nc(Cl)nc(Nc4cccc(c4)S(=O)(=O)CCOS(=O)(=O)[O-])n3)ccc2S(=O)(=O)[O-])c(cc2cc(c(N=Nc3ccc4c(cccc4S(=O)(=O)[O-])c3S(=O)(=O)[O-])c(O)c12)S(=O)(=O)[O-])S(=O)(=O)[O-]	-1.27702	0.210681	2	G3	1357.5
237	220	A-397	1,1,2,2,3,3,4-heptafluorocyclopentane	InChI=1S/C5H3F7/c6-2-1-3(7,8)5(11,12)4(2,9)10/h2H,1H2	IDBYQQQHBYGLEQ-UHFFFAOYSA-N	FC1CC(F)(F)C(F)(F)C1(F)F	FC1CC(F)(F)C(F)(F)C1(F)F	-2.43688	0	1	G1	196.065
238	221	A-398	tributyl[(tributylstannyl)oxy]stannane	InChI=1S/6C4H9.O.2Sn/c6*1-3-4-2;;;/h6*1,3-4H2,2H3;;;	APQHKWPGGHMYKJ-UHFFFAOYSA-N	CCCC[Sn](CCCC)(CCCC)O[Sn](CCCC)(CCCC)CCCC	CCCC[Sn](CCCC)(CCCC)O[Sn](CCCC)(CCCC)CCCC	-3.92285	0	1	G1	596.117
239	222	A-400	Hydrocarbons, C5-rich	InChI=1S/C5H12/c1-3-5-4-2/h3-5H2,1-2H3	OFBQJSOFQDEBGM-UHFFFAOYSA-N	CCCCC	CCCCC	-3.00698	0.421426	8	G5	72.151
240	223	A-402	2-methoxy-4-[(1E)-prop-1-en-1-yl]phenol	InChI=1S/C10H12O2/c1-3-4-8-5-6-9(11)10(7-8)12-2/h3-7,11H,1-2H3/b4-3+	BJIOGJUNALELMI-ONEGZZNKSA-N	COc1cc(\C=C\C)ccc1O	COc1cc(/C=C/C)ccc1O	-2.36474	0	1	G1	164.204
241	224	A-403	3,4-dimethylbenzaldehyde	InChI=1S/C9H10O/c1-7-3-4-9(6-10)5-8(7)2/h3-6H,1-2H3	POQJHLBMLVTHAU-UHFFFAOYSA-N	Cc1ccc(C=O)cc1C	Cc1ccc(C=O)cc1C	-2.27704	0	1	G1	134.178
242	225	A-405	1-phenylethan-1-aminium hydrate hydrogen [(2R,3S)-3-methyloxiran-2-yl]phosphonate	InChI=1S/C8H11N.C3H7O4P.H2O/c1-7(9)8-5-3-2-4-6-8;1-2-3(7-2)8(4,5)6;/h2-7H,9H2,1H3;2-3H,1H3,(H2,4,5,6);1H2/t;2-,3+;/m.0./s1	XDXCFDPDYZSCAG-AFHMRPNKSA-N	O.CC([NH3+])c1ccccc1.C[C@@H]2O[C@@H]2[P](O)([O-])=O	CC([NH3+])c1ccccc1	-0.594139	0	1	G1	277.257
243	226	A-407	disodium 2-(2,4,5,7-tetraiodo-6-oxido-3-oxoxanthen-9-yl)benzoate	InChI=1S/C20H8I4O5.2Na/c21-11-5-9-13(7-3-1-2-4-8(7)20(27)28)10-6-12(22)17(26)15(24)19(10)29-18(9)14(23)16(11)25;;/h1-6,25H,(H,27,28);;/q;2*+1/p-2	IINNWAYUJNWZRM-UHFFFAOYSA-L	[Na+].[Na+].[O-]C(=O)c1ccccc1C2=C3C=C(I)C(=O)C(=C3Oc4c(I)c([O-])c(I)cc24)I	[O-]C(=O)c1ccccc1c1c2-c(c(c(=O)c(c2)I)I)oc2c(I)c([O-])c(I)cc12	-1.09932	0.0545722	2	G3	879.859
244	227	A-409	butyl acetate	InChI=1S/C6H12O2/c1-3-4-5-8-6(2)7/h3-5H2,1-2H3	DKPFZGUDAPQIHT-UHFFFAOYSA-N	CCCCOC(C)=O	CCCCOC(=O)C	-1.21996	0.148206	6	G5	116.16
245	228	A-410	4,4'-diaminobiphenyl-2,2'-disulfonic acid	InChI=1S/C12H12N2O6S2/c13-7-1-3-9(11(5-7)21(15,16)17)10-4-2-8(14)6-12(10)22(18,19)20/h1-6H,13-14H2,(H,15,16,17)(H,18,19,20)	MBJAPGAZEWPEFB-UHFFFAOYSA-N	Nc1ccc(c2ccc(N)cc2[S](O)(=O)=O)c(c1)[S](O)(=O)=O	Nc1ccc(c2ccc(N)cc2S(=O)(=O)O)c(c1)S(=O)(=O)O	-2.69193	0.0340929	2	G3	344.37
246	229	A-411	4-hydroxy-3-methoxy-5-nitrobenzaldehyde	InChI=1S/C8H7NO5/c1-14-7-3-5(4-10)2-6(8(7)11)9(12)13/h2-4,11H,1H3	ZEHYRTJBFMZHCY-UHFFFAOYSA-N	COc1cc(C=O)cc(c1O)[N+]([O-])=O	COc1cc(C=O)cc(c1O)[N+](=O)[O-]	-2.44969	0	1	G1	197.146
247	230	A-412	N-[3-(diethylamino)phenyl]acetamide	InChI=1S/C12H18N2O/c1-4-14(5-2)12-8-6-7-11(9-12)13-10(3)15/h6-9H,4-5H2,1-3H3,(H,13,15)	FPUKYOSOAAPHTN-UHFFFAOYSA-N	CCN(CC)c1cccc(NC(C)=O)c1	CCN(CC)c1cccc(NC(=O)C)c1	-2.46938	0	1	G1	206.289
249	231	A-416	1,3-bis(2-methylphenyl)guanidine	InChI=1S/C15H17N3/c1-11-7-3-5-9-13(11)17-15(16)18-14-10-6-4-8-12(14)2/h3-10H,1-2H3,(H3,16,17,18)	OPNUROKCUBTKLF-UHFFFAOYSA-N	Cc1ccccc1NC(N)=Nc2ccccc2C	Cc1ccccc1NC(=Nc1ccccc1C)N	-3.53388	0	1	G1	239.322
250	232	A-420	2-ethylpentyl 3-(3,5-ditert-butyl-4-hydroxyphenyl)propanoate	InChI=1S/C24H40O3/c1-9-11-17(10-2)16-27-21(25)13-12-18-14-19(23(3,4)5)22(26)20(15-18)24(6,7)8/h14-15,17,26H,9-13,16H2,1-8H3	PJZFNEYJOZUEGS-UHFFFAOYSA-N	CCCC(CC)COC(=O)CCc1cc(c(O)c(c1)C(C)(C)C)C(C)(C)C	CCCC(CC)COC(=O)CCc1cc(c(O)c(c1)C(C)(C)C)C(C)(C)C	-7.09874	3.27021	4	G4	376.581
251	233	A-421	Longifolene	InChI=1S/C15H24/c1-10-11-6-7-12-13(11)14(2,3)8-5-9-15(10,12)4/h11-13H,1,5-9H2,2-4H3	PDSNLYSELAIEBU-UHFFFAOYSA-N	CC1(C)CCCC2(C)C3CCC(C13)C2=C	CC1(C)CCCC2(C)C3CCC(C13)C2=C	-4.41276	0	1	G1	204.357
252	234	A-422	2-phenylethyl 2-hydroxybenzoate	InChI=1S/C15H14O3/c16-14-9-5-4-8-13(14)15(17)18-11-10-12-6-2-1-3-7-12/h1-9,16H,10-11H2	YNMSDIQQNIRGDP-UHFFFAOYSA-N	Oc1ccccc1C(=O)OCCc2ccccc2	Oc1ccccc1C(=O)OCCc1ccccc1	-4.48911	0	1	G1	242.274
253	235	A-425	propane-1,2-diyl dibenzoate	InChI=1S/C17H16O4/c1-13(21-17(19)15-10-6-3-7-11-15)12-20-16(18)14-8-4-2-5-9-14/h2-11,13H,12H2,1H3	UMVMVEZHMZTUHD-UHFFFAOYSA-N	CC(COC(=O)c1ccccc1)OC(=O)c2ccccc2	CC(COC(=O)c1ccccc1)OC(=O)c1ccccc1	-4.5673	0	1	G1	284.311
254	236	A-426	tricalcium diphosphate	InChI=1S/3Ca.2H3O4P/c;;;2*1-5(2,3)4/h;;;2*(H3,1,2,3,4)/q3*+2;;/p-6	QORWJWZARLRLPR-UHFFFAOYSA-H	[Ca++].[Ca++].[Ca++].[O-][P]([O-])([O-])=O.[O-][P]([O-])([O-])=O	[O-]P(=O)([O-])[O-]	-4.60511	0.0344627	2	G3	310.174
255	237	A-427	2-(2-methylbutan-2-yl)cyclohexyl acetate	InChI=1S/C13H24O2/c1-5-13(3,4)11-8-6-7-9-12(11)15-10(2)14/h11-12H,5-9H2,1-4H3	YEVACTAGDANHRH-UHFFFAOYSA-N	CCC(C)(C)C1CCCCC1OC(C)=O	CCC(C)(C)C1CCCCC1OC(=O)C	-4.4462	0	1	G1	212.333
256	238	A-429	2-cyclohexylidene-2-phenylacetonitrile	InChI=1S/C14H15N/c15-11-14(12-7-3-1-4-8-12)13-9-5-2-6-10-13/h1,3-4,7-8H,2,5-6,9-10H2	ZHOOOLQOWQVYOE-UHFFFAOYSA-N	N#C[C](=[C]1CC[CH2]CC1)c2ccccc2	N#CC(=C1CCCCC1)c1ccccc1	-4.42002	0	1	G1	197.281
257	239	A-431	2-{2-[(2,6-dichlorophenyl)amino]phenyl}acetic acid	InChI=1S/C14H11Cl2NO2/c15-10-5-3-6-11(16)14(10)17-12-7-2-1-4-9(12)8-13(18)19/h1-7,17H,8H2,(H,18,19)	DCOPUUMXTXDBNB-UHFFFAOYSA-N	OC(=O)Cc1ccccc1Nc2c(Cl)cccc2Cl	OC(=O)Cc1ccccc1Nc1c(Cl)cccc1Cl	-4.62026	0.676375	5	G4	296.153
258	240	A-432	1,1'-ethane-1,2-diylbis(4-nitrobenzene)	InChI=1S/C14H12N2O4/c17-15(18)13-7-3-11(4-8-13)1-2-12-5-9-14(10-6-12)16(19)20/h3-10H,1-2H2	BSNKHEKTRWNNAC-UHFFFAOYSA-N	[O-][N+](=O)c1ccc(CCc2ccc(cc2)[N+]([O-])=O)cc1	[O-][N+](=O)c1ccc(CCc2ccc(cc2)[N+](=O)[O-])cc1	-4.58989	0	1	G1	272.26
259	241	A-433	4-(2,4,4-trimethylpentan-2-yl)phenol	InChI=1S/C14H22O/c1-13(2,3)10-14(4,5)11-6-8-12(15)9-7-11/h6-9,15H,10H2,1-5H3	ISAVYTVYFVQUDY-UHFFFAOYSA-N	CC(C)(C)CC(C)(C)c1ccc(O)cc1	CC(C)(C)CC(C)(C)c1ccc(O)cc1	-4.46946	0	1	G1	206.329
260	242	A-434	4-nonylphenol	InChI=1S/C15H24O/c1-2-3-4-5-6-7-8-9-14-10-12-15(16)13-11-14/h10-13,16H,2-9H2,1H3	IGFHQQFPSIBGKE-UHFFFAOYSA-N	CCCCCCCCCc1ccc(O)cc1	CCCCCCCCCc1ccc(O)cc1	-4.49803	0	1	G1	220.356
261	243	A-435	N-(4-carbamoylphenyl)-4-methoxy-3-nitrobenzamide	InChI=1S/C15H13N3O5/c1-23-13-7-4-10(8-12(13)18(21)22)15(20)17-11-5-2-9(3-6-11)14(16)19/h2-8H,1H3,(H2,16,19)(H,17,20)	JXHSJUAPWJKPLE-UHFFFAOYSA-N	COc1ccc(cc1[N+]([O-])=O)C(=O)Nc2ccc(cc2)C(N)=O	COc1ccc(cc1[N+](=O)[O-])C(=O)Nc1ccc(cc1)C(=O)N	-4.65361	0	1	G1	315.285
262	244	A-436	dimethyl(octadecyl)amine	InChI=1S/C20H43N.ClH/c1-4-5-6-7-8-9-10-11-12-13-14-15-16-17-18-19-20-21(2)3;/h4-20H2,1-3H3;1H	PFKRTWCFCOUBHS-UHFFFAOYSA-N	[Cl-].CCCCCCCCCCCCCCCCCC[NH+](C)C	CCCCCCCCCCCCCCCCCC[NH+](C)C	-4.67869	0	1	G1	334.032
263	245	A-441	tetrabutylazanium bromide	InChI=1S/C16H36N.BrH/c1-5-9-13-17(14-10-6-2,15-11-7-3)16-12-8-4;/h5-16H2,1-4H3;1H/q+1;/p-1	JRMUNVKIHCOMHV-UHFFFAOYSA-M	[Br-].CCCC[N+](CCCC)(CCCC)CCCC	CCCC[N+](CCCC)(CCCC)CCCC	1.33202	0	1	G1	322.375
265	246	A-445	(2R)-6-fluoro-2-[(2R)-oxiran-2-yl]-3,4-dihydro-2H-1-benzopyran; (2R)-6-fluoro-2-[(2S)-oxiran-2-yl]-3,4-dihydro-2H-1-benzopyran; (2S)-6-fluoro-2-[(2R)-oxiran-2-yl]-3,4-dihydro-2H-1-benzopyran; (2S)-6-fluoro-2-[(2S)-oxiran-2-yl]-3,4-dihydro-2H-1-benzopyran	InChI=1S/4C11H11FO2/c4*12-8-2-4-9-7(5-8)1-3-10(14-9)11-6-13-11/h4*2,4-5,10-11H,1,3,6H2/t2*10-,11+;2*10-,11-/m1010/s1	KCFGCDSNSLCBLY-IOLMCIFPSA-N	Fc1ccc2O[C@@H](CCc2c1)[C@@H]3CO3.Fc4ccc5O[C@@H](CCc5c4)[C@H]6CO6.Fc7ccc8O[C@H](CCc8c7)[C@@H]9CO9.Fc%10ccc%11O[C@H](CCc%11c%10)[C@H]%12CO%12	Fc1ccc2O[C@@H](CCc2c1)[C@@H]1CO1	-3.0521	0	1	G1	776.82
266	247	A-447	(2E)-3,7-dimethylocta-2,6-dien-1-ol	InChI=1S/C10H18O/c1-9(2)5-4-6-10(3)7-8-11/h5,7,11H,4,6,8H2,1-3H3/b10-7+	GLZPCOQZEFWAFX-JXMROGBWSA-N	CC(C)=CCC\C(C)=C\CO	CC(=CCC/C(=C/CO)/C)C	-2.35191	0.418162	2	G3	154.253
267	248	A-451	1,2-dimethoxybenzene	InChI=1S/C8H10O2/c1-9-7-5-3-4-6-8(7)10-2/h3-6H,1-2H3	ABDKAPXRBAPSQN-UHFFFAOYSA-N	COc1ccccc1OC	COc1ccccc1OC	-1.31498	0	1	G1	138.166
268	249	A-452	2-(4,5-diamino-1H-pyrazol-1-yl)ethan-1-ol; sulfuric acid	InChI=1S/C5H10N4O.H2O4S/c6-4-3-8-9(1-2-10)5(4)7;1-5(2,3)4/h3,10H,1-2,6-7H2;(H2,1,2,3,4)	IBCDZZHMNXXYAP-UHFFFAOYSA-N	Nc1cnn(CCO)c1N.O[S](O)(=O)=O	Nc1cnn(CCO)c1N	0.444259	0	1	G1	240.241
269	250	A-453	disodium benzene-1,3-disulfonate	InChI=1S/C6H6O6S2.2Na/c7-13(8,9)5-2-1-3-6(4-5)14(10,11)12;;/h1-4H,(H,7,8,9)(H,10,11,12);;/q;2*+1/p-2	XWPWZOJBTOJEGW-UHFFFAOYSA-L	[Na+].[Na+].[O-][S](=O)(=O)c1cccc(c1)[S]([O-])(=O)=O	[O-]S(=O)(=O)c1cccc(c1)S(=O)(=O)[O-]	0.370947	0	1	G1	282.206
270	251	A-454	tris(2-butoxyethyl) phosphate	InChI=1S/C18H39O7P/c1-4-7-10-20-13-16-23-26(19,24-17-14-21-11-8-5-2)25-18-15-22-12-9-6-3/h4-18H2,1-3H3	WTLBZVNBAKMVDP-UHFFFAOYSA-N	CCCCOCCO[P](=O)(OCCOCCCC)OCCOCCCC	CCCCOCCOP(=O)(OCCOCCCC)OCCOCCCC	-2.77856	0.109781	2	G3	398.477
271	252	A-457	1-methoxyhexane	InChI=1S/C7H16O/c1-3-4-5-6-7-8-2/h3-7H2,1-2H3	ICBJCVRQDSQPGI-UHFFFAOYSA-N	CCCCCCOC	CCCCCCOC	-2.24509	0	1	G1	116.204
272	253	A-458	1-chloro-2-nitro-4-(trifluoromethyl)benzene	InChI=1S/C7H3ClF3NO2/c8-5-2-1-4(7(9,10)11)3-6(5)12(13)14/h1-3H	TZGFQIXRVUHDLE-UHFFFAOYSA-N	[O-][N+](=O)c1cc(ccc1Cl)C(F)(F)F	[O-][N+](=O)c1cc(ccc1Cl)C(F)(F)F	-2.5337	0	1	G1	225.553
273	254	A-461	Betamethasone	InChI=1S/C22H29FO5/c1-12-8-16-15-5-4-13-9-14(25)6-7-19(13,2)21(15,23)17(26)10-20(16,3)22(12,28)18(27)11-24/h6-7,9,12,15-17,24,26,28H,4-5,8,10-11H2,1-3H3/t12-,15-,16-,17-,19-,20-,21-,22-/m0/s1	UREBDLICKHMUKA-DVTGEIKXSA-N	C[C@H]1C[C@H]2[C@@H]3CCC4=CC(=O)C=C[C@]4(C)[C@@]3(F)[C@@H](O)C[C@]2(C)[C@@]1(O)C(=O)CO	C[C@H]1C[C@H]2[C@@H]3CCC4=CC(=O)C=C[C@]4(C)[C@@]3(F)[C@@H](O)C[C@]2(C)[C@@]1(O)C(=O)CO	-3.77098	0	1	G1	392.467
274	255	A-463	3-(4-isopropylphenyl)-2-methylpropanal	InChI=1S/C13H18O/c1-10(2)12-4-6-13(7-5-12)11(3)8-9-14/h4-7,9-11H,8H2,1-3H3	HQQPOVNESMNPNH-UHFFFAOYSA-N	CC(C)c1ccc(cc1)C(C)CC=O	CC(C)c1ccc(cc1)C(C)CC=O	-3.45986	0	1	G1	190.286
275	256	A-465	(2,4,6-trimethylcyclohex-3-en-1-yl)methanol	InChI=1S/C10H18O/c1-7-4-8(2)10(6-11)9(3)5-7/h4,8-11H,5-6H2,1-3H3	DMXUBGVVJLVCPB-UHFFFAOYSA-N	CC1CC(=CC(C)C1CO)C	CC1CC(=CC(C)C1CO)C	-2.3712	0	1	G1	154.253
276	257	A-466	3,7-dimethylnona-1,6-dien-3-ol	InChI=1S/C11H20O/c1-5-10(3)8-7-9-11(4,12)6-2/h6,8,12H,2,5,7,9H2,1,3-4H3/b10-8+	KRLBLPBPZSSIGH-CSKARUKUSA-N	CC/C(C)=C/CCC(C)(O)C=C	CC/C(=C/CCC(C)(O)C=C)/C	-2.40913	0	1	G1	168.28
277	258	A-467	tris(oxiran-2-ylmethyl) benzene-1,2,4-tricarboxylate	InChI=1S/C18H18O9/c19-16(25-7-11-4-22-11)10-1-2-14(17(20)26-8-12-5-23-12)15(3-10)18(21)27-9-13-6-24-13/h1-3,11-13H,4-9H2	YNOWBNNLZSSIHM-UHFFFAOYSA-N	O=C(OCC1CO1)c2ccc(C(=O)OCC3CO3)c(c2)C(=O)OCC4CO4	O=C(OCC1CO1)c1ccc(C(=O)OCC2CO2)c(c1)C(=O)OCC1CO1	-2.7623	0	1	G1	378.333
278	259	A-468	2,4-dimethyl-4-phenyltetrahydrofuran	InChI=1S/C12H16O/c1-10-8-12(2,9-13-10)11-6-4-3-5-7-11/h3-7,10H,8-9H2,1-2H3	GPMLJOOQCIHFET-UHFFFAOYSA-N	CC1CC(C)(CO1)c2ccccc2	CC1CC(C)(CO1)c1ccccc1	-2.43324	0	1	G1	176.259
279	260	A-469	ethyl 2-ethylhexanoate	InChI=1S/C10H20O2/c1-4-7-8-9(5-2)10(11)12-6-3/h9H,4-8H2,1-3H3	YXAGIRHBJJLWHW-UHFFFAOYSA-N	CCCCC(CC)C(=O)OCC	CCCCC(CC)C(=O)OCC	-3.42329	0	1	G1	172.268
280	261	A-470	quinolin-8-ol	InChI=1S/C9H7NO/c11-8-5-1-3-7-4-2-6-10-9(7)8/h1-6,11H	MCJGNVYPOGVAJF-UHFFFAOYSA-N	Oc1cccc2cccnc12	Oc1cccc2cccnc12	-2.34961	0.0408402	3	G5	145.161
281	262	A-471	trisodium (3Z)-7-({4-chloro-6-[ethyl({3-[2-(sulfonatooxy)ethanesulfonyl]phenyl})amino]-1,3,5-triazin-2-yl}amino)-3-[2-(4-methoxy-2-sulfonatophenyl)hydrazin-1-ylidene]-4-oxo-3,4-dihydronaphthalene-2-sulfonate	InChI=1S/C30H28ClN7O14S4.3Na/c1-3-38(19-5-4-6-21(15-19)53(40,41)12-11-52-56(48,49)50)30-34-28(31)33-29(35-30)32-18-7-9-22-17(13-18)14-25(55(45,46)47)26(27(22)39)37-36-23-10-8-20(51-2)16-24(23)54(42,43)44;;;/h4-10,13-16,36H,3,11-12H2,1-2H3,(H,42,43,44)(H,45,46,47)(H,48,49,50)(H,32,33,34,35);;;/q;3*+1/p-3/b37-26-;;;	FTXPZBYCIGOUHZ-WPJWCKLJSA-K	[Na+].[Na+].[Na+].CCN(c1cccc(c1)[S](=O)(=O)CCO[S]([O-])(=O)=O)c2nc(Cl)nc(Nc3ccc4C(=O)C(=N/Nc5ccc(OC)cc5[S]([O-])(=O)=O)\C(=Cc4c3)[S]([O-])(=O)=O)n2	CCN(c1cccc(c1)S(=O)(=O)CCOS(=O)(=O)[O-])c1nc(Cl)nc(Nc2ccc3C(=O)/C(=N\Nc4ccc(OC)cc4S(=O)(=O)[O-])/C(=Cc3c2)S(=O)(=O)[O-])n1	-1.16167	0.142668	2	G3	940.256
283	263	A-475	1,2-diethoxybenzene	InChI=1S/C10H14O2/c1-3-11-9-7-5-6-8-10(9)12-4-2/h5-8H,3-4H2,1-2H3	QZYDOKBVZJLQCK-UHFFFAOYSA-N	CCOc1ccccc1OCC	CCOc1ccccc1OCC	-2.41045	0	1	G1	166.22
284	264	A-476	(2E)-but-2-ene	InChI=1S/C4H8/c1-3-4-2/h3-4H,1-2H3/b4-3+	IAQRGUVFOMOMEM-ONEGZZNKSA-N	C\C=C\C	C/C=C/C	-1.93947	0.0505675	2	G3	56.108
285	265	A-477	D-erythro-pentitol	InChI=1S/C5H12O5/c6-1-3(8)5(10)4(9)2-7/h3-10H,1-2H2	HEBKCHPVOIAQTA-UHFFFAOYSA-N	OCC(O)C(O)C(O)CO	OCC(O)C(O)C(O)CO	0.625274	0	1	G1	152.146
286	266	A-478	2-methylbuta-1,3-diene	InChI=1S/C5H8/c1-4-5(2)3/h4H,1-2H2,3H3	RRHGJUQNOFWUDK-UHFFFAOYSA-N	CC(=C)C=C	CC(=C)C=C	-2.02573	0	1	G1	68.119
287	267	A-481	(Z)-N-(3-aminopropyl)-N'-[3-(9-octadecenylamino)propyl]propane-1,3-diamine	InChI=1S/C27H58N4/c1-2-3-4-5-6-7-8-9-10-11-12-13-14-15-16-17-22-29-24-19-26-31-27-20-25-30-23-18-21-28/h9-10,29-31H,2-8,11-28H2,1H3/b10-9+	XWNMFDCGCAFWHB-MDZDMXLPSA-N	CCCCCCCC/C=C/CCCCCCCCNCCCNCCCNCCCN	CCCCCCCC/C=C/CCCCCCCCNCCCNCCCNCCCN	-3.83608	0	1	G1	438.789
288	268	A-482	3,7-dimethyloctan-1-ol	InChI=1S/C10H22O/c1-9(2)5-4-6-10(3)7-8-11/h9-11H,4-8H2,1-3H3	PRNCMAKCNVRZFX-UHFFFAOYSA-N	CC(C)CCCC(C)CCO	CC(C)CCCC(C)CCO	-3.39326	0	1	G1	158.285
289	269	A-483	disodium {1-ethyl-5-[(E)-2-(4-{4-[(E)-2-[1-ethyl-2-hydroxy-4-methyl-6-oxo-5-(sulfonatomethyl)-1,6-dihydropyridin-3-yl]diazen-1-yl]benzenesulfonyl}phenyl)diazen-1-yl]-6-hydroxy-4-methyl-2-oxo-1,2-dihydropyridin-3-yl}methanesulfonate	InChI=1S/C30H32N6O12S3.2Na/c1-5-35-27(37)23(15-49(41,42)43)17(3)25(29(35)39)33-31-19-7-11-21(12-8-19)51(47,48)22-13-9-20(10-14-22)32-34-26-18(4)24(16-50(44,45)46)28(38)36(6-2)30(26)40;;/h7-14,39-40H,5-6,15-16H2,1-4H3,(H,41,42,43)(H,44,45,46);;/q;2*+1/p-2	CMXLXDYHEIIMLD-UHFFFAOYSA-L	[Na+].[Na+].CCN1C(=C(N=Nc2ccc(cc2)[S](=O)(=O)c3ccc(cc3)N=NC4=C(O)N(CC)C(=O)C(=C4C)C[S]([O-])(=O)=O)C(=C(C[S]([O-])(=O)=O)C1=O)C)O	CCn1c(c(N=Nc2ccc(cc2)S(=O)(=O)c2ccc(cc2)N=Nc2c(O)n(CC)c(=O)c(c2C)CS(=O)(=O)[O-])c(c(CS(=O)(=O)[O-])c1=O)C)O	-2.10219	0	1	G1	808.781
290	270	A-485	1-phenylethan-1-one	InChI=1S/C8H8O/c1-7(9)8-5-3-2-4-6-8/h2-6H,1H3	KWOLFJPFCHCOCG-UHFFFAOYSA-N	CC(=O)c1ccccc1	CC(=O)c1ccccc1	-1.28039	0.0596232	4	G5	120.151
291	271	A-487	(3E)-4-methyldec-3-en-5-ol	InChI=1S/C11H22O/c1-4-6-7-9-11(12)10(3)8-5-2/h8,11-12H,4-7,9H2,1-3H3/b10-8+	WSTQLNQRVZNEDV-CSKARUKUSA-N	CCCCCC(O)C(/C)=C/CC	CCCCCC(O)/C(=C/CC)/C	-3.43186	0	1	G1	170.296
292	272	A-488	butyl butanoate	InChI=1S/C8H16O2/c1-3-5-7-10-8(9)6-4-2/h3-7H2,1-2H3	XUPYJHCZDLZNFP-UHFFFAOYSA-N	CCCCOC(=O)CCC	CCCCOC(=O)CCC	-2.36105	0.0495261	2	G3	144.214
293	273	A-491	benzene-1,2-dicarboxylic acid	InChI=1S/C8H6O4/c9-7(10)5-3-1-2-4-6(5)8(11)12/h1-4H,(H,9,10)(H,11,12)	XNGIFLGASWRNHJ-UHFFFAOYSA-N	OC(=O)c1ccccc1C(O)=O	OC(=O)c1ccccc1C(=O)O	-1.42457	0.329865	8	G5	166.132
294	274	A-492	octahydro-1H-4,7-methanoindene-1-carbaldehyde	InChI=1S/C11H16O/c12-6-9-3-4-10-7-1-2-8(5-7)11(9)10/h6-11H,1-5H2	USPJNXWHVJTDJW-UHFFFAOYSA-N	O=CC1CCC2C3CCC(C3)C12	O=CC1CCC2C3CCC(C3)C12	-2.41997	0	1	G1	164.248
295	275	A-493	hydrogen peroxide - 1,2-diisopropylbenzene (1:1)	InChI=1S/C12H18.H2O2/c1-9(2)11-7-5-6-8-12(11)10(3)4;1-2/h5-10H,1-4H3;1-2H	SPTHWAJJMLCAQF-UHFFFAOYSA-N	CC(C)c1ccccc1C(C)C.OO	CC(C)c1ccccc1C(C)C	-2.49771	0	1	G1	196.29
296	276	A-494	2,6-dimethylphenol	InChI=1S/C8H10O/c1-6-4-3-5-7(2)8(6)9/h3-5,9H,1-2H3	NXXYKOUNUYWIHA-UHFFFAOYSA-N	Cc1cccc(C)c1O	Cc1cccc(C)c1O	-1.2924	0.128071	6	G5	122.167
298	277	A-496	1-phenylpropan-1-ol	InChI=1S/C9H12O/c1-2-9(10)8-6-4-3-5-7-8/h3-7,9-10H,2H2,1H3	DYUQAZSOFZSPHD-UHFFFAOYSA-N	CCC(O)c1ccccc1	CCC(O)c1ccccc1	-2.34037	0	1	G1	136.194
299	278	A-497	1-[3-(trifluoromethyl)phenyl]ethan-1-one	InChI=1S/C9H7F3O/c1-6(13)7-3-2-4-8(5-7)9(10,11)12/h2-5H,1H3	ABXGMGUHGLQMAW-UHFFFAOYSA-N	CC(=O)c1cccc(c1)C(F)(F)F	CC(=O)c1cccc(c1)C(F)(F)F	-2.48211	0	1	G1	188.148
300	279	A-498	2,4-dichloroaniline	InChI=1S/C6H5Cl2N/c7-4-1-2-6(9)5(8)3-4/h1-3H,9H2	KQCMTOWTPBNWDB-UHFFFAOYSA-N	Nc1ccc(Cl)cc1Cl	Nc1ccc(Cl)cc1Cl	-2.41717	0.0695896	2	G3	162.019
301	280	A-499	1,7,7-trimethylbicyclo[2.2.1]hept-2-yl acetate	InChI=1S/C12H20O2/c1-8(13)14-10-7-9-5-6-12(10,4)11(9,2)3/h9-10H,5-7H2,1-4H3/t9-,10+,12+/m0/s1	KGEKLUUHTZCSIP-HOSYDEDBSA-N	CC(=O)O[C@@H]1C[C@@H]2CC[C@@]1(C)C2(C)C	CC(=O)O[C@@H]1C[C@@H]2CC[C@@]1(C)C2(C)C	-3.49632	0	1	G1	196.29
302	281	A-500	4-[4-(hydrazinesulfonyl)phenoxy]benzene-1-sulfonohydrazide	InChI=1S/C12H14N4O5S2/c13-15-22(17,18)11-5-1-9(2-6-11)21-10-3-7-12(8-4-10)23(19,20)16-14/h1-8,15-16H,13-14H2	NBOCQTNZUPTTEI-UHFFFAOYSA-N	NN[S](=O)(=O)c1ccc(Oc2ccc(cc2)[S](=O)(=O)NN)cc1	NNS(=O)(=O)c1ccc(Oc2ccc(cc2)S(=O)(=O)NN)cc1	-3.75849	0	1	G1	358.401
303	282	A-501	strontium(2+) ion hydrogen phosphate	InChI=1S/H3O4P.Sr/c1-5(2,3)4;/h(H3,1,2,3,4);/q;+2/p-3	HKSVWJWYDJQNEV-UHFFFAOYSA-K	[Sr++].[O-][P]([O-])([O-])=O	[O-]P(=O)([O-])[O-]	-3.46839	0	1	G1	182.59
304	283	A-503	Alkenes, C9-11, C10-rich	InChI=1S/C10H16/c1-3-5-7-9-10-8-6-4-2/h3,5-8H,1,4,9-10H2,2H3/b7-5+,8-6+	FDBJNQUXZRDJHC-KQQUZDAGSA-N	CC/C=C/CC/C=C/C=C	CC/C=C/CC/C=C/C=C	-3.34191	0.120516	2	G3	136.238
305	284	A-504	(2Z)-but-2-ene-1,4-diol	InChI=1S/C4H8O2/c5-3-1-2-4-6/h1-2,5-6H,3-4H2/b2-1-	ORTVZLZNOYNASJ-UPHRSURJSA-N	OC\C=C/CO	OC/C=C\CO	0.846685	0	1	G1	88.106
306	285	A-506	2-[2-(2-ethoxyethoxy)ethoxy]ethyl methacrylate	InChI=1S/C12H22O5/c1-4-14-5-6-15-7-8-16-9-10-17-12(13)11(2)3/h2,4-10H2,1,3H3	RBFPEAGEJJSYCX-UHFFFAOYSA-N	CCOCCOCCOCCOC(=O)C(C)=C	CCOCCOCCOCCOC(=O)C(=C)C	-0.603011	0	1	G1	246.303
307	286	A-508	(6R,7R)-3-[(acetyloxy)methyl]-7-amino-8-oxo-5-thia-1-azabicyclo[4.2.0]oct-2-ene-2-carboxylic acid	InChI=1S/C10H12N2O5S/c1-4(13)17-2-5-3-18-9-6(11)8(14)12(9)7(5)10(15)16/h6,9H,2-3,11H2,1H3,(H,15,16)/t6-,9-/m1/s1	HSHGZXNAXBPPDL-HZGVNTEJSA-N	CC(=O)OCC1=C(N2[C@H](SC1)[C@H](N)C2=O)C(O)=O	CC(=O)OCC1=C(N2[C@H](SC1)[C@H](N)C2=O)C(=O)O	-2.64898	0	1	G1	272.282
308	287	A-511	decanoic acid	InChI=1S/C10H20O2/c1-2-3-4-5-6-7-8-9-10(11)12/h2-9H2,1H3,(H,11,12)	GHVNFZFCNZKVNT-UHFFFAOYSA-N	CCCCCCCCCC(O)=O	CCCCCCCCCC(=O)O	-3.44522	0.192551	2	G3	172.268
309	288	A-514	2-methylpropane	InChI=1S/C4H10/c1-4(2)3/h4H,1-3H3	NNPPMTNAJDCUHE-UHFFFAOYSA-N	CC(C)C	CC(C)C	-2.9776	0.26537	5	G5	58.124
310	289	A-515	butane	InChI=1S/C4H10/c1-3-4-2/h3-4H2,1-2H3	IJDNQMDRQITEOD-UHFFFAOYSA-N	CCCC	CCCC	-2.9776	0.256788	5	G5	58.124
312	290	A-519	3-{6,6-dimethylbicyclo[3.1.1]hept-2-en-2-yl}propanal	InChI=1S/C12H18O/c1-12(2)10-6-5-9(4-3-7-13)11(12)8-10/h5,7,10-11H,3-4,6,8H2,1-2H3	DDFGFKGJBOILQZ-UHFFFAOYSA-N	CC1(C)C2CC=C(CCC=O)C1C2	CC1(C)C2CC=C(CCC=O)C1C2	-3.46576	0	1	G1	178.275
313	291	A-520	2-(4-hydroxyphenyl)acetic acid	InChI=1S/C8H8O3/c9-7-3-1-6(2-4-7)5-8(10)11/h1-4,9H,5H2,(H,10,11)	XQXPVVBIMDBYFF-UHFFFAOYSA-N	OC(=O)Cc1ccc(O)cc1	OC(=O)Cc1ccc(O)cc1	-0.39908	0.395483	3	G5	152.149
314	292	A-521	(4-methoxyphenyl)methyl acetate	InChI=1S/C10H12O3/c1-8(11)13-7-9-3-5-10(12-2)6-4-9/h3-6H,7H2,1-2H3	HFNGYHHRRMSKEU-UHFFFAOYSA-N	COc1ccc(COC(C)=O)cc1	COc1ccc(COC(=O)C)cc1	-2.47401	0.00775608	2	G3	180.203
316	293	A-525	6-phenyl-1,3,5-triazine-2,4-diamine	InChI=1S/C9H9N5/c10-8-12-7(13-9(11)14-8)6-4-2-1-3-5-6/h1-5H,(H4,10,11,12,13,14)	GZVHEAJQGPRDLQ-UHFFFAOYSA-N	Nc1nc(N)nc(n1)c2ccccc2	Nc1nc(N)nc(n1)c1ccccc1	-2.49417	0.136501	2	G3	187.206
317	294	A-526	4-tert-butylcyclohexyl prop-2-enoate	InChI=1S/C13H22O2/c1-5-12(14)15-11-8-6-10(7-9-11)13(2,3)4/h5,10-11H,1,6-9H2,2-4H3	LAIJAUHBAWLPCO-UHFFFAOYSA-N	CC(C)(C)C1CCC(CC1)OC(=O)C=C	CC(C)(C)C1CCC(CC1)OC(=O)C=C	-3.53933	0.539431	3	G4	210.317
318	295	A-533	1,4-dibromo-2-ethenylbenzene	InChI=1S/C8H6Br2/c1-2-6-5-7(9)3-4-8(6)10/h2-5H,1H2	KWVKCGGJLLNVSC-UHFFFAOYSA-N	Brc1ccc(Br)c(C=C)c1	Brc1ccc(Br)c(C=C)c1	-4.57873	0	1	G1	261.944
319	296	A-535	3-hydroxy-N-(2-methylphenyl)naphthalene-2-carboxamide	InChI=1S/C18H15NO2/c1-12-6-2-5-9-16(12)19-18(21)15-10-13-7-3-4-8-14(13)11-17(15)20/h2-11,20H,1H3,(H,19,21)	FBLAHUMENIHUGG-UHFFFAOYSA-N	Cc1ccccc1NC(=O)c2cc3ccccc3cc2O	Cc1ccccc1NC(=O)c1cc2ccccc2cc1O	-4.62344	0	1	G1	277.323
320	297	A-539	methyl 3-amino-5,6-dichloropyrazine-2-carboxylate	InChI=1S/C6H5Cl2N3O2/c1-13-6(12)2-5(9)11-4(8)3(7)10-2/h1H3,(H2,9,11)	USYMCUGEGUFUBI-UHFFFAOYSA-N	COC(=O)c1nc(Cl)c(Cl)nc1N	COC(=O)c1nc(Cl)c(Cl)nc1N	-4.53484	0	1	G1	222.031
321	298	A-541	2,4,6,7-tetraoxa-1$l^{3},3$l^{2},5$l^{3}-triplumbabicyclo[3.1.1]heptane	InChI=1S/4O.3Pb	XMFOQHDPRMAJNU-UHFFFAOYSA-N	O1[Pb]O[Pb]2O[Pb]1O2	O1[Pb]O[Pb]2O[Pb]1O2	-4.00805	0	1	G1	685.596
322	299	A-542	N,N-dibutyloctadec-9-enamide	InChI=1S/C26H51NO/c1-4-7-10-11-12-13-14-15-16-17-18-19-20-21-22-23-26(28)27(24-8-5-2)25-9-6-3/h15-16H,4-14,17-25H2,1-3H3/b16-15-	YMGHPIVBMBXPCR-NXVVXOECSA-N	CCCCCCCC\C=C/CCCCCCCC(=O)N(CCCC)CCCC	CCCCCCCC/C=C\CCCCCCCC(=O)N(CCCC)CCCC	-4.78899	0	1	G1	393.7
323	300	A-543	(1S,2S,4S)-1,7,7-trimethylbicyclo[2.2.1]heptan-2-yl 2-methylprop-2-enoate	InChI=1S/C14H22O2/c1-9(2)12(15)16-11-8-10-6-7-14(11,5)13(10,3)4/h10-11H,1,6-8H2,2-5H3	IAXXETNIOYFMLW-UHFFFAOYSA-N	CC(=C)C(=O)OC1CC2CCC1(C)C2(C)C	CC(=C)C(=O)OC1CC2CCC1(C)C2(C)C	-4.54422	0.0335874	2	G3	222.328
324	301	A-545	nonyl acetate	InChI=1S/C11H22O2/c1-3-4-5-6-7-8-9-10-13-11(2)12/h3-10H2,1-2H3	GJQIMXVRFNLMTB-UHFFFAOYSA-N	CCCCCCCCCOC(C)=O	CCCCCCCCCOC(=O)C	-4.47086	0	1	G1	186.295
325	302	A-547	1,3-xylene; 1,4-diethylcyclohexane; 8,15-diethylhexacosane; anthracene; naphthalene; tetradecahydroanthracene; triacontane	InChI=1S/2C30H62.C14H24.C14H10.C10H8.C10H20.C8H10/c1-5-9-11-13-14-15-16-18-22-26-30(8-4)28-24-20-19-23-27-29(7-3)25-21-17-12-10-6-2;1-3-5-7-9-11-13-15-17-19-21-23-25-27-29-30-28-26-24-22-20-18-16-14-12-10-8-6-4-2;2*1-2-6-12-10-14-8-4-3-7-13(14)9-11(12)5-1;1-2-6-10-8-4-3-7-9(10)5-1;1-3-9-5-7-10(4-2)8-6-9;1-7-4-3-5-8(2)6-7/h29-30H,5-28H2,1-4H3;3-30H2,1-2H3;11-14H,1-10H2;1-10H;1-8H;9-10H,3-8H2,1-2H3…	DXACIACMWHJFHD-UHFFFAOYSA-N	CCCCCCCCCCCCCCCCCCCCCCCCCCCCCC.CCCCCCCCCCCC(CC)CCCCCCC(CC)CCCCCCC.CCC1CCC(CC)CC1.Cc2cccc(C)c2.C3CCC4CC5CCCCC5CC4C3.c6ccc7ccccc7c6.c8ccc9cc%10ccccc%10cc9c8	CCCCCCCCCCCCCCCCCCCCCCCCCCCCCC	-5.40505	0.597257	2	G2	1590.84
326	303	A-550	anthracene; benzene; ethylbenzene; naphthalene; tetradecane	InChI=1S/C14H10.C14H30.C10H8.C8H10.C6H6/c1-2-6-12-10-14-8-4-3-7-13(14)9-11(12)5-1;1-3-5-7-9-11-13-14-12-10-8-6-4-2;1-2-6-10-8-4-3-7-9(10)5-1;1-2-8-6-4-3-5-7-8;1-2-4-6-5-3-1/h1-10H;3-14H2,1-2H3;1-8H;3-7H,2H2,1H3;1-6H	PBMFOKZETGSLTK-UHFFFAOYSA-N	CCCCCCCCCCCCCC.CCc1ccccc1.c2ccccc2.c3ccc4ccccc4c3.c5ccc6cc7ccccc7cc6c5	CCCCCCCCCCCCCC	-5.0417	0.597257	2	G2	689.084
327	304	A-551	naphthalene	InChI=1S/C10H8/c1-2-6-10-8-4-3-7-9(10)5-1/h1-8H	UFWIBTONFRDIAS-UHFFFAOYSA-N	c1ccc2ccccc2c1	c1ccc2ccccc2c1	-4.31123	0.718952	5	G4	128.174
328	305	A-553	cyclohexyl 2-hydroxybenzoate	InChI=1S/C13H16O3/c14-12-9-5-4-8-11(12)13(15)16-10-6-2-1-3-7-10/h4-5,8-10,14H,1-3,6-7H2	NUQDJSMHGCTKNL-UHFFFAOYSA-N	Oc1ccccc1C(=O)OC2CCCCC2	Oc1ccccc1C(=O)OC1CCCCC1	-4.55408	0.0322996	2	G3	220.268
329	306	A-554	(4R)-1-methyl-4-(prop-1-en-2-yl)cyclohex-1-ene	InChI=1S/C10H16/c1-8(2)10-6-4-9(3)5-7-10/h4,10H,1,5-7H2,2-3H3/t10-/m0/s1	XMGQYMWWDOXHJM-JTQLQIEISA-N	CC(=C)[C@@H]1CCC(=CC1)C	CC(=C)[C@@H]1CCC(=CC1)C	-4.34684	0.174266	3	G5	136.238
330	307	A-555	hex-3-en-1-yl hex-3-enoate	InChI=1S/C12H20O2/c1-3-5-7-9-11-14-12(13)10-8-6-4-2/h5-8H,3-4,9-11H2,1-2H3/b7-5-,8-6-	UZJQQWFHPLYECS-SFECMWDFSA-N	CC\C=C/CCOC(=O)C\C=C/CC	CC/C=C\CCOC(=O)C/C=C\CC	-4.50971	0.0662658	5	G5	196.29
331	308	A-556	13-ethyl-3-methoxy-4,6,7,8,9,11,12,13,14,15,16,17-dodecahydro-1H-cyclopenta[a]phenanthren-17-ol (non-preferred name)	InChI=1S/C20H30O2/c1-3-20-11-10-16-15-7-5-14(22-2)12-13(15)4-6-17(16)18(20)8-9-19(20)21/h5,16-19,21H,3-4,6-12H2,1-2H3/t16-,17-,18+,19+,20+/m1/s1	DKGAZBPXLWEBPI-SLHNCBLASA-N	CC[C@]12CC[C@H]3[C@@H](CCC4=C3CC=C(C4)OC)[C@@H]1CC[C@@H]2O	CC[C@]12CC[C@H]3[C@@H](CCC4=C3CC=C(C4)OC)[C@@H]1CC[C@@H]2O	-4.70251	0	1	G1	302.458
332	309	A-557	2,3-dihydroxypropyl laurate	InChI=1S/C15H30O4/c1-2-3-4-5-6-7-8-9-10-11-15(18)19-13-14(17)12-16/h14,16-17H,2-13H2,1H3	ARIWANIATODDMH-UHFFFAOYSA-N	CCCCCCCCCCCC(=O)OCC(O)CO	CCCCCCCCCCCC(=O)OCC(O)CO	-4.66023	0.389076	2	G3	274.401
333	310	A-558	2-benzoyl-5-methoxyphenol	InChI=1S/C14H12O3/c1-17-11-7-8-12(13(15)9-11)14(16)10-5-3-2-4-6-10/h2-9,15H,1H3	DXGLGDHPHMLXJC-UHFFFAOYSA-N	COc1ccc(c(O)c1)C(=O)c2ccccc2	COc1ccc(c(O)c1)C(=O)c1ccccc1	-4.58025	0.150515	2	G3	228.247
334	311	A-560	Vertofix	InChI=1S/C17H26O/c1-10-6-7-15-16(4,5)14-9-17(10,15)8-13(11(14)2)12(3)18/h10,14-15H,6-9H2,1-5H3	YBUIAJZFOGJGLJ-UHFFFAOYSA-N	CC1CCC2C(C)(C)C3CC12CC(=C3C)C(C)=O	CC1CCC2C(C)(C)C3CC12CC(=C3C)C(=O)C	-4.61348	0	1	G1	246.394
335	312	A-563	ethyl benzoate	InChI=1S/C9H10O2/c1-2-11-9(10)8-6-4-3-5-7-8/h3-7H,2H2,1H3	MTZQAGJQAFMTAQ-UHFFFAOYSA-N	CCOC(=O)c1ccccc1	CCOC(=O)c1ccccc1	-2.3999	0.0646548	3	G5	150.177
336	313	A-564	3-phenylpropanoic acid	InChI=1S/C9H10O2/c10-9(11)7-6-8-4-2-1-3-5-8/h1-5H,6-7H2,(H,10,11)	XMIIGOLPHOKFCH-UHFFFAOYSA-N	OC(=O)CCc1ccccc1	OC(=O)CCc1ccccc1	-1.40575	0.0978757	2	G3	150.177
337	314	A-566	(2E)-3,7-dimethylocta-2,6-dienal	InChI=1S/C10H16O/c1-9(2)5-4-6-10(3)7-8-11/h5,7-8H,4,6H2,1-3H3/b10-7+	WTEVQBCEXWBHNA-JXMROGBWSA-N	CC(C)=CCC\C(C)=C\C=O	CC(=CCC/C(=C/C=O)/C)C	-2.41167	0.211683	3	G5	152.237
338	315	A-568	2-hexylcyclopentanone	InChI=1S/C11H20O/c1-2-3-4-5-7-10-8-6-9-11(10)12/h10H,2-9H2,1H3	JTHVYOIHZNYRCC-UHFFFAOYSA-N	CCCCCCC1CCCC1=O	CCCCCCC1CCCC1=O	-3.45152	0	1	G1	168.28
339	316	A-569	2,4,4,7-tetramethyloct-6-en-3-one	InChI=1S/C12H22O/c1-9(2)7-8-12(5,6)11(13)10(3)4/h7,10H,8H2,1-6H3	CTLDWNVYXLHMAS-UHFFFAOYSA-N	CC(C)C(=O)C(C)(C)CC=C(C)C	CC(C)C(=O)C(C)(C)CC=C(C)C	-3.48922	0	1	G1	182.307
340	317	A-570	Phenol, styrenated	InChI=1S/C10H10O/c1-3-8-5-6-10(11)9(4-2)7-8/h3-7,11H,1-2H2	GZGSEMRMKBBQGA-UHFFFAOYSA-N	Oc1ccc(C=C)cc1C=C	Oc1ccc(C=C)cc1C=C	-3.39406	1.38543	2	G2	146.189
341	318	A-574	2-amino-5-chlorophenol	InChI=1S/C6H6ClNO/c7-4-1-2-5(8)6(9)3-4/h1-3,9H,8H2	FZCQMIRJCGWWCL-UHFFFAOYSA-N	Nc1ccc(Cl)cc1O	Nc1ccc(Cl)cc1O	-2.39066	0	1	G1	143.573
342	319	A-575	4-ethoxybenzoic acid	InChI=1S/C9H10O3/c1-2-12-8-5-3-7(4-6-8)9(10)11/h3-6H,2H2,1H3,(H,10,11)	SHSGDXCJYVZFTP-UHFFFAOYSA-N	CCOc1ccc(cc1)C(O)=O	CCOc1ccc(cc1)C(=O)O	-2.4549	0	1	G1	166.176
343	320	A-576	lead(+2) cation dicarbonate dihydroxide	InChI=1S/2CH2O3.2H2O.3Pb/c2*2-1(3)4;;;;;/h2*(H2,2,3,4);2*1H2;;;/q;;;;3*+2/p-6	RYZCLUQMCYZBJQ-UHFFFAOYSA-H	[OH-].[OH-].[Pb++].[Pb++].[Pb++].[O-]C([O-])=O.[O-]C([O-])=O	[O-]C(=O)[O-]	-5.54723	0.0559869	2	G3	775.63
344	321	A-578	2,6-dichloro-4-(trifluoromethyl)aniline	InChI=1S/C7H4Cl2F3N/c8-4-1-3(7(10,11)12)2-5(9)6(4)13/h1-2H,13H2	ITNMAZSPBLRJLU-UHFFFAOYSA-N	Nc1c(Cl)cc(cc1Cl)C(F)(F)F	Nc1c(Cl)cc(cc1Cl)C(F)(F)F	-3.59164	0	1	G1	230.016
345	322	A-579	Desipramine	InChI=1S/C18H22N2/c1-19-13-6-14-20-17-9-4-2-7-15(17)11-12-16-8-3-5-10-18(16)20/h2-5,7-10,19H,6,11-14H2,1H3	HCYAFALTSJYZDH-UHFFFAOYSA-N	CNCCCN1c2ccccc2CCc3ccccc13	CNCCCN1c2ccccc2CCc2ccccc12	-3.65762	0.0138085	2	G3	266.388
346	323	A-581	1-(4-chlorophenoxy)-1-(1H-imidazol-1-yl)-3,3-dimethylbutan-2-one	InChI=1S/C15H17ClN2O2/c1-15(2,3)13(19)14(18-9-8-17-10-18)20-12-6-4-11(16)5-7-12/h4-10,14H,1-3H3	OWEGWHBOCFMBLP-UHFFFAOYSA-N	CC(C)(C)C(=O)C(Oc1ccc(Cl)cc1)n2ccnc2	CC(C)(C)C(=O)C(Oc1ccc(Cl)cc1)n1ccnc1	-3.70309	0.511454	2	G2	292.766
347	324	A-584	decane-1,2-diol	InChI=1S/C10H22O2/c1-2-3-4-5-6-7-8-10(12)9-11/h10-12H,2-9H2,1H3	YSRSBDQINUMTIF-UHFFFAOYSA-N	CCCCCCCCC(O)CO	CCCCCCCCC(O)CO	-2.47858	0	1	G1	174.284
348	325	A-586	2-(butan-2-yl)cyclohexan-1-one	InChI=1S/C10H18O/c1-3-8(2)9-6-4-5-7-10(9)11/h8-9H,3-7H2,1-2H3	RQXTZKGDMNIWJF-UHFFFAOYSA-N	CCC(C)C1CCCCC1=O	CCC(C)C1CCCCC1=O	-2.42706	0	1	G1	154.253
349	326	A-587	4-formyl-2-methoxyphenyl 2-methylpropanoate	InChI=1S/C12H14O4/c1-8(2)12(14)16-10-5-4-9(7-13)6-11(10)15-3/h4-8H,1-3H3	BGKAKRUFBSTALK-UHFFFAOYSA-N	COc1cc(C=O)ccc1OC(=O)C(C)C	COc1cc(C=O)ccc1OC(=O)C(C)C	-2.58867	0	1	G1	222.24
350	327	A-588	toluene	InChI=1S/C7H8/c1-7-5-3-2-4-6-7/h2-6H,1H3	YXFVVABEGXRONW-UHFFFAOYSA-N	Cc1ccccc1	Cc1ccccc1	-2.2063	0.0231347	3	G5	92.141
351	328	A-594	strontium 4-[(4-chloro-5-methyl-2-sulphonatophenyl)azo]-3-hydroxy-2-naphthoate (1:1)	InChI=1S/C18H13ClN2O6S.Sr/c1-9-6-14(15(8-13(9)19)28(25,26)27)20-21-16-11-5-3-2-4-10(11)7-12(17(16)22)18(23)24;/h2-8,20H,1H3,(H,23,24)(H,25,26,27);/q;+2/p-2/b21-16+;	ZZUKBDPLHIIUFR-JEBHESKQSA-L	[Sr++].Cc1cc(N\N=C/2C(=O)C(=Cc3ccccc23)C([O-])=O)c(cc1Cl)[S]([O-])(=O)=O	Cc1cc(N/N=C\2/C(=O)C(=Cc3ccccc23)C(=O)[O-])c(cc1Cl)S(=O)(=O)[O-]	-3.9441	1.79217	2	G2	506.434
352	329	A-596	17-hydroxyandrosta-1,4-dien-3-one	InChI=1S/C19H26O2/c1-18-9-7-13(20)11-12(18)3-4-14-15-5-6-17(21)19(15,2)10-8-16(14)18/h7,9,11,14-17,21H,3-6,8,10H2,1-2H3/t14-,15-,16-,17-,18-,19-/m0/s1	RSIHSRDYCUFFLA-DYKIIFRCSA-N	C[C@]12CC[C@H]3[C@@H](CCC4=CC(=O)C=C[C@]34C)[C@@H]1CC[C@@H]2O	C[C@]12CC[C@H]3[C@@H](CCC4=CC(=O)C=C[C@]34C)[C@@H]1CC[C@@H]2O	-3.70036	0	1	G1	286.415
353	330	A-597	3-(4-ethylphenyl)-2,2-dimethylpropanenitrile	InChI=1S/C13H17N/c1-4-11-5-7-12(8-6-11)9-13(2,3)10-14/h5-8H,4,9H2,1-3H3	NWMCCMGWYCKNJR-UHFFFAOYSA-N	CCc1ccc(CC(C)(C)C#N)cc1	CCc1ccc(CC(C)(C)C#N)cc1	-3.35134	0	1	G1	187.286
354	331	A-599	1,6-dichlorohexane	InChI=1S/C6H12Cl2/c7-5-3-1-2-4-6-8/h1-6H2	OVISMSJCKCDOPU-UHFFFAOYSA-N	ClCCCCCCCl	ClCCCCCCCl	-3.43465	0	1	G1	155.068
355	332	A-600	Tricyclodecenyl propionate	InChI=1S/C13H18O2/c1-2-12(14)15-11-6-5-10-8-3-4-9(7-8)13(10)11/h5-6,8-11,13H,2-4,7H2,1H3	BALAUIYKESNHDW-UHFFFAOYSA-N	CCC(=O)OC1C=CC2C3CCC(C3)C12	CCC(=O)OC1C=CC2C3CCC(C3)C12	-3.55859	0	1	G1	206.285
356	333	A-601	ethoxybenzene	InChI=1S/C8H10O/c1-2-9-8-6-4-3-5-7-8/h3-7H,2H2,1H3	DLRJIFUOBPOJNS-UHFFFAOYSA-N	CCOc1ccccc1	CCOc1ccccc1	-2.33184	0.573989	2	G2	122.167
357	334	A-602	(2-methyl-1-oxo-1-prop-2-enoxypropan-2-yl) 2-chloro-5-[3-methyl-2,6-dioxo-4-(trifluoromethyl)pyrimidin-1-yl]benzoate	InChI=1S/C20H18ClF3N2O6/c1-5-8-31-17(29)19(2,3)32-16(28)12-9-11(6-7-13(12)21)26-15(27)10-14(20(22,23)24)25(4)18(26)30/h5-7,9-10H,1,8H2,2-4H3	JEDYYFXHPAIBGR-UHFFFAOYSA-N	CN1C(=O)N(C(=O)C=C1C(F)(F)F)c2ccc(Cl)c(c2)C(=O)OC(C)(C)C(=O)OCC=C	Cn1c(=O)n(c(=O)cc1C(F)(F)F)c1ccc(Cl)c(c1)C(=O)OC(C)(C)C(=O)OCC=C	-4.67653	0	1	G1	474.819
358	335	A-604	iron(3+) ion tris(4-methylbenzene-1-sulfonate)	InChI=1S/3C7H8O3S.Fe/c3*1-6-2-4-7(5-3-6)11(8,9)10;/h3*2-5H,1H3,(H,8,9,10);/q;;;+3/p-3	FYMCOOOLDFPFPN-UHFFFAOYSA-K	[Fe+3].Cc1ccc(cc1)[S]([O-])(=O)=O.Cc2ccc(cc2)[S]([O-])(=O)=O.Cc3ccc(cc3)[S]([O-])(=O)=O	Cc1ccc(cc1)S(=O)(=O)[O-]	-0.00803311	0	1	G1	569.436
359	336	A-606	prop-2-en-1-yl 2-phenoxyacetate	InChI=1S/C11H12O3/c1-2-8-13-11(12)9-14-10-6-4-3-5-7-10/h2-7H,1,8-9H2	VUFZVGQUAVDKMC-UHFFFAOYSA-N	C=CCOC(=O)COc1ccccc1	C=CCOC(=O)COc1ccccc1	-2.53637	0	1	G1	192.214
361	337	A-610	hexanedioic acid - piperazine (1:1)	InChI=1S/C6H10O4.C4H10N2/c7-5(8)3-1-2-4-6(9)10;1-2-6-4-3-5-1/h1-4H2,(H,7,8)(H,9,10);5-6H,1-4H2	BVEGEKOBSPXUJS-UHFFFAOYSA-N	OC(=O)CCCCC(O)=O.C1CNCCN1	OC(=O)CCCCC(=O)O	-0.623287	0.0387382	2	G3	232.28
362	338	A-614	4-amino-2,5-dimethoxy-N-methylbenzenesulfonamide	InChI=1S/C9H14N2O4S/c1-11-16(12,13)9-5-7(14-2)6(10)4-8(9)15-3/h4-5,11H,10H2,1-3H3	CISVVDNATRQDNU-UHFFFAOYSA-N	CN[S](=O)(=O)c1cc(OC)c(N)cc1OC	CNS(=O)(=O)c1cc(OC)c(N)cc1OC	-3.65108	0	1	G1	246.288
363	339	A-616	phosphoric acid; urea	InChI=1S/CH4N2O.H3O4P/c2-1(3)4;1-5(2,3)4/h(H4,2,3,4);(H3,1,2,3,4)	DZHMRSPXDUUJER-UHFFFAOYSA-N	NC(N)=O.O[P](O)(O)=O	OP(=O)(O)O	0.537602	0	1	G1	158.05
364	340	A-617	urea	InChI=1S/CH4N2O/c2-1(3)4/h(H4,2,3,4)	XSQUKJJJFZCRTK-UHFFFAOYSA-N	NC(N)=O	NC(=O)N	0.95784	0.029394	2	G3	60.056
365	341	A-618	1H-benzimidazol-2-ol	InChI=1S/C7H6N2O/c10-7-8-5-3-1-2-4-6(5)9-7/h1-4H,(H2,8,9,10)	SILNNFMWIMZVEQ-UHFFFAOYSA-N	O=C1Nc2ccccc2N1	O=c1[nH]c2ccccc2[nH]1	-2.39275	0	1	G1	134.138
367	342	A-620	3-methyl-5-(prop-2-enoyloxy)pentyl prop-2-enoate	InChI=1S/C12H18O4/c1-4-11(13)15-8-6-10(3)7-9-16-12(14)5-2/h4-5,10H,1-2,6-9H2,3H3	IQGIEMYBDGDBMR-UHFFFAOYSA-N	CC(CCOC(=O)C=C)CCOC(=O)C=C	CC(CCOC(=O)C=C)CCOC(=O)C=C	-2.62143	0	1	G1	226.272
368	343	A-622	3-chloroaniline	InChI=1S/C6H6ClN/c7-5-2-1-3-6(8)4-5/h1-4H,8H2	PNPCRKVUWYDDST-UHFFFAOYSA-N	Nc1cccc(Cl)c1	Nc1cccc(Cl)c1	-1.37337	0.0268237	2	G3	127.574
369	344	A-624	decahydronaphthalen-2-yl acetate	InChI=1S/C12H20O2/c1-9(13)14-12-7-6-10-4-2-3-5-11(10)8-12/h10-12H,2-8H2,1H3	XKCLIPLFEJSOAT-UHFFFAOYSA-N	CC(=O)OC1CCC2CCCCC2C1	CC(=O)OC1CCC2CCCCC2C1	-3.5605	0	1	G1	196.29
370	345	A-625	2-hexadecan-2-yl-4,6-dimethylphenol	InChI=1S/C24H42O/c1-5-6-7-8-9-10-11-12-13-14-15-16-17-21(3)23-19-20(2)18-22(4)24(23)25/h18-19,21,25H,5-17H2,1-4H3	TVWGHFVGFWIHFN-UHFFFAOYSA-N	CCCCCCCCCCCCCCC(C)c1cc(C)cc(C)c1O	CCCCCCCCCCCCCCC(C)c1cc(C)cc(C)c1O	-7.33571	0.485986	2	G3	346.599
371	346	A-626	cyclopentene	InChI=1S/C5H8/c1-2-4-5-3-1/h1-2H,3-5H2	LPIQUOYDBNQMRZ-UHFFFAOYSA-N	C1CC=CC1	C1CC=CC1	-2.10491	0.262117	2	G3	68.119
372	347	A-628	2-[(6-oxobenzo[c][2,1]benzoxaphosphinin-6-yl)methyl]butanedioic acid	InChI=1S/C17H15O6P/c18-16(19)9-11(17(20)21)10-24(22)15-8-4-2-6-13(15)12-5-1-3-7-14(12)23-24/h1-8,11H,9-10H2,(H,18,19)(H,20,21)	XZAXQWXHBDKYJI-UHFFFAOYSA-N	OC(=O)CC(C[P]1(=O)Oc2ccccc2c3ccccc13)C(O)=O	OC(=O)CC(CP1(=O)Oc2ccccc2-c2ccccc12)C(=O)O	-2.81351	0	1	G1	346.275
373	348	A-638	methane; sulfuric acid	InChI=1S/CH4.H2O4S/c;1-5(2,3)4/h1H4;(H2,1,2,3,4)	LRPCLTPZMUIPFK-UHFFFAOYSA-N	C.O[S](O)(=O)=O	OS(=O)(=O)O	-3.33309	0.868691	5	G4	114.122
374	349	A-639	hexafluoroethane	InChI=1S/C2F6/c3-1(4,5)2(6,7)8	WMIYKQLTONQJES-UHFFFAOYSA-N	FC(F)(F)C(F)(F)F	FC(F)(F)C(F)(F)F	-2.42391	0.912496	2	G2	138.01
375	350	A-640	(4E)-5,9-dimethyldeca-4,8-dienal	InChI=1S/C12H20O/c1-11(2)7-6-9-12(3)8-4-5-10-13/h7-8,10H,4-6,9H2,1-3H3/b12-8-	MMLYERLRGHVBEK-WQLSENKSSA-N	CC(C)=CCC\C(C)=C/CCC=O	CC(=CCC/C(=C\CCC=O)/C)C	-3.5383	0	1	G1	180.291
376	351	A-645	phenyl methacrylate	InChI=1S/C10H10O2/c1-8(2)10(11)12-9-6-4-3-5-7-9/h3-7H,1H2,2H3	QIWKUEJZZCOPFV-UHFFFAOYSA-N	CC(=C)C(=O)Oc1ccccc1	CC(=C)C(=O)Oc1ccccc1	-2.49485	0	1	G1	162.188
377	352	A-646	cobalt(2+) bis(4-oxopent-2-en-2-olate)	InChI=1S/2C5H8O2.Co/c2*1-4(6)3-5(2)7;/h2*3,6H,1-2H3;/q;;+2/p-2	UTYYEGLZLFAFDI-UHFFFAOYSA-L	[Co++].CC([O-])=CC(C)=O.CC([O-])=CC(C)=O	CC(=CC(=O)C)[O-]	-1.69753	0.016988	2	G3	257.151
378	353	A-647	2,6,6-trimethylcyclohexa-1,3-diene-1-carbaldehyde	InChI=1S/C10H14O/c1-8-5-4-6-10(2,3)9(8)7-11/h4-5,7H,6H2,1-3H3	SGAWOGXMMPSZPB-UHFFFAOYSA-N	CC1=C(C=O)C(C)(C)CC=C1	CC1=C(C=O)C(C)(C)CC=C1	-2.46501	0	1	G1	150.221
379	354	A-648	2,6-di-tert-butyl-4-[(dimethylamino)methyl]phenol	InChI=1S/C17H29NO/c1-16(2,3)13-9-12(11-18(7)8)10-14(15(13)19)17(4,5)6/h9-10,19H,11H2,1-8H3	VMZVBRIIHDRYGK-UHFFFAOYSA-N	CN(C)Cc1cc(c(O)c(c1)C(C)(C)C)C(C)(C)C	CN(C)Cc1cc(c(O)c(c1)C(C)(C)C)C(C)(C)C	-2.71139	1.2103	4	G4	263.425
380	355	A-649	4-cyclohexyl-4-methylpentan-2-one	InChI=1S/C12H22O/c1-10(13)9-12(2,3)11-7-5-4-6-8-11/h11H,4-9H2,1-3H3	OAFJAALOFJVHMK-UHFFFAOYSA-N	CC(=O)CC(C)(C)C1CCCCC1	CC(=O)CC(C)(C)C1CCCCC1	-3.54815	0	1	G1	182.307
381	356	A-652	5-methyl-2-(propan-2-yl)cyclohexan-1-ol	InChI=1S/C10H20O/c1-7(2)9-5-4-8(3)6-10(9)11/h7-11H,4-6H2,1-3H3	NOOLISFMXDJSKH-UHFFFAOYSA-N	CC(C)C1CCC(C)CC1O	CC(C)C1CCC(C)CC1O	-2.48801	0.0812831	5	G5	156.269
382	357	A-653	Cobalt molybdate	InChI=1S/Co.Mo.4O/q+2;;;;2*-1	KYYSIVCCYWZZLR-UHFFFAOYSA-N	[Co++].[O-][Mo]([O-])(=O)=O	[O-][Mo](=O)(=O)[O-]	-2.63432	0	1	G1	218.869
383	358	A-655	1-N-phenylbenzene-1,4-diamine	InChI=1S/C12H12N2/c13-10-6-8-12(9-7-10)14-11-4-2-1-3-5-11/h1-9,14H,13H2	ATGUVEKSASEFFO-UHFFFAOYSA-N	Nc1ccc(Nc2ccccc2)cc1	Nc1ccc(Nc2ccccc2)cc1	-2.56313	0	1	G1	184.242
384	359	A-656	N,2-dimethyl-N-phenylbutanamide	InChI=1S/C12H17NO/c1-4-10(2)12(14)13(3)11-8-6-5-7-9-11/h5-10H,4H2,1-3H3	LNODIGSABOGNBQ-UHFFFAOYSA-N	CCC(C)C(=O)N(C)c1ccccc1	CCC(C)C(=O)N(C)c1ccccc1	-1.58058	0	1	G1	191.274
385	360	A-657	dimethoxymethylvinylsilane	InChI=1S/C5H12O2Si/c1-5-8(4,6-2)7-3/h5H,1H2,2-4H3	ZLNAFSPCNATQPQ-UHFFFAOYSA-N	CO[Si](C)(OC)C=C	CO[Si](C)(OC)C=C	0.577624	0	1	G1	132.235
386	361	A-659	pyridine-3-carboxamide	InChI=1S/C6H6N2O/c7-6(9)5-2-1-3-8-4-5/h1-4H,(H2,7,9)	DFPAKSUCGFBDDF-UHFFFAOYSA-N	NC(=O)c1cccnc1	NC(=O)c1cccnc1	0.612158	0	1	G1	122.127
387	362	A-660	bis(4-hydroxy-N-methylanilinium) sulfate	InChI=1S/2C7H9NO.H2O4S/c2*1-8-6-2-4-7(9)5-3-6;1-5(2,3)4/h2*2-5,8-9H,1H3;(H2,1,2,3,4)	ZVNPWFOVUDMGRP-UHFFFAOYSA-N	CNc1ccc(O)cc1.CNc2ccc(O)cc2.O[S](O)(=O)=O	CNc1ccc(O)cc1	-0.838079	0.106498	2	G3	344.389
388	363	A-661	trisodium (4E)-3-oxo-4-[2-(4-sulfonatonaphthalen-1-yl)hydrazin-1-ylidene]-3,4-dihydronaphthalene-2,7-disulfonate	InChI=1S/C20H14N2O10S3.3Na/c23-20-18(35(30,31)32)10-11-9-12(33(24,25)26)5-6-13(11)19(20)22-21-16-7-8-17(34(27,28)29)15-4-2-1-3-14(15)16;;;/h1-10,21H,(H,24,25,26)(H,27,28,29)(H,30,31,32);;;/q;3*+1/p-3/b22-19+;;;	VOBHRQFELWTZFS-DXVNCNPQSA-K	[Na+].[Na+].[Na+].[O-][S](=O)(=O)c1ccc2c(c1)C=C(C(=O)/C2=N/Nc3ccc(c4ccccc34)[S]([O-])(=O)=O)[S]([O-])(=O)=O	[O-]S(=O)(=O)c1ccc2c(c1)C=C(C(=O)/C/2=N/Nc1ccc(c2ccccc12)S(=O)(=O)[O-])S(=O)(=O)[O-]	-1.08241	0.0395906	2	G3	604.483
389	364	A-662	3,5-dimethylphenol	InChI=1S/C8H10O/c1-6-3-7(2)5-8(9)4-6/h3-5,9H,1-2H3	TUAMRELNJMMDMT-UHFFFAOYSA-N	Cc1cc(C)cc(O)c1	Cc1cc(C)cc(O)c1	-1.38798	0.00527509	2	G3	122.167
390	365	A-665	2,2-bis[(prop-2-enoyloxy)methyl]butyl prop-2-enoate	InChI=1S/C15H20O6/c1-5-12(16)19-9-15(8-4,10-20-13(17)6-2)11-21-14(18)7-3/h5-7H,1-3,8-11H2,4H3	DAKWPKUUDNSNPN-UHFFFAOYSA-N	CCC(COC(=O)C=C)(COC(=O)C=C)COC(=O)C=C	CCC(COC(=O)C=C)(COC(=O)C=C)COC(=O)C=C	-2.77279	0	1	G1	296.319
391	366	A-666	2,6-dimethylheptan-4-one	InChI=1S/C9H18O/c1-7(2)5-9(10)6-8(3)4/h7-8H,5-6H2,1-4H3	PTTPXKJBFFKCEK-UHFFFAOYSA-N	CC(C)CC(=O)CC(C)C	CC(C)CC(=O)CC(C)C	-2.45406	0.357211	3	G5	142.242
392	367	A-667	4-allyl-1,2-dimethoxybenzene	InChI=1S/C11H14O2/c1-4-5-9-6-7-10(12-2)11(8-9)13-3/h4,6-8H,1,5H2,2-3H3	ZYEMGPIYFIJGTP-UHFFFAOYSA-N	COc1ccc(CC=C)cc1OC	COc1ccc(CC=C)cc1OC	-2.55201	0	1	G1	178.231
393	368	A-668	7-amino-4-hydroxynaphthalene-2-sulfonic acid	InChI=1S/C10H9NO4S/c11-7-1-2-9-6(3-7)4-8(5-10(9)12)16(13,14)15/h1-5,12H,11H2,(H,13,14,15)	KYARBIJYVGJZLB-UHFFFAOYSA-N	Nc1ccc2c(O)cc(cc2c1)[S](O)(=O)=O	Nc1ccc2c(O)cc(cc2c1)S(=O)(=O)O	-2.67989	0.048455	2	G3	239.252
394	369	A-669	aluminium(3+) ion 6-sulfonato-1-[(E)-2-(4-sulfonatophenyl)diazen-1-yl]naphthalen-2-olate	InChI=1S/C16H12N2O7S2.Al/c19-15-8-1-10-9-13(27(23,24)25)6-7-14(10)16(15)18-17-11-2-4-12(5-3-11)26(20,21)22;/h1-9,19H,(H,20,21,22)(H,23,24,25);/q;+3/p-3	FFVVMXXUKCHQFS-UHFFFAOYSA-K	[Al+3].[O-]c1ccc2cc(ccc2c1N=Nc3ccc(cc3)[S]([O-])(=O)=O)[S]([O-])(=O)=O	[O-]c1ccc2cc(ccc2c1N=Nc1ccc(cc1)S(=O)(=O)[O-])S(=O)(=O)[O-]	-2.93689	0	1	G1	432.371
395	370	A-673	methyl 2-[3-(acetyloxy)-2-pentylcyclopent-2-en-1-yl]acetate	InChI=1S/C15H24O4/c1-4-5-6-7-13-12(10-15(17)18-3)8-9-14(13)19-11(2)16/h12H,4-10H2,1-3H3	IVEVYZAZHQVESM-UHFFFAOYSA-N	CCCCCC1=C(CCC1CC(=O)OC)OC(C)=O	CCCCCC1=C(CCC1CC(=O)OC)OC(=O)C	-3.72199	0	1	G1	268.353
396	371	A-674	4-ethenylcyclohex-1-ene	InChI=1S/C8H12/c1-2-8-6-4-3-5-7-8/h2-4,8H,1,5-7H2	BBDKZWKEPDTENS-UHFFFAOYSA-N	C=CC1CCC=CC1	C=CC1CCC=CC1	-3.33519	0	1	G1	108.184
397	372	A-675	5-hydroxy-2-(3-hydroxy-4-methoxyphenyl)-4-oxo-3,4-dihydro-2H-chromen-7-yl 6-O-(6-deoxy-alpha-L-mannopyranosyl)-beta-D-glucopyranoside	InChI=1S/C28H34O15/c1-10-21(32)23(34)25(36)27(40-10)39-9-19-22(33)24(35)26(37)28(43-19)41-12-6-14(30)20-15(31)8-17(42-18(20)7-12)11-3-4-16(38-2)13(29)5-11/h3-7,10,17,19,21-30,32-37H,8-9H2,1-2H3/t10-,17-,19+,21-,22+,23+,24-,25+,26+,27+,28+/m0/s1	QUQPHWDTPGMPEX-QJBIFVCTSA-N	COc1ccc(cc1O)[C@@H]2CC(=O)c3c(O)cc(O[C@@H]4O[C@H](CO[C@@H]5O[C@@H](C)[C@H](O)[C@@H](O)[C@H]5O)[C@@H](O)[C@H](O)[C@H]4O)cc3O2	COc1ccc(cc1O)[C@@H]1CC(=O)c2c(O)cc(O[C@@H]3O[C@H](CO[C@@H]4O[C@@H](C)[C@H](O)[C@@H](O)[C@H]4O)[C@@H](O)[C@H](O)[C@H]3O)cc2O1	-5.01049	0.120848	6	G5	610.565
398	373	A-676	2-[(2-hydroxyethyl)[(9E)-octadec-9-en-1-yl]amino]ethan-1-ol	InChI=1S/C22H45NO2/c1-2-3-4-5-6-7-8-9-10-11-12-13-14-15-16-17-18-23(19-21-24)20-22-25/h9-10,24-25H,2-8,11-22H2,1H3/b10-9+	BITAPBDLHJQAID-MDZDMXLPSA-N	CCCCCCCC/C=C/CCCCCCCCN(CCO)CCO	CCCCCCCC/C=C/CCCCCCCCN(CCO)CCO	-4.78012	0	1	G1	355.607
399	374	A-677	tributyl benzene-1,2,4-tricarboxylate	InChI=1S/C21H30O6/c1-4-7-12-25-19(22)16-10-11-17(20(23)26-13-8-5-2)18(15-16)21(24)27-14-9-6-3/h10-11,15H,4-9,12-14H2,1-3H3	RJIFVNWOLLIBJV-UHFFFAOYSA-N	CCCCOC(=O)c1ccc(C(=O)OCCCC)c(c1)C(=O)OCCCC	CCCCOC(=O)c1ccc(C(=O)OCCCC)c(c1)C(=O)OCCCC	-4.80717	0	1	G1	378.465
400	375	A-679	1-(butan-2-yl)-4-{4-[4-(4-hydroxyphenyl)piperazin-1-yl]phenyl}-4,5-dihydro-1H-1,2,4-triazol-5-one	InChI=1S/C22H27N5O2/c1-3-17(2)27-22(29)26(16-23-27)20-6-4-18(5-7-20)24-12-14-25(15-13-24)19-8-10-21(28)11-9-19/h4-11,16-17,28H,3,12-15H2,1-2H3	FFAQILVGBAELHN-UHFFFAOYSA-N	CCC(C)N1N=CN(C1=O)c2ccc(cc2)N3CCN(CC3)c4ccc(O)cc4	CCC(C)n1ncn(c1=O)c1ccc(cc1)N1CCN(CC1)c1ccc(O)cc1	-4.82852	0	1	G1	393.491
401	376	A-680	3-(trimethoxysilyl)propyl prop-2-enoate	InChI=1S/C9H18O5Si/c1-5-9(10)14-7-6-8-15(11-2,12-3)13-4/h5H,1,6-8H2,2-4H3	KBQVDAIIQCXKPI-UHFFFAOYSA-N	CO[Si](CCCOC(=O)C=C)(OC)OC	CO[Si](CCCOC(=O)C=C)(OC)OC	-4.60639	0	1	G1	234.324
402	377	A-683	undecan-1-ol	InChI=1S/C11H24O/c1-2-3-4-5-6-7-8-9-10-11-12/h12H,2-11H2,1H3	KJIOQYGWTQBHNH-UHFFFAOYSA-N	CCCCCCCCCCCO	CCCCCCCCCCCO	-4.48044	0	1	G1	172.312
404	378	A-689	(1S,2S,4S)-1,7,7-trimethylbicyclo[2.2.1]heptan-2-yl prop-2-enoate	InChI=1S/C13H20O2/c1-5-11(14)15-10-8-9-6-7-13(10,4)12(9,2)3/h5,9-10H,1,6-8H2,2-4H3/t9-,10?,13+/m0/s1	PSGCQDPCAWOCSH-BOURZNODSA-N	CC1(C)[C@H]2CC[C@]1(C)C(C2)OC(=O)C=C	CC1(C)[C@H]2CC[C@]1(C)C(C2)OC(=O)C=C	-4.58309	0.280533	2	G3	208.301
405	379	A-690	2-quinolin-2-yl-1H-indene-1,3(2H)-dione	InChI=1S/C18H11NO2/c20-17-12-6-2-3-7-13(12)18(21)16(17)15-10-9-11-5-1-4-8-14(11)19-15/h1-10,16H	IZMJMCDDWKSTTK-UHFFFAOYSA-N	O=C1C(c2ccc3ccccc3n2)C(=O)c4ccccc14	O=C1C(c2ccc3ccccc3n2)C(=O)c2ccccc12	-4.70119	0.753776	2	G2	273.291
406	380	A-691	tert-butoxy 2-ethylhexyl carbonate	InChI=1S/C13H26O4/c1-6-8-9-11(7-2)10-15-12(14)16-17-13(3,4)5/h11H,6-10H2,1-5H3	BRQMAAFGEXNUOL-UHFFFAOYSA-N	CCCCC(CC)COC(=O)OOC(C)(C)C	CCCCC(CC)COC(=O)OOC(C)(C)C	-4.65996	0	1	G1	246.347
407	381	A-692	dicyclopentyldimethoxysilane	InChI=1S/C12H24O2Si/c1-13-15(14-2,11-7-3-4-8-11)12-9-5-6-10-12/h11-12H,3-10H2,1-2H3	JWCYDYZLEAQGJJ-UHFFFAOYSA-N	CO[Si](OC)(C1CCCC1)C2CCCC2	CO[Si](OC)(C1CCCC1)C1CCCC1	-4.6328	0.52612	2	G2	228.408
408	382	A-693	3,3,5-trimethylcyclohexyl 2-methylprop-2-enoate	InChI=1S/C13H22O2/c1-9(2)12(14)15-11-6-10(3)7-13(4,5)8-11/h10-11H,1,6-8H2,2-5H3	DABQKEQFLJIRHU-UHFFFAOYSA-N	CC1CC(CC(C)(C)C1)OC(=O)C(C)=C	CC1CC(CC(C)(C)C1)OC(=O)C(=C)C	-4.5986	0	1	G1	210.317
409	383	A-697	Butanal, reaction products with aniline	InChI=1S/C6H7N.C4H8O/c7-6-4-2-1-3-5-6;1-2-3-4-5/h1-5H,7H2;4H,2-3H2,1H3	SRGBNANKQPZXFZ-UHFFFAOYSA-N	CCCC=O.Nc1ccccc1	Nc1ccccc1	-4.5021	0	1	G1	165.236
410	384	A-698	zinc(2+) ion didodecanoate	InChI=1S/2C12H24O2.Zn/c2*1-2-3-4-5-6-7-8-9-10-11-12(13)14;/h2*2-11H2,1H3,(H,13,14);/q;;+2/p-2	GPYYEEJOMCKTPR-UHFFFAOYSA-L	[Zn++].CCCCCCCCCCCC([O-])=O.CCCCCCCCCCCC([O-])=O	CCCCCCCCCCCC(=O)[O-]	-4.95053	0	1	G1	464.018
411	385	A-699	3-methyl-N-(3-{3-methyl-N-[2-(3-methyl-N-{2-[2-(2-methylheptadecyl)-4,5-dihydro-1H-imidazol-1-yl]ethyl}octadecanamido)ethyl]octadecanamido}propyl)octadecanamide; 3-methyl-N-(3-{[2-(3-methyl-N-{2-[2-(2-methylheptadecyl)-4,5-dihydro-1H-imidazol-1-yl]ethyl}octadecanamido)ethyl]amino}propyl)octadecanamide; 3-methyl-N-(3-{[2-({2-[2-(2-methylheptadecyl)-4,5-dihydro-1H-imidazol-1-yl]ethyl}amino)ethyl]am…	InChI=1S/C18H36O2.C8H23N5/c1-2-3-4-5-6-7-8-9-10-11-12-13-14-15-16-17-18(19)20;9-1-3-11-5-7-13-8-6-12-4-2-10/h2-17H2,1H3,(H,19,20);11-13H,1-10H2	CDCSRZWJRXOXLQ-UHFFFAOYSA-N	CCCCCCCCCCCCCCCCCC(O)=O.NCCNCCNCCNCCN	CCCCCCCCCCCCCCCCCC(=O)O	-4.96042	0	1	G1	473.791
412	386	A-701	(3Z)-hex-3-en-1-yl 2-hydroxybenzoate	InChI=1S/C13H16O3/c1-2-3-4-7-10-16-13(15)11-8-5-6-9-12(11)14/h3-6,8-9,14H,2,7,10H2,1H3/b4-3+	IEPWIPZLLIOZLU-ONEGZZNKSA-N	CC/C=C/CCOC(=O)c1ccccc1O	CC/C=C/CCOC(=O)c1ccccc1O	-4.64398	0	1	G1	220.268
413	387	A-705	(2S,5R)-5-methyl-2-(propan-2-yl)cyclohexan-1-one	InChI=1S/C10H18O/c1-7(2)9-5-4-8(3)6-10(9)11/h7-9H,4-6H2,1-3H3/t8-,9+/m1/s1	NFLGAXVYCFJBMK-BDAKNGLRSA-N	CC(C)[C@@H]1CC[C@@H](C)CC1=O	CC(C)[C@@H]1CC[C@@H](C)CC1=O	-2.49188	0.105059	3	G5	154.253
414	388	A-706	4-(methoxycarbonyl)-3-nitrobenzoic acid	InChI=1S/C9H7NO6/c1-16-9(13)6-3-2-5(8(11)12)4-7(6)10(14)15/h2-4H,1H3,(H,11,12)	MIIADZYPHVTLPR-UHFFFAOYSA-N	COC(=O)c1ccc(cc1[N+]([O-])=O)C(O)=O	COC(=O)c1ccc(cc1[N+](=O)[O-])C(=O)O	-2.657	0	1	G1	225.156
415	389	A-708	1,3,5-trimethylbenzene	InChI=1S/C9H12/c1-7-4-8(2)6-9(3)5-7/h4-6H,1-3H3	AUHZEENZYGFFBQ-UHFFFAOYSA-N	Cc1cc(C)cc(C)c1	Cc1cc(C)cc(C)c1	-3.38266	0.00709115	2	G3	120.195
416	390	A-709	2-methyl-6-methylideneoct-7-en-2-yl acetate	InChI=1S/C12H20O2/c1-6-10(2)8-7-9-12(4,5)14-11(3)13/h6H,1-2,7-9H2,3-5H3	DCXXKSXLKWAZNO-UHFFFAOYSA-N	CC(=O)OC(C)(C)CCCC(=C)C=C	CC(=O)OC(C)(C)CCCC(=C)C=C	-3.59742	0.187668	2	G3	196.29
417	391	A-713	2-chloro-1-methyl-4-nitrobenzene	InChI=1S/C7H6ClNO2/c1-5-2-3-6(9(10)11)4-7(5)8/h2-4H,1H3	LLYXJBROWQDVMI-UHFFFAOYSA-N	Cc1ccc(cc1Cl)[N+]([O-])=O	Cc1ccc(cc1Cl)[N+](=O)[O-]	-3.54428	0	1	G1	171.583
418	392	A-714	N,N,N-trimethyloctadecan-1-aminium chloride	InChI=1S/C21H46N.ClH/c1-5-6-7-8-9-10-11-12-13-14-15-16-17-18-19-20-21-22(2,3)4;/h5-21H2,1-4H3;1H/q+1;/p-1	VBIIFPGSPJYLRR-UHFFFAOYSA-M	[Cl-].CCCCCCCCCCCCCCCCCC[N+](C)(C)C	CCCCCCCCCCCCCCCCCC[N+](C)(C)C	-3.85146	0	1	G1	348.059
419	393	A-718	N,N-dipropylpropan-1-amine	InChI=1S/C9H21N/c1-4-7-10(8-5-2)9-6-3/h4-9H2,1-3H3	YFTHZRPMJXBUME-UHFFFAOYSA-N	CCCN(CCC)CCC	CCCN(CCC)CCC	-2.47222	0.0992762	3	G5	143.274
421	394	A-722	2-oxo-N-{6-[(2-oxoazepane-1-carbonyl)amino]hexyl}azepane-1-carboxamide	InChI=1S/C20H34N4O4/c25-17-11-5-3-9-15-23(17)19(27)21-13-7-1-2-8-14-22-20(28)24-16-10-4-6-12-18(24)26/h1-16H2,(H,21,27)(H,22,28)	YOVRNJUIHVNXCB-UHFFFAOYSA-N	O=C1CCCCCN1C(=O)NCCCCCCNC(=O)N2CCCCCC2=O	O=C1CCCCCN1C(=O)NCCCCCCNC(=O)N1CCCCCC1=O	-3.9064	0	1	G1	394.516
422	395	A-724	3-methylbutyl 3-methylbutanoate	InChI=1S/C10H20O2/c1-8(2)5-6-12-10(11)7-9(3)4/h8-9H,5-7H2,1-4H3	XINCECQTMHSORG-UHFFFAOYSA-N	CC(C)CCOC(=O)CC(C)C	CC(C)CCOC(=O)CC(C)C	-3.55406	0	1	G1	172.268
423	396	A-725	2-propylheptan-1-ol	InChI=1S/C10H22O/c1-3-5-6-8-10(9-11)7-4-2/h10-11H,3-9H2,1-2H3	YLQLIQIAXYRMDL-UHFFFAOYSA-N	CCCCCC(CO)CCC	CCCCCC(CO)CCC	-3.5182	0.157678	4	G5	158.285
424	397	A-726	4-[2-(4-aminophenyl)ethyl]aniline	InChI=1S/C14H16N2/c15-13-7-3-11(4-8-13)1-2-12-5-9-14(16)10-6-12/h3-10H,1-2,15-16H2	UHNUHZHQLCGZDA-UHFFFAOYSA-N	Nc1ccc(CCc2ccc(N)cc2)cc1	Nc1ccc(CCc2ccc(N)cc2)cc1	-3.6457	0	1	G1	212.296
425	398	A-728	methyl nicotinate	InChI=1S/C7H7NO2/c1-10-7(9)6-3-2-4-8-5-6/h2-5H,1H3	YNBADRVTZLEFNH-UHFFFAOYSA-N	COC(=O)c1cccnc1	COC(=O)c1cccnc1	-0.459551	0	1	G1	137.138
426	399	A-731	calcium 2,3-dihydroxybutanedioate	InChI=1S/C4H6O6.Ca/c5-1(3(7)8)2(6)4(9)10;/h1-2,5-6H,(H,7,8)(H,9,10);/q;+2/t1-,2-;/m1./s1	GUPPESBEIQALOS-ZVGUSBNCSA-N	[Ca++].O[C@H]([C@@H](O)C(O)=O)C(O)=O	O[C@H]([C@@H](O)C(=O)O)C(=O)O	-2.60243	0.765843	3	G4	190.164
427	400	A-738	4-tert-butylbenzoic acid	InChI=1S/C11H14O2/c1-11(2,3)9-6-4-8(5-7-9)10(12)13/h4-7H,1-3H3,(H,12,13)	KDVYCTOWXSLNNI-UHFFFAOYSA-N	CC(C)(C)c1ccc(cc1)C(O)=O	CC(C)(C)c1ccc(cc1)C(=O)O	-3.57796	1.20104	3	G4	178.231
429	401	A-741	molybdenum nickel tetraoxide	InChI=1S/Mo.Ni.4O/q2*+2;4*-1	AXSAYZUZQSGYFU-UHFFFAOYSA-N	[Ni++].[O-][Mo++]([O-])([O-])[O-]	[O-][Mo+2]([O-])([O-])[O-]	-1.67207	0	1	G1	218.629
430	402	A-742	8-aminonaphthalene-2-sulfonic acid	InChI=1S/C10H9NO3S/c11-10-3-1-2-7-4-5-8(6-9(7)10)15(12,13)14/h1-6H,11H2,(H,12,13,14)	QEZZCWMQXHXAFG-UHFFFAOYSA-N	Nc1cccc2ccc(cc12)[S](O)(=O)=O	Nc1cccc2ccc(cc12)S(=O)(=O)O	-1.68228	0	1	G1	223.253
431	403	A-743	1,1,1,2,2-pentafluoroethane	InChI=1S/C2HF5/c3-1(4)2(5,6)7/h1H	GTLACDSXYULKMZ-UHFFFAOYSA-N	FC(F)C(F)(F)F	FC(F)C(F)(F)F	-1.4165	0.0364041	2	G3	120.02
432	404	A-744	2,3-dimethylphenol	InChI=1S/C8H10O/c1-6-4-3-5-8(9)7(6)2/h3-5,9H,1-2H3	QWBBPBRQALCEIZ-UHFFFAOYSA-N	Cc1cccc(O)c1C	Cc1cccc(O)c1C	-1.4242	0.0341826	2	G3	122.167
433	405	A-746	5-chloro-7-iodoquinolin-8-ol	InChI=1S/C9H5ClINO/c10-6-4-7(11)9(13)8-5(6)2-1-3-12-8/h1-4,13H	QCDFBFJGMNKBDO-UHFFFAOYSA-N	Oc1c(I)cc(Cl)c2cccnc12	Oc1c(I)cc(Cl)c2cccnc12	-1.82226	0	1	G1	305.502
434	406	A-749	tert-butyl 2-ethylhexaneperoxoate	InChI=1S/C12H24O3/c1-6-8-9-10(7-2)11(13)14-15-12(3,4)5/h10H,6-9H2,1-5H3	WYKYCHHWIJXDAO-UHFFFAOYSA-N	CCCCC(CC)C(=O)OOC(C)(C)C	CCCCC(CC)C(=O)OOC(C)(C)C	-3.66952	0	1	G1	216.321
435	407	A-750	2,6,6-trimethylbicyclo[3.1.1]heptane-3-carbaldehyde	InChI=1S/C11H18O/c1-7-8(6-12)4-9-5-10(7)11(9,2)3/h6-10H,4-5H2,1-3H3	VUNCLQCPKWLBRY-UHFFFAOYSA-N	CC1C(CC2CC1C2(C)C)C=O	CC1C(CC2CC1C2(C)C)C=O	-3.55804	0	1	G1	166.264
436	408	A-752	2-methyl-4-phenylbutan-2-ol	InChI=1S/C11H16O/c1-11(2,12)9-8-10-6-4-3-5-7-10/h3-7,12H,8-9H2,1-2H3	YXVSKJDFNJFXAJ-UHFFFAOYSA-N	CC(C)(O)CCc1ccccc1	CC(C)(O)CCc1ccccc1	-1.55564	0	1	G1	164.248
437	409	A-756	4-nitrophenyl acetate	InChI=1S/C8H7NO4/c1-6(10)13-8-4-2-7(3-5-8)9(11)12/h2-5H,1H3	QAUUDNIGJSLPSX-UHFFFAOYSA-N	CC(=O)Oc1ccc(cc1)[N+]([O-])=O	CC(=O)Oc1ccc(cc1)[N+](=O)[O-]	-2.59926	0.0296284	2	G3	181.147
438	410	A-758	1-(1-benzofuran-2-yl)ethan-1-one	InChI=1S/C10H8O2/c1-7(11)10-6-8-4-2-3-5-9(8)12-10/h2-6H,1H3	YUTFQTAITWWGFH-UHFFFAOYSA-N	CC(=O)c1oc2ccccc2c1	CC(=O)c1oc2ccccc2c1	-2.54849	0	1	G1	160.172
439	411	A-760	2-amino-6-chloro-4-nitrophenol	InChI=1S/C6H5ClN2O3.ClH/c7-4-1-3(9(11)12)2-5(8)6(4)10;/h1-2,10H,8H2;1H	HXKQPFKBBNRPEK-UHFFFAOYSA-N	[Cl-].[NH3+]c1cc(cc(Cl)c1O)[N+]([O-])=O	[NH3+]c1cc(cc(Cl)c1O)[N+](=O)[O-]	-2.69903	0	1	G1	225.031
440	412	A-761	1-[(2-tert-butylcyclohexyl)oxy]butan-2-ol	InChI=1S/C14H28O2/c1-5-11(15)10-16-13-9-7-6-8-12(13)14(2,3)4/h11-13,15H,5-10H2,1-4H3	GQBVHGLNSHPKPG-UHFFFAOYSA-N	CCC(O)COC1CCCCC1C(C)(C)C	CCC(O)COC1CCCCC1C(C)(C)C	-3.69873	0	1	G1	228.376
441	413	A-770	menthane, monohydroperoxy derivative	InChI=1S/C10H20O2/c1-7(2)9-5-4-8(3)6-10(9)12-11/h7-11H,4-6H2,1-3H3	OZTWDFWAMMUDHQ-UHFFFAOYSA-N	CC(C)C1CCC(C)CC1OO	CC(C)C1CCC(C)CC1OO	-2.58882	0	1	G1	172.268
442	414	A-772	2-methylpropyl 3,5-diamino-4-chlorobenzoate	InChI=1S/C11H15ClN2O2/c1-6(2)5-16-11(15)7-3-8(13)10(12)9(14)4-7/h3-4,6H,5,13-14H2,1-2H3	KHUIRIRTZCOEMK-UHFFFAOYSA-N	CC(C)COC(=O)c1cc(N)c(Cl)c(N)c1	CC(C)COC(=O)c1cc(N)c(Cl)c(N)c1	-2.73828	0.0053691	2	G3	242.706
443	415	A-773	1-benzoylcyclohexan-1-ol	InChI=1S/C13H16O2/c14-12(11-7-3-1-4-8-11)13(15)9-5-2-6-10-13/h1,3-4,7-8,15H,2,5-6,9-10H2	QNODIIQQMGDSEF-UHFFFAOYSA-N	OC1(CCCCC1)C(=O)c2ccccc2	OC1(CCCCC1)C(=O)c1ccccc1	-2.66478	0	1	G1	204.269
444	416	A-775	benzylhydrazine dihydrochloride	InChI=1S/C7H10N2.2ClH/c8-9-6-7-4-2-1-3-5-7;;/h1-5,9H,6,8H2;2*1H	MSJHOJKVMMEMNX-UHFFFAOYSA-N	[H+].[H+].[Cl-].[Cl-].NNCc1ccccc1	NNCc1ccccc1	-1.64679	0	1	G1	195.093
445	417	A-777	2-ethoxy-3-[[4-[2-(2H-tetrazol-5-yl)phenyl]phenyl]methyl]benzimidazole-4-carboxylic acid	InChI=1S/C24H20N6O3/c1-2-33-24-25-20-9-5-8-19(23(31)32)21(20)30(24)14-15-10-12-16(13-11-15)17-6-3-4-7-18(17)22-26-28-29-27-22/h3-13H,2,14H2,1H3,(H,31,32)(H,26,27,28,29)	HTQMVQVXFRQIKW-UHFFFAOYSA-N	CCOc1nc2cccc(C(O)=O)c2n1Cc3ccc(cc3)c4ccccc4c5n[nH]nn5	CCOc1nc2cccc(C(=O)O)c2n1Cc1ccc(cc1)c1ccccc1c1n[nH]nn1	-6.49778	0	1	G1	440.463
446	418	A-779	2,4,6-trichloro-1,3,5-triazine	InChI=1S/C3Cl3N3/c4-1-7-2(5)9-3(6)8-1	MGNCLNQXLYJVJD-UHFFFAOYSA-N	Clc1nc(Cl)nc(Cl)n1	Clc1nc(Cl)nc(Cl)n1	-2.62234	0.057268	2	G3	184.413
447	419	A-780	2-tert-butyl-6-(3-tert-butyl-2-hydroxy-5-methoxyphenyl)-4-methoxyphenol	InChI=1S/C22H30O4/c1-21(2,3)17-11-13(25-7)9-15(19(17)23)16-10-14(26-8)12-18(20(16)24)22(4,5)6/h9-12,23-24H,1-8H3	CBYWHFTZNVZQHV-UHFFFAOYSA-N	COc1cc(c(O)c(c1)C(C)(C)C)c2cc(OC)cc(c2O)C(C)(C)C	COc1cc(c(O)c(c1)C(C)(C)C)c1cc(OC)cc(c1O)C(C)(C)C	-6.77631	0	1	G1	358.478
448	420	A-781	Tazobactam	InChI=1S/C10H12N4O5S/c1-10(5-13-3-2-11-12-13)8(9(16)17)14-6(15)4-7(14)20(10,18)19/h2-3,7-8H,4-5H2,1H3,(H,16,17)/t7-,8+,10+/m1/s1	LPQZKKCYTLCDGQ-WEDXCCLWSA-N	C[C@]1(Cn2ccnn2)[C@@H](N3[C@@H](CC3=O)[S]1(=O)=O)C(O)=O	C[C@]1(Cn2ccnn2)[C@@H](N2[C@@H](CC2=O)S1(=O)=O)C(=O)O	-1.83846	0	1	G1	300.296
449	421	A-784	N-methyl-N-phenylformamide	InChI=1S/C8H9NO/c1-9(7-10)8-5-3-2-4-6-8/h2-7H,1H3	JIKUXBYRTXDNIY-UHFFFAOYSA-N	CN(C=O)c1ccccc1	CN(C=O)c1ccccc1	-1.49478	0	1	G1	135.166
450	422	A-787	4-aminobenzene-1,3-disulfonic acid	InChI=1S/C6H7NO6S2/c7-5-2-1-4(14(8,9)10)3-6(5)15(11,12)13/h1-3H,7H2,(H,8,9,10)(H,11,12,13)	IMUUNYPYNWXUBO-UHFFFAOYSA-N	Nc1ccc(cc1[S](O)(=O)=O)[S](O)(=O)=O	Nc1ccc(cc1S(=O)(=O)O)S(=O)(=O)O	-1.77009	0	1	G1	253.257
451	423	A-789	2-isopropyl-5-methylcyclohexanol	InChI=1S/C10H20O/c1-7(2)9-5-4-8(3)6-10(9)11/h7-11H,4-6H2,1-3H3/t8-,9+,10+/m1/s1	NOOLISFMXDJSKH-UTLUCORTSA-N	CC(C)[C@@H]1CC[C@@H](C)C[C@@H]1O	CC(C)[C@@H]1CC[C@@H](C)C[C@@H]1O	-2.5604	0	1	G1	156.269
452	424	A-790	4-methoxy-3-nitrobenzoic acid	InChI=1S/C8H7NO5/c1-14-7-3-2-5(8(10)11)4-6(7)9(12)13/h2-4H,1H3,(H,10,11)	ANXBDAFDZSXOPQ-UHFFFAOYSA-N	COc1ccc(cc1[N+]([O-])=O)C(O)=O	COc1ccc(cc1[N+](=O)[O-])C(=O)O	-2.66132	0	1	G1	197.146
453	425	A-791	androsta-1,4-diene-3,17-dione	InChI=1S/C19H24O2/c1-18-9-7-13(20)11-12(18)3-4-14-15-5-6-17(21)19(15,2)10-8-16(14)18/h7,9,11,14-16H,3-6,8,10H2,1-2H3	LUJVUUWNAPIQQI-UHFFFAOYSA-N	CC12CCC3C(CCC4=CC(=O)C=CC34C)C1CCC2=O	CC12CCC3C(CCC4=CC(=O)C=CC34C)C1CCC2=O	-2.82046	0.0152298	2	G3	284.399
454	426	A-792	2-phenylethyl pivalate	InChI=1S/C13H18O2/c1-13(2,3)12(14)15-10-9-11-7-5-4-6-8-11/h4-8H,9-10H2,1-3H3	DPVYDTACPLLHCF-UHFFFAOYSA-N	CC(C)(C)C(=O)OCCc1ccccc1	CC(C)(C)C(=O)OCCc1ccccc1	-3.67528	0	1	G1	206.285
455	427	A-793	1-cyclohexylethyl acetate	InChI=1S/C10H18O2/c1-8(12-9(2)11)10-6-4-3-5-7-10/h8,10H,3-7H2,1-2H3	JAVZALBKNIHSLL-UHFFFAOYSA-N	CC(OC(C)=O)C1CCCCC1	CC(OC(=O)C)C1CCCCC1	-3.59762	0	1	G1	170.252
456	428	A-794	4-(2,6,6-trimethylcyclohex-1-en-1-yl)butan-2-one	InChI=1S/C13H22O/c1-10-6-5-9-13(3,4)12(10)8-7-11(2)14/h5-9H2,1-4H3	QJJDNZGPQDGNDX-UHFFFAOYSA-N	CC(=O)CCC1=C(C)CCCC1(C)C	CC(=O)CCC1=C(C)CCCC1(C)C	-3.65504	0	1	G1	194.318
457	429	A-797	bromo(ethyl)triphenylphosphorane	InChI=1S/C20H20P.BrH/c1-2-21(18-12-6-3-7-13-18,19-14-8-4-9-15-19)20-16-10-5-11-17-20;/h3-17H,2H2,1H3;1H/q+1;/p-1	JHYNXXDQQHTCHJ-UHFFFAOYSA-M	[Br-].CC[P+](c1ccccc1)(c2ccccc2)c3ccccc3	CC[P+](c1ccccc1)(c1ccccc1)c1ccccc1	-0.937219	0	1	G1	371.258
458	430	A-800	benzyl({[(2,6-dimethylphenyl)carbamoyl]methyl})diethylazanium benzoate hydrate	InChI=1S/C21H28N2O.C7H6O2/c1-5-23(6-2,15-19-13-8-7-9-14-19)16-20(24)22-21-17(3)11-10-12-18(21)4;8-7(9)6-4-2-1-3-5-6/h7-14H,5-6,15-16H2,1-4H3;1-5H,(H,8,9)	VWTINHYPRWEBQY-UHFFFAOYSA-N	CC[N+](CC)(CC(=O)Nc1c(C)cccc1C)Cc2ccccc2.[O-]C(=O)c3ccccc3	CC[N+](CC)(CC(=O)Nc1c(C)cccc1C)Cc1ccccc1	-1.02096	0.0121306	2	G3	446.591
459	431	A-803	hexan-1-ol	InChI=1S/C6H14O/c1-2-3-4-5-6-7/h7H,2-6H2,1H3	ZSIAUFGUXNUGDI-UHFFFAOYSA-N	CCCCCCO	CCCCCCO	-1.38291	0.27521	4	G5	102.177
460	432	A-808	5-methyl-2-(propan-2-yl)cyclohexan-1-ol	InChI=1S/C10H20O/c1-7(2)9-5-4-8(3)6-10(9)11/h7-11H,4-6H2,1-3H3/t8-,9+,10-/m1/s1	NOOLISFMXDJSKH-KXUCPTDWSA-N	CC(C)[C@@H]1CC[C@@H](C)C[C@H]1O	CC(C)[C@@H]1CC[C@@H](C)C[C@H]1O	-2.57062	0.0451176	7	G5	156.269
461	433	A-811	(2E,6E)-3,7-dimethylnona-2,6-dienenitrile	InChI=1S/C11H17N/c1-4-10(2)6-5-7-11(3)8-9-12/h6,8H,4-5,7H2,1-3H3/b10-6+,11-8+	DHJVLXVXNFUSMU-NSJFVGFPSA-N	CC/C(C)=C/CC/C(C)=C/C#N	CC/C(=C/CC/C(=C/C#N)/C)/C	-3.58964	0	1	G1	163.264
462	434	A-812	5-hexyl-5-methyldihydrofuran-2(3H)-one	InChI=1S/C11H20O2/c1-3-4-5-6-8-11(2)9-7-10(12)13-11/h3-9H2,1-2H3	ALWUKGXLBSQSMA-UHFFFAOYSA-N	CCCCCCC1(C)CCC(=O)O1	CCCCCCC1(C)CCC(=O)O1	-2.64326	0	1	G1	184.279
463	435	A-813	2-methoxy-2-methylpropane	InChI=1S/C5H12O/c1-5(2,3)6-4/h1-4H3	BZLVMXJERCGZMT-UHFFFAOYSA-N	COC(C)(C)C	COC(C)(C)C	-0.323527	0.0888685	3	G5	88.15
464	436	A-816	sodium 2-amino-5-nitrobenzenesulfonate	InChI=1S/C6H6N2O5S.Na/c7-5-2-1-4(8(9)10)3-6(5)14(11,12)13;/h1-3H,7H2,(H,11,12,13);/q;+1/p-1	VTMRGLXTSDVXAE-UHFFFAOYSA-M	[Na+].Nc1ccc(cc1[S]([O-])(=O)=O)[N+]([O-])=O	Nc1ccc(cc1S(=O)(=O)[O-])[N+](=O)[O-]	-1.76774	0	1	G1	240.172
465	437	A-818	Patchoulialcohol	InChI=1S/C15H26O/c1-10-5-8-15(16)13(2,3)11-6-7-14(15,4)12(10)9-11/h10-12,16H,5-9H2,1-4H3/t10-,11?,12?,14-,15?/m0/s1	GGHMUJBZYLPWFD-DUNKBJDJSA-N	C[C@H]1CCC2(O)C(C)(C)C3CC[C@@]2(C)C1C3	C[C@H]1CCC2(O)C(C)(C)C3CC[C@@]2(C)C1C3	-3.7259	0	1	G1	222.372
466	438	A-819	(2-phenylbutan-2-yl)benzene; (2-phenylethyl)benzene; 1,2,4,5-tetraethylbenzene; 1-methyl-2-phenylbenzene; 1-methylnaphthalene; benzene; cyclohexylbenzene; ethenylbenzene; ethylbenzene; phenylbenzene; toluene	InChI=1S/C16H18.C14H14.C14H22.C13H12.C12H16.C12H10.C11H10.C8H10.C8H8.C7H8.C6H6/c1-3-16(2,14-10-6-4-7-11-14)15-12-8-5-9-13-15;1-3-7-13(8-4-1)11-12-14-9-5-2-6-10-14;1-5-11-9-13(7-3)14(8-4)10-12(11)6-2;1-11-7-5-6-10-13(11)12-8-3-2-4-9-12;2*1-3-7-11(8-4-1)12-9-5-2-6-10-12;1-9-5-4-7-10-6-2-3-8-11(9)10;2*1-2-8-6-4-3-5-7-8;1-7-5-3-2-4-6-7;1-2-4-6-5-3-1/h4-13H,3H2,1-2H3;1-10H,11-12H2;9-10H,5-8H2,1-4H3;2-…	ILFKMCMFANUWPS-UHFFFAOYSA-N	CCc1ccccc1.CCc2cc(CC)c(CC)cc2CC.CCC(C)(c3ccccc3)c4ccccc4.Cc5ccccc5.Cc6ccccc6c7ccccc7.Cc8cccc9ccccc89.C=Cc%10ccccc%10.C%11CCC(CC%11)c%12ccccc%12.C(Cc%13ccccc%13)c%14ccccc%14.c%15ccccc%15.c%16ccc(cc%16)c%17ccccc%17	CCC(C)(c1ccccc1)c1ccccc1	-4.58818	0.107422	2	G3	1588.4
467	439	A-824	dibenzylamine	InChI=1S/C14H15N/c1-3-7-13(8-4-1)11-15-12-14-9-5-2-6-10-14/h1-10,15H,11-12H2	BWLUMTFWVZZZND-UHFFFAOYSA-N	C(NCc1ccccc1)c2ccccc2	C(NCc1ccccc1)c1ccccc1	-2.68763	0	1	G1	197.281
468	440	A-825	5-methyl-1H-1,2,3-benzotriazole	InChI=1S/C7H7N3/c1-5-3-2-4-6-7(5)9-10-8-6/h2-4H,1H3,(H,8,9,10)	CMGDVUCDZOBDNL-UHFFFAOYSA-N	Cc1cccc2n[nH]nc12	Cc1cccc2n[nH]nc12	-1.51696	0	1	G1	133.154
469	441	A-826	3-amino-2-hydroxy-5-nitrobenzene-1-sulfonic acid	InChI=1S/C6H6N2O6S/c7-4-1-3(8(10)11)2-5(6(4)9)15(12,13)14/h1-2,9H,7H2,(H,12,13,14)	DQIVFTJHYKDOMZ-UHFFFAOYSA-N	Nc1cc(cc(c1O)[S](O)(=O)=O)[N+]([O-])=O	Nc1cc(cc(c1O)S(=O)(=O)O)[N+](=O)[O-]	-1.76621	0	1	G1	234.189
470	442	A-827	tetrasodium 5-{[(2E)-6-[bis(2-hydroxyethyl)amino]-4-[(4-sulfonatophenyl)amino]-1,2-dihydro-1,3,5-triazin-2-ylidene]amino}-2-[(E)-2-(4-{[(2E)-6-[bis(2-hydroxyethyl)amino]-4-[(4-sulfonatophenyl)amino]-1,2-dihydro-1,3,5-triazin-2-ylidene]amino}-2-sulfonatophenyl)ethenyl]benzene-1-sulfonate	InChI=1S/C40H44N12O16S4.4Na/c53-19-15-51(16-20-54)39-47-35(41-27-5-9-29(10-6-27)69(57,58)59)45-37(49-39)43-31-13-3-25(23-33(31)71(63,64)65)1-2-26-4-14-32(34(24-26)72(66,67)68)44-38-46-36(48-40(50-38)52(17-21-55)18-22-56)42-28-7-11-30(12-8-28)70(60,61)62;;;;/h1-14,23-24,53-56H,15-22H2,(H,57,58,59)(H,60,61,62)(H,63,64,65)(H,66,67,68)(H2,41,43,45,47,49)(H2,42,44,46,48,50);;;;/q;4*+1/p-4/b2-1+;;;;	UGOUPNUFULXHAK-MBCFVHIPSA-J	[Na+].[Na+].[Na+].[Na+].OCCN(CCO)c1nc(Nc2ccc(cc2)[S]([O-])(=O)=O)nc(Nc3ccc(\C=C\c4ccc(Nc5nc(Nc6ccc(cc6)[S]([O-])(=O)=O)nc(n5)N(CCO)CCO)c(c4)[S]([O-])(=O)=O)cc3[S]([O-])(=O)=O)n1	OCCN(CCO)c1nc(Nc2ccc(cc2)S(=O)(=O)[O-])nc(Nc2ccc(/C=C/c3ccc(Nc4nc(Nc5ccc(cc5)S(=O)(=O)[O-])nc(n4)N(CCO)CCO)c(c3)S(=O)(=O)[O-])cc2S(=O)(=O)[O-])n1	-0.464287	0.105427	2	G3	1165.06
471	443	A-830	1,2-dimethyl benzene-1,2-dicarboxylate	InChI=1S/C10H10O4/c1-13-9(11)7-5-3-4-6-8(7)10(12)14-2/h3-6H,1-2H3	NIQCNGHVCWTJSM-UHFFFAOYSA-N	COC(=O)c1ccccc1C(=O)OC	COC(=O)c1ccccc1C(=O)OC	-1.68616	0.132125	3	G5	194.186
472	444	A-831	4-{bis[4-(dimethylamino)phenyl]methylidene}-N,N-dimethylcyclohexa-2,5-dien-1-iminium chloride	InChI=1S/C25H30N3.ClH/c1-26(2)22-13-7-19(8-14-22)25(20-9-15-23(16-10-20)27(3)4)21-11-17-24(18-12-21)28(5)6;/h7-18H,1-6H3;1H/q+1;/p-1	ZXJXZNDDNMQXFV-UHFFFAOYSA-M	[Cl-].CN(C)c1ccc(cc1)[C+](c2ccc(cc2)N(C)C)c3ccc(cc3)N(C)C	CN(C)c1ccc(cc1)[C+](c1ccc(cc1)N(C)C)c1ccc(cc1)N(C)C	-2.00859	0	1	G1	407.989
473	445	A-832	6-heptyloxan-2-one	InChI=1S/C10H18O2/c1-2-3-4-6-9-7-5-8-10(11)12-9/h9H,2-8H2,1H3	GHBSPIPJMLAMEP-UHFFFAOYSA-N	CCCCCC1CCCC(=O)O1	CCCCCC1CCCC(=O)O1	-1.62903	0	1	G1	170.252
474	446	A-833	ethyl 4,4,4-trifluoro-3-oxobutanoate	InChI=1S/C6H7F3O3/c1-2-12-5(11)3-4(10)6(7,8)9/h2-3H2,1H3	OCJKUQIPRNZDTK-UHFFFAOYSA-N	CCOC(=O)CC(=O)C(F)(F)F	CCOC(=O)CC(=O)C(F)(F)F	-1.66302	0.150512	2	G3	184.113
475	447	A-834	oxydiethane-2,1-diyl dinitrate	InChI=1S/C4H8N2O7/c7-5(8)12-3-1-11-2-4-13-6(9)10/h1-4H2	LYAGTVMJGHTIDH-UHFFFAOYSA-N	[O-][N+](=O)OCCOCCO[N+]([O-])=O	[O-][N+](=O)OCCOCCO[N+](=O)[O-]	-1.69045	0.00886708	3	G5	196.115
476	448	A-841	diphenylsilanediol	InChI=1S/C12H12O2Si/c13-15(14,11-7-3-1-4-8-11)12-9-5-2-6-10-12/h1-10,13-14H	OLLFKUHHDPMQFR-UHFFFAOYSA-N	O[Si](O)(c1ccccc1)c2ccccc2	O[Si](O)(c1ccccc1)c1ccccc1	-2.73302	0	1	G1	216.312
477	449	A-842	pentyl pentanoate	InChI=1S/C10H20O2/c1-3-5-7-9-12-10(11)8-6-4-2/h3-9H2,1-2H3	FGPPDYNPZTUNIU-UHFFFAOYSA-N	CCCCCOC(=O)CCCC	CCCCCOC(=O)CCCC	-3.62448	0	1	G1	172.268
478	450	A-843	3-methyl-1-({3-[(3-methyl-2,5-dioxo-2,5-dihydro-1H-pyrrol-1-yl)methyl]phenyl}methyl)-2,5-dihydro-1H-pyrrole-2,5-dione	InChI=1S/C18H16N2O4/c1-11-6-15(21)19(17(11)23)9-13-4-3-5-14(8-13)10-20-16(22)7-12(2)18(20)24/h3-8H,9-10H2,1-2H3	MIIBUHIQXLFJFP-UHFFFAOYSA-N	CC1=CC(=O)N(Cc2cccc(CN3C(=O)C=C(C)C3=O)c2)C1=O	CC1=CC(=O)N(Cc2cccc(CN3C(=O)C=C(C)C3=O)c2)C1=O	-3.90033	0	1	G1	324.336
479	451	A-844	nickel(2+) ion oxalate	InChI=1S/C2H2O4.Ni/c3-1(4)2(5)6;/h(H,3,4)(H,5,6);/q;+2/p-2	DOLZKNFSRCEOFV-UHFFFAOYSA-L	[Ni++].[O-]C(=O)C([O-])=O	[O-]C(=O)C(=O)[O-]	-3.55623	0.298698	2	G3	146.711
480	452	A-848	(3Z)-hex-3-en-1-yl benzoate	InChI=1S/C13H16O2/c1-2-3-4-8-11-15-13(14)12-9-6-5-7-10-12/h3-7,9-10H,2,8,11H2,1H3/b4-3-	BCOXBEHFBZOJJZ-ARJAWSKDSA-N	CC\C=C/CCOC(=O)c1ccccc1	CC/C=C\CCOC(=O)c1ccccc1	-3.7049	0	1	G1	204.269
481	453	A-851	1,4-dimethyl 2-aminobenzene-1,4-dicarboxylate	InChI=1S/C10H11NO4/c1-14-9(12)6-3-4-7(8(11)5-6)10(13)15-2/h3-5H,11H2,1-2H3	DSSKDXUDARIMTR-UHFFFAOYSA-N	COC(=O)c1ccc(c(N)c1)C(=O)OC	COC(=O)c1ccc(c(N)c1)C(=O)OC	-3.7185	0	1	G1	209.201
482	454	A-853	8-ethylundecan-1-amine	InChI=1S/C13H29N/c1-3-10-13(4-2)11-8-6-5-7-9-12-14/h13H,3-12,14H2,1-2H3	KFBNTNYCQVDLBK-UHFFFAOYSA-N	CCCC(CC)CCCCCCCN	CCCC(CC)CCCCCCCN	-3.69763	0	1	G1	199.382
483	455	A-855	dodecanedioic acid	InChI=1S/C12H22O4/c13-11(14)9-7-5-3-1-2-4-6-8-10-12(15)16/h1-10H2,(H,13,14)(H,15,16)	TVIDDXQYHWJXFK-UHFFFAOYSA-N	OC(=O)CCCCCCCCCCC(O)=O	OC(=O)CCCCCCCCCCC(=O)O	-3.76024	0.633248	5	G4	230.304
484	456	A-857	4,4,8,8-tetramethyloctahydro-4a,7-methanonaphtho[1,8a-b]oxirene	InChI=1S/C15H24O/c1-12(2)7-6-11-15(16-11)13(3,4)10-5-8-14(12,15)9-10/h10-11H,5-9H2,1-4H3	VQHLGZRKOZIABH-UHFFFAOYSA-N	CC1(C)CCC2OC23C(C)(C)C4CCC13C4	CC1(C)CCC2OC32C(C)(C)C2CCC13C2	-4.65293	0	1	G1	220.356
485	457	A-861	1-[(9,9-dimethyldecyl)sulfanyl]propan-2-ol	InChI=1S/C15H32OS/c1-14(16)13-17-12-10-8-6-5-7-9-11-15(2,3)4/h14,16H,5-13H2,1-4H3	XROXSXGRRMHJFJ-UHFFFAOYSA-N	CC(O)CSCCCCCCCCC(C)(C)C	CC(O)CSCCCCCCCCC(C)(C)C	-4.73094	0	1	G1	260.487
486	458	A-862	dodecanoic acid	InChI=1S/C12H24O2/c1-2-3-4-5-6-7-8-9-10-11-12(13)14/h2-11H2,1H3,(H,13,14)	POULHZVOKOAJMA-UHFFFAOYSA-N	CCCCCCCCCCCC(O)=O	CCCCCCCCCCCC(=O)O	-4.61958	0.529292	2	G2	200.322
487	459	A-863	[2-butyl-4-chloro-1-({4-[2-(2H-1,2,3,4-tetrazol-5-yl)phenyl]phenyl}methyl)-1H-imidazol-5-yl]methanol	InChI=1S/C22H23ClN6O/c1-2-3-8-20-24-21(23)19(14-30)29(20)13-15-9-11-16(12-10-15)17-6-4-5-7-18(17)22-25-27-28-26-22/h4-7,9-12,30H,2-3,8,13-14H2,1H3,(H,25,26,27,28)	PSIFNNKUMBGKDQ-UHFFFAOYSA-N	CCCCc1nc(Cl)c(CO)n1Cc2ccc(cc2)c3ccccc3c4n[nH]nn4	CCCCc1nc(Cl)c(CO)n1Cc1ccc(cc1)c1ccccc1c1n[nH]nn1	-4.94502	0	1	G1	422.92
489	460	A-865	2-ethylhexyl 2-sulfanylacetate	InChI=1S/C10H20O2S/c1-3-5-6-9(4-2)7-12-10(11)8-13/h9,13H,3-8H2,1-2H3	OWHSTLLOZWTNTQ-UHFFFAOYSA-N	CCCCC(CC)COC(=O)CS	CCCCC(CC)COC(=O)CS	-4.63548	0	1	G1	204.335
490	461	A-867	(1,1-dimethylpropyl)benzene	InChI=1S/C11H16/c1-4-11(2,3)10-8-6-5-7-9-10/h5-9H,4H2,1-3H3	QHTJSSMHBLGUHV-UHFFFAOYSA-N	CCC(C)(C)c1ccccc1	CCC(C)(C)c1ccccc1	-4.50075	0.175473	2	G3	148.249
491	462	A-868	2-methyl-4-(2,6,6-trimethylcyclohex-2-en-1-yl)butanal	InChI=1S/C14H24O/c1-11-7-5-9-14(3,4)13(11)12(2)8-6-10-15/h7,10,12-13H,5-6,8-9H2,1-4H3	ACVNYUMGXUDACR-UHFFFAOYSA-N	CC(CCC=O)C1C(=CCCC1(C)C)C	CC(CCC=O)C1C(=CCCC1(C)C)C	-4.6532	0.443715	2	G3	208.345
492	463	A-870	2,2-dimethyl-3-methylidenebicyclo[2.2.1]heptane	InChI=1S/C10H16/c1-7-8-4-5-9(6-8)10(7,2)3/h8-9H,1,4-6H2,2-3H3	CRPUJAZIXJMDBK-UHFFFAOYSA-N	CC1(C)C2CCC(C2)C1=C	CC1(C)C2CCC(C2)C1=C	-4.47154	0.0197543	2	G3	136.238
493	464	A-871	2-[2-(4-methylcyclohex-3-en-1-yl)propyl]cyclopentan-1-one	InChI=1S/C15H24O/c1-11-6-8-13(9-7-11)12(2)10-14-4-3-5-15(14)16/h6,12-14H,3-5,7-10H2,1-2H3	KNHGOYVXAHUDHP-UHFFFAOYSA-N	CC(CC1CCCC1=O)C2CCC(=CC2)C	CC(CC1CCCC1=O)C1CCC(=CC1)C	-4.68037	0	1	G1	220.356
494	465	A-874	methyl decanoate	InChI=1S/C11H22O2/c1-3-4-5-6-7-8-9-10-11(12)13-2/h3-10H2,1-2H3	YRHYCMZPEVDGFQ-UHFFFAOYSA-N	CCCCCCCCCC(=O)OC	CCCCCCCCCC(=O)OC	-4.62675	0.197001	3	G5	186.295
495	466	A-875	dipraseodymium(3+) ion tricarbonate	InChI=1S/3CH2O3.2Pr/c3*2-1(3)4;;/h3*(H2,2,3,4);;/q;;;2*+3/p-6	XIRHLBQGEYXJKG-UHFFFAOYSA-H	[Pr+3].[Pr+3].[O-]C([O-])=O.[O-]C([O-])=O.[O-]C([O-])=O	[O-]C(=O)[O-]	-5.02203	0.25768	2	G3	461.84
496	467	A-876	1,1,3,3-tetrabutylurea	InChI=1S/C17H36N2O/c1-5-9-13-18(14-10-6-2)17(20)19(15-11-7-3)16-12-8-4/h5-16H2,1-4H3	SNDGLCYYBKJSOT-UHFFFAOYSA-N	CCCCN(CCCC)C(=O)N(CCCC)CCCC	CCCCN(CCCC)C(=O)N(CCCC)CCCC	-4.8206	0	1	G1	284.488
497	468	A-877	Cedryl methyl ether	InChI=1S/C16H28O/c1-11-6-7-12-14(2,3)13-10-16(11,12)9-8-15(13,4)17-5/h11-13H,6-10H2,1-5H3/t11-,12+,13-,15-,16?/m1/s1	HRGPYCVTDOECMG-FETWPZQLSA-N	CO[C@]1(C)CCC23C[C@@H]1C(C)(C)[C@@H]2CC[C@H]3C	CO[C@]1(C)CCC23C[C@@H]1C(C)(C)[C@@H]2CC[C@H]3C	-4.74018	0	1	G1	236.399
498	469	A-883	cyclododecyl methyl ether	InChI=1S/C13H26O/c1-14-13-11-9-7-5-3-2-4-6-8-10-12-13/h13H,2-12H2,1H3	WDSOYUINLRIGNV-UHFFFAOYSA-N	COC1CCCCCCCCCCC1	COC1CCCCCCCCCCC1	-4.68359	0	1	G1	198.35
499	470	A-884	2-ethoxy-2,6,6-trimethyl-9-methylidenebicyclo[3.3.1]nonane	InChI=1S/C15H26O/c1-6-16-15(5)10-8-12-11(2)13(15)7-9-14(12,3)4/h12-13H,2,6-10H2,1,3-5H3	LUNAXRIJWWBQTE-UHFFFAOYSA-N	CCOC1(C)CCC2C(=C)C1CCC2(C)C	CCOC1(C)CCC2C(=C)C1CCC2(C)C	-4.7343	0	1	G1	222.372
500	471	A-885	N,N-diethyl[(diethylcarbamothioyl)disulfanyl]carbothioamide	InChI=1S/C10H20N2S4/c1-5-11(6-2)9(13)15-16-10(14)12(7-3)8-4/h5-8H2,1-4H3	AUZONCFQVSMFAP-UHFFFAOYSA-N	CCN(CC)C(=S)SSC(=S)N(CC)CC	CCN(CC)C(=S)SSC(=S)N(CC)CC	-4.86038	0.930189	2	G2	296.552
501	472	A-886	6-amino-2-(2,4-dimethylphenyl)-1H-benzo[de]isoquinoline-1,3(2H)-dione	InChI=1S/C20H16N2O2/c1-11-6-9-17(12(2)10-11)22-19(23)14-5-3-4-13-16(21)8-7-15(18(13)14)20(22)24/h3-10H,21H2,1-2H3	FQLZTPSAVDHUKS-UHFFFAOYSA-N	Cc1ccc(N2C(=O)c3cccc4c(N)ccc(C2=O)c34)c(C)c1	Cc1ccc(N2C(=O)c3cccc4c(N)ccc(C2=O)c34)c(C)c1	-4.89166	0	1	G1	316.36
502	473	A-887	(4-tert-butyl-2,6-dimethylphenyl)acetonitrile	InChI=1S/C14H19N/c1-10-8-12(14(3,4)5)9-11(2)13(10)6-7-15/h8-9H,6H2,1-5H3	ZUXNULGHCOXCFL-UHFFFAOYSA-N	Cc1cc(cc(C)c1CC#N)C(C)(C)C	Cc1cc(cc(C)c1CC#N)C(C)(C)C	-4.70181	0	1	G1	201.313
503	474	A-888	3,9-bis[2,4-bis(2-phenylpropan-2-yl)phenoxy]-2,4,8,10-tetraoxa-3,9-diphosphaspiro[5.5]undecane	InChI=1S/C53H58O6P2/c1-49(2,39-21-13-9-14-22-39)43-29-31-47(45(33-43)51(5,6)41-25-17-11-18-26-41)58-60-54-35-53(36-55-60)37-56-61(57-38-53)59-48-32-30-44(50(3,4)40-23-15-10-16-24-40)34-46(48)52(7,8)42-27-19-12-20-28-42/h9-34H,35-38H2,1-8H3/t53?,60-,61-	WBWXVCMXGYSMQA-DISNZCRASA-N	CC(C)(c1ccccc1)c2ccc(O[P@]3OC[C@]4(CO3)CO[P@](OC4)Oc5ccc(cc5C(C)(C)c6ccccc6)C(C)(C)c7ccccc7)c(c2)C(C)(C)c8ccccc8	CC(C)(c1ccccc1)c1ccc(OP2OC[C@]3(CO2)COP(OC3)Oc2ccc(cc2C(C)(C)c2ccccc2)C(C)(C)c2ccccc2)c(c1)C(C)(C)c1ccccc1	-7.23197	0	1	G1	852.989
504	475	A-889	Naphthalimide	InChI=1S/C12H7NO2/c14-11-8-5-1-3-7-4-2-6-9(10(7)8)12(15)13-11/h1-6H,(H,13,14,15)	XJHABGPPCLHLLV-UHFFFAOYSA-N	O=C1NC(=O)c2cccc3cccc1c23	O=C1NC(=O)c2cccc3cccc1c23	-4.69283	0	1	G1	197.193
505	476	A-890	dibutylstannanone	InChI=1S/2C4H9.O.Sn/c2*1-3-4-2;;/h2*1,3-4H2,2H3;;	JGFBRKRYDCGYKD-UHFFFAOYSA-N	CCCC[Sn](=O)CCCC	CCCC[Sn](=O)CCCC	-4.79404	0.0977599	2	G3	248.942
506	477	A-891	dibutyltin bis(2-ethylhexanoate)	InChI=1S/2C8H16O2.2C4H9.Sn/c2*1-3-5-6-7(4-2)8(9)10;2*1-3-4-2;/h2*7H,3-6H2,1-2H3,(H,9,10);2*1,3-4H2,2H3;/q;;;;+2/p-2	GPDWNEFHGANACG-UHFFFAOYSA-L	CCCC[Sn++]CCCC.CCCCC(CC)C([O-])=O.CCCCC(CC)C([O-])=O	CCCCC(CC)C(=O)[O-]	-5.1134	1.27203	2	G2	519.355
507	478	A-893	octahydro-2H-1-benzopyran-2-one	InChI=1S/C9H14O2/c10-9-6-5-7-3-1-2-4-8(7)11-9/h7-8H,1-6H2	MSFLYJIWLHSQLG-UHFFFAOYSA-N	O=C1CCC2CCCCC2O1	O=C1CCC2CCCCC2O1	-0.58656	0	1	G1	154.209
508	479	A-895	methyl 4-methylbenzoate	InChI=1S/C9H10O2/c1-7-3-5-8(6-4-7)9(10)11-2/h3-6H,1-2H3	QSSJZLPUHJDYKF-UHFFFAOYSA-N	COC(=O)c1ccc(C)cc1	COC(=O)c1ccc(C)cc1	-2.57672	0.0224333	3	G5	150.177
509	480	A-896	2-benzyl-4,4,6-trimethyl-1,3-dioxane	InChI=1S/C14H20O2/c1-11-10-14(2,3)16-13(15-11)9-12-7-5-4-6-8-12/h4-8,11,13H,9-10H2,1-3H3	KSEFBQCEGMTNPD-UHFFFAOYSA-N	CC1CC(C)(C)OC(Cc2ccccc2)O1	CC1CC(C)(C)OC(Cc2ccccc2)O1	-2.74469	0	1	G1	220.312
510	481	A-898	benzene-1,2-diamine	InChI=1S/C6H8N2/c7-5-3-1-2-4-6(5)8/h1-4H,7-8H2	GEYOCULIXLDCMW-UHFFFAOYSA-N	Nc1ccccc1N	Nc1ccccc1N	-0.43961	0.0516333	3	G5	108.144
511	482	A-901	1,2-benzisothiazol-3(2H)-one 1,1-dioxide	InChI=1S/C7H5NO3S/c9-7-5-3-1-2-4-6(5)12(10,11)8-7/h1-4H,(H,8,9)	CVHZOJJKTDOEJC-UHFFFAOYSA-N	O=C1N[S](=O)(=O)c2ccccc12	O=C1NS(=O)(=O)c2ccccc12	-1.67183	0.0595414	6	G5	183.188
512	483	A-904	sodium 4-amino-3-methylbenzene-1-sulfonate	InChI=1S/C7H9NO3S.Na/c1-5-4-6(12(9,10)11)2-3-7(5)8;/h2-4H,8H2,1H3,(H,9,10,11);/q;+1/p-1	RVSNUNNCRYLEEM-UHFFFAOYSA-M	[Na+].Cc1cc(ccc1N)[S]([O-])(=O)=O	Cc1cc(ccc1N)S(=O)(=O)[O-]	-1.7295	0	1	G1	209.202
513	484	A-906	3,7-dimethyloctanenitrile	InChI=1S/C10H19N/c1-9(2)5-4-6-10(3)7-8-11/h9-10H,4-7H2,1-3H3	SAPMLSXAXRULJB-UHFFFAOYSA-N	CC(C)CCCC(C)CC#N	CC(C)CCCC(C)CC#N	-3.58776	0	1	G1	153.269
514	485	A-907	calcium molybdate	InChI=1S/Ca.Mo.4O/q+2;;;;2*-1	BIOOACNPATUQFW-UHFFFAOYSA-N	[Ca++].[O-][Mo]([O-])(=O)=O	[O-][Mo](=O)(=O)[O-]	-3.70369	0.16592	2	G3	200.014
515	486	A-908	1-[3-(2-oxoazepane-1-carbonyl)benzoyl]azepan-2-one	InChI=1S/C20H24N2O4/c23-17-10-3-1-5-12-21(17)19(25)15-8-7-9-16(14-15)20(26)22-13-6-2-4-11-18(22)24/h7-9,14H,1-6,10-13H2	HXZRLUTUNSQNCG-UHFFFAOYSA-N	O=C1CCCCCN1C(=O)c2cccc(c2)C(=O)N3CCCCCC3=O	O=C1CCCCCN1C(=O)c1cccc(c1)C(=O)N1CCCCCC1=O	-3.95835	0	1	G1	356.422
516	487	A-909	6,10-dimethylundeca-5,9-dien-2-one	InChI=1S/C13H22O/c1-11(2)7-5-8-12(3)9-6-10-13(4)14/h7,9H,5-6,8,10H2,1-4H3/b12-9+	HNZUNIKWNYHEJJ-FMIVXFBMSA-N	CC(C)=CCC\C(C)=C\CCC(C)=O	CC(=CCC/C(=C/CCC(=O)C)/C)C	-3.69745	0.321644	2	G3	194.318
517	488	A-914	prop-2-en-1-yl hexanoate	InChI=1S/C9H16O2/c1-3-5-6-7-9(10)11-8-4-2/h4H,2-3,5-8H2,1H3	RCSBILYQLVXLJG-UHFFFAOYSA-N	CCCCCC(=O)OCC=C	CCCCCC(=O)OCC=C	-2.61055	0.155463	3	G5	156.225
518	489	A-916	sodium 2-amino-4,6-dinitrophenolate	InChI=1S/C6H5N3O5.Na/c7-4-1-3(8(11)12)2-5(6(4)10)9(13)14;/h1-2,10H,7H2;/q;+1/p-1	UENNEPPWFZYINW-UHFFFAOYSA-M	[Na+].Nc1cc(cc(c1[O-])[N+]([O-])=O)[N+]([O-])=O	Nc1cc(cc(c1[O-])[N+](=O)[O-])[N+](=O)[O-]	-1.76481	0	1	G1	221.104
519	490	A-917	4-chloro-1-(4-fluorophenyl)butan-1-one	InChI=1S/C10H10ClFO/c11-7-1-2-10(13)8-3-5-9(12)6-4-8/h3-6H,1-2,7H2	HXAOUYGZEOZTJO-UHFFFAOYSA-N	Fc1ccc(cc1)C(=O)CCCCl	Fc1ccc(cc1)C(=O)CCCCl	-2.72263	0	1	G1	200.64
520	491	A-922	tri(propan-2-yl)silyl prop-2-enoate	InChI=1S/C12H24O2Si/c1-8-12(13)14-15(9(2)3,10(4)5)11(6)7/h8-11H,1H2,2-7H3	PQSIXYSSKXAOFE-UHFFFAOYSA-N	CC(C)[Si](OC(=O)C=C)(C(C)C)C(C)C	CC(C)[Si](OC(=O)C=C)(C(C)C)C(C)C	-4.94374	0	1	G1	228.408
521	492	A-924	diisopropyl succinate	InChI=1S/C10H18O4/c1-7(2)13-9(11)5-6-10(12)14-8(3)4/h7-8H,5-6H2,1-4H3	YPLYFEUBZLLLIY-UHFFFAOYSA-N	CC(C)OC(=O)CCC(=O)OC(C)C	CC(C)OC(=O)CCC(=O)OC(C)C	-1.72932	0	1	G1	202.25
522	493	A-926	strontium(2+) ion 3-hydroxy-4-[(E)-2-(4-methyl-2-sulfonatophenyl)diazen-1-yl]naphthalene-2-carboxylate	InChI=1S/C18H14N2O6S.Sr/c1-10-6-7-14(15(8-10)27(24,25)26)19-20-16-12-5-3-2-4-11(12)9-13(17(16)21)18(22)23;/h2-9,19H,1H3,(H,22,23)(H,24,25,26);/q;+2/p-2/b20-16-;	XUCZYOLXABAZRV-LRZQPWDCSA-L	[Sr++].Cc1ccc(N\N=C\2C(=O)C(=Cc3ccccc23)C([O-])=O)c(c1)[S]([O-])(=O)=O	Cc1ccc(N/N=C/2\C(=O)C(=Cc3ccccc23)C(=O)[O-])c(c1)S(=O)(=O)[O-]	-4.10573	0	1	G1	471.989
523	494	A-927	8-[(4-aminophenyl)diazenyl]-7-hydroxy-N,N,N-trimethylnaphthalen-2-aminium chloride	InChI=1S/C19H20N4O.ClH/c1-23(2,3)16-10-4-13-5-11-18(24)19(17(13)12-16)22-21-15-8-6-14(20)7-9-15;/h4-12H,1-3H3,(H2-,20,21,22,24);1H	UXEAWNJALIUYRH-UHFFFAOYSA-N	[Cl-].C[N+](C)(C)c1ccc2ccc(O)c(N=Nc3ccc(N)cc3)c2c1	C[N+](C)(C)c1ccc2ccc(O)c(N=Nc3ccc(N)cc3)c2c1	-1.98079	0	1	G1	356.857
524	495	A-929	trifluoroacetamide	InChI=1S/C2H2F3NO/c3-2(4,5)1(6)7/h(H2,6,7)	NRKYWOKHZRQRJR-UHFFFAOYSA-N	NC(=O)C(F)(F)F	NC(=O)C(F)(F)F	-1.48502	0	1	G1	113.038
525	496	A-930	4-(2-methylbutan-2-yl)cyclohexan-1-one	InChI=1S/C11H20O/c1-4-11(2,3)9-5-7-10(12)8-6-9/h9H,4-8H2,1-3H3	DCSKAMGZSIRJAQ-UHFFFAOYSA-N	CCC(C)(C)C1CCC(=O)CC1	CCC(C)(C)C1CCC(=O)CC1	-2.65689	0	1	G1	168.28
526	497	A-932	4-methanesulfonyl-1-methyl-2-nitrobenzene	InChI=1S/C8H9NO4S/c1-6-3-4-7(14(2,12)13)5-8(6)9(10)11/h3-5H,1-2H3	OXBDLEXAVKAJFD-UHFFFAOYSA-N	Cc1ccc(cc1[N+]([O-])=O)[S](C)(=O)=O	Cc1ccc(cc1[N+](=O)[O-])S(=O)(=O)C	-2.7647	0	1	G1	215.23
527	498	A-935	methyl non-2-ynoate	InChI=1S/C10H16O2/c1-3-4-5-6-7-8-9-10(11)12-2/h3-7H2,1-2H3	NTLJTUMJJWVCTL-UHFFFAOYSA-N	CCCCCCC#CC(=O)OC	CCCCCCC#CC(=O)OC	-3.65189	0	1	G1	168.236
528	499	A-936	decan-1-ol	InChI=1S/C10H22O/c1-2-3-4-5-6-7-8-9-10-11/h11H,2-10H2,1H3	MWKFXSUHUHTGQN-UHFFFAOYSA-N	CCCCCCCCCCO	CCCCCCCCCCO	-3.63124	0.406681	4	G5	158.285
529	500	A-939	triphenylphosphine oxide	InChI=1S/C18H15OP/c19-20(16-10-4-1-5-11-16,17-12-6-2-7-13-17)18-14-8-3-9-15-18/h1-15H	FIQMHBFVRAXMOP-UHFFFAOYSA-N	O=[P](c1ccccc1)(c2ccccc2)c3ccccc3	O=P(c1ccccc1)(c1ccccc1)c1ccccc1	-2.87747	0	1	G1	278.291
530	501	A-940	2-chloro-1,4-dimethoxybenzene	InChI=1S/C8H9ClO2/c1-10-6-3-4-8(11-2)7(9)5-6/h3-5H,1-2H3	QMXZSRVFIWACJH-UHFFFAOYSA-N	COc1ccc(OC)c(Cl)c1	COc1ccc(OC)c(Cl)c1	-2.6724	0	1	G1	172.611
531	502	A-944	2-(2-naphthyloxy)ethanol	InChI=1S/C12H12O2/c13-7-8-14-12-6-5-10-3-1-2-4-11(10)9-12/h1-6,9,13H,7-8H2	BQPBZDSDFCDSAO-UHFFFAOYSA-N	OCCOc1ccc2ccccc2c1	OCCOc1ccc2ccccc2c1	-2.71429	0	1	G1	188.226
532	503	A-950	butoxybenzene	InChI=1S/C10H14O/c1-2-3-9-11-10-7-5-4-6-8-10/h4-8H,2-3,9H2,1H3	YFNONBGXNFCTMM-UHFFFAOYSA-N	CCCCOc1ccccc1	CCCCOc1ccccc1	-3.61325	0	1	G1	150.221
533	504	A-951	2-[2-(benzoyloxy)ethoxy]ethyl benzoate	InChI=1S/C18H18O5/c19-17(15-7-3-1-4-8-15)22-13-11-21-12-14-23-18(20)16-9-5-2-6-10-16/h1-10H,11-14H2	NXQMCAOPTPLPRL-UHFFFAOYSA-N	O=C(OCCOCCOC(=O)c1ccccc1)c2ccccc2	O=C(OCCOCCOC(=O)c1ccccc1)c1ccccc1	-3.93749	0.0184446	4	G5	314.337
534	505	A-953	(Z)-N-9-octadecenylpropane-1,3-diamine	InChI=1S/C21H44N2/c1-2-3-4-5-6-7-8-9-10-11-12-13-14-15-16-17-20-23-21-18-19-22/h9-10,23H,2-8,11-22H2,1H3/b10-9-	TUFJPPAQOXUHRI-KTKRTIGZSA-N	CCCCCCCC\C=C/CCCCCCCCNCCCN	CCCCCCCC/C=C\CCCCCCCCNCCCN	-3.95504	0	1	G1	324.597
535	506	A-954	1,2,4-trichlorobenzene	InChI=1S/C6H3Cl3/c7-4-1-2-5(8)6(9)3-4/h1-3H	PBKONEOXTCPAFI-UHFFFAOYSA-N	Clc1ccc(Cl)c(Cl)c1	Clc1ccc(Cl)c(Cl)c1	-3.70245	0.124042	8	G5	181.449
536	507	A-959	[3-methyl-4-(2,2,2-trifluoroethoxy)pyridin-2-yl]methanol	InChI=1S/C9H10F3NO2/c1-6-7(4-14)13-3-2-8(6)15-5-9(10,11)12/h2-3,14H,4-5H2,1H3	GNILTGRCVCMPFJ-UHFFFAOYSA-N	Cc1c(CO)nccc1OCC(F)(F)F	Cc1c(CO)nccc1OCC(F)(F)F	-1.79207	0	1	G1	221.178
538	508	A-961	(2E)-3-(3,4,5-trimethoxyphenyl)prop-2-enoic acid	InChI=1S/C12H14O5/c1-15-9-6-8(4-5-11(13)14)7-10(16-2)12(9)17-3/h4-7H,1-3H3,(H,13,14)/b5-4+	YTFVRYKNXDADBI-SNAWJCMRSA-N	COc1cc(\C=C\C(O)=O)cc(OC)c1OC	COc1cc(/C=C/C(=O)O)cc(OC)c1OC	-2.83047	0	1	G1	238.239
540	509	A-967	1,4-dibromobutane	InChI=1S/C4H8Br2/c5-3-1-2-4-6/h1-4H2	ULTHEAFYOOPTTB-UHFFFAOYSA-N	BrCCCCBr	BrCCCCBr	-2.79022	0	1	G1	215.916
541	510	A-969	1,2,3,4-tetrahydronaphthalene	InChI=1S/C10H12/c1-2-6-10-8-4-3-7-9(10)5-1/h1-2,5-6H,3-4,7-8H2	CXWXQJXEFPUFDZ-UHFFFAOYSA-N	C1CCc2ccccc2C1	C1CCc2ccccc2C1	-3.56737	0.35207	5	G5	132.206
542	511	A-971	1,6-dibutyl hexanedioate	InChI=1S/C14H26O4/c1-3-5-11-17-13(15)9-7-8-10-14(16)18-12-6-4-2/h3-12H2,1-2H3	XTJFFFGAUHQWII-UHFFFAOYSA-N	CCCCOC(=O)CCCCC(=O)OCCCC	CCCCOC(=O)CCCCC(=O)OCCCC	-3.86815	0	1	G1	258.358
543	512	A-972	ethyl phenyl(2,4,6-trimethylbenzoyl)phosphinate	InChI=1S/C18H21O3P/c1-5-21-22(20,16-9-7-6-8-10-16)18(19)17-14(3)11-13(2)12-15(17)4/h6-12H,5H2,1-4H3	ZMDDERVSCYEKPQ-UHFFFAOYSA-N	CCO[P](=O)(C(=O)c1c(C)cc(C)cc1C)c2ccccc2	CCOP(=O)(C(=O)c1c(C)cc(C)cc1C)c1ccccc1	-3.95608	0	1	G1	316.337
544	513	A-973	2-tert-butyl-5-methylphenol	InChI=1S/C11H16O/c1-8-5-6-9(10(12)7-8)11(2,3)4/h5-7,12H,1-4H3	XOUQAVYLRNOXDO-UHFFFAOYSA-N	Cc1ccc(c(O)c1)C(C)(C)C	Cc1ccc(c(O)c1)C(C)(C)C	-2.67267	0	1	G1	164.248
545	514	A-974	dimethyl 2-nitroterephthalate	InChI=1S/C10H9NO6/c1-16-9(12)6-3-4-7(10(13)17-2)8(5-6)11(14)15/h3-5H,1-2H3	PAYWCKGMOYQZAW-UHFFFAOYSA-N	COC(=O)c1ccc(C(=O)OC)c(c1)[N+]([O-])=O	COC(=O)c1ccc(C(=O)OC)c(c1)[N+](=O)[O-]	-2.8359	0	1	G1	239.183
546	515	A-975	Cobaltous acetate	InChI=1S/2C2H4O2.Co/c2*1-2(3)4;/h2*1H3,(H,3,4);/q;;+2/p-2	QAHREYKOYSIQPH-UHFFFAOYSA-L	[Co++].CC([O-])=O.CC([O-])=O	CC(=O)[O-]	0.293604	0.00733667	2	G3	177.021
547	516	A-976	6-(prop-2-enoyloxy)hexyl prop-2-enoate	InChI=1S/C12H18O4/c1-3-11(13)15-9-7-5-6-8-10-16-12(14)4-2/h3-4H,1-2,5-10H2	FIHBHSQYSYVZQE-UHFFFAOYSA-N	C=CC(=O)OCCCCCCOC(=O)C=C	C=CC(=O)OCCCCCCOC(=O)C=C	-2.81934	0.0105042	2	G3	226.272
548	517	A-978	N,N-dimethyldecanamide	InChI=1S/C12H25NO/c1-4-5-6-7-8-9-10-11-12(14)13(2)3/h4-11H2,1-3H3	HNXNKTMIVROLTK-UHFFFAOYSA-N	CCCCCCCCCC(=O)N(C)C	CCCCCCCCCC(=O)N(C)C	-2.76811	0	1	G1	199.338
549	518	A-982	4-[(E)-2-phenyldiazen-1-yl]aniline	InChI=1S/C12H11N3/c13-10-6-8-12(9-7-10)15-14-11-4-2-1-3-5-11/h1-9H,13H2	QPQKUYVSJWQSDY-UHFFFAOYSA-N	Nc1ccc(cc1)N=Nc2ccccc2	Nc1ccc(cc1)N=Nc1ccccc1	-3.7597	0.280167	3	G5	197.241
550	519	A-986	(2,2,3-trimethylcyclopent-3-en-1-yl)acetonitrile	InChI=1S/C10H15N/c1-8-4-5-9(6-7-11)10(8,2)3/h4,9H,5-6H2,1-3H3	YYJOTFQPYNOYAB-UHFFFAOYSA-N	CC1=CCC(CC#N)C1(C)C	CC1=CCC(CC#N)C1(C)C	-2.64754	0	1	G1	149.237
551	520	A-988	2-tert-butyl-4-methylphenol	InChI=1S/C11H16O/c1-8-5-6-10(12)9(7-8)11(2,3)4/h5-7,12H,1-4H3	IKEHOXWJQXIQAG-UHFFFAOYSA-N	Cc1ccc(O)c(c1)C(C)(C)C	Cc1ccc(O)c(c1)C(C)(C)C	-2.69175	0	1	G1	164.248
552	521	A-989	N,N,N-trimethylanilinium chloride	InChI=1S/C9H14N.ClH/c1-10(2,3)9-7-5-4-6-8-9;/h4-8H,1-3H3;1H/q+1;/p-1	MQAYPFVXSPHGJM-UHFFFAOYSA-M	[Cl-].C[N+](C)(C)c1ccccc1	C[N+](C)(C)c1ccccc1	0.287747	0	1	G1	171.671
553	522	A-990	1,3,3-trimethyl-2-oxabicyclo[2.2.2]octane 2-(4-methylcyclohex-3-en-1-yl)propan-2-yl acetate	InChI=1S/C12H20O2.C10H18O/c1-9-5-7-11(8-6-9)12(3,4)14-10(2)13;1-9(2)8-4-6-10(3,11-9)7-5-8/h5,11H,6-8H2,1-4H3;8H,4-7H2,1-3H3	GBIJCMYLVWYAKU-UHFFFAOYSA-N	CC(=O)OC(C)(C)C1CCC(=CC1)C.CC23CCC(CC2)C(C)(C)O3	CC(=O)OC(C)(C)C1CCC(=CC1)C	-3.02136	0	1	G1	350.543
554	523	A-991	tris(prop-2-en-1-yloxy)-1,3,5-triazine	InChI=1S/C12H15N3O3/c1-4-7-16-10-13-11(17-8-5-2)15-12(14-10)18-9-6-3/h4-6H,1-3,7-9H2	BJELTSYBAHKXRW-UHFFFAOYSA-N	C=CCOc1nc(OCC=C)nc(OCC=C)n1	C=CCOc1nc(OCC=C)nc(OCC=C)n1	-2.87423	0.52672	5	G4	249.27
555	524	A-993	valeric acid	InChI=1S/C5H10O2/c1-2-3-4-5(6)7/h2-4H2,1H3,(H,6,7)	NQPDZGIKBAWPEJ-UHFFFAOYSA-N	CCCCC(O)=O	CCCCC(=O)O	-0.490652	0.0883491	5	G5	102.133
556	525	A-994	3-methyl-4-phenylbutan-2-ol	InChI=1S/C11H16O/c1-9(10(2)12)8-11-6-4-3-5-7-11/h3-7,9-10,12H,8H2,1-2H3	VSIXJPFQJMODCS-UHFFFAOYSA-N	CC(O)C(C)Cc1ccccc1	CC(O)C(C)Cc1ccccc1	-1.69697	0	1	G1	164.248
557	526	A-995	1,3-diethyl 2-butylpropanedioate	InChI=1S/C11H20O4/c1-4-7-8-9(10(12)14-5-2)11(13)15-6-3/h9H,4-8H2,1-3H3	RPNFNBGRHCUORR-UHFFFAOYSA-N	CCCCC(C(=O)OCC)C(=O)OCC	CCCCC(C(=O)OCC)C(=O)OCC	-2.8165	0	1	G1	216.277
558	527	A-996	2-(2-undecyl-4,5-dihydro-1H-imidazol-1-yl)ethanol	InChI=1S/C16H32N2O/c1-2-3-4-5-6-7-8-9-10-11-16-17-12-13-18(16)14-15-19/h19H,2-15H2,1H3	QNDGQRJVVZJMJO-UHFFFAOYSA-N	CCCCCCCCCCCC1=NCCN1CCO	CCCCCCCCCCCC1=NCCN1CCO	-3.89866	0	1	G1	268.445
559	528	A-997	1-chloro-4-(trifluoromethyl)benzene	InChI=1S/C7H4ClF3/c8-6-3-1-5(2-4-6)7(9,10)11/h1-4H	QULYNCCPRWKEMF-UHFFFAOYSA-N	FC(F)(F)c1ccc(Cl)cc1	FC(F)(F)c1ccc(Cl)cc1	-3.7277	0	1	G1	180.556
560	529	A-998	4-(4-hydroxyphenyl)phenol	InChI=1S/C12H10O2/c13-11-5-1-9(2-6-11)10-3-7-12(14)8-4-10/h1-8,13-14H	VCCBEIPGXKNHFW-UHFFFAOYSA-N	Oc1ccc(cc1)c2ccc(O)cc2	Oc1ccc(cc1)c1ccc(O)cc1	-3.74237	0	1	G1	186.21
561	530	A-999	1,4-bis[(E)-prop-1-enoxy]cyclohexane 1,4-di(prop-1-enoxy)cyclohexane	InChI=1S/C12H20O2/c1-3-9-13-11-5-7-12(8-6-11)14-10-4-2/h3-4,9-12H,5-8H2,1-2H3/b9-3+,10-4+	TXHDDWGFTSDFEB-LQIBPGRFSA-N	C\C=C\OC1CCC(CC1)O\C=C\C	C/C=C/OC1CCC(CC1)O/C=C/C	-3.90373	0.0233717	2	G3	196.29
562	531	A-1000	1,7-dioxacycloheptadecan-8-one	InChI=1S/C15H28O3/c16-15-11-7-4-2-1-3-5-8-12-17-13-9-6-10-14-18-15/h1-14H2	MKEIDVFLAWJKMY-UHFFFAOYSA-N	O=C1CCCCCCCCCOCCCCCO1	O=C1CCCCCCCCCOCCCCCO1	-3.88385	0	1	G1	256.386
563	532	A-1002	9-Methylnonadecane	InChI=1S/C20H42/c1-4-6-8-10-12-13-15-17-19-20(3)18-16-14-11-9-7-5-2/h20H,4-19H2,1-3H3	FFVPRSKCTDQLBP-UHFFFAOYSA-N	CCCCCCCCCCC(C)CCCCCCCC	CCCCCCCCCCC(C)CCCCCCCC	-6.4511	0	1	G1	282.556
564	533	A-1003	(E)-(carbamoylimino)urea; (Z)-(carbamoylimino)urea	InChI=1S/C2H4N4O2/c3-1(7)5-6-2(4)8/h(H2,3,7)(H2,4,8)	XOZUGNYVDXMRKW-UHFFFAOYSA-N	NC(=O)N=NC(N)=O	NC(=O)N=NC(=O)N	-3.54624	0	1	G1	116.08
565	534	A-1004	2,4-di-tert-butylphenol	InChI=1S/C14H22O/c1-13(2,3)10-7-8-12(15)11(9-10)14(4,5)6/h7-9,15H,1-6H3	ICKWICRCANNIBI-UHFFFAOYSA-N	CC(C)(C)c1ccc(O)c(c1)C(C)(C)C	CC(C)(C)c1ccc(O)c(c1)C(C)(C)C	-3.79605	0.0127732	2	G3	206.329
566	535	A-1005	3-(4-tert-butylphenyl)-2-methylpropanal	InChI=1S/C14H20O/c1-11(10-15)9-12-5-7-13(8-6-12)14(2,3)4/h5-8,10-11H,9H2,1-4H3	SDQFDHOLCGWZPU-UHFFFAOYSA-N	CC(Cc1ccc(cc1)C(C)(C)C)C=O	CC(Cc1ccc(cc1)C(C)(C)C)C=O	-3.79178	0.0673493	2	G3	204.313
567	536	A-1006	3-amino-4-methoxy-N-phenylbenzamide	InChI=1S/C14H14N2O2/c1-18-13-8-7-10(9-12(13)15)14(17)16-11-5-3-2-4-6-11/h2-9H,15H2,1H3,(H,16,17)	LHMQDVIHBXWNII-UHFFFAOYSA-N	COc1ccc(cc1N)C(=O)Nc2ccccc2	COc1ccc(cc1N)C(=O)Nc1ccccc1	-3.8658	0	1	G1	242.278
569	537	A-1009	2-chloro-2-methylbutane	InChI=1S/C5H11Cl/c1-4-5(2,3)6/h4H2,1-3H3	CRNIHJHMEQZAAS-UHFFFAOYSA-N	CCC(C)(C)Cl	CCC(C)(C)Cl	-2.51055	0.500659	2	G2	106.596
570	538	A-1011	2,2',2'',2'''-(ethane-1,2-diyldinitrilo)tetraacetonitrile	InChI=1S/C10H12N6/c11-1-5-15(6-2-12)9-10-16(7-3-13)8-4-14/h5-10H2	FDWRKVKXYZRYOD-UHFFFAOYSA-N	N#CCN(CCN(CC#N)CC#N)CC#N	N#CCN(CCN(CC#N)CC#N)CC#N	-2.8204	0.0158371	2	G3	216.248
571	539	A-1013	tert-butyl benzenecarboperoxoate	InChI=1S/C11H14O3/c1-11(2,3)14-13-10(12)9-7-5-4-6-8-9/h4-8H,1-3H3	GJBRNHKUVLOCEB-UHFFFAOYSA-N	CC(C)(C)OOC(=O)c1ccccc1	CC(C)(C)OOC(=O)c1ccccc1	-2.77643	0	1	G1	194.23
572	540	A-1014	1,1-difluoroethane	InChI=1S/C2H4F2/c1-2(3)4/h2H,1H3	NPNPZTNLOVBDOC-UHFFFAOYSA-N	CC(F)F	CC(F)F	-1.31472	0.028996	2	G3	66.05
573	541	A-1015	3,7-dimethyloctan-3-ol	InChI=1S/C10H22O/c1-5-10(4,11)8-6-7-9(2)3/h9,11H,5-8H2,1-4H3	DLHQZZUEERVIGQ-UHFFFAOYSA-N	CCC(C)(O)CCCC(C)C	CCC(C)(O)CCCC(C)C	-2.69429	0.0511525	2	G3	158.285
574	542	A-1016	5-methoxy-1,3-dihydro-2H-benzimidazole-2-thione	InChI=1S/C8H8N2OS/c1-11-5-2-3-6-7(4-5)10-8(12)9-6/h2-4H,1H3,(H2,9,10,12)	KOFBRZWVWJCLGM-UHFFFAOYSA-N	COc1ccc2NC(=S)Nc2c1	COc1ccc2[nH]c(=S)[nH]c2c1	-2.75068	0	1	G1	180.232
575	543	A-1018	bromo(trifluoro)methane	InChI=1S/CBrF3/c2-1(3,4)5	RJCQBQGAPKAMLL-UHFFFAOYSA-N	FC(F)(F)Br	FC(F)(F)Br	-2.66777	0	1	G1	148.909
576	544	A-1020	zinc bis(O,O-diisooctyl) bis(dithiophosphate)	InChI=1S/2C16H35O2PS2.Zn/c2*1-15(2)11-7-5-9-13-17-19(20,21)18-14-10-6-8-12-16(3)4;/h2*15-16H,5-14H2,1-4H3,(H,20,21);/q;;+2/p-2	SXYOAESUCSYJNZ-UHFFFAOYSA-L	[Zn++].CC(C)CCCCCO[P]([S-])(=S)OCCCCCC(C)C.CC(C)CCCCCO[P]([S-])(=S)OCCCCCC(C)C	CC(C)CCCCCOP(=S)([S-])OCCCCCC(C)C	-4.3707	0	1	G1	772.498
577	545	A-1021	2-({[6-(oxiran-2-ylmethoxy)naphthalen-1-yl]oxy}methyl)oxirane	InChI=1S/C16H16O4/c1-2-11-6-12(17-7-13-8-18-13)4-5-15(11)16(3-1)20-10-14-9-19-14/h1-6,13-14H,7-10H2	MEVBAGCIOOTPLF-UHFFFAOYSA-N	C1OC1COc2ccc3c(OCC4CO4)cccc3c2	C1OC1COc1ccc2c(OCC3CO3)cccc2c1	-3.91917	0	1	G1	272.3
578	546	A-1022	(2E)-3,7-dimethylocta-2,6-dien-1-yl formate	InChI=1S/C11H18O2/c1-10(2)5-4-6-11(3)7-8-13-9-12/h5,7,9H,4,6,8H2,1-3H3/b11-7+	FQMZVFJYMPNUCT-YRNVUSSQSA-N	CC(C)=CCC\C(C)=C\COC=O	CC(=CCC/C(=C/COC=O)/C)C	-3.74615	0	1	G1	182.263
579	547	A-1023	pentalead tetraoxide sulphate	InChI=1S/H2O4S.4H2O.5Pb/c1-5(2,3)4;;;;;;;;;/h(H2,1,2,3,4);4*1H2;;;;;/p-2	BKMAZJUOHZYBFP-UHFFFAOYSA-L	O.O.O.O.[Pb].[Pb].[Pb].[Pb].[Pb].[O-][S]([O-])(=O)=O	[O-]S(=O)(=O)[O-]	-4.56612	0	1	G1	1204.12
580	548	A-1024	(3E)-4-(2,5,6,6-tetramethylcyclohex-2-en-1-yl)but-3-en-2-one	InChI=1S/C14H22O/c1-10-6-7-11(2)14(4,5)13(10)9-8-12(3)15/h6,8-9,11,13H,7H2,1-5H3/b9-8+/t11-,13+/m1/s1	JZQOJFLIJNRDHK-UZPJXDOOSA-N	C[C@@H]1CC=C(C)[C@H](\C=C\C(C)=O)C1(C)C	C[C@@H]1CC=C(C)[C@H](/C=C/C(=O)C)C1(C)C	-3.80268	0	1	G1	206.329
581	549	A-1025	cyclohexylmethyl-dimethoxysilane	InChI=1S/C9H20O2Si/c1-10-12(11-2)8-9-6-4-3-5-7-9/h9,12H,3-8H2,1-2H3	XRLIOAUFFCHSIC-UHFFFAOYSA-N	CO[SiH](CC1CCCCC1)OC	CO[SiH](CC1CCCCC1)OC	-3.09597	0	1	G1	188.343
582	550	A-1027	5-amino-2-[(E)-2-(4-amino-2-sulfophenyl)ethenyl]benzene-1-sulfonic acid	InChI=1S/C14H14N2O6S2/c15-11-5-3-9(13(7-11)23(17,18)19)1-2-10-4-6-12(16)8-14(10)24(20,21)22/h1-8H,15-16H2,(H,17,18,19)(H,20,21,22)/b2-1+	REJHVSOVQBJEBF-OWOJBTEDSA-N	Nc1ccc(\C=C\c2ccc(N)cc2[S](O)(=O)=O)c(c1)[S](O)(=O)=O	Nc1ccc(/C=C/c2ccc(N)cc2S(=O)(=O)O)c(c1)S(=O)(=O)O	-4.06353	0.634592	3	G4	370.408
583	551	A-1028	zinc 4-methyl-2-thioxo-2,3-dihydrobenzimidazol-1-ide 7-methyl-2-thioxo-2,3-dihydrobenzimidazol-1-ide	InChI=1S/2C8H8N2S.Zn/c2*1-5-3-2-4-6-7(5)10-8(11)9-6;/h2*2-4H,1H3,(H2,9,10,11);/q;;+2/p-2	GHPJYLIEFFVDGR-UHFFFAOYSA-L	[Zn++].Cc1cccc2[N-]C(=S)Nc12.Cc3cccc4NC(=S)[N-]c34	Cc1cccc2[n-]c(=S)[nH]c12	-4.08796	0	1	G1	391.84
584	552	A-1029	3-[hydroxy(phenyl)phosphoryl]propanoic acid	InChI=1S/C9H11O4P/c10-9(11)6-7-14(12,13)8-4-2-1-3-5-8/h1-5H,6-7H2,(H,10,11)(H,12,13)	MORLYCDUFHDZKO-UHFFFAOYSA-N	OC(=O)CC[P](O)(=O)c1ccccc1	OC(=O)CCP(=O)(O)c1ccccc1	-0.828305	1.0659	3	G4	214.157
585	553	A-1030	(phenylmethanesulfinylmethyl)benzene	InChI=1S/C14H14OS/c15-16(11-13-7-3-1-4-8-13)12-14-9-5-2-6-10-14/h1-10H,11-12H2	HTMQZWFSTJVJEQ-UHFFFAOYSA-N	O=[S](Cc1ccccc1)Cc2ccccc2	O=S(Cc1ccccc1)Cc1ccccc1	-2.85881	0	1	G1	230.332
586	554	A-1032	2-[(E)-2-(1-cyano-1-methylethyl)diazen-1-yl]-2-methylpropanenitrile	InChI=1S/C8H12N4/c1-7(2,5-9)11-12-8(3,4)6-10/h1-4H3	OZAIFHULBGXAKX-UHFFFAOYSA-N	CC(C)(N=NC(C)(C)C#N)C#N	CC(C)(N=NC(C)(C)C#N)C#N	-2.71325	0.0209571	2	G3	164.212
587	555	A-1033	2-methylbutyl acrylate	InChI=1S/C8H14O2/c1-4-7(3)6-10-8(9)5-2/h5,7H,2,4,6H2,1,3H3	NCTBYWFEJFTVEL-UHFFFAOYSA-N	CCC(C)COC(=O)C=C	CCC(C)COC(=O)C=C	-2.65321	0	1	G1	142.198
588	556	A-1034	2-chloro-1,3-benzothiazole	InChI=1S/C7H4ClNS/c8-7-9-5-3-1-2-4-6(5)10-7/h1-4H	BSQLQMLFTHJVKS-UHFFFAOYSA-N	Clc1sc2ccccc2n1	Clc1sc2ccccc2n1	-2.73259	0	1	G1	169.636
589	557	A-1035	2-aminoethan-1-ol; 6-cyclohexyl-1-hydroxy-4-methyl-1,2-dihydropyridin-2-one	InChI=1S/C12H17NO2.C2H7NO/c1-9-7-11(13(15)12(14)8-9)10-5-3-2-4-6-10;3-1-2-4/h7-8,10,15H,2-6H2,1H3;4H,1-3H2	MBRHNTMUYWQHMR-UHFFFAOYSA-N	CC1=CC(=O)N(O)C(=C1)C2CCCCC2.NCCO	Cc1cc(=O)n(O)c(c1)C1CCCCC1	-0.933169	0	1	G1	268.357
590	558	A-1038	4,7-dichloroquinoline	InChI=1S/C9H5Cl2N/c10-6-1-2-7-8(11)3-4-12-9(7)5-6/h1-5H	HXEWMTXDBOQQKO-UHFFFAOYSA-N	Clc1ccc2c(Cl)ccnc2c1	Clc1ccc2c(Cl)ccnc2c1	-2.80262	0	1	G1	198.052
591	559	A-1041	2-aminobenzenesulfonic acid	InChI=1S/C6H7NO3S/c7-5-3-1-2-4-6(5)11(8,9)10/h1-4H,7H2,(H,8,9,10)	ZMCHBSMFKQYNKA-UHFFFAOYSA-N	Nc1ccccc1[S](O)(=O)=O	Nc1ccccc1S(=O)(=O)O	-1.74717	0	1	G1	173.193
592	560	A-1042	bis(propan-2-yloxy)titaniumbis(ylium) bis((2Z)-4-oxopent-2-en-2-olate)	InChI=1S/2C5H7O2.2C3H7O.Ti/c2*1-4(6)3-5(2)7;2*1-3(2)4;/h2*3H,1-2H3;2*3H,1-2H3;/q4*-1;+4	DOOBMVWXHWRGEB-UHFFFAOYSA-N	[Ti+4].CC(C)[O-].CC(C)[O-].CC(=O)[CH-]C(C)=O.CC(=O)[CH-]C(C)=O	CC(=O)[CH-]C(=O)C	-2.07005	0	1	G1	364.261
593	561	A-1043	4-acetamidobenzene-1-sulfonyl chloride	InChI=1S/C8H8ClNO3S/c1-6(11)10-7-2-4-8(5-3-7)14(9,12)13/h2-5H,1H3,(H,10,11)	GRDXCFKBQWDAJH-UHFFFAOYSA-N	CC(=O)Nc1ccc(cc1)[S](Cl)(=O)=O	CC(=O)Nc1ccc(cc1)S(=O)(=O)Cl	-2.87725	0.544211	2	G2	233.676
594	562	A-1050	2,2,6-trimethylcyclohexyl propanoate	InChI=1S/C12H22O2/c1-5-10(13)14-11-9(2)7-6-8-12(11,3)4/h9,11H,5-8H2,1-4H3	JFBKOWCEVLNQHV-UHFFFAOYSA-N	CCC(=O)OC1C(C)CCCC1(C)C	CCC(=O)OC1C(C)CCCC1(C)C	-3.80318	0	1	G1	198.306
595	563	A-1051	1,4-dimethyl benzene-1,4-dicarboxylate	InChI=1S/C10H10O4/c1-13-9(11)7-3-5-8(6-4-7)10(12)14-2/h3-6H,1-2H3	WOZVHXUHUFLZGK-UHFFFAOYSA-N	COC(=O)c1ccc(cc1)C(=O)OC	COC(=O)c1ccc(cc1)C(=O)OC	-3.79686	0.182252	4	G5	194.186
596	564	A-1052	2-heptylcyclopentan-1-one	InChI=1S/C12H22O/c1-2-3-4-5-6-8-11-9-7-10-12(11)13/h11H,2-10H2,1H3	PJXHBTZLHITWFX-UHFFFAOYSA-N	CCCCCCCC1CCCC1=O	CCCCCCCC1CCCC1=O	-3.76944	0	1	G1	182.307
597	565	A-1053	benzyl 2-phenylacetate	InChI=1S/C15H14O2/c16-15(11-13-7-3-1-4-8-13)17-12-14-9-5-2-6-10-14/h1-10H,11-12H2	MIYFJEKZLFWKLZ-UHFFFAOYSA-N	O=C(Cc1ccccc1)OCc2ccccc2	O=C(Cc1ccccc1)OCc1ccccc1	-3.86327	0	1	G1	226.275
598	566	A-1056	N,N-dimethyl[(dimethylcarbamothioyl)sulfanyl]carbothioamide	InChI=1S/C6H12N2S3/c1-7(2)5(9)11-6(10)8(3)4/h1-4H3	REQPQFUJGGOFQL-UHFFFAOYSA-N	CN(C)C(=S)SC(=S)N(C)C	CN(C)C(=S)SC(=S)N(C)C	-2.8303	0	1	G1	208.377
599	567	A-1058	3,7-dimethyloct-6-en-1-ol	InChI=1S/C10H20O/c1-9(2)5-4-6-10(3)7-8-11/h5,10-11H,4,6-8H2,1-3H3/t10-/m1/s1	QMVPMAAFGQKVCJ-SNVBAGLBSA-N	C[C@@H](CCO)CCC=C(C)C	C[C@@H](CCO)CCC=C(C)C	-2.70673	0.00500856	2	G3	156.269
600	568	A-1059	4,7-dimethyloct-6-en-3-one	InChI=1S/C10H18O/c1-5-10(11)9(4)7-6-8(2)3/h6,9H,5,7H2,1-4H3	WKQWDIFHKYWRTA-UHFFFAOYSA-N	CCC(=O)C(C)CC=C(C)C	CCC(=O)C(C)CC=C(C)C	-2.7011	0	1	G1	154.253
601	569	A-1060	2-amino-3,5-dimethylbenzene-1-sulfonic acid	InChI=1S/C8H11NO3S/c1-5-3-6(2)8(9)7(4-5)13(10,11)12/h3-4H,9H2,1-2H3,(H,10,11,12)	CFCXQQUQLZIZPI-UHFFFAOYSA-N	Cc1cc(C)c(N)c(c1)[S](O)(=O)=O	Cc1cc(C)c(N)c(c1)S(=O)(=O)O	-1.81954	0	1	G1	201.247
602	570	A-1062	thiophene	InChI=1S/C4H4S/c1-2-4-5-3-1/h1-4H	YTPLMLYBLZKORZ-UHFFFAOYSA-N	s1cccc1	s1cccc1	-1.44501	0.0575055	2	G3	84.143
603	571	A-1065	4-[2-(4-hydroxyphenyl)propan-2-yl]phenol	InChI=1S/C15H16O2/c1-15(2,11-3-7-13(16)8-4-11)12-5-9-14(17)10-6-12/h3-10,16-17H,1-2H3	IISBACLAFKSPIT-UHFFFAOYSA-N	CC(C)(c1ccc(O)cc1)c2ccc(O)cc2	CC(C)(c1ccc(O)cc1)c1ccc(O)cc1	-2.87992	0.186254	4	G5	228.291
604	572	A-1066	2,2,2-trichloroacetaldehyde	InChI=1S/C2HCl3O/c3-2(4,5)1-6/h1H	HFFLGKNGCAIQMO-UHFFFAOYSA-N	ClC(Cl)(Cl)C=O	ClC(Cl)(Cl)C=O	-0.691341	1.22098	2	G2	147.388
605	573	A-1067	2-methylbutan-1-ol	InChI=1S/C5H12O/c1-3-5(2)4-6/h5-6H,3-4H2,1-2H3	QPRQEDXDYOZYLA-UHFFFAOYSA-N	CCC(C)CO	CCC(C)CO	-0.468101	0	1	G1	88.15
606	574	A-1068	Fusel oil	InChI=1S/C5H12O/c1-5(2)3-4-6/h5-6H,3-4H2,1-2H3	PHTQWCKDNZKARW-UHFFFAOYSA-N	CC(C)CCO	CC(C)CCO	-0.468101	0.22609	3	G5	88.15
607	575	A-1069	tetrasodium (6Z)-4-acetamido-5-oxo-6-(2-{7-sulfonato-4-[(E)-2-(4-sulfonatophenyl)diazen-1-yl]naphthalen-1-yl}hydrazin-1-ylidene)-5,6-dihydronaphthalene-1,7-disulfonate	InChI=1S/C28H21N5O14S4.4Na/c1-14(34)29-23-10-11-24(50(42,43)44)20-13-25(51(45,46)47)27(28(35)26(20)23)33-32-22-9-8-21(18-7-6-17(12-19(18)22)49(39,40)41)31-30-15-2-4-16(5-3-15)48(36,37)38;;;;/h2-13,32H,1H3,(H,29,34)(H,36,37,38)(H,39,40,41)(H,42,43,44)(H,45,46,47);;;;/q;4*+1/p-4/b31-30?,33-27-;;;;	AGKKBBSOKGLVTM-YENKNCRGSA-J	[Na+].[Na+].[Na+].[Na+].CC(=O)Nc1ccc(c2C=C(/C(=N/Nc3ccc(N=Nc4ccc(cc4)[S]([O-])(=O)=O)c5ccc(cc35)[S]([O-])(=O)=O)C(=O)c12)[S]([O-])(=O)=O)[S]([O-])(=O)=O	CC(=O)Nc1ccc(c2C=C(/C(=N/Nc3ccc(N=Nc4ccc(cc4)S(=O)(=O)[O-])c4ccc(cc34)S(=O)(=O)[O-])/C(=O)c12)S(=O)(=O)[O-])S(=O)(=O)[O-]	-1.46124	0	1	G1	867.693
608	576	A-1070	1,3-benzothiazole	InChI=1S/C7H5NS/c1-2-4-7-6(3-1)8-5-9-7/h1-5H	IOJUPLGTWVMSFF-UHFFFAOYSA-N	s1cnc2ccccc12	s1cnc2ccccc12	-1.65383	0.0781736	2	G3	135.191
609	577	A-1073	3-nitrobenzoic acid	InChI=1S/C7H5NO4/c9-7(10)5-2-1-3-6(4-5)8(11)12/h1-4H,(H,9,10)	AFPHTEQTJZKQAQ-UHFFFAOYSA-N	OC(=O)c1cccc(c1)[N+]([O-])=O	OC(=O)c1cccc(c1)[N+](=O)[O-]	-1.74591	0.052366	5	G5	167.12
611	578	A-1076	2,4-dihydro-1H-3,1-benzoxazine-2,4-dione	InChI=1S/C8H5NO3/c10-7-5-3-1-2-4-6(5)9-8(11)12-7/h1-4H,(H,9,11)	TXJUTRJFNRYTHH-UHFFFAOYSA-N	O=C1Nc2ccccc2C(=O)O1	O=c1[nH]c2ccccc2c(=O)o1	-2.73542	0	1	G1	163.132
612	579	A-1077	2-hydroxy-1,2-diphenylethan-1-one	InChI=1S/C14H12O2/c15-13(11-7-3-1-4-8-11)14(16)12-9-5-2-6-10-12/h1-10,13,15H	ISAOCJYIOMOJEB-UHFFFAOYSA-N	OC(c1ccccc1)C(=O)c2ccccc2	OC(c1ccccc1)C(=O)c1ccccc1	-2.84972	0.485139	2	G3	212.248
613	580	A-1080	octan-1-ol	InChI=1S/C8H18O/c1-2-3-4-5-6-7-8-9/h9H,2-8H2,1H3	KBPLFHHGFOOTCA-UHFFFAOYSA-N	CCCCCCCCO	CCCCCCCCO	-2.63759	0.261376	6	G5	130.231
615	581	A-1085	methyl 2-[(4-amino-3,5-dichloro-6-fluoropyridin-2-yl)oxy]acetate	InChI=1S/C8H7Cl2FN2O3/c1-15-3(14)2-16-8-5(10)6(12)4(9)7(11)13-8/h2H2,1H3,(H2,12,13)	GIIKFBXVGYJLEK-UHFFFAOYSA-N	COC(=O)COc1nc(F)c(Cl)c(N)c1Cl	COC(=O)COc1nc(F)c(Cl)c(N)c1Cl	-3.95128	0.0157042	2	G3	269.059
616	582	A-1088	3,7-dimethylocta-1,6-dien-3-yl acetate	InChI=1S/C12H20O2/c1-6-12(5,14-11(4)13)9-7-8-10(2)3/h6,8H,1,7,9H2,2-5H3	UWKAYLJWKGQEPM-UHFFFAOYSA-N	CC(C)=CCCC(C)(OC(C)=O)C=C	CC(=CCCC(C)(OC(=O)C)C=C)C	-3.81578	0	1	G1	196.29
617	583	A-1091	2,6-di-tert-butylphenol	InChI=1S/C14H22O/c1-13(2,3)10-8-7-9-11(12(10)15)14(4,5)6/h7-9,15H,1-6H3	DKCPKDPYUFEZCP-UHFFFAOYSA-N	CC(C)(C)c1cccc(c1O)C(C)(C)C	CC(C)(C)c1cccc(c1O)C(C)(C)C	-4.71359	0.103333	4	G5	206.329
618	584	A-1092	7-{[4,5-dihydroxy-6-(hydroxymethyl)-3-[(3,4,5-trihydroxy-6-methyloxan-2-yl)oxy]oxan-2-yl]oxy}-5-hydroxy-2-(3-hydroxy-4-methoxyphenyl)-3,4-dihydro-2H-1-benzopyran-4-one	InChI=1S/C28H34O15/c1-10-21(33)23(35)25(37)27(39-10)43-26-24(36)22(34)19(9-29)42-28(26)40-12-6-14(31)20-15(32)8-17(41-18(20)7-12)11-3-4-16(38-2)13(30)5-11/h3-7,10,17,19,21-31,33-37H,8-9H2,1-2H3/t10-,17-,19+,21-,22+,23+,24-,25+,26+,27-,28+/m0/s1	ARGKVCXINMKCAZ-UZRWAPQLSA-N	COc1ccc(cc1O)[C@@H]2CC(=O)c3c(O)cc(O[C@@H]4O[C@H](CO)[C@@H](O)[C@H](O)[C@H]4O[C@@H]5O[C@@H](C)[C@H](O)[C@@H](O)[C@H]5O)cc3O2	COc1ccc(cc1O)[C@@H]1CC(=O)c2c(O)cc(O[C@@H]3O[C@H](CO)[C@@H](O)[C@H](O)[C@H]3O[C@@H]3O[C@@H](C)[C@H](O)[C@@H](O)[C@H]3O)cc2O1	-5.18585	0	1	G1	610.565
619	585	A-1093	dicerium(3+) ion tricarbonate	InChI=1S/3CH2O3.2Ce/c3*2-1(3)4;;/h3*(H2,2,3,4);;/q;;;2*+3/p-6	GHLITDDQOMIBFS-UHFFFAOYSA-H	[Ce+3].[Ce+3].[O-]C([O-])=O.[O-]C([O-])=O.[O-]C([O-])=O	[O-]C(=O)[O-]	-5.0664	0	1	G1	460.256
620	586	A-1094	2-ethylhexyl acetate	InChI=1S/C10H20O2/c1-4-6-7-10(5-2)8-12-9(3)11/h10H,4-8H2,1-3H3	WOYWLLHHWAMFCB-UHFFFAOYSA-N	CCCCC(CC)COC(C)=O	CCCCC(CC)COC(=O)C	-4.64514	0	1	G1	172.268
621	587	A-1095	2-methyldecanenitrile	InChI=1S/C11H21N/c1-3-4-5-6-7-8-9-11(2)10-12/h11H,3-9H2,1-2H3	XPCSGXMQGQGBKU-UHFFFAOYSA-N	CCCCCCCCC(C)C#N	CCCCCCCCC(C)C#N	-4.63242	0	1	G1	167.296
622	588	A-1096	5-[(4-chloro-2-nitrophenyl)diazenyl]-1-ethyl-6-hydroxy-4-methyl-2-oxo-1,2-dihydropyridine-3-carbonitrile	InChI=1S/C15H12ClN5O4/c1-3-20-14(22)10(7-17)8(2)13(15(20)23)19-18-11-5-4-9(16)6-12(11)21(24)25/h4-6,18H,3H2,1-2H3/b19-13+	PJLZYPHMHUHUMN-CPNJWEJPSA-N	CCN1C(=O)C(=N/Nc2ccc(Cl)cc2[N+]([O-])=O)/C(=C(C#N)C1=O)C	CCN1C(=O)/C(=N/Nc2ccc(Cl)cc2[N+](=O)[O-])/C(=C(C#N)C1=O)C	-4.96734	0.861331	2	G2	361.745
623	589	A-1097	6-methylhept-1-ene	InChI=1S/C8H16/c1-4-5-6-7-8(2)3/h4,8H,1,5-7H2,2-3H3	DFVOXRAAHOJJBN-UHFFFAOYSA-N	CC(C)CCCC=C	CC(C)CCCC=C	-4.45899	0.521202	2	G2	112.216
624	590	A-1098	6-chloro-5-(2-chloroethyl)-2,3-dihydro-1H-indol-2-one	InChI=1S/C10H9Cl2NO/c11-2-1-6-3-7-4-10(14)13-9(7)5-8(6)12/h3,5H,1-2,4H2,(H,13,14)	ZTQQXEPZEYIVDK-UHFFFAOYSA-N	ClCCc1cc2CC(=O)Nc2cc1Cl	ClCCc1cc2CC(=O)Nc2cc1Cl	-4.77757	0	1	G1	230.094
625	591	A-1099	bis(2-butoxyethyl) adipate	InChI=1S/C18H34O6/c1-3-5-11-21-13-15-23-17(19)9-7-8-10-18(20)24-16-14-22-12-6-4-2/h3-16H2,1-2H3	IHTSDBYPAZEUOP-UHFFFAOYSA-N	CCCCOCCOC(=O)CCCCC(=O)OCCOCCCC	CCCCOCCOC(=O)CCCCC(=O)OCCOCCCC	-4.95873	0.711698	2	G2	346.464
626	592	A-1100	1,1'-ethane-1,1-diyldibenzene	InChI=1S/C14H14/c1-12(13-8-4-2-5-9-13)14-10-6-3-7-11-14/h2-12H,1H3	BSZXAFXFTLXUFV-UHFFFAOYSA-N	CC(c1ccccc1)c2ccccc2	CC(c1ccccc1)c1ccccc1	-4.6925	0.154027	5	G5	182.266
627	593	A-1101	1-benzyl-2-methylbenzene; 1-benzyl-3-methylbenzene; 1-benzyl-4-methylbenzene	InChI=1S/C14H14/c1-12-7-5-6-10-14(12)11-13-8-3-2-4-9-13/h2-10H,11H2,1H3	PQTAUFTUHHRKSS-UHFFFAOYSA-N	Cc1ccccc1Cc2ccccc2	Cc1ccccc1Cc1ccccc1	-4.6925	0	1	G1	182.266
628	594	A-1104	dineodymium(3+) ion tricarbonate	InChI=1S/3CH2O3.2Nd/c3*2-1(3)4;;/h3*(H2,2,3,4);;/q;;;2*+3/p-6	UTWHRPIUNFLOBE-UHFFFAOYSA-H	[Nd+3].[Nd+3].[O-]C([O-])=O.[O-]C([O-])=O.[O-]C([O-])=O	[O-]C(=O)[O-]	-5.10842	0	1	G1	468.504
629	595	A-1105	17-Hydroxy-19-norpregn-4-ene-3,20-dione 17-acetate	InChI=1S/C22H30O4/c1-13(23)22(26-14(2)24)11-9-20-19-6-4-15-12-16(25)5-7-17(15)18(19)8-10-21(20,22)3/h12,17-20H,4-11H2,1-3H3/t17-,18+,19+,20-,21-,22-/m0/s1	MTSLFKWJINJVBO-ZCPXKWAGSA-N	CC(=O)O[C@@]1(CC[C@H]2[C@@H]3CCC4=CC(=O)CC[C@@H]4[C@H]3CC[C@]12C)C(C)=O	CC(=O)O[C@@]1(CC[C@H]2[C@@H]3CCC4=CC(=O)CC[C@@H]4[C@H]3CC[C@]12C)C(=O)C	-4.99575	0	1	G1	358.478
630	596	A-1106	2,5-dianilinoterephthalic acid	InChI=1S/C20H16N2O4/c23-19(24)15-12-18(22-14-9-5-2-6-10-14)16(20(25)26)11-17(15)21-13-7-3-1-4-8-13/h1-12,21-22H,(H,23,24)(H,25,26)	ZJQZWNLKRBUEKX-UHFFFAOYSA-N	OC(=O)c1cc(Nc2ccccc2)c(cc1Nc3ccccc3)C(O)=O	OC(=O)c1cc(Nc2ccccc2)c(cc1Nc1ccccc1)C(=O)O	-4.98572	0	1	G1	348.358
631	597	A-1107	benzyl (2E)-3-phenylprop-2-enoate	InChI=1S/C16H14O2/c17-16(12-11-14-7-3-1-4-8-14)18-13-15-9-5-2-6-10-15/h1-12H,13H2/b12-11+	NGHOLYJTSCBCGC-VAWYXSNFSA-N	O=C(OCc1ccccc1)/C=C/c2ccccc2	O=C(OCc1ccccc1)/C=C/c1ccccc1	-4.8208	0	1	G1	238.286
632	598	A-1110	4,6-di(phenyl)-5H-1,3,5-triazin-2-one	InChI=1S/C15H11N3O/c19-15-17-13(11-7-3-1-4-8-11)16-14(18-15)12-9-5-2-6-10-12/h1-10H,(H,16,17,18,19)	KODLDJGSBFMSDG-UHFFFAOYSA-N	O=C1N=C(NC(=N1)c2ccccc2)c3ccccc3	O=c1nc([nH]c(n1)c1ccccc1)c1ccccc1	-5.49359	0	1	G1	249.273
634	599	A-1112	1,5-dimethyl-1-vinylhex-4-en-1-yl 2-methylpropanoate	InChI=1S/C14H24O2/c1-7-14(6,10-8-9-11(2)3)16-13(15)12(4)5/h7,9,12H,1,8,10H2,2-6H3	JZIARAQCPRDGAC-UHFFFAOYSA-N	CC(C)C(=O)OC(C)(CCC=C(C)C)C=C	CC(C)C(=O)OC(C)(CCC=C(C)C)C=C	-4.81058	0	1	G1	224.344
635	600	A-1113	(diphenylphosphoroso)(2,4,6-trimethylphenyl)methanone	InChI=1S/C22H21O2P/c1-16-14-17(2)21(18(3)15-16)22(23)25(24,19-10-6-4-7-11-19)20-12-8-5-9-13-20/h4-15H,1-3H3	VFHVQBAGLAREND-UHFFFAOYSA-N	Cc1cc(C)c(c(C)c1)C(=O)[P](=O)(c2ccccc2)c3ccccc3	Cc1cc(C)c(c(C)c1)C(=O)P(=O)(c1ccccc1)c1ccccc1	-5.01058	0.254957	2	G3	348.382
636	601	A-1114	3-[(2-ethylhexanoyl)oxy]-2,2-dimethylpropyl 2-ethylhexanoate	InChI=1S/C21H40O4/c1-7-11-13-17(9-3)19(22)24-15-21(5,6)16-25-20(23)18(10-4)14-12-8-2/h17-18H,7-16H2,1-6H3	GORMSINSWZJIKL-UHFFFAOYSA-N	CCCCC(CC)C(=O)OCC(C)(C)COC(=O)C(CC)CCCC	CCCCC(CC)C(=O)OCC(C)(C)COC(=O)C(CC)CCCC	-5.02064	1.26574	2	G2	356.547
638	602	A-1116	ethyl 2,2-dimethyl-3-(2-methylprop-1-en-1-yl)cyclopropane-1-carboxylate	InChI=1S/C12H20O2/c1-6-14-11(13)10-9(7-8(2)3)12(10,4)5/h7,9-10H,6H2,1-5H3	VIMXTGUGWLAOFZ-UHFFFAOYSA-N	CCOC(=O)C1C(C=C(C)C)C1(C)C	CCOC(=O)C1C(C=C(C)C)C1(C)C	-4.76527	0	1	G1	196.29
639	603	A-1119	N-(4-carbamoylphenyl)-4-nitrobenzamide	InChI=1S/C14H11N3O4/c15-13(18)9-1-5-11(6-2-9)16-14(19)10-3-7-12(8-4-10)17(20)21/h1-8H,(H2,15,18)(H,16,19)	FANLHXKNWWSLIG-UHFFFAOYSA-N	NC(=O)c1ccc(NC(=O)c2ccc(cc2)[N+]([O-])=O)cc1	NC(=O)c1ccc(NC(=O)c2ccc(cc2)[N+](=O)[O-])cc1	-4.93673	0	1	G1	285.259
640	604	A-1120	1-(6-tert-butyl-1,1-dimethyl-2,3-dihydro-1H-inden-4-yl)ethan-1-one	InChI=1S/C17H24O/c1-11(18)14-9-12(16(2,3)4)10-15-13(14)7-8-17(15,5)6/h9-10H,7-8H2,1-6H3	IKTHMQYJOWTSJO-UHFFFAOYSA-N	CC(=O)c1cc(cc2c1CCC2(C)C)C(C)(C)C	CC(=O)c1cc(cc2c1CCC2(C)C)C(C)(C)C	-4.87087	0	1	G1	244.378
641	605	A-1121	N-(4-amino-3-methoxy-9,10-dioxo-9,10-dihydroanthracen-1-yl)-4-methylbenzene-1-sulfonamide	InChI=1S/C22H18N2O5S/c1-12-7-9-13(10-8-12)30(27,28)24-16-11-17(29-2)20(23)19-18(16)21(25)14-5-3-4-6-15(14)22(19)26/h3-11,24H,23H2,1-2H3	BXIGAWRFDMDLTL-UHFFFAOYSA-N	COc1cc(N[S](=O)(=O)c2ccc(C)cc2)c3C(=O)c4ccccc4C(=O)c3c1N	COc1cc(NS(=O)(=O)c2ccc(C)cc2)c2C(=O)c3ccccc3C(=O)c2c1N	-5.11257	2.05419	2	G2	422.462
642	606	A-1122	2-[(3-carboxy-2-oxidonaphthalen-1-yl)diazenyl]-4-chloro-5-methylbenzenesulfonate;manganese(2+)	InChI=1S/C18H13ClN2O6S.Mn/c1-9-6-15(28(25,26)27)14(8-13(9)19)20-21-16-11-5-3-2-4-10(11)7-12(17(16)22)18(23)24;/h2-8,22H,1H3,(H,23,24)(H,25,26,27);/q;+2/p-2	FXKOYCHIRMCIOR-UHFFFAOYSA-L	[H+].[Mn++].Cc1cc(c(cc1Cl)N=Nc2c([O-])c(cc3ccccc23)C([O-])=O)[S]([O-])(=O)=O	Cc1cc(c(cc1Cl)N=Nc1c([O-])c(cc2ccccc12)C(=O)[O-])S(=O)(=O)[O-]	-5.1704	0.553817	2	G2	473.752
643	607	A-1123	2,5-bis[(4-methylphenyl)amino]terephthalic acid	InChI=1S/C22H20N2O4/c1-13-3-7-15(8-4-13)23-19-11-18(22(27)28)20(12-17(19)21(25)26)24-16-9-5-14(2)6-10-16/h3-12,23-24H,1-2H3,(H,25,26)(H,27,28)	FVLUGNOOEZYDNV-UHFFFAOYSA-N	Cc1ccc(Nc2cc(C(O)=O)c(Nc3ccc(C)cc3)cc2C(O)=O)cc1	Cc1ccc(Nc2cc(C(=O)O)c(Nc3ccc(C)cc3)cc2C(=O)O)cc1	-5.07051	0	1	G1	376.412
644	608	A-1125	(Z)-N-(4-chloro-2,5-dimethoxyphenyl)-3-hydroxynaphthalene-2-carboximidic acid	InChI=1S/C19H16ClNO4/c1-24-17-10-15(18(25-2)9-14(17)20)21-19(23)13-7-11-5-3-4-6-12(11)8-16(13)22/h3-10,22H,1-2H3,(H,21,23)	QIHKTBRNOLQDGQ-UHFFFAOYSA-N	COc1cc(NC(=O)c2cc3ccccc3cc2O)c(OC)cc1Cl	COc1cc(NC(=O)c2cc3ccccc3cc2O)c(OC)cc1Cl	-5.06227	0	1	G1	357.793
645	609	A-1126	2-ethylhexyl 2-methylprop-2-enoate	InChI=1S/C12H22O2/c1-5-7-8-11(6-2)9-14-12(13)10(3)4/h11H,3,5-9H2,1-2,4H3	WDQMWEYDKDCEHT-UHFFFAOYSA-N	CCCCC(CC)COC(=O)C(C)=C	CCCCC(CC)COC(=O)C(=C)C	-4.80597	0.282135	3	G5	198.306
646	610	A-1127	3-(chloromethyl)heptane	InChI=1S/C8H17Cl/c1-3-5-6-8(4-2)7-9/h8H,3-7H2,1-2H3	WLVCBAMXYMWGLJ-UHFFFAOYSA-N	CCCCC(CC)CCl	CCCCC(CC)CCl	-4.68088	0.754291	2	G2	148.677
647	611	A-1128	4-amino-N-(4-carbamoylphenyl)benzamide	InChI=1S/C14H13N3O2/c15-11-5-1-10(2-6-11)14(19)17-12-7-3-9(4-8-12)13(16)18/h1-8H,15H2,(H2,16,18)(H,17,19)	FSPYMSUDIVFOHY-UHFFFAOYSA-N	NC(=O)c1ccc(NC(=O)c2ccc(N)cc2)cc1	NC(=O)c1ccc(NC(=O)c2ccc(N)cc2)cc1	-4.91565	0	1	G1	255.277
648	612	A-1129	Alcohols, C12-13	InChI=1S/C12H26O.CH4/c1-2-3-4-5-6-7-8-9-10-11-12-13;/h13H,2-12H2,1H3;1H4	WWYHAQDAMPXWSI-UHFFFAOYSA-N	C.CCCCCCCCCCCCO	CCCCCCCCCCCCO	-4.81481	0.0555752	2	G3	202.382
649	613	A-1132	10-(prop-2-enoyloxy)decyl prop-2-enoate	InChI=1S/C16H26O4/c1-3-15(17)19-13-11-9-7-5-6-8-10-12-14-20-16(18)4-2/h3-4H,1-2,5-14H2	RHNJVKIVSXGYBD-UHFFFAOYSA-N	C=CC(=O)OCCCCCCCCCCOC(=O)C=C	C=CC(=O)OCCCCCCCCCCOC(=O)C=C	-4.96088	0	1	G1	282.38
650	614	A-1133	17-hydroxy-1-methylandrostan-3-one	InChI=1S/C20H32O2/c1-12-10-14(21)11-13-4-5-15-16-6-7-18(22)19(16,2)9-8-17(15)20(12,13)3/h12-13,15-18,22H,4-11H2,1-3H3/t12-,13-,15-,16-,17-,18-,19-,20-/m0/s1	UXYRZJKIQKRJCF-TZPFWLJSSA-N	C[C@H]1CC(=O)C[C@@H]2CC[C@H]3[C@@H]4CC[C@H](O)[C@@]4(C)CC[C@@H]3[C@@]12C	C[C@H]1CC(=O)C[C@@H]2CC[C@H]3[C@@H]4CC[C@H](O)[C@@]4(C)CC[C@@H]3[C@@]12C	-5.00643	0	1	G1	304.474
651	615	A-1134	2,2,4,4-Tetramethyl-7-oxa-3,20-diazadispiro(5.1.11.2)heneicosan-21-one	InChI=1S/C22H40N2O2/c1-19(2)16-21(17-20(3,4)24-19)18(25)23-22(26-21)14-12-10-8-6-5-7-9-11-13-15-22/h24H,5-17H2,1-4H3,(H,23,25)	IVVLFHBYPHTMJU-UHFFFAOYSA-N	CC1(C)CC2(CC(C)(C)N1)OC3(CCCCCCCCCCC3)NC2=O	CC1(C)CC2(CC(C)(C)N1)OC1(CCCCCCCCCCC1)NC2=O	-5.08466	0	1	G1	364.574
652	616	A-1135	2,4-bis(2-methylbutan-2-yl)phenol	InChI=1S/C16H26O/c1-7-15(3,4)12-9-10-14(17)13(11-12)16(5,6)8-2/h9-11,17H,7-8H2,1-6H3	WMVJWKURWRGJCI-UHFFFAOYSA-N	CCC(C)(C)c1ccc(O)c(c1)C(C)(C)CC	CCC(C)(C)c1ccc(O)c(c1)C(C)(C)CC	-4.8928	0	1	G1	234.383
653	617	A-1137	2-ethylhexyl 2-{[bis({2-[(2-ethylhexyl)oxy]-2-oxoethyl}sulfanyl)(methyl)stannyl]sulfanyl}acetate	InChI=1S/3C10H20O2S.CH3.Sn/c3*1-3-5-6-9(4-2)7-12-10(11)8-13;;/h3*9,13H,3-8H2,1-2H3;1H3;/q;;;;+3/p-3	ACRNSUGLVQJCOM-UHFFFAOYSA-K	CCCCC(CC)COC(=O)CS[Sn](C)(SCC(=O)OCC(CC)CCCC)SCC(=O)OCC(CC)CCCC	CCCCC(CC)COC(=O)CS[Sn](C)(SCC(=O)OCC(CC)CCCC)SCC(=O)OCC(CC)CCCC	-5.39429	0.195463	4	G5	743.727
654	618	A-1139	oxydiethylene bis(chloroformate)	InChI=1S/C6H8Cl2O5/c7-5(9)12-3-1-11-2-4-13-6(8)10/h1-4H2	XFSAZBKSWGOXRH-UHFFFAOYSA-N	ClC(=O)OCCOCCOC(Cl)=O	ClC(=O)OCCOCCOC(=O)Cl	-4.88655	0	1	G1	231.031
655	619	A-1140	tris[oxalato(2-)]dilutetium	InChI=1S/3C2H2O4.2Lu/c3*3-1(4)2(5)6;;/h3*(H,3,4)(H,5,6);;/q;;;2*+3/p-6	WBXXVIQNIMIONY-UHFFFAOYSA-H	[Lu+3].[Lu+3].[O-]C(=O)C([O-])=O.[O-]C(=O)C([O-])=O.[O-]C(=O)C([O-])=O	[O-]C(=O)C(=O)[O-]	-5.31104	0.0277448	4	G5	613.988
656	620	A-1141	(3-phenoxyphenyl)methanol	InChI=1S/C13H12O2/c14-10-11-5-4-8-13(9-11)15-12-6-2-1-3-7-12/h1-9,14H,10H2	KGANAERDZBAECK-UHFFFAOYSA-N	OCc1cccc(Oc2ccccc2)c1	OCc1cccc(Oc2ccccc2)c1	-2.82587	0.0416866	2	G3	200.237
657	621	A-1143	azacyclotridecan-2-one	InChI=1S/C12H23NO/c14-12-10-8-6-4-2-1-3-5-7-9-11-13-12/h1-11H2,(H,13,14)	JHWNWJKBPDFINM-UHFFFAOYSA-N	O=C1CCCCCCCCCCCN1	O=C1CCCCCCCCCCCN1	-2.8195	0.165045	4	G5	197.322
658	622	A-1144	methyl 3-phenylacrylate	InChI=1S/C10H10O2/c1-12-10(11)8-7-9-5-3-2-4-6-9/h2-8H,1H3/b8-7+	CCRCUPLGCSFEDV-BQYQJAHWSA-N	COC(=O)\C=C\c1ccccc1	COC(=O)/C=C/c1ccccc1	-2.73435	0.0357632	3	G5	162.188
659	623	A-1145	2-methyl-4,6-bis(methylsulfanyl)benzene-1,3-diamine; 4-methyl-2,6-bis(methylsulfanyl)benzene-1,3-diamine	InChI=1S/C9H14N2S2/c1-5-8(10)6(12-2)4-7(13-3)9(5)11/h4H,10-11H2,1-3H3	TXDBDYPHJXUHEO-UHFFFAOYSA-N	CSc1cc(SC)c(N)c(C)c1N	CSc1cc(SC)c(N)c(C)c1N	-2.85693	0.132351	2	G3	214.359
660	624	A-1148	4-allyl-1,2-dimethoxybenzene	InChI=1S/C11H14O2/c1-4-5-9-6-7-10(12-2)11(8-9)13-3/h4-8H,1-3H3/b5-4+	NNWHUJCUHAELCL-SNAWJCMRSA-N	COc1ccc(\C=C\C)cc1OC	COc1ccc(/C=C/C)cc1OC	-2.77823	0	1	G1	178.231
661	625	A-1149	2-methylquinolin-8-ol	InChI=1S/C10H9NO/c1-7-5-6-8-3-2-4-9(12)10(8)11-7/h2-6,12H,1H3	NBYLBWHHTUWMER-UHFFFAOYSA-N	Cc1ccc2cccc(O)c2n1	Cc1ccc2cccc(O)c2n1	-1.73062	0	1	G1	159.188
662	626	A-1152	cobalt(2+) bis[3-(3-ethylcyclopentyl)propanoate]	InChI=1S/2C10H18O2.Co/c2*1-2-8-3-4-9(7-8)5-6-10(11)12;/h2*8-9H,2-7H2,1H3,(H,11,12);/q;;+2/p-2	XSWKLHINRKWMTD-UHFFFAOYSA-L	[Co++].CCC1CCC(CCC([O-])=O)C1.CCC2CCC(CCC([O-])=O)C2	CCC1CCC(CCC(=O)[O-])C1	-3.13238	0	1	G1	397.421
663	627	A-1153	3-[2,2-dimethyl-3-(3-prop-2-enoyloxypropoxy)propoxy]propyl prop-2-enoate	InChI=1S/C17H28O6/c1-5-15(18)22-11-7-9-20-13-17(3,4)14-21-10-8-12-23-16(19)6-2/h5-6H,1-2,7-14H2,3-4H3	NQGDHQASSFDDLD-UHFFFAOYSA-N	CC(C)(COCCCOC(=O)C=C)COCCCOC(=O)C=C	CC(C)(COCCCOC(=O)C=C)COCCCOC(=O)C=C	-3.04954	0	1	G1	328.405
664	628	A-1154	pentyl formate	InChI=1S/C6H12O2/c1-2-3-4-5-8-6-7/h6H,2-5H2,1H3	DIQMPQMYFZXDAX-UHFFFAOYSA-N	CCCCCOC=O	CCCCCOC=O	-1.60206	0	1	G1	116.16
665	629	A-1155	1,3-dimethyl benzene-1,3-dicarboxylate	InChI=1S/C10H10O4/c1-13-9(11)7-4-3-5-8(6-7)10(12)14-2/h3-6H,1-2H3	VNGOYPQMJFJDLV-UHFFFAOYSA-N	COC(=O)c1cccc(c1)C(=O)OC	COC(=O)c1cccc(c1)C(=O)OC	-2.82582	0	1	G1	194.186
666	630	A-1156	ethenylbenzene	InChI=1S/C8H8/c1-2-8-6-4-3-5-7-8/h2-7H,1H2	PPBRXRYQALVLMV-UHFFFAOYSA-N	C=Cc1ccccc1	C=Cc1ccccc1	-2.55527	0.104808	7	G5	104.152
667	631	A-1157	hexyl 2-methylprop-2-enoate	InChI=1S/C10H18O2/c1-4-5-6-7-8-12-10(11)9(2)3/h2,4-8H2,1,3H3	LNCPIMCVTKXXOY-UHFFFAOYSA-N	CCCCCCOC(=O)C(C)=C	CCCCCCOC(=O)C(=C)C	-3.75542	0	1	G1	170.252
668	632	A-1158	2,3,5,6-tetrachloropyridine	InChI=1S/C5HCl4N/c6-2-1-3(7)5(9)10-4(2)8/h1H	FATBKZJZAHWCSL-UHFFFAOYSA-N	Clc1cc(Cl)c(Cl)nc1Cl	Clc1cc(Cl)c(Cl)nc1Cl	-3.86142	0.0603452	2	G3	216.882
669	633	A-1160	4-naphthalen-2-yl-1,3-thiazol-2-amine	InChI=1S/C13H10N2S/c14-13-15-12(8-16-13)11-6-5-9-3-1-2-4-10(9)7-11/h1-8H,(H2,14,15)	GWDNDNTTXIIXRS-UHFFFAOYSA-N	Nc1scc(n1)c2ccc3ccccc3c2	Nc1scc(n1)c1ccc2ccccc2c1	-4.84954	0	1	G1	226.304
670	634	A-1161	2-benzylheptan-1-ol	InChI=1S/C14H22O/c1-2-3-5-10-14(12-15)11-13-8-6-4-7-9-13/h4,6-9,14-15H,2-3,5,10-12H2,1H3	CGMOOAUESLSUKM-UHFFFAOYSA-N	CCCCCC(CO)Cc1ccccc1	CCCCCC(CO)Cc1ccccc1	-3.84327	0	1	G1	206.329
671	635	A-1163	decanal	InChI=1S/C10H20O/c1-2-3-4-5-6-7-8-9-10-11/h10H,2-9H2,1H3	KSMVZQYAVGTKIV-UHFFFAOYSA-N	CCCCCCCCCC=O	CCCCCCCCCC=O	-3.72553	0	1	G1	156.269
672	636	A-1165	(2E)-3,7-dimethylocta-2,6-dien-1-yl acetate	InChI=1S/C12H20O2/c1-10(2)6-5-7-11(3)8-9-14-12(4)13/h6,8H,5,7,9H2,1-4H3/b11-8+	HIGQPQRQIQDZMP-DHZHZOJOSA-N	CC(=O)OC/C=C(C)/CCC=C(C)C	CC(=O)OC/C=C(\C)/CCC=C(C)C	-3.8305	0	1	G1	196.29
673	637	A-1167	4,8-dimethyldeca-4,9-dienal	InChI=1S/C12H20O/c1-4-11(2)7-5-8-12(3)9-6-10-13/h4,8,10-11H,1,5-7,9H2,2-3H3/b12-8+	QVEOSYKPYFNQAZ-XYOKQWHBSA-N	CC(CC/C=C(C)/CCC=O)C=C	CC(CC/C=C(\C)/CCC=O)C=C	-3.79358	0	1	G1	180.291
674	638	A-1168	methyl 2,2,2-trifluoroacetate	InChI=1S/C3H3F3O2/c1-8-2(7)3(4,5)6/h1H3	VMVNZNXAVJHNDJ-UHFFFAOYSA-N	COC(=O)C(F)(F)F	COC(=O)C(F)(F)F	-0.647984	0	1	G1	128.049
675	639	A-1170	3-ethoxy-4-hydroxybenzaldehyde	InChI=1S/C9H10O3/c1-2-12-9-5-7(6-10)3-4-8(9)11/h3-6,11H,2H2,1H3	CBOQJANXLMLOSS-UHFFFAOYSA-N	CCOc1cc(C=O)ccc1O	CCOc1cc(C=O)ccc1O	-1.7642	0	1	G1	166.176
676	640	A-1172	4-phenylbutan-2-one	InChI=1S/C10H12O/c1-9(11)7-8-10-5-3-2-4-6-10/h2-6H,7-8H2,1H3	AKGGYBADQZYZPD-UHFFFAOYSA-N	CC(=O)CCc1ccccc1	CC(=O)CCc1ccccc1	-1.71602	0	1	G1	148.205
677	641	A-1173	N-(4-chloro-2,5-dimethoxyphenyl)-3-oxobutanamide	InChI=1S/C12H14ClNO4/c1-7(15)4-12(16)14-9-6-10(17-2)8(13)5-11(9)18-3/h5-6H,4H2,1-3H3,(H,14,16)	MOUVJGIRLPZEES-UHFFFAOYSA-N	COc1cc(NC(=O)CC(C)=O)c(OC)cc1Cl	COc1cc(NC(=O)CC(=O)C)c(OC)cc1Cl	-2.97924	0	1	G1	271.7
678	642	A-1174	3-phenylprop-2-en-1-yl acetate	InChI=1S/C11H12O2/c1-10(12)13-9-5-8-11-6-3-2-4-7-11/h2-8H,9H2,1H3/b8-5+	WJSDHUCWMSHDCR-VMPITWQZSA-N	CC(=O)OC\C=C\c1ccccc1	CC(=O)OC/C=C/c1ccccc1	-2.79272	0.021113	2	G3	176.215
679	643	A-1177	[2-[2-oxo-5-(2,4,4-trimethylpentan-2-yl)-3H-1-benzofuran-3-yl]-4-(2,4,4-trimethylpentan-2-yl)phenyl] acetate	InChI=1S/C32H44O4/c1-20(33)35-25-14-12-21(31(8,9)18-29(2,3)4)16-23(25)27-24-17-22(13-15-26(24)36-28(27)34)32(10,11)19-30(5,6)7/h12-17,27H,18-19H2,1-11H3	UHPDROGOQWZCNC-UHFFFAOYSA-N	CC(=O)Oc1ccc(cc1C2C(=O)Oc3ccc(cc23)C(C)(C)CC(C)(C)C)C(C)(C)CC(C)(C)C	CC(=O)Oc1ccc(cc1C1C(=O)Oc2ccc(cc12)C(C)(C)CC(C)(C)C)C(C)(C)CC(C)(C)C	-6.69258	0	1	G1	492.7
680	644	A-1179	2-hydroxypropanoic acid - 5-{[(2-ethylhexyl)carbamoyl]oxy}-2-methylphenyl [2-(dimethylamino)ethyl]carbamate (1:1) (non-preferred name)	InChI=1S/C21H35N3O4.C3H6O3/c1-6-8-9-17(7-2)15-28-20(25)22-18-11-10-16(3)19(14-18)23-21(26)27-13-12-24(4)5;1-2(4)3(5)6/h10-11,14,17H,6-9,12-13,15H2,1-5H3,(H,22,25)(H,23,26);2,4H,1H3,(H,5,6)	HYNJGJWCXRMUIG-UHFFFAOYSA-N	CCCCC(CC)COC(=O)Nc1ccc(C)c(NC(=O)OCCN(C)C)c1.CC(O)C(O)=O	CCCCC(CC)COC(=O)Nc1ccc(C)c(NC(=O)OCCN(C)C)c1	-0.235194	0	1	G1	483.606
681	645	A-1181	2,6-dimethyloctan-2-ol	InChI=1S/C10H22O/c1-5-9(2)7-6-8-10(3,4)11/h9,11H,5-8H2,1-4H3	WRFXXJKURVTLSY-UHFFFAOYSA-N	CCC(C)CCCC(C)(C)O	CCC(C)CCCC(C)(C)O	-2.74934	0	1	G1	158.285
682	646	A-1182	troclosene sodium	InChI=1S/C3HCl2N3O3.Na/c4-7-1(9)6-2(10)8(5)3(7)11;/h(H,6,9,10);/q;+1/p-1	MSFGZHUJTJBYFA-UHFFFAOYSA-M	[Na+].ClN1C(=O)[N-]C(=O)N(Cl)C1=O	Cln1c(=O)[n-]c(=O)n(Cl)c1=O	-0.89516	0.507935	4	G4	219.947
683	647	A-1185	3-amino-4-hydroxybenzene-1-sulfonic acid	InChI=1S/C6H7NO4S/c7-5-3-4(12(9,10)11)1-2-6(5)8/h1-3,8H,7H2,(H,9,10,11)	ULUIMLJNTCECJU-UHFFFAOYSA-N	Nc1cc(ccc1O)[S](O)(=O)=O	Nc1cc(ccc1O)S(=O)(=O)O	-1.82974	0	1	G1	189.192
684	648	A-1186	11,17,21-trihydroxypregn-4-ene-3,20-dione	InChI=1S/C21H30O5/c1-19-7-5-13(23)9-12(19)3-4-14-15-6-8-21(26,17(25)11-22)20(15,2)10-16(24)18(14)19/h9,14-16,18,22,24,26H,3-8,10-11H2,1-2H3/t14-,15-,16-,18+,19-,20-,21-/m0/s1	JYGXADMDTFJGBT-VWUMJDOOSA-N	C[C@]12CCC(=O)C=C1CC[C@H]3[C@@H]4CC[C@](O)(C(=O)CO)[C@@]4(C)C[C@H](O)[C@H]23	C[C@]12CCC(=O)C=C1CC[C@H]1[C@@H]3CC[C@](O)(C(=O)CO)[C@@]3(C)C[C@H](O)[C@H]21	-3.11211	0.0290046	2	G3	362.466
685	649	A-1188	octadec-9-enoic acid - 2-aminoethanol (1:1)	InChI=1S/C18H34O2.C2H7NO/c1-2-3-4-5-6-7-8-9-10-11-12-13-14-15-16-17-18(19)20;3-1-2-4/h9-10H,2-8,11-17H2,1H3,(H,19,20);4H,1-3H2/b10-9+;	KGWDUNBJIMUFAP-RRABGKBLSA-N	CCCCCCCC/C=C/CCCCCCCC(O)=O.NCCO	CCCCCCCC/C=C/CCCCCCCC(=O)O	-3.08883	0	1	G1	343.552
686	650	A-1193	2-methyl-4-(2,2,3-trimethylcyclopent-3-en-1-yl)butan-1-ol	InChI=1S/C13H24O/c1-10(9-14)5-7-12-8-6-11(2)13(12,3)4/h6,10,12,14H,5,7-9H2,1-4H3	CYVGAJHMMVDTDZ-UHFFFAOYSA-N	CC(CO)CCC1CC=C(C)C1(C)C	CC(CO)CCC1CC=C(C)C1(C)C	-3.84275	0	1	G1	196.334
687	651	A-1196	N,N-dimethyldodecanamide	InChI=1S/C14H29NO/c1-4-5-6-7-8-9-10-11-12-13-14(16)15(2)3/h4-13H2,1-3H3	BDYUSDIJIDGWCY-UHFFFAOYSA-N	CCCCCCCCCCCC(=O)N(C)C	CCCCCCCCCCCC(=O)N(C)C	-3.90931	0	1	G1	227.392
688	652	A-1197	4-tert-butylcyclohexan-1-ol	InChI=1S/C10H20O/c1-10(2,3)8-4-6-9(11)7-5-8/h8-9,11H,4-7H2,1-3H3	CCOQPGVQAWPUPE-UHFFFAOYSA-N	CC(C)(C)C1CCC(O)CC1	CC(C)(C)C1CCC(O)CC1	-3.10326	0.169026	4	G5	156.269
689	653	A-1199	N,N-dimethyltetradecan-1-amine	InChI=1S/C16H35N/c1-4-5-6-7-8-9-10-11-12-13-14-15-16-17(2)3/h4-16H2,1-3H3	SFBHPFQSSDCYSL-UHFFFAOYSA-N	CCCCCCCCCCCCCCN(C)C	CCCCCCCCCCCCCCN(C)C	-3.93569	0	1	G1	241.463
690	654	A-1203	1-chloropropane	InChI=1S/C3H7Cl/c1-2-3-4/h2-3H2,1H3	SNMVRZFUUCLYTO-UHFFFAOYSA-N	CCCCl	CCCCl	-1.45341	1.41254	3	G4	78.542
691	655	A-1204	Phosphorodithioic acid, mixed O,O-bis(1,3-dimethylbutyl and iso-Pr) esters, zinc salts	InChI=1S/2C9H21O2PS2.Zn/c2*1-7(2)6-9(5)11-12(13,14)10-8(3)4;/h2*7-9H,6H2,1-5H3,(H,13,14);/q;;+2/p-2	ZLJYMIJYVMPKAH-UHFFFAOYSA-L	[Zn++].CC(C)CC(C)O[P]([S-])(=S)OC(C)C.CC(C)CC(C)O[P]([S-])(=S)OC(C)C	CC(C)CC(C)OP(=S)([S-])OC(C)C	-2.31897	0	1	G1	576.12
692	656	A-1205	1-chloro-3-nitrobenzene	InChI=1S/C6H4ClNO2/c7-5-2-1-3-6(4-5)8(9)10/h1-4H	KMAQZIILEGKYQZ-UHFFFAOYSA-N	[O-][N+](=O)c1cccc(Cl)c1	[O-][N+](=O)c1cccc(Cl)c1	-2.76127	0.077451	2	G3	157.556
693	657	A-1206	1-(2-naphthyl)ethanone	InChI=1S/C12H10O/c1-9(13)11-7-6-10-4-2-3-5-12(10)8-11/h2-8H,1H3	XSAYZAUNJMRRIR-UHFFFAOYSA-N	CC(=O)c1ccc2ccccc2c1	CC(=O)c1ccc2ccccc2c1	-2.79642	0	1	G1	170.211
694	658	A-1207	disodium 4-amino-6-{2-[4-({4-[2-(2,4-diaminophenyl)diazen-1-yl]phenyl}sulfamoyl)phenyl]diazen-1-yl}-5-hydroxy-3-[2-(4-nitrophenyl)diazen-1-yl]naphthalene-2,7-disulfonate	InChI=1S/C34H27N11O11S3.2Na/c35-19-1-14-27(26(36)17-19)41-38-20-2-4-23(5-3-20)44-57(49,50)25-12-8-22(9-13-25)40-43-33-29(59(54,55)56)16-18-15-28(58(51,52)53)32(31(37)30(18)34(33)46)42-39-21-6-10-24(11-7-21)45(47)48;;/h1-17,44,46H,35-37H2,(H,51,52,53)(H,54,55,56);;/q;2*+1/p-2	UMXKOPCQCFDBHS-UHFFFAOYSA-L	[Na+].[Na+].Nc1ccc(N=Nc2ccc(N[S](=O)(=O)c3ccc(cc3)N=Nc4c(O)c5c(N)c(N=Nc6ccc(cc6)[N+]([O-])=O)c(cc5cc4[S]([O-])(=O)=O)[S]([O-])(=O)=O)cc2)c(N)c1	Nc1ccc(N=Nc2ccc(NS(=O)(=O)c3ccc(cc3)N=Nc3c(O)c4c(N)c(N=Nc5ccc(cc5)[N+](=O)[O-])c(cc4cc3S(=O)(=O)[O-])S(=O)(=O)[O-])cc2)c(N)c1	-0.525679	0	1	G1	905.821
695	659	A-1209	1,2-dichloropropane	InChI=1S/C3H6Cl2/c1-3(5)2-4/h3H,2H2,1H3	KNKRKFALVUDBJE-UHFFFAOYSA-N	CC(Cl)CCl	CC(Cl)CCl	-1.62166	0.00789713	2	G3	112.987
696	660	A-1211	N-ethylaniline	InChI=1S/C8H11N/c1-2-9-8-6-4-3-5-7-8/h3-7,9H,2H2,1H3	OJGMBLNIHDZDGS-UHFFFAOYSA-N	CCNc1ccccc1	CCNc1ccccc1	-1.65208	0.0246734	2	G3	121.183
697	661	A-1212	1,1'-oxybis(3-methylbutane)	InChI=1S/C10H22O/c1-9(2)5-7-11-8-6-10(3)4/h9-10H,5-8H2,1-4H3	AQZGPSLYZOOYQP-UHFFFAOYSA-N	CC(C)CCOCCC(C)C	CC(C)CCOCCC(C)C	-3.76011	0.430854	2	G3	158.285
698	662	A-1213	sodium 2-({2-amino-8-hydroxy-6-[(2-methylphenyl)sulfamoyl]-1-naphthyl}diazenyl)-5-[(chloroacetyl)amino]benzenesulfonate	InChI=1S/C25H22ClN5O7S2.Na/c1-31(17-5-3-2-4-6-17)39(34,35)18-11-15-7-9-19(27)25(24(15)21(32)13-18)30-29-20-10-8-16(28-23(33)14-26)12-22(20)40(36,37)38;/h2-13,27,29-30H,14H2,1H3,(H,28,33)(H,36,37,38);/q;+1/p-1	NVRGYEUIJNZYKB-UHFFFAOYSA-M	[Na+].CN(c1ccccc1)[S](=O)(=O)C2=CC(=O)C3=C(NNc4ccc(NC(=O)CCl)cc4[S]([O-])(=O)=O)C(=N)C=CC3=C2	CN(c1ccccc1)S(=O)(=O)C1=CC(=O)C2=C(NNc3ccc(NC(=O)CCl)cc3S(=O)(=O)[O-])C(=N)C=CC2=C1	-4.35886	0	1	G1	626.048
699	663	A-1214	1,2-dichloro-4-methylbenzene	InChI=1S/C7H6Cl2/c1-5-2-3-6(8)7(9)4-5/h2-4H,1H3	WYUIWKFIFOJVKW-UHFFFAOYSA-N	Cc1ccc(Cl)c(Cl)c1	Cc1ccc(Cl)c(Cl)c1	-3.77555	0.00817714	2	G3	161.031
700	664	A-1215	4-amino-2,5-dimethoxy-N-phenylbenzenesulfonamide	InChI=1S/C14H16N2O4S/c1-19-12-9-14(13(20-2)8-11(12)15)21(17,18)16-10-6-4-3-5-7-10/h3-9,16H,15H2,1-2H3	NFYQAEPHDGXJSY-UHFFFAOYSA-N	COc1cc(c(OC)cc1N)[S](=O)(=O)Nc2ccccc2	COc1cc(c(OC)cc1N)S(=O)(=O)Nc1ccccc1	-4.05769	0	1	G1	308.359
701	665	A-1219	4-hydroxy-3-(3-oxo-1-phenylbutyl)-2H-chromen-2-one	InChI=1S/C19H16O4/c1-12(20)11-15(13-7-3-2-4-8-13)17-18(21)14-9-5-6-10-16(14)23-19(17)22/h2-10,15,22H,11H2,1H3	QTXVAVXCBMYBJW-UHFFFAOYSA-N	CC(=O)CC(c1ccccc1)C2=C(O)Oc3ccccc3C2=O	CC(=O)CC(c1ccccc1)c1c(O)oc2ccccc2c1=O	-3.06251	1.58931	4	G4	308.333
702	666	A-1220	(4-(4-aminophenyl)(4-iminocyclohexa-2,5-dienylidene)methyl)-2-methylaniline hydrochloride	InChI=1S/C20H19N3.ClH/c1-13-12-16(6-11-19(13)23)20(14-2-7-17(21)8-3-14)15-4-9-18(22)10-5-15;/h2-12,23H,21-22H2,1H3;1H	AXDJCCTWPBKUKL-UHFFFAOYSA-N	[H+].[Cl-].CC1=CC(C=CC1=N)=C(c2ccc(N)cc2)c3ccc(N)cc3	CC1=CC(=C(c2ccc(N)cc2)c2ccc(N)cc2)C=CC1=N	-2.10548	0.252452	3	G5	337.854
703	667	A-1222	tris(2-methylpropyl) phosphate	InChI=1S/C12H27O4P/c1-10(2)7-14-17(13,15-8-11(3)4)16-9-12(5)6/h10-12H,7-9H2,1-6H3	HRKAMJBPFPHCSD-UHFFFAOYSA-N	CC(C)CO[P](=O)(OCC(C)C)OCC(C)C	CC(C)COP(=O)(OCC(C)C)OCC(C)C	-3.00215	0	1	G1	266.318
704	668	A-1225	methyl 2-methylbenzoate	InChI=1S/C9H10O2/c1-7-5-3-4-6-8(7)9(10)11-2/h3-6H,1-2H3	WVWZECQNFWFVFW-UHFFFAOYSA-N	COC(=O)c1ccccc1C	COC(=O)c1ccccc1C	-1.75665	0	1	G1	150.177
705	669	A-1226	2-methylprop-1-ene	InChI=1S/C4H8/c1-4(2)3/h1H2,2-3H3	VQTUBCCKSQIDNK-UHFFFAOYSA-N	CC(C)=C	CC(=C)C	-2.32907	0	1	G1	56.108
706	670	A-1227	1-(acetyloxy)but-3-en-2-yl acetate	InChI=1S/C8H12O4/c1-4-8(12-7(3)10)5-11-6(2)9/h4,8H,1,5H2,2-3H3/t8-/m0/s1	MWWXARALRVYLAE-QMMMGPOBSA-N	CC(=O)OC[C@@H](OC(C)=O)C=C	CC(=O)OC[C@@H](OC(=O)C)C=C	-0.817681	0	1	G1	172.18
707	671	A-1228	3-aminophenol	InChI=1S/C6H7NO/c7-5-2-1-3-6(8)4-5/h1-4,8H,7H2	CWLKGDAVCFYWJK-UHFFFAOYSA-N	Nc1cccc(O)c1	Nc1cccc(O)c1	-0.622963	0.0614307	5	G5	109.128
708	672	A-1231	2-[2-ethoxy-5-(4-ethylpiperazin-1-yl)sulfonylphenyl]-5-methyl-7-propyl-1H-imidazo[5,1-f][1,2,4]triazin-4-one	InChI=1S/C23H32N6O4S/c1-5-8-20-24-16(4)21-23(30)25-22(26-29(20)21)18-15-17(9-10-19(18)33-7-3)34(31,32)28-13-11-27(6-2)12-14-28/h9-10,15H,5-8,11-14H2,1-4H3,(H,25,26,30)	SECKRCOLJRRGGV-UHFFFAOYSA-N	CCCc1nc(C)c2n1NC(=NC2=O)c3cc(ccc3OCC)[S](=O)(=O)N4CCN(CC)CC4	CCCc1nc(C)c2n1[nH]c(nc2=O)c1cc(ccc1OCC)S(=O)(=O)N1CCN(CC)CC1	-4.84387	0	1	G1	488.614
709	673	A-1232	(9E)-N-[3-(dimethylamino)propyl]octadec-9-enamide	InChI=1S/C23H46N2O/c1-4-5-6-7-8-9-10-11-12-13-14-15-16-17-18-20-23(26)24-21-19-22-25(2)3/h11-12H,4-10,13-22H2,1-3H3,(H,24,26)/b12-11+	UCWYGNTYSWIDSW-VAWYXSNFSA-N	CCCCCCCC/C=C/CCCCCCCC(=O)NCCCN(C)C	CCCCCCCC/C=C/CCCCCCCC(=O)NCCCN(C)C	-4.14926	0.842699	2	G2	366.634
710	674	A-1233	1,3-dichloro-2-methylbenzene	InChI=1S/C7H6Cl2/c1-5-6(8)3-2-4-7(5)9/h2-4H,1H3	DMEDNTFWIHCBRK-UHFFFAOYSA-N	Cc1c(Cl)cccc1Cl	Cc1c(Cl)cccc1Cl	-3.79194	0	1	G1	161.031
711	675	A-1234	cyclododecanone	InChI=1S/C12H22O/c13-12-10-8-6-4-2-1-3-5-7-9-11-12/h1-11H2	SXVPOSFURRDKBO-UHFFFAOYSA-N	O=C1CCCCCCCCCCC1	O=C1CCCCCCCCCCC1	-3.84583	0.11912	2	G3	182.307
712	676	A-1235	3,7-dimethyloct-6-en-1-yn-3-ol	InChI=1S/C10H16O/c1-5-10(4,11)8-6-7-9(2)3/h1,7,11H,6,8H2,2-4H3	YWTIDNZYLFTNQQ-UHFFFAOYSA-N	CC(C)=CCCC(C)(O)C#C	CC(=CCCC(C)(O)C#C)C	-1.77208	0	1	G1	152.237
713	677	A-1236	4-methyl-3-nitrobenzoic acid	InChI=1S/C8H7NO4/c1-5-2-3-6(8(10)11)4-7(5)9(12)13/h2-4H,1H3,(H,10,11)	BBEWSMNRCUXQRF-UHFFFAOYSA-N	Cc1ccc(cc1[N+]([O-])=O)C(O)=O	Cc1ccc(cc1[N+](=O)[O-])C(=O)O	-2.8481	0	1	G1	181.147
714	678	A-1237	3-amino-4-methoxybenzenesulfonic acid	InChI=1S/C7H9NO4S/c1-12-7-3-2-5(4-6(7)8)13(9,10)11/h2-4H,8H2,1H3,(H,9,10,11)	FLIOATBXVNLPLK-UHFFFAOYSA-N	COc1ccc(cc1N)[S](O)(=O)=O	COc1ccc(cc1N)S(=O)(=O)O	-0.899724	0.54301	2	G2	203.219
715	679	A-1239	(3,4-dihydroxyphenyl)-phenylmethanone	InChI=1S/C13H10O3/c14-11-7-6-10(8-12(11)15)13(16)9-4-2-1-3-5-9/h1-8,14-15H	ARWCZKJISXFBGI-UHFFFAOYSA-N	Oc1ccc(cc1O)C(=O)c2ccccc2	Oc1ccc(cc1O)C(=O)c1ccccc1	-2.92262	0	1	G1	214.22
716	680	A-1240	2-[(E)-2-{4-[ethyl(2-hydroxyethyl)amino]phenyl}diazen-1-yl]-6-methoxy-3-methyl-1,3-benzothiazol-3-ium acetate	InChI=1S/C19H23N4O2S.C2H4O2/c1-4-23(11-12-24)15-7-5-14(6-8-15)20-21-19-22(2)17-10-9-16(25-3)13-18(17)26-19;1-2(3)4/h5-10,13,24H,4,11-12H2,1-3H3;1H3,(H,3,4)/q+1;/p-1	BLZWSNCCDXVOPZ-UHFFFAOYSA-M	CCN(CCO)c1ccc(cc1)N=Nc2sc3cc(OC)ccc3[n+]2C.CC([O-])=O	CCN(CCO)c1ccc(cc1)N=Nc1sc2cc(OC)ccc2[n+]1C	-0.226273	0	1	G1	430.53
717	681	A-1243	(4R)-4-methyl-2-propyloxan-4-yl acetate (4S)-4-methyl-2-propyloxan-4-yl acetate	InChI=1S/2C11H20O3/c2*1-4-5-10-8-11(3,6-7-13-10)14-9(2)12/h2*10H,4-8H2,1-3H3/t2*10?,11-/m10/s1	TWUVPRFPARHRLV-URIZOGIISA-N	CCCC1C[C@](C)(CCO1)OC(C)=O.CCCC2C[C@@](C)(CCO2)OC(C)=O	CCCC1C[C@](C)(CCO1)OC(=O)C	-2.20472	0	1	G1	400.556
718	682	A-1245	3-(aminomethyl)heptane	InChI=1S/C8H19N/c1-3-5-6-8(4-2)7-9/h8H,3-7,9H2,1-2H3	LTHNHFOGQMKPOV-UHFFFAOYSA-N	CCCCC(CC)CN	CCCCC(CC)CN	-1.71348	0	1	G1	129.247
719	683	A-1246	3-chloro-4-methylaniline	InChI=1S/C7H8ClN/c1-5-2-3-6(9)4-7(5)8/h2-4H,9H2,1H3	RQKFYFNZSHWXAW-UHFFFAOYSA-N	Cc1ccc(N)cc1Cl	Cc1ccc(N)cc1Cl	-1.75313	0.0126529	2	G3	141.601
720	684	A-1247	2-(2,4-dihydroxyphenyl)-3,5,7-trihydroxy-4H-chromen-4-one	InChI=1S/C15H10O7/c16-6-1-2-8(9(18)3-6)15-14(21)13(20)12-10(19)4-7(17)5-11(12)22-15/h1-5,16-19,21H	YXOLAZRVSSWPPT-UHFFFAOYSA-N	Oc1ccc(c(O)c1)C2=C(O)C(=O)c3c(O)cc(O)cc3O2	Oc1ccc(c(O)c1)c1c(O)c(=O)c2c(O)cc(O)cc2o1	-3.08241	0	1	G1	302.238
721	685	A-1252	4-[1,1-bis(4-hydroxyphenyl)ethyl]phenol	InChI=1S/C20H18O3/c1-20(14-2-8-17(21)9-3-14,15-4-10-18(22)11-5-15)16-6-12-19(23)13-7-16/h2-13,21-23H,1H3	BRPSWMCDEYMRPE-UHFFFAOYSA-N	CC(c1ccc(O)cc1)(c2ccc(O)cc2)c3ccc(O)cc3	CC(c1ccc(O)cc1)(c1ccc(O)cc1)c1ccc(O)cc1	-4.08656	0	1	G1	306.361
722	686	A-1254	2,4-dichloro-1-methylbenzene	InChI=1S/C7H6Cl2/c1-5-2-3-6(8)4-7(5)9/h2-4H,1H3	FUNUTBJJKQIVSY-UHFFFAOYSA-N	Cc1ccc(Cl)cc1Cl	Cc1ccc(Cl)cc1Cl	-3.80897	0.247425	2	G3	161.031
723	687	A-1255	(4-methoxy-2,2-dimethyl-3a,4,6,6a-tetrahydrofuro[3,4-d][1,3]dioxol-6-yl)methyl 4-methylbenzenesulfonate	InChI=1S/C16H22O7S/c1-10-5-7-11(8-6-10)24(17,18)20-9-12-13-14(15(19-4)21-12)23-16(2,3)22-13/h5-8,12-15H,9H2,1-4H3	IAPMZKRZMYQZSW-UHFFFAOYSA-N	COC1OC(CO[S](=O)(=O)c2ccc(C)cc2)C3OC(C)(C)OC13	COC1OC(COS(=O)(=O)c2ccc(C)cc2)C2OC(C)(C)OC12	-4.15644	0	1	G1	358.412
724	688	A-1256	1-methoxy-2-methylbenzene	InChI=1S/C8H10O/c1-7-5-3-4-6-8(7)9-2/h3-6H,1-2H3	DTFKRVXLBCAIOZ-UHFFFAOYSA-N	COc1ccccc1C	COc1ccccc1C	-2.68908	0	1	G1	122.167
725	689	A-1258	(2,4-dichlorophenyl)acetic acid	InChI=1S/C8H6Cl2O2/c9-6-2-1-5(3-8(11)12)7(10)4-6/h1-2,4H,3H2,(H,11,12)	GXMWLJKTGBZMBH-UHFFFAOYSA-N	OC(=O)Cc1ccc(Cl)cc1Cl	OC(=O)Cc1ccc(Cl)cc1Cl	-2.91914	0.0881591	3	G5	205.04
726	690	A-1259	2-(chloromethyl)oxirane; 4-[2-(4-hydroxyphenyl)propan-2-yl]phenol	InChI=1S/C15H16O2.C3H5ClO/c1-15(2,11-3-7-13(16)8-4-11)12-5-9-14(17)10-6-12;4-1-3-2-5-3/h3-10,16-17H,1-2H3;3H,1-2H2	KUBDPQJOLOUJRM-UHFFFAOYSA-N	CC(C)(c1ccc(O)cc1)c2ccc(O)cc2.ClCC3CO3	CC(C)(c1ccc(O)cc1)c1ccc(O)cc1	-5.02913	0.0327508	2	G3	320.816
727	691	A-1261	Zirconium propionate	InChI=1S/C3H6O2.Zr/c1-2-3(4)5;/h2H2,1H3,(H,4,5);/q;+4/p-1	TVCBSVKTTHLKQC-UHFFFAOYSA-M	[Zr+4].CCC([O-])=O	CCC(=O)[O-]	-2.82328	0.314459	2	G3	164.295
728	692	A-1263	4-chlorobenzonitrile	InChI=1S/C7H4ClN/c8-7-3-1-6(5-9)2-4-7/h1-4H	GJNGXPDXRVXSEH-UHFFFAOYSA-N	Clc1ccc(cc1)C#N	Clc1ccc(cc1)C#N	-2.74935	0	1	G1	137.569
729	693	A-1268	1-chloro-4-nitrobenzene	InChI=1S/C6H4ClNO2/c7-5-1-3-6(4-2-5)8(9)10/h1-4H	CZGCEKJOLUNIFY-UHFFFAOYSA-N	[O-][N+](=O)c1ccc(Cl)cc1	[O-][N+](=O)c1ccc(Cl)cc1	-2.81183	0.136194	5	G5	157.556
730	694	A-1269	4-(propan-2-yl)benzaldehyde	InChI=1S/C10H12O/c1-8(2)10-5-3-9(7-11)4-6-10/h3-8H,1-2H3	WTWBUQJHJGUZCY-UHFFFAOYSA-N	CC(C)c1ccc(C=O)cc1	CC(C)c1ccc(C=O)cc1	-2.78526	0.307197	2	G3	148.205
731	695	A-1270	4-[(2-methylprop-2-enoyl)oxy]butyl 2-methylprop-2-enoate	InChI=1S/C12H18O4/c1-9(2)11(13)15-7-5-6-8-16-12(14)10(3)4/h1,3,5-8H2,2,4H3	XOJWAAUYNWGQAU-UHFFFAOYSA-N	CC(=C)C(=O)OCCCCOC(=O)C(C)=C	CC(=C)C(=O)OCCCCOC(=O)C(=C)C	-2.96902	0	1	G1	226.272
732	696	A-1274	1-(3-chlorophenyl)propan-1-one	InChI=1S/C9H9ClO/c1-2-9(11)7-4-3-5-8(10)6-7/h3-6H,2H2,1H3	PQWGFUFROKIJBO-UHFFFAOYSA-N	CCC(=O)c1cccc(Cl)c1	CCC(=O)c1cccc(Cl)c1	-1.84671	0	1	G1	168.623
733	697	A-1275	2-(phenoxymethyl)oxirane	InChI=1S/C9H10O2/c1-2-4-8(5-3-1)10-6-9-7-11-9/h1-5,9H,6-7H2	FQYUMYWMJTYZTK-UHFFFAOYSA-N	C1OC1COc2ccccc2	C1OC1COc1ccccc1	-1.79639	0	1	G1	150.177
734	698	A-1276	nonanedioic acid	InChI=1S/C9H16O4/c10-8(11)6-4-2-1-3-5-7-9(12)13/h1-7H2,(H,10,11)(H,12,13)	BDJRBEYXGGNYIS-UHFFFAOYSA-N	OC(=O)CCCCCCCC(O)=O	OC(=O)CCCCCCCC(=O)O	-1.89446	0.0627693	2	G3	188.223
735	699	A-1277	1,6-dioxacycloheptadecan-7-one	InChI=1S/C15H28O3/c16-15-11-7-5-3-1-2-4-6-8-12-17-13-9-10-14-18-15/h1-14H2	MRMOPGVGWFNHIN-UHFFFAOYSA-N	O=C1CCCCCCCCCCOCCCCO1	O=C1CCCCCCCCCCOCCCCO1	-4.01796	0	1	G1	256.386
736	700	A-1280	3,7-dimethyloctanal	InChI=1S/C10H20O/c1-9(2)5-4-6-10(3)7-8-11/h8-10H,4-7H2,1-3H3	UCSIFMPORANABL-UHFFFAOYSA-N	CC(C)CCCC(C)CC=O	CC(C)CCCC(C)CC=O	-3.80648	0	1	G1	156.269
737	701	A-1286	1,3-diphenylthiourea	InChI=1S/C13H12N2S/c16-13(14-11-7-3-1-4-8-11)15-12-9-5-2-6-10-12/h1-10H,(H2,14,15,16)	FCSHMCFRCYZTRQ-UHFFFAOYSA-N	S=C(Nc1ccccc1)Nc2ccccc2	S=C(Nc1ccccc1)Nc1ccccc1	-3.97169	0.0154542	3	G5	228.32
738	702	A-1287	estr-5(10)-ene-3,17-dione	InChI=1S/C18H24O2/c1-18-9-8-14-13-5-3-12(19)10-11(13)2-4-15(14)16(18)6-7-17(18)20/h14-16H,2-10H2,1H3/t14-,15-,16+,18+/m1/s1	RORYLAUXKSWMQL-CBZIJGRNSA-N	C[C@]12CC[C@H]3[C@@H](CCC4=C3CCC(=O)C4)[C@@H]1CCC2=O	C[C@]12CC[C@H]3[C@@H](CCC4=C3CCC(=O)C4)[C@@H]1CCC2=O	-4.05498	0.0092417	2	G3	272.388
739	703	A-1288	1-bromopropane	InChI=1S/C3H7Br/c1-2-3-4/h2-3H2,1H3	CYNYIHKIEHGYOZ-UHFFFAOYSA-N	CCCBr	CCCBr	-1.71076	0.0142594	3	G5	122.993
740	704	A-1289	1-chloro-4-methoxybenzene	InChI=1S/C7H7ClO/c1-9-7-4-2-6(8)3-5-7/h2-5H,1H3	YRGAYAGBVIXNAQ-UHFFFAOYSA-N	COc1ccc(Cl)cc1	COc1ccc(Cl)cc1	-2.77933	0	1	G1	142.585
741	705	A-1290	Fluocortolone	InChI=1S/C22H29FO4/c1-11-6-14-13-8-16(23)15-7-12(25)4-5-21(15,2)20(13)17(26)9-22(14,3)19(11)18(27)10-24/h4-5,7,11,13-14,16-17,19-20,24,26H,6,8-10H2,1-3H3/t11-,13+,14+,16+,17+,19-,20-,21+,22+/m1/s1	GAKMQHDJQHZUTJ-ULHLPKEOSA-N	C[C@@H]1C[C@H]2[C@@H]3C[C@H](F)C4=CC(=O)C=C[C@]4(C)[C@H]3[C@@H](O)C[C@]2(C)[C@H]1C(=O)CO	C[C@@H]1C[C@H]2[C@@H]3C[C@H](F)C4=CC(=O)C=C[C@]4(C)[C@H]3[C@@H](O)C[C@]2(C)[C@H]1C(=O)CO	-3.20374	0.0628588	3	G5	376.468
742	706	A-1291	sodium 3-[(E)-2-[4-(phenylamino)phenyl]diazen-1-yl]benzene-1-sulfonate	InChI=1S/C18H15N3O3S.Na/c22-25(23,24)18-8-4-7-17(13-18)21-20-16-11-9-15(10-12-16)19-14-5-2-1-3-6-14;/h1-13,19H,(H,22,23,24);/q;+1/p-1	NYGZLYXAPMMJTE-UHFFFAOYSA-M	[Na+].[O-][S](=O)(=O)c1cccc(c1)N=Nc2ccc(Nc3ccccc3)cc2	[O-]S(=O)(=O)c1cccc(c1)N=Nc1ccc(Nc2ccccc2)cc1	-1.20469	0	1	G1	375.385
743	707	A-1292	3-methyl-1,1-diphenylurea	InChI=1S/C14H14N2O/c1-15-14(17)16(12-8-4-2-5-9-12)13-10-6-3-7-11-13/h2-11H,1H3,(H,15,17)	IMFYAZJNDOZIFV-UHFFFAOYSA-N	CNC(=O)N(c1ccccc1)c2ccccc2	CNC(=O)N(c1ccccc1)c1ccccc1	-2.98395	0	1	G1	226.279
744	708	A-1293	biphenyl-2-amine	InChI=1S/C12H11N/c13-12-9-5-4-8-11(12)10-6-2-1-3-7-10/h1-9H,13H2	TWBPWBPGNQWFSJ-UHFFFAOYSA-N	Nc1ccccc1c2ccccc2	Nc1ccccc1c1ccccc1	-2.86111	0	1	G1	169.227
745	709	A-1294	1-{[bis(2-chloroethoxy)phosphoryl]oxy}-2-({[bis(2-chloroethoxy)phosphoryl]oxy}methyl)-3-chloro-2-(chloromethyl)propane	InChI=1S/C13H24Cl6O8P2/c14-1-5-22-28(20,23-6-2-15)26-11-13(9-18,10-19)12-27-29(21,24-7-3-16)25-8-4-17/h1-12H2	ZGHUDSLVQAGWEY-UHFFFAOYSA-N	ClCCO[P](=O)(OCCCl)OCC(CCl)(CCl)CO[P](=O)(OCCCl)OCCCl	ClCCOP(=O)(OCCCl)OCC(CCl)(CCl)COP(=O)(OCCCl)OCCCl	-3.40018	0	1	G1	582.993
746	710	A-1295	cyclohexane-1,4-dicarboxylic acid	InChI=1S/C8H12O4/c9-7(10)5-1-2-6(4-3-5)8(11)12/h5-6H,1-4H2,(H,9,10)(H,11,12)	PXGZQGDTEZPERC-UHFFFAOYSA-N	OC(=O)C1CCC(CC1)C(O)=O	OC(=O)C1CCC(CC1)C(=O)O	-0.872371	0	1	G1	172.18
747	711	A-1298	2-(7-ethyl-1H-indol-3-yl)ethan-1-ol	InChI=1S/C12H15NO/c1-2-9-4-3-5-11-10(6-7-14)8-13-12(9)11/h3-5,8,13-14H,2,6-7H2,1H3	UVSDNCAZVSQJQA-UHFFFAOYSA-N	CCc1cccc2c(CCO)c[nH]c12	CCc1cccc2c(CCO)c[nH]c12	-1.91533	0	1	G1	189.258
748	712	A-1302	3-(1-ethoxyethoxy)-3,7-dimethylocta-1,6-diene	InChI=1S/C14H26O2/c1-7-14(6,11-9-10-12(3)4)16-13(5)15-8-2/h7,10,13H,1,8-9,11H2,2-6H3	ZJPKYCLAROITRY-UHFFFAOYSA-N	CCOC(C)OC(C)(CCC=C(C)C)C=C	CCOC(C)OC(C)(CCC=C(C)C)C=C	-3.9764	0	1	G1	226.36
749	713	A-1304	diphenylmethanone	InChI=1S/C13H10O/c14-13(11-7-3-1-4-8-11)12-9-5-2-6-10-12/h1-10H	RWCCWEUUXYIKHB-UHFFFAOYSA-N	O=C(c1ccccc1)c2ccccc2	O=C(c1ccccc1)c1ccccc1	-3.8822	0.379151	2	G3	182.222
750	714	A-1305	1-cyclohexylethyl butanoate	InChI=1S/C12H22O2/c1-3-7-12(13)14-10(2)11-8-5-4-6-9-11/h10-11H,3-9H2,1-2H3	FTMSYMOBBRINAR-UHFFFAOYSA-N	CCCC(=O)OC(C)C1CCCCC1	CCCC(=O)OC(C)C1CCCCC1	-3.92076	0	1	G1	198.306
751	715	A-1306	2-ethyl-3-hydroxy-2-[2-(6-methoxy-3,4-dihydronaphthalen-1(2H)-ylidene)ethyl]cyclopentanone	InChI=1S/C20H26O3/c1-3-20(18(21)9-10-19(20)22)12-11-14-5-4-6-15-13-16(23-2)7-8-17(14)15/h7-8,11,13,18,21H,3-6,9-10,12H2,1-2H3	ZXYHLOFRRMDJAQ-UHFFFAOYSA-N	CCC1(CC=C2CCCc3cc(OC)ccc23)C(O)CCC1=O	CCC1(CC=C2CCCc3cc(OC)ccc23)C(O)CCC1=O	-4.12277	0	1	G1	314.425
752	716	A-1308	butylbenzene	InChI=1S/C10H14/c1-3-9(2)10-7-5-4-6-8-10/h4-9H,3H2,1-2H3	ZJMWRROPUADPEA-UHFFFAOYSA-N	CCC(C)c1ccccc1	CCC(C)c1ccccc1	-3.75861	0.264324	7	G5	134.222
753	717	A-1309	sodium 1-amino-4-[(3-acetamidophenyl)amino]-9,10-dioxo-9,10-dihydroanthracene-2-sulfonate	InChI=1S/C22H17N3O6S.Na/c1-11(26)24-12-5-4-6-13(9-12)25-16-10-17(32(29,30)31)20(23)19-18(16)21(27)14-7-2-3-8-15(14)22(19)28;/h2-10,25H,23H2,1H3,(H,24,26)(H,29,30,31);/q;+1/p-1	MIBVDSFVCOIWCC-UHFFFAOYSA-M	[Na+].CC(=O)Nc1cccc(Nc2cc(c(N)c3C(=O)c4ccccc4C(=O)c23)[S]([O-])(=O)=O)c1	CC(=O)Nc1cccc(Nc2cc(c(N)c3C(=O)c4ccccc4C(=O)c23)S(=O)(=O)[O-])c1	-4.30791	0.0548387	2	G3	473.442
754	718	A-1311	1-methyl-1-(4-methylcyclohex-3-en-1-yl)ethyl acetate	InChI=1S/C12H20O2/c1-9-5-7-11(8-6-9)12(3,4)14-10(2)13/h5,11H,6-8H2,1-4H3	IGODOXYLBBXFDW-UHFFFAOYSA-N	CC(=O)OC(C)(C)C1CCC(=CC1)C	CC(=O)OC(C)(C)C1CCC(=CC1)C	-3.93117	0	1	G1	196.29
755	719	A-1312	3,7,11-trimethyldodeca-1,6,10-trien-3-ol,mixed isomers	InChI=1S/C15H26O/c1-6-15(5,16)12-8-11-14(4)10-7-9-13(2)3/h6,9,11,16H,1,7-8,10,12H2,2-5H3/b14-11+	FQTLCLSUCSAZDY-SDNWHVSQSA-N	CC(C)=CCC\C(C)=C\CCC(C)(O)C=C	CC(=CCC/C(=C/CCC(C)(O)C=C)/C)C	-3.98535	0.106254	2	G3	222.372
756	720	A-1313	6-[(2-methylprop-2-enoyl)oxy]hexyl 2-methylprop-2-enoate	InChI=1S/C14H22O4/c1-11(2)13(15)17-9-7-5-6-8-10-18-14(16)12(3)4/h1,3,5-10H2,2,4H3	SAPGBCWOQLHKKZ-UHFFFAOYSA-N	CC(=C)C(=O)OCCCCCCOC(=O)C(C)=C	CC(=C)C(=O)OCCCCCCOC(=O)C(=C)C	-4.04366	0	1	G1	254.326
757	721	A-1315	4-(trifluoromethyl)aniline	InChI=1S/C7H6F3N/c8-7(9,10)5-1-3-6(11)4-2-5/h1-4H,11H2	ODGIMMLDVSWADK-UHFFFAOYSA-N	Nc1ccc(cc1)C(F)(F)F	Nc1ccc(cc1)C(F)(F)F	-2.84733	0	1	G1	161.126
758	722	A-1317	benzyltriethylazanium chloride	InChI=1S/C13H22N.ClH/c1-4-14(5-2,6-3)12-13-10-8-7-9-11-13;/h7-11H,4-6,12H2,1-3H3;1H/q+1;/p-1	HTZCNXWZYVXIMZ-UHFFFAOYSA-M	[Cl-].CC[N+](CC)(CC)Cc1ccccc1	CC[N+](CC)(CC)Cc1ccccc1	-0.00726566	0.224546	2	G3	227.779
759	723	A-1322	disodium decanedioate	InChI=1S/C10H18O4.2Na/c11-9(12)7-5-3-1-2-4-6-8-10(13)14;;/h1-8H2,(H,11,12)(H,13,14);;/q;2*+1/p-2	NCXUIEDQTCQZRK-UHFFFAOYSA-L	[Na+].[Na+].[O-]C(=O)CCCCCCCCC([O-])=O	[O-]C(=O)CCCCCCCCC(=O)[O-]	-3.04106	1.47408	2	G2	246.214
760	724	A-1325	2-(2-butoxyethoxy)ethyl 2-methylprop-2-enoate	InChI=1S/C12H22O4/c1-4-5-6-14-7-8-15-9-10-16-12(13)11(2)3/h2,4-10H2,1,3H3	QGTBRAFPWNISIJ-UHFFFAOYSA-N	CCCCOCCOCCOC(=O)C(C)=C	CCCCOCCOCCOC(=O)C(=C)C	-2.01595	0.0309435	2	G3	230.304
761	725	A-1327	4-[1,1,1,3,3,3-hexafluoro-2-(4-hydroxyphenyl)propan-2-yl]phenol	InChI=1S/C15H10F6O2/c16-14(17,18)13(15(19,20)21,9-1-5-11(22)6-2-9)10-3-7-12(23)8-4-10/h1-8,22-23H	ZFVMWEVVKGLCIJ-UHFFFAOYSA-N	Oc1ccc(cc1)C(c2ccc(O)cc2)(C(F)(F)F)C(F)(F)F	Oc1ccc(cc1)C(c1ccc(O)cc1)(C(F)(F)F)C(F)(F)F	-3.1795	0	1	G1	336.231
762	726	A-1328	1-(naphthalen-1-yl)ethan-1-one	InChI=1S/C12H10O/c1-9(13)11-8-4-6-10-5-2-3-7-12(10)11/h2-8H,1H3	QQLIGMASAVJVON-UHFFFAOYSA-N	CC(=O)c1cccc2ccccc12	CC(=O)c1cccc2ccccc12	-2.88463	0	1	G1	170.211
763	727	A-1329	4-(propan-2-yl)aniline	InChI=1S/C9H13N/c1-7(2)8-3-5-9(10)6-4-8/h3-7H,10H2,1-2H3	LRTFPLFDLJYEKT-UHFFFAOYSA-N	CC(C)c1ccc(N)cc1	CC(C)c1ccc(N)cc1	-1.78583	0	1	G1	135.21
764	728	A-1333	4-methoxyaniline	InChI=1S/C7H9NO/c1-9-7-4-2-6(8)3-5-7/h2-5H,8H2,1H3	BHAAPTBBJKJZER-UHFFFAOYSA-N	COc1ccc(N)cc1	COc1ccc(N)cc1	-0.748029	0.0101017	2	G3	123.155
765	729	A-1334	pentan-1-ol	InChI=1S/C5H12O/c1-2-3-4-5-6/h6H,2-5H2,1H3	AMQJEAYHLZJPGS-UHFFFAOYSA-N	CCCCCO	CCCCCO	-0.6028	0.0101017	2	G3	88.15
766	730	A-1335	2-methoxy-5-nitroaniline	InChI=1S/C7H8N2O3/c1-12-7-3-2-5(9(10)11)4-6(7)8/h2-4H,8H2,1H3	NIPDVSLAMPAWTP-UHFFFAOYSA-N	COc1ccc(cc1N)[N+]([O-])=O	COc1ccc(cc1N)[N+](=O)[O-]	-1.88328	0.640862	2	G2	168.152
767	731	A-1336	prop-2-en-1-yl 2-methylprop-2-enoate	InChI=1S/C7H10O2/c1-4-5-9-7(8)6(2)3/h4H,1-2,5H2,3H3	FBCQUCJYYPMKRO-UHFFFAOYSA-N	CC(=C)C(=O)OCC=C	CC(=C)C(=O)OCC=C	-1.75848	0.00804341	2	G3	126.155
768	732	A-1337	1,1,2,2,3,3,4,4-octafluoro-1,4-diiodobutane	InChI=1S/C4F8I2/c5-1(6,3(9,10)13)2(7,8)4(11,12)14	JILAKKYYZPDQBE-UHFFFAOYSA-N	FC(F)(I)C(F)(F)C(F)(F)C(F)(F)I	FC(F)(I)C(F)(F)C(F)(F)C(F)(F)I	-3.31448	0	1	G1	453.836
769	733	A-1339	2,6-di-tert-butyl-4-(hydroxymethyl)phenol	InChI=1S/C15H24O2/c1-14(2,3)11-7-10(9-16)8-12(13(11)17)15(4,5)6/h7-8,16-17H,9H2,1-6H3	HNURKXXMYARGAY-UHFFFAOYSA-N	CC(C)(C)c1cc(CO)cc(c1O)C(C)(C)C	CC(C)(C)c1cc(CO)cc(c1O)C(C)(C)C	-4.01278	0	1	G1	236.355
770	734	A-1341	[2-(3-methylbutoxy)ethyl]benzene	InChI=1S/C13H20O/c1-12(2)8-10-14-11-9-13-6-4-3-5-7-13/h3-7,12H,8-11H2,1-2H3	BHQBQWOZHYUVTL-UHFFFAOYSA-N	CC(C)CCOCCc1ccccc1	CC(C)CCOCCc1ccccc1	-3.93374	0	1	G1	192.302
771	735	A-1343	2-hydroxynaphthalene-1-carbaldehyde	InChI=1S/C11H8O2/c12-7-10-9-4-2-1-3-8(9)5-6-11(10)13/h1-7,13H	NTCCNERMXRIPTR-UHFFFAOYSA-N	Oc1ccc2ccccc2c1C=O	Oc1ccc2ccccc2c1C=O	-3.89357	0	1	G1	172.183
772	736	A-1345	5-nitropyrimidine-2,4,6-triamine	InChI=1S/C4H6N6O/c5-2-1(10-11)3(6)9-4(7)8-2/h(H6,5,6,7,8,9)	XLQQJSWJHHKLOK-UHFFFAOYSA-N	Nc1nc(N)c(N=O)c(N)n1	Nc1nc(N)c(N=O)c(N)n1	-3.84547	0	1	G1	154.133
773	737	A-1346	1,3-dichloroprop-1-ene	InChI=1S/C3H4Cl2/c4-2-1-3-5/h1-2H,3H2/b2-1-	UOORRWUZONOOLO-UPHRSURJSA-N	ClC\C=C/Cl	ClC/C=C\Cl	-1.70675	0.173795	4	G5	110.971
774	738	A-1347	4-[4-[[4-chloro-3-(trifluoromethyl)phenyl]carbamoylamino]phenoxy]-N-methylpyridine-2-carboxamide	InChI=1S/C21H16ClF3N4O3/c1-26-19(30)18-11-15(8-9-27-18)32-14-5-2-12(3-6-14)28-20(31)29-13-4-7-17(22)16(10-13)21(23,24)25/h2-11H,1H3,(H,26,30)(H2,28,29,31)	MLDQJTXFUGDVEO-UHFFFAOYSA-N	CNC(=O)c1cc(Oc2ccc(NC(=O)Nc3ccc(Cl)c(c3)C(F)(F)F)cc2)ccn1	CNC(=O)c1cc(Oc2ccc(NC(=O)Nc3ccc(Cl)c(c3)C(F)(F)F)cc2)ccn1	-6.6673	0	1	G1	464.831
775	739	A-1348	2-methoxy-4-(methoxymethyl)phenol	InChI=1S/C9H12O3/c1-11-6-7-3-4-8(10)9(5-7)12-2/h3-5,10H,6H2,1-2H3	USDDPDQEVLAOBO-UHFFFAOYSA-N	COCc1ccc(O)c(OC)c1	COCc1ccc(O)c(OC)c1	-1.89345	0	1	G1	168.192
776	740	A-1349	3-pentyloxan-4-yl acetate	InChI=1S/C12H22O3/c1-3-4-5-6-11-9-14-8-7-12(11)15-10(2)13/h11-12H,3-9H2,1-2H3	VSRVCSJJKWDZSH-UHFFFAOYSA-N	CCCCCC1COCCC1OC(C)=O	CCCCCC1COCCC1OC(=O)C	-2.9988	0	1	G1	214.305
777	741	A-1350	4-[(E)-2-phenyldiazen-1-yl]benzene-1,3-diamine	InChI=1S/C12H12N4/c13-9-6-7-12(11(14)8-9)16-15-10-4-2-1-3-5-10/h1-8H,13-14H2	IWRVPXDHSLTIOC-UHFFFAOYSA-N	Nc1ccc(N=Nc2ccccc2)c(N)c1	Nc1ccc(N=Nc2ccccc2)c(N)c1	-2.99767	0	1	G1	212.256
778	742	A-1351	2-tert-Butyl-4-methoxyphenol	InChI=1S/C11H16O2/c1-11(2,3)9-7-8(13-4)5-6-10(9)12/h5-7,12H,1-4H3	MRBKEAMVRSLQPH-UHFFFAOYSA-N	COc1ccc(O)c(c1)C(C)(C)C	COc1ccc(O)c(c1)C(C)(C)C	-2.92749	0	1	G1	180.247
779	743	A-1352	4-piperidin-4-ylmorpholine	InChI=1S/C9H18N2O/c1-3-10-4-2-9(1)11-5-7-12-8-6-11/h9-10H,1-8H2	YYBXNWIRMJXEQJ-UHFFFAOYSA-N	C1CC(CCN1)N2CCOCC2	C1CC(CCN1)N1CCOCC1	-2.90272	0	1	G1	170.256
780	744	A-1354	triethoxy(2-methylpropyl)silane	InChI=1S/C10H24O3Si/c1-6-11-14(12-7-2,13-8-3)9-10(4)5/h10H,6-9H2,1-5H3	ALVYUZIFSCKIFP-UHFFFAOYSA-N	CCO[Si](CC(C)C)(OCC)OCC	CCO[Si](CC(C)C)(OCC)OCC	-3.01685	0.195919	2	G3	220.385
781	745	A-1355	3,4-dihydroxy-5-nitrobenzaldehyde	InChI=1S/C7H5NO5/c9-3-4-1-5(8(12)13)7(11)6(10)2-4/h1-3,10-11H	BBFJODMCHICIAA-UHFFFAOYSA-N	Oc1cc(C=O)cc(c1O)[N+]([O-])=O	Oc1cc(C=O)cc(c1O)[N+](=O)[O-]	-1.93783	0	1	G1	183.119
782	746	A-1357	ethyl 2-methyl-2-phenylpropanoate	InChI=1S/C12H16O2/c1-4-14-11(13)12(2,3)10-8-6-5-7-9-10/h5-9H,4H2,1-3H3	OFYSAFPKXXTYLU-UHFFFAOYSA-N	CCOC(=O)C(C)(C)c1ccccc1	CCOC(=O)C(C)(C)c1ccccc1	-3.04584	0	1	G1	192.258
783	747	A-1360	4-methyl-2-nitroaniline	InChI=1S/C7H8N2O2/c1-5-2-3-6(8)7(4-5)9(10)11/h2-4H,8H2,1H3	DLURHXYXQYMPLT-UHFFFAOYSA-N	Cc1ccc(N)c(c1)[N+]([O-])=O	Cc1ccc(N)c(c1)[N+](=O)[O-]	-1.86006	0	1	G1	152.153
785	748	A-1362	methyl benzoate	InChI=1S/C8H8O2/c1-10-8(9)7-5-3-2-4-6-7/h2-6H,1H3	QPJVMBTYPHYUOC-UHFFFAOYSA-N	COC(=O)c1ccccc1	COC(=O)c1ccccc1	-1.8118	0.0191008	2	G3	136.15
786	749	A-1363	1,1-dimethoxyoctane	InChI=1S/C10H22O2/c1-4-5-6-7-8-9-10(11-2)12-3/h10H,4-9H2,1-3H3	BZOOCKAFKVYAOZ-UHFFFAOYSA-N	CCCCCCCC(OC)OC	CCCCCCCC(OC)OC	-2.91801	0	1	G1	174.284
787	750	A-1364	1,4,7,10-tetrazacyclododecane	InChI=1S/C8H20N4/c1-2-10-5-6-12-8-7-11-4-3-9-1/h9-12H,1-8H2	QBPPRVHXOZRESW-UHFFFAOYSA-N	C1CNCCNCCNCCN1	C1CNCCNCCNCCN1	-0.0310204	0	1	G1	172.276
788	751	A-1366	undec-10-enal	InChI=1S/C11H20O/c1-2-3-4-5-6-7-8-9-10-11-12/h2,11H,1,3-10H2	OFHHDSQXFXLTKC-UHFFFAOYSA-N	C=CCCCCCCCCC=O	C=CCCCCCCCCC=O	-3.89319	0	1	G1	168.28
789	752	A-1367	1-methyl 1,2,2,6,6-pentamethylpiperidin-4-yl decanedioate bis(1,2,2,6,6-pentamethylpiperidin-4-yl) decanedioate	InChI=1S/C30H56N2O4.C21H39NO4/c1-27(2)19-23(20-28(3,4)31(27)9)35-25(33)17-15-13-11-12-14-16-18-26(34)36-24-21-29(5,6)32(10)30(7,8)22-24;1-20(2)15-17(16-21(3,4)22(20)5)26-19(24)14-12-10-8-7-9-11-13-18(23)25-6/h23-24H,11-22H2,1-10H3;17H,7-16H2,1-6H3	YHEPZZFDBQOSSN-UHFFFAOYSA-N	COC(=O)CCCCCCCCC(=O)OC1CC(C)(C)N(C)C(C)(C)C1.CN2C(C)(C)CC(CC2(C)C)OC(=O)CCCCCCCCC(=O)OC3CC(C)(C)N(C)C(C)(C)C3	CN1C(C)(C)CC(CC1(C)C)OC(=O)CCCCCCCCC(=O)OC1CC(C)(C)N(C)C(C)(C)C1	-4.61122	0.0708889	2	G3	878.334
790	753	A-1370	2-[4-(2-methylpropyl)phenyl]propanoic acid	InChI=1S/C13H18O2/c1-9(2)8-11-4-6-12(7-5-11)10(3)13(14)15/h4-7,9-10H,8H2,1-3H3,(H,14,15)	HEFNNWSXXWATRW-UHFFFAOYSA-N	CC(C)Cc1ccc(cc1)C(C)C(O)=O	CC(C)Cc1ccc(cc1)C(C)C(=O)O	-3.99225	0.317751	4	G5	206.285
791	754	A-1371	sodium perchlorate	InChI=1S/ClHO4.Na/c2-1(3,4)5;/h(H,2,3,4,5);/q;+1/p-1	BAZAXWOYCMUHIX-UHFFFAOYSA-M	[Na+].[O-][Cl](=O)(=O)=O	[O-][Cl](=O)(=O)=O	-1.76653	0	1	G1	122.439
792	755	A-1376	N-ethyl-N'-isopropyl-6-(methylsulfanyl)-1,3,5-triazine-2,4-diamine	InChI=1S/C9H17N5S/c1-5-10-7-12-8(11-6(2)3)14-9(13-7)15-4/h6H,5H2,1-4H3,(H2,10,11,12,13,14)	RQVYBGPQFYCBGX-UHFFFAOYSA-N	CCNc1nc(NC(C)C)nc(SC)n1	CCNc1nc(NC(C)C)nc(SC)n1	-3.04704	0.0165347	3	G5	227.337
793	756	A-1377	1-(3-methoxyphenyl)ethan-1-one	InChI=1S/C9H10O2/c1-7(10)8-4-3-5-9(6-8)11-2/h3-6H,1-2H3	BAYUSCHCCGXLAY-UHFFFAOYSA-N	COc1cccc(c1)C(C)=O	COc1cccc(c1)C(=O)C	-1.86911	0.0721452	2	G3	150.177
794	757	A-1381	1H-benzimidazole	InChI=1S/C7H6N2/c1-2-4-7-6(3-1)8-5-9-7/h1-5H,(H,8,9)	HYZJCKYKOHLVJF-UHFFFAOYSA-N	[nH]1cnc2ccccc12	[nH]1cnc2ccccc12	-1.7692	0	1	G1	118.139
795	758	A-1382	cyanuric acid	InChI=1S/C3H3N3O3/c7-1-4-2(8)6-3(9)5-1/h(H3,4,5,6,7,8,9)	ZFSLODLOARCGLH-UHFFFAOYSA-N	O=C1NC(=O)NC(=O)N1	O=c1[nH]c(=O)[nH]c(=O)[nH]1	-1.80765	0.223518	3	G5	129.075
796	759	A-1383	1-(3-chloropropyl)-2,3-dihydro-1H-1,3-benzodiazol-2-one	InChI=1S/C10H11ClN2O/c11-6-3-7-13-9-5-2-1-4-8(9)12-10(13)14/h1-2,4-5H,3,6-7H2,(H,12,14)	GUMPYDGUYXOYML-UHFFFAOYSA-N	ClCCCN1C(=O)Nc2ccccc12	ClCCCn1c(=O)[nH]c2ccccc12	-3.02039	0	1	G1	210.664
797	760	A-1385	2-chloropyridine	InChI=1S/C5H4ClN/c6-5-3-1-2-4-7-5/h1-4H	OKDGRDCXVWSXDC-UHFFFAOYSA-N	Clc1ccccn1	Clc1ccccn1	-0.754146	0	1	G1	113.547
798	761	A-1387	2,5-dichlorophenol	InChI=1S/C6H4Cl2O/c7-4-1-2-5(8)6(9)3-4/h1-3,9H	RANCECPPZPIPNO-UHFFFAOYSA-N	Oc1cc(Cl)ccc1Cl	Oc1cc(Cl)ccc1Cl	-1.91117	0	1	G1	163.003
799	762	A-1388	dicopper(2+) ion disodium 2-[(E)-2-(2-oxido-5-sulfamoylphenyl)diazen-1-yl]-6-({5-oxido-6-[(E)-2-(2-oxido-5-sulfamoylphenyl)diazen-1-yl]-7-sulfonatonaphthalen-2-yl}amino)-3-sulfonatonaphthalen-1-olate	InChI=1S/C32H25N7O14S4.2Cu.2Na/c33-54(44,45)19-3-7-25(40)23(13-19)36-38-29-27(56(48,49)50)11-15-9-17(1-5-21(15)31(29)42)35-18-2-6-22-16(10-18)12-28(57(51,52)53)30(32(22)43)39-37-24-14-20(55(34,46)47)4-8-26(24)41;;;;/h1-14,35,40-43H,(H2,33,44,45)(H2,34,46,47)(H,48,49,50)(H,51,52,53);;;;/q;2*+2;2*+1/p-6	OHHRMPATRJSFJN-UHFFFAOYSA-H	[Na+].[Na+].[Cu++].[Cu++].N[S](=O)(=O)c1ccc([O-])c(c1)N=Nc2c([O-])c3ccc(Nc4ccc5c([O-])c(N=Nc6cc(ccc6[O-])[S](N)(=O)=O)c(cc5c4)[S]([O-])(=O)=O)cc3cc2[S]([O-])(=O)=O	NS(=O)(=O)c1ccc([O-])c(c1)N=Nc1c([O-])c2ccc(Nc3ccc4c([O-])c(N=Nc5cc(ccc5[O-])S(=O)(=O)N)c(cc4c3)S(=O)(=O)[O-])cc2cc1S(=O)(=O)[O-]	-2.71049	0	1	G1	1026.88
800	763	A-1390	1,10-bis(2-ethylhexyl) decanedioate	InChI=1S/C26H50O4/c1-5-9-17-23(7-3)21-29-25(27)19-15-13-11-12-14-16-20-26(28)30-22-24(8-4)18-10-6-2/h23-24H,5-22H2,1-4H3	VJHINFRRDQUWOJ-UHFFFAOYSA-N	CCCCC(CC)COC(=O)CCCCCCCCC(=O)OCC(CC)CCCC	CCCCC(CC)COC(=O)CCCCCCCCC(=O)OCC(CC)CCCC	-3.32907	0	1	G1	426.682
801	764	A-1391	4-amino-5-chloro-N-[2-(diethylamino)ethyl]-2-methoxybenzamide	InChI=1S/C14H22ClN3O2.ClH/c1-4-18(5-2)7-6-17-14(19)10-8-11(15)12(16)9-13(10)20-3;/h8-9H,4-7,16H2,1-3H3,(H,17,19);1H	RVFUNJWWXKCWNS-UHFFFAOYSA-N	[H+].[Cl-].CCN(CC)CCNC(=O)c1cc(Cl)c(N)cc1OC	CCN(CC)CCNC(=O)c1cc(Cl)c(N)cc1OC	-3.22565	0	1	G1	336.263
803	765	A-1397	Spironolactone intermediate	InChI=1S/C22H30O3/c1-20-9-5-15(23)13-14(20)3-4-16-17(20)6-10-21(2)18(16)7-11-22(21)12-8-19(24)25-22/h13,16-18H,3-12H2,1-2H3/t16-,17+,18+,20+,21+,22-/m1/s1	UWBICEKKOYXZRG-WNHSNXHDSA-N	C[C@]12CCC(=O)C=C1CC[C@@H]3[C@@H]2CC[C@@]4(C)[C@H]3CC[C@@]45CCC(=O)O5	C[C@]12CCC(=O)C=C1CC[C@@H]1[C@@H]2CC[C@@]2(C)[C@H]1CC[C@]12CCC(=O)O1	-4.225	0	1	G1	342.479
804	766	A-1399	2,2-bis({[(2-methylprop-2-enoyl)oxy]methyl})butyl 2-methylprop-2-enoate	InChI=1S/C18H26O6/c1-8-18(9-22-15(19)12(2)3,10-23-16(20)13(4)5)11-24-17(21)14(6)7/h2,4,6,8-11H2,1,3,5,7H3	OKKRPWIIYQTPQF-UHFFFAOYSA-N	CCC(COC(=O)C(C)=C)(COC(=O)C(C)=C)COC(=O)C(C)=C	CCC(COC(=O)C(=C)C)(COC(=O)C(=C)C)COC(=O)C(=C)C	-4.22623	0.0946329	2	G3	338.4
805	767	A-1400	3-methyl-4-propan-2-ylphenol	InChI=1S/C10H14O/c1-7(2)10-5-4-9(11)6-8(10)3/h4-7,11H,1-3H3	IJALWSVNUBBQRA-UHFFFAOYSA-N	CC(C)c1ccc(O)cc1C	CC(C)c1ccc(O)cc1C	-2.85451	0	1	G1	150.221
806	768	A-1401	1-Isopropyl-2-methoxy-4-methylcyclohexane	InChI=1S/C11H22O/c1-8(2)10-6-5-9(3)7-11(10)12-4/h8-11H,5-7H2,1-4H3	JDGJLPHFRJNJMN-UHFFFAOYSA-N	COC1CC(C)CCC1C(C)C	COC1CC(C)CCC1C(C)C	-3.93017	0	1	G1	170.296
807	769	A-1402	disodium [2,7-dibromo-9-(2-carboxylatophenyl)-6-oxido-3-oxo-3H-xanthen-5-yl]mercurol	InChI=1S/C24H12Br2O5.Hg.2Na/c1-2-3-6-14-22(28)18(26)10-16-21(12-7-4-5-8-13(12)24(29)30)15-9-17(25)19(27)11-20(15)31-23(14)16;;;/h1-5,7-11,28H,(H,29,30);;;/q;;2*+1/p-2	QLVIXIXZJAKNOS-UHFFFAOYSA-L	[Na+].[Na+].[O-]C(=O)c1ccccc1C2=C3C=C(Br)C(=O)C=C3Oc4c2cc(Br)c([O-])c4C5=CC=C[Hg]5	[O-]C(=O)c1ccccc1c1c2-c(cc(=O)c(c2)Br)oc2c1cc(Br)c([O-])c2C1=CC=C[Hg]1	-4.59368	0	1	G1	784.717
808	770	A-1404	3,7,7-trimethylbicyclo[4.1.0]hept-3-ene	InChI=1S/C10H16/c1-7-4-5-8-9(6-7)10(8,2)3/h4,8-9H,5-6H2,1-3H3	BQOFWKZOCNGFEC-UHFFFAOYSA-N	CC1=CCC2C(C1)C2(C)C	CC1=CCC2C(C1)C2(C)C	-4.67041	0.387521	3	G5	136.238
809	771	A-1405	(4Z)-cyclopentadec-4-en-1-one	InChI=1S/C15H26O/c16-15-13-11-9-7-5-3-1-2-4-6-8-10-12-14-15/h7,9H,1-6,8,10-14H2/b9-7-	JIYIHILAGIZIMD-CLFYSBASSA-N	O=C1CCCCCCCCCC\C=C/CC1	O=C1CCCCCCCCCC/C=C\CC1	-4.88319	0	1	G1	222.372
811	772	A-1407	ditolyl ether	InChI=1S/C14H14O/c1-11-7-3-5-9-13(11)15-14-10-6-4-8-12(14)2/h3-10H,1-2H3	CYXMOAZSOPXQOD-UHFFFAOYSA-N	Cc1ccccc1Oc2ccccc2C	Cc1ccccc1Oc1ccccc1C	-4.84393	0	1	G1	198.265
812	773	A-1409	1-(propan-2-yl)naphthalene; 2-(propan-2-yl)naphthalene	InChI=1S/C13H14/c1-10(2)12-9-5-7-11-6-3-4-8-13(11)12/h3-10H,1-2H3	PMPBFICDXLLSRM-UHFFFAOYSA-N	CC(C)c1cccc2ccccc12	CC(C)c1cccc2ccccc12	-4.78239	0	1	G1	170.255
813	774	A-1410	2-(dimethylamino)-2-[(4-methylphenyl)methyl]-1-[4-(morpholin-4-yl)phenyl]butan-1-one	InChI=1S/C24H32N2O2/c1-5-24(25(3)4,18-20-8-6-19(2)7-9-20)23(27)21-10-12-22(13-11-21)26-14-16-28-17-15-26/h6-13H,5,14-18H2,1-4H3	PUBNJSZGANKUGX-UHFFFAOYSA-N	CCC(Cc1ccc(C)cc1)(N(C)C)C(=O)c2ccc(cc2)N3CCOCC3	CCC(Cc1ccc(C)cc1)(N(C)C)C(=O)c1ccc(cc1)N1CCOCC1	-5.13323	0.100519	3	G5	380.532
814	775	A-1411	4-methoxy-3-nitro-N-phenylbenzamide	InChI=1S/C14H12N2O4/c1-20-13-8-7-10(9-12(13)16(18)19)14(17)15-11-5-3-2-4-6-11/h2-9H,1H3,(H,15,17)	YKOCPBMVMBUTAX-UHFFFAOYSA-N	COc1ccc(cc1[N+]([O-])=O)C(=O)Nc2ccccc2	COc1ccc(cc1[N+](=O)[O-])C(=O)Nc1ccccc1	-4.98783	0	1	G1	272.26
816	776	A-1415	1,3,5-triazinane-2,4,6-trione; 1,3,5-triazine-2,4,6-triamine	InChI=1S/C3H6N6.C3H3N3O3/c4-1-7-2(5)9-3(6)8-1;7-1-4-2(8)6-3(9)5-1/h(H6,4,5,6,7,8,9);(H3,4,5,6,7,8,9)	ZQKXQUJXLSSJCH-UHFFFAOYSA-N	Nc1nc(N)nc(N)n1.O=C2NC(=O)NC(=O)N2	Nc1nc(N)nc(N)n1	-4.97551	0.291293	3	G5	255.198
817	777	A-1417	trizinc(2+) ion diphosphate	InChI=1S/2H3O4P.3Zn/c2*1-5(2,3)4;;;/h2*(H3,1,2,3,4);;;/q;;3*+2/p-6	LRXTYHSAJDENHV-UHFFFAOYSA-H	[Zn++].[Zn++].[Zn++].[O-][P]([O-])([O-])=O.[O-][P]([O-])([O-])=O	[O-]P(=O)([O-])[O-]	-5.15535	0	1	G1	386.11
818	778	A-1418	1-(4-chlorophenyl)-2-nitrobenzene	InChI=1S/C12H8ClNO2/c13-10-7-5-9(6-8-10)11-3-1-2-4-12(11)14(15)16/h1-8H	OMNWKPZIFZJANV-UHFFFAOYSA-N	[O-][N+](=O)c1ccccc1c2ccc(Cl)cc2	[O-][N+](=O)c1ccccc1c1ccc(Cl)cc1	-4.93721	0	1	G1	233.654
819	779	A-1420	1-(2,3,8,8-tetramethyl-1,3,4,5,6,7-hexahydronaphthalen-2-yl)ethanone	InChI=1S/C16H26O/c1-11-9-13-7-6-8-15(3,4)14(13)10-16(11,5)12(2)17/h11H,6-10H2,1-5H3	FVUGZKDGWGKCFE-UHFFFAOYSA-N	CC1CC2=C(CC1(C)C(C)=O)C(C)(C)CCC2	CC1CC2=C(CC1(C)C(=O)C)C(C)(C)CCC2	-4.94179	0	1	G1	234.383
820	780	A-1421	Molybdenum 2-ethylhexanoate	InChI=1S/C8H16O2.Mo/c1-3-5-6-7(4-2)8(9)10;/h7H,3-6H2,1-2H3,(H,9,10);/p-1	VXIWJTFRRIZCQJ-UHFFFAOYSA-M	[Mo].CCCCC(CC)C([O-])=O	CCCCC(CC)C(=O)[O-]	-3.43517	0.413112	2	G3	239.146
821	781	A-1422	5-chloro-2-(2,4-dichlorophenoxy)aniline	InChI=1S/C12H8Cl3NO/c13-7-1-3-11(9(15)5-7)17-12-4-2-8(14)6-10(12)16/h1-6H,16H2	SOOLDKUMSVNBIW-UHFFFAOYSA-N	Nc1cc(Cl)ccc1Oc2ccc(Cl)cc2Cl	Nc1cc(Cl)ccc1Oc1ccc(Cl)cc1Cl	-5.04526	0	1	G1	288.561
822	782	A-1423	dihexyl adipate	InChI=1S/C18H34O4/c1-3-5-7-11-15-21-17(19)13-9-10-14-18(20)22-16-12-8-6-4-2/h3-16H2,1-2H3	HHECSPXBQJHZAF-UHFFFAOYSA-N	CCCCCCOC(=O)CCCCC(=O)OCCCCCC	CCCCCCOC(=O)CCCCC(=O)OCCCCCC	-5.0826	0	1	G1	314.466
823	783	A-1425	2-ethylhexyl 2-{[dibutyl({2-[(2-ethylhexyl)oxy]-2-oxoethyl}sulfanyl)stannyl]sulfanyl}acetate	InChI=1S/2C10H20O2S.2C4H9.Sn/c2*1-3-5-6-9(4-2)7-12-10(11)8-13;2*1-3-4-2;/h2*9,13H,3-8H2,1-2H3;2*1,3-4H2,2H3;/q;;;;+2/p-2	PRIUALOJYOZZOJ-UHFFFAOYSA-L	CCCCC(CC)COC(=O)CS[Sn](CCCC)(CCCC)SCC(=O)OCC(CC)CCCC	CCCCC(CC)COC(=O)CS[Sn](CCCC)(CCCC)SCC(=O)OCC(CC)CCCC	-5.39429	0	1	G1	639.597
824	784	A-1428	strontium 4-[(5-chloro-4-methyl-2-sulphonatophenyl)azo]-3-hydroxy-2-naphthoate (1:1)	InChI=1S/C18H13ClN2O6S.Sr/c1-9-14(19)7-11(8-15(9)28(25,26)27)20-21-16-12-5-3-2-4-10(12)6-13(17(16)22)18(23)24;/h2-8,22H,1H3,(H,23,24)(H,25,26,27);/q;+2/p-2	FTMYMYGLEZHQOM-UHFFFAOYSA-L	[Sr++].Cc1c(Cl)cc(cc1[S](O)(=O)=O)N=Nc2c([O-])c(cc3ccccc23)C([O-])=O	Cc1c(Cl)cc(cc1S(=O)(=O)O)N=Nc1c([O-])c(cc2ccccc12)C(=O)[O-]	-5.30658	0.69897	2	G2	506.434
825	785	A-1429	2-(3,8-dimethyl-1,2,3,4,5,6,7,8-octahydroazulen-5-yl)propan-2-yl acetate	InChI=1S/C17H28O2/c1-11-6-8-14(17(4,5)19-13(3)18)10-16-12(2)7-9-15(11)16/h11-12,14H,6-10H2,1-5H3	DRFSOBZVMGLICQ-UHFFFAOYSA-N	CC1CCC(CC2=C1CCC2C)C(C)(C)OC(C)=O	CC1CCC(CC2=C1CCC2C)C(C)(C)OC(=O)C	-5.0226	0	1	G1	264.409
826	786	A-1431	11-ethyl-5-methylpentadecanoic acid	InChI=1S/C18H36O2/c1-4-6-13-17(5-2)14-9-7-8-11-16(3)12-10-15-18(19)20/h16-17H,4-15H2,1-3H3,(H,19,20)	DYGIZCLLGGJWQJ-UHFFFAOYSA-N	CCCCC(CC)CCCCCC(C)CCCC(O)=O	CCCCC(CC)CCCCCC(C)CCCC(=O)O	-5.05612	0	1	G1	284.484
827	787	A-1432	3,7,11-trimethyldodec-1-yn-3-ol	InChI=1S/C15H28O/c1-6-15(5,16)12-8-11-14(4)10-7-9-13(2)3/h1,13-14,16H,7-12H2,2-5H3	OWRXWSVBJIIORE-UHFFFAOYSA-N	CC(C)CCCC(C)CCCC(C)(O)C#C	CC(C)CCCC(C)CCCC(C)(O)C#C	-4.95306	0.159379	2	G3	224.388
829	788	A-1436	1,1,2-trifluoro-2-(pentafluoroethoxy)ethene	InChI=1S/C4F8O/c5-1(6)2(7)13-4(11,12)3(8,9)10	GWTYBAOENKSFAY-UHFFFAOYSA-N	FC(F)=C(F)OC(F)(F)C(F)(F)F	FC(=C(F)OC(F)(F)C(F)(F)F)F	-4.9543	0	1	G1	216.027
830	789	A-1440	2,4,4-trimethylpent-1-ene	InChI=1S/C8H16/c1-7(2)6-8(3,4)5/h1,6H2,2-5H3	FXNDIJDIPNCZQJ-UHFFFAOYSA-N	CC(=C)CC(C)(C)C	CC(=C)CC(C)(C)C	-4.68833	0	1	G1	112.216
831	790	A-1444	N-phenylaniline; 2,4,4-trimethylpent-1-ene	InChI=1S/C12H11N.C8H16/c1-3-7-11(8-4-1)13-12-9-5-2-6-10-12;1-7(2)6-8(3,4)5/h1-10,13H;1,6H2,2-5H3	NRBLRTXFXBXILY-UHFFFAOYSA-N	CC(=C)CC(C)(C)C.N(c1ccccc1)c2ccccc2	N(c1ccccc1)c1ccccc1	-5.08766	0.0788039	2	G3	281.443
832	791	A-1445	aluminium(3+) ion magnesium(2+) ion sodium tris(oxosilanebis(olate))	InChI=1S/Al.Mg.Na.3O3Si/c;;;3*1-4(2)3/q+3;+2;+1;3*-2	RILYHWBPLWVCBV-UHFFFAOYSA-N	[Na+].[Mg++].[Al+3].[O-][Si]([O-])=O.[O-][Si]([O-])=O.[O-][Si]([O-])=O	[O-][Si](=O)[O-]	-5.13051	0	1	G1	302.526
833	792	A-1447	2,5-bis(tert-butylperoxy)-2,5-dimethylhex-3-yne	InChI=1S/C16H30O4/c1-13(2,3)17-19-15(7,8)11-12-16(9,10)20-18-14(4,5)6/h1-10H3	ODBCKCWTWALFKM-UHFFFAOYSA-N	CC(C)(C)OOC(C)(C)C#CC(C)(C)OOC(C)(C)C	CC(C)(C)OOC(C)(C)C#CC(C)(C)OOC(C)(C)C	-5.11457	0	1	G1	286.412
834	793	A-1448	2-butyloctanoic acid	InChI=1S/C12H24O2/c1-3-5-7-8-10-11(12(13)14)9-6-4-2/h11H,3-10H2,1-2H3,(H,13,14)	OARDBPIZDHVTCK-UHFFFAOYSA-N	CCCCCCC(CCCC)C(O)=O	CCCCCCC(CCCC)C(=O)O	-4.95931	0	1	G1	200.322
835	794	A-1449	2-ethylhexyl 4-aminobenzoate	InChI=1S/C15H23NO2/c1-3-5-6-12(4-2)11-18-15(17)13-7-9-14(16)10-8-13/h7-10,12H,3-6,11,16H2,1-2H3	ZJQXUTDROPGVLH-UHFFFAOYSA-N	CCCCC(CC)COC(=O)c1ccc(N)cc1	CCCCC(CC)COC(=O)c1ccc(N)cc1	-5.05439	0	1	G1	249.354
836	795	A-1450	calcium bis(12-hydroxyoctadecanoate)	InChI=1S/2C18H36O3.Ca/c2*1-2-3-4-11-14-17(19)15-12-9-7-5-6-8-10-13-16-18(20)21;/h2*17,19H,2-16H2,1H3,(H,20,21);/q;;+2/p-2	RXPKHKBYUIHIGL-UHFFFAOYSA-L	[Ca++].CCCCCCC(O)CCCCCCCCCCC([O-])=O.CCCCCCC(O)CCCCCCCCCCC([O-])=O	CCCCCCC(O)CCCCCCCCCCC(=O)[O-]	-5.4631	1.00083	13	G4	639.028
837	796	A-1451	calcium dioctadecanoate	InChI=1S/2C18H36O2.Ca/c2*1-2-3-4-5-6-7-8-9-10-11-12-13-14-15-16-17-18(19)20;/h2*2-17H2,1H3,(H,19,20);/q;;+2/p-2	CJZGTCYPCWQAJB-UHFFFAOYSA-L	[Ca++].CCCCCCCCCCCCCCCCCC([O-])=O.CCCCCCCCCCCCCCCCCC([O-])=O	CCCCCCCCCCCCCCCCCC(=O)[O-]	-5.44079	2.19168	2	G2	607.03
838	797	A-1452	butyl 4,4-bis(tert-butylperoxy)pentanoate	InChI=1S/C17H34O6/c1-9-10-13-19-14(18)11-12-17(8,22-20-15(2,3)4)23-21-16(5,6)7/h9-13H2,1-8H3	BXIQXYOPGBXIEM-UHFFFAOYSA-N	CCCCOC(=O)CCC(C)(OOC(C)(C)C)OOC(C)(C)C	CCCCOC(=O)CCC(C)(OOC(C)(C)C)OOC(C)(C)C	-5.18988	0	1	G1	334.453
839	798	A-1453	2,3-dichloro-1,4-naphthoquinone	InChI=1S/C10H4Cl2O2/c11-7-8(12)10(14)6-4-2-1-3-5(6)9(7)13/h1-4H	SVPKNMBRVBMTLB-UHFFFAOYSA-N	ClC1=C(Cl)C(=O)c2ccccc2C1=O	ClC1=C(Cl)C(=O)c2ccccc2C1=O	-5.02378	0.79362	4	G4	227.046
840	799	A-1455	1,3,3-trimethyl-2-oxabicyclo[2.2.2]octane; 1,7,7-trimethylbicyclo[2.2.1]heptan-2-one; 2,2-dimethyl-3-methylidenebicyclo[2.2.1]heptane; 2,6,6-trimethylbicyclo[3.1.1]hept-2-ene	InChI=1S/C10H18O.C10H16O.2C10H16/c1-9(2)8-4-6-10(3,11-9)7-5-8;1-9(2)7-4-5-10(9,3)8(11)6-7;1-7-8-4-5-9(6-8)10(7,2)3;1-7-4-5-8-6-9(7)10(8,2)3/h8H,4-7H2,1-3H3;7H,4-6H2,1-3H3;8-9H,1,4-6H2,2-3H3;4,8-9H,5-6H2,1-3H3	SMPQTZLALIOWBF-UHFFFAOYSA-N	CC1=CCC2CC1C2(C)C.CC3(C)OC4(C)CCC3CC4.CC5(C)C6CCC(C6)C5=C.CC7(C)C8CCC7(C)C(=O)C8	CC1(C)OC2(C)CCC1CC2	-5.43837	0.0149081	2	G3	578.966
841	800	A-1456	3-hydroxy-N-(2-methoxyphenyl)naphthalene-2-carboxamide	InChI=1S/C18H15NO3.Na/c1-22-17-9-5-4-8-15(17)19-18(21)14-10-12-6-2-3-7-13(12)11-16(14)20;/h2-11,20H,1H3,(H,19,21);/q;+1/p-1	OXXQDUUQLWQUEX-UHFFFAOYSA-M	[Na+].COc1ccccc1NC(=O)c2cc3ccccc3cc2[O-]	COc1ccccc1NC(=O)c1cc2ccccc2cc1[O-]	-5.17651	0	1	G1	315.304
843	801	A-1461	1-chloro-2-(trichloromethyl)benzene	InChI=1S/C7H4Cl4/c8-6-4-2-1-3-5(6)7(9,10)11/h1-4H	MFHPYLFZSCSNST-UHFFFAOYSA-N	Clc1ccccc1C(Cl)(Cl)Cl	Clc1ccccc1C(Cl)(Cl)Cl	-5.04393	0	1	G1	229.921
844	802	A-1462	decyl acetate	InChI=1S/C12H24O2/c1-3-4-5-6-7-8-9-10-11-14-12(2)13/h3-11H2,1-2H3	NUPSHWCALHZGOV-UHFFFAOYSA-N	CCCCCCCCCCOC(C)=O	CCCCCCCCCCOC(=O)C	-4.98576	0	1	G1	200.322
845	803	A-1464	2-{methyl[(nonafluorobutyl)sulfonyl]amino}ethyl acrylate	InChI=1S/C10H10F9NO4S/c1-3-6(21)24-5-4-20(2)25(22,23)10(18,19)8(13,14)7(11,12)9(15,16)17/h3H,1,4-5H2,2H3	KEMCLRGAIUJRAN-UHFFFAOYSA-N	CN(CCOC(=O)C=C)[S](=O)(=O)C(F)(F)C(F)(F)C(F)(F)C(F)(F)F	CN(CCOC(=O)C=C)S(=O)(=O)C(F)(F)C(F)(F)C(F)(F)C(F)(F)F	-5.30875	0	1	G1	411.242
846	804	A-1466	2-phenylhexanenitrile	InChI=1S/C12H15N/c1-2-3-7-12(10-13)11-8-5-4-6-9-11/h4-6,8-9,12H,2-3,7H2,1H3	OTERUZJEJFMEEB-UHFFFAOYSA-N	CCCCC(C#N)c1ccccc1	CCCCC(C#N)c1ccccc1	-3.66235	0	1	G1	173.259
847	805	A-1467	1,1,1-TRICHLORO-2,2,2-TRIFLUOROETHANE	InChI=1S/C2Cl3F3/c3-1(4,5)2(6,7)8	BOSAWIQFTJIYIS-UHFFFAOYSA-N	FC(F)(F)C(Cl)(Cl)Cl	FC(F)(F)C(Cl)(Cl)Cl	-4.33319	0	1	G1	187.375
848	806	A-1468	2-methyldodecan-1-ol	InChI=1S/C13H28O/c1-13(2)11-9-7-5-3-4-6-8-10-12-14/h13-14H,3-12H2,1-2H3	XUJLWPFSUCHPQL-UHFFFAOYSA-N	CC(C)CCCCCCCCCCO	CC(C)CCCCCCCCCCO	-5.00079	0.31398	3	G5	200.366
849	807	A-1470	N-(2-ethoxyphenyl)-3-hydroxynaphthalene-2-carboxamide	InChI=1S/C19H17NO3/c1-2-23-18-10-6-5-9-16(18)20-19(22)15-11-13-7-3-4-8-14(13)12-17(15)21/h3-12,21H,2H2,1H3,(H,20,22)	NXIGDUAONGBUKR-UHFFFAOYSA-N	CCOc1ccccc1NC(=O)c2cc3ccccc3cc2O	CCOc1ccccc1NC(=O)c1cc2ccccc2cc1O	-5.1866	0	1	G1	307.349
851	808	A-1473	diisopropyl sebacate	InChI=1S/C16H30O4/c1-13(2)19-15(17)11-9-7-5-6-8-10-12-16(18)20-14(3)4/h13-14H,5-12H2,1-4H3	XFKBBSZEQRFVSL-UHFFFAOYSA-N	CC(C)OC(=O)CCCCCCCCC(=O)OC(C)C	CC(C)OC(=O)CCCCCCCCC(=O)OC(C)C	-5.15596	0	1	G1	286.412
852	809	A-1474	hexyl 2-hydroxybenzoate	InChI=1S/C13H18O3/c1-2-3-4-7-10-16-13(15)11-8-5-6-9-12(11)14/h5-6,8-9,14H,2-4,7,10H2,1H3	DUKPKQFHJQGTGU-UHFFFAOYSA-N	CCCCCCOC(=O)c1ccccc1O	CCCCCCOC(=O)c1ccccc1O	-5.04588	0	1	G1	222.284
853	810	A-1475	octadecane-1,12-diol	InChI=1S/C18H38O2/c1-2-3-4-12-15-18(20)16-13-10-8-6-5-7-9-11-14-17-19/h18-20H,2-17H2,1H3	KHLCTMQBMINUNT-UHFFFAOYSA-N	CCCCCCC(O)CCCCCCCCCCCO	CCCCCCC(O)CCCCCCCCCCCO	-5.15609	0.150515	2	G3	286.5
854	811	A-1476	tetrachlorocyclohexa-2,5-diene-1,4-dione	InChI=1S/C6Cl4O2/c7-1-2(8)6(12)4(10)3(9)5(1)11	UGNWTBMOAKPKBL-UHFFFAOYSA-N	ClC1=C(Cl)C(=O)C(=C(Cl)C1=O)Cl	ClC1=C(Cl)C(=O)C(=C(Cl)C1=O)Cl	-5.08969	1.04844	2	G2	245.876
855	812	A-1478	potassium hexadecyl hydrogen phosphate	InChI=1S/C16H35O4P.K/c1-2-3-4-5-6-7-8-9-10-11-12-13-14-15-16-20-21(17,18)19;/h2-16H2,1H3,(H2,17,18,19);/q;+1/p-1	RMGVATURDVPNOZ-UHFFFAOYSA-M	[K+].CCCCCCCCCCCCCCCCO[P](O)([O-])=O	CCCCCCCCCCCCCCCCOP(=O)(O)[O-]	-3.26026	0.0148353	2	G3	360.516
856	813	A-1479	4-[(2-chloroethyl)(ethyl)amino]benzaldehyde	InChI=1S/C11H14ClNO/c1-2-13(8-7-12)11-5-3-10(9-14)4-6-11/h3-6,9H,2,7-8H2,1H3	MFUFJCIFNHFEDW-UHFFFAOYSA-N	CCN(CCCl)c1ccc(C=O)cc1	CCN(CCCl)c1ccc(C=O)cc1	-3.03345	0	1	G1	211.692
857	814	A-1481	3-methylbutyl propanoate	InChI=1S/C8H16O2/c1-4-8(9)10-6-5-7(2)3/h7H,4-6H2,1-3H3	XAOGXQMKWQFZEM-UHFFFAOYSA-N	CCC(=O)OCCC(C)C	CCC(=O)OCCC(C)C	-2.87007	0	1	G1	144.214
858	815	A-1482	(2E)-1-(2,6,6-trimethylcyclohex-1-en-1-yl)but-2-en-1-one	InChI=1S/C15H26O/c1-7-15(6)9-8-12(14(4,5)16)10-13(15)11(2)3/h7,12-13,16H,1-2,8-10H2,3-6H3/t12-,13+,15-/m1/s1	GFJIQNADMLPFOW-VNHYZAJKSA-N	CC(=C)[C@@H]1C[C@@H](CC[C@@]1(C)C=C)C(C)(C)O	CC(=C)[C@@H]1C[C@@H](CC[C@@]1(C)C=C)C(C)(C)O	-3.05928	0	1	G1	222.372
859	816	A-1483	chromium(3+) ion hydrogen 3-[(2-ethylhexyl)oxy]propan-1-amine (Z)-2-[2-(5-nitro-2-oxido-3-sulfonatophenyl)hydrazin-1-ylidene]-3-oxo-N-phenylbutcarboximidate hydroxide	InChI=1S/C16H14N4O8S.C11H25NO.Cr.H2O/c1-9(21)14(16(23)17-10-5-3-2-4-6-10)19-18-12-7-11(20(24)25)8-13(15(12)22)29(26,27)28;1-3-5-7-11(4-2)10-13-9-6-8-12;;/h2-8H,1H3,(H4,17,18,19,21,22,23,26,27,28);11H,3-10,12H2,1-2H3;;1H2/q;;+3;/p-3	OBGJRNHPDJSGBR-UHFFFAOYSA-K	[OH-].[Cr+3].CCCCC(CC)COCCCN.CC(=O)\C(=N/Nc1cc(cc(c1[O-])[S]([O-])(=O)=O)[N+]([O-])=O)C(=O)[N-]c2ccccc2.[H+]	CC(=O)/C(=N\Nc1cc(cc(c1[O-])S(=O)(=O)[O-])[N+](=O)[O-])/C(=O)[N-]c1ccccc1	-3.54259	0.0646903	4	G5	676.689
860	817	A-1484	oct-1-en-3-ol	InChI=1S/C8H16O/c1-3-5-6-7-8(9)4-2/h4,8-9H,2-3,5-7H2,1H3	VSMOENVRRABVKN-UHFFFAOYSA-N	CCCCCC(O)C=C	CCCCCC(O)C=C	-1.82193	0	1	G1	128.215
861	818	A-1485	hexafluoroprop-1-ene	InChI=1S/C3F6/c4-1(2(5)6)3(7,8)9	HCDGVLDPFQMKDK-UHFFFAOYSA-N	FC(F)=C(F)C(F)(F)F	FC(=C(F)C(F)(F)F)F	-2.8888	0.0504961	3	G5	150.021
862	819	A-1488	(8R,9S,13S,14S,17S)-13-ethyl-3-methoxy-6,7,8,9,11,12,14,15,16,17-decahydrocyclopenta[a]phenanthren-17-ol	InChI=1S/C20H28O2/c1-3-20-11-10-16-15-7-5-14(22-2)12-13(15)4-6-17(16)18(20)8-9-19(20)21/h5,7,12,16-19,21H,3-4,6,8-11H2,1-2H3/t16-,17-,18+,19+,20+/m1/s1	CNPGMVAEOUQDBN-SLHNCBLASA-N	CC[C@]12CC[C@H]3[C@@H](CCc4cc(OC)ccc34)[C@@H]1CC[C@@H]2O	CC[C@]12CC[C@H]3[C@@H](CCc4cc(OC)ccc34)[C@@H]1CC[C@@H]2O	-4.8757	0	1	G1	300.442
863	820	A-1489	4-[2-(4-hydroxycyclohexyl)propan-2-yl]cyclohexan-1-ol	InChI=1S/C15H28O2/c1-15(2,11-3-7-13(16)8-4-11)12-5-9-14(17)10-6-12/h11-14,16-17H,3-10H2,1-2H3	CDBAMNGURPMUTG-UHFFFAOYSA-N	CC(C)(C1CCC(O)CC1)C2CCC(O)CC2	CC(C)(C1CCC(O)CC1)C1CCC(O)CC1	-3.09761	0	1	G1	240.387
864	821	A-1490	9-[2-(2-methoxyethoxy)ethoxy]-9-[3-(oxiran-2-ylmethoxy)propyl]-2,5,8,10,13,16-hexaoxa-9-silaheptadecane	InChI=1S/C21H44O11Si/c1-22-6-9-25-12-15-30-33(31-16-13-26-10-7-23-2,32-17-14-27-11-8-24-3)18-4-5-28-19-21-20-29-21/h21H,4-20H2,1-3H3	BAPRPWHVXHPSHD-UHFFFAOYSA-N	COCCOCCO[Si](CCCOCC1CO1)(OCCOCCOC)OCCOCCOC	COCCOCCO[Si](CCCOCC1CO1)(OCCOCCOC)OCCOCCOC	1.58231	0	1	G1	500.658
865	822	A-1494	disodium 6-hydroxy-5-[(E)-2-(4-sulfonatophenyl)diazen-1-yl]naphthalene-2-sulfonate	InChI=1S/C16H12N2O7S2.2Na/c19-15-8-1-10-9-13(27(23,24)25)6-7-14(10)16(15)18-17-11-2-4-12(5-3-11)26(20,21)22;;/h1-9,17H,(H,20,21,22)(H,23,24,25);;/q;2*+1/p-2/b18-16+;;	TXVRKNUZLYFDTJ-DDVLFWKVSA-L	[Na+].[Na+].[O-][S](=O)(=O)c1ccc(N\N=C2\C(=O)C=Cc3cc(ccc23)[S]([O-])(=O)=O)cc1	[O-]S(=O)(=O)c1ccc(N/N=C\2/C(=O)C=Cc3cc(ccc23)S(=O)(=O)[O-])cc1	-1.37675	0	1	G1	452.377
866	823	A-1495	1-chloro-1,1-difluoroethane	InChI=1S/C2H3ClF2/c1-2(3,4)5/h1H3	BHNZEZWIUMJCGF-UHFFFAOYSA-N	CC(F)(F)Cl	CC(F)(F)Cl	-1.72339	0.0663128	2	G3	100.495
867	824	A-1496	3-(methoxycarbonyl)-5-nitrobenzoic acid	InChI=1S/C9H7NO6/c1-16-9(13)6-2-5(8(11)12)3-7(4-6)10(14)15/h2-4H,1H3,(H,11,12)	ZCRNIIJXDRYWDU-UHFFFAOYSA-N	COC(=O)c1cc(cc(c1)[N+]([O-])=O)C(O)=O	COC(=O)c1cc(cc(c1)[N+](=O)[O-])C(=O)O	-2.07373	0	1	G1	225.156
869	825	A-1498	2-[(1Z)-({2-[(E)-[(2-hydroxyphenyl)methylidene]amino]propyl}imino)methyl]phenol	InChI=1S/C17H18N2O2/c1-13(19-12-15-7-3-5-9-17(15)21)10-18-11-14-6-2-4-8-16(14)20/h2-9,11-13,18-19H,10H2,1H3/b14-11-,15-12-	OWGJODGIHAHWQP-GFCQZRJLSA-N	CC(CN\C=C/1C=CC=CC1=O)N\C=C/2C=CC=CC2=O	CC(CN/C=C\1/C=CC=CC1=O)N/C=C\1/C=CC=CC1=O	-3.17202	0	1	G1	282.343
870	826	A-1499	magnesium(2+) ion bis(2,3-dinonylnaphthalene-1-sulfonate)	InChI=1S/2C28H44O3S.Mg/c2*1-3-5-7-9-11-13-15-19-24-23-25-20-17-18-22-27(25)28(32(29,30)31)26(24)21-16-14-12-10-8-6-4-2;/h2*17-18,20,22-23H,3-16,19,21H2,1-2H3,(H,29,30,31);/q;;+2/p-2	QGEKBXUETMOETP-UHFFFAOYSA-L	[Mg++].CCCCCCCCCc1cc2ccccc2c(c1CCCCCCCCC)[S]([O-])(=O)=O.CCCCCCCCCc3cc4ccccc4c(c3CCCCCCCCC)[S]([O-])(=O)=O	CCCCCCCCCc1cc2ccccc2c(c1CCCCCCCCC)S(=O)(=O)[O-]	-4.67447	0.0227917	2	G3	943.737
871	827	A-1501	4-[4-(propan-2-yloxy)benzenesulfonyl]phenol	InChI=1S/C15H16O4S/c1-11(2)19-13-5-9-15(10-6-13)20(17,18)14-7-3-12(16)4-8-14/h3-11,16H,1-2H3	ZTILAOCGFRDHBH-UHFFFAOYSA-N	CC(C)Oc1ccc(cc1)[S](=O)(=O)c2ccc(O)cc2	CC(C)Oc1ccc(cc1)S(=O)(=O)c1ccc(O)cc1	-4.17145	0	1	G1	292.356
872	828	A-1503	tetramethylsilane	InChI=1S/C4H12Si/c1-5(2,3)4/h1-4H3	CZDYPVPMEAXLPK-UHFFFAOYSA-N	C[Si](C)(C)C	C[Si](C)(C)C	-3.65334	0	1	G1	88.226
873	829	A-1505	2,2'-(2,5-dichloro-1,4-phenylene)bis(1H-anthra[1,2-d]imidazole-6,11-dione)	InChI=1S/C36H16Cl2N4O4/c37-23-14-22(36-40-26-12-10-20-28(30(26)42-36)34(46)18-8-4-2-6-16(18)32(20)44)24(38)13-21(23)35-39-25-11-9-19-27(29(25)41-35)33(45)17-7-3-1-5-15(17)31(19)43/h1-14H,(H,39,41)(H,40,42)	MLQFPPIUTFMVLZ-UHFFFAOYSA-N	Clc1cc(c(Cl)cc1c2[nH]c3ccc4C(=O)c5ccccc5C(=O)c4c3n2)c6[nH]c7ccc8C(=O)c9ccccc9C(=O)c8c7n6	Clc1cc(c(Cl)cc1c1[nH]c2ccc3C(=O)c4ccccc4C(=O)c3c2n1)c1[nH]c2ccc3C(=O)c4ccccc4C(=O)c3c2n1	-4.52478	0	1	G1	639.454
874	830	A-1506	3,5,5-trimethylhexyl acetate	InChI=1S/C11H22O2/c1-9(8-11(3,4)5)6-7-13-10(2)12/h9H,6-8H2,1-5H3	DGKXDLCVQSQVBC-UHFFFAOYSA-N	CC(CCOC(C)=O)CC(C)(C)C	CC(CCOC(=O)C)CC(C)(C)C	-3.98917	0	1	G1	186.295
875	831	A-1508	benzene-1,4-dicarbonyl dichloride	InChI=1S/C8H4Cl2O2/c9-7(11)5-1-2-6(4-3-5)8(10)12/h1-4H	LXEJRKJRKIFVNY-UHFFFAOYSA-N	ClC(=O)c1ccc(cc1)C(Cl)=O	ClC(=O)c1ccc(cc1)C(=O)Cl	-4.02879	0.0513312	2	G3	203.024
876	832	A-1509	oxolan-2-ylmethyl 2-methylprop-2-enoate	InChI=1S/C9H14O3/c1-7(2)9(10)12-6-8-4-3-5-11-8/h8H,1,3-6H2,2H3	LCXXNKZQVOXMEH-UHFFFAOYSA-N	CC(=C)C(=O)OCC1CCCO1	CC(=C)C(=O)OCC1CCCO1	-0.952455	0	1	G1	170.208
877	833	A-1510	estr-4-ene-3,17-dione	InChI=1S/C18H24O2/c1-18-9-8-14-13-5-3-12(19)10-11(13)2-4-15(14)16(18)6-7-17(18)20/h10,13-16H,2-9H2,1H3/t13-,14+,15+,16-,18-/m0/s1	JRIZOGLBRPZBLQ-QXUSFIETSA-N	C[C@]12CC[C@H]3[C@@H](CCC4=CC(=O)CC[C@H]34)[C@@H]1CCC2=O	C[C@]12CC[C@H]3[C@@H](CCC4=CC(=O)CC[C@H]34)[C@@H]1CCC2=O	-3.1565	0.536357	3	G4	272.388
878	834	A-1511	benzyl 2-methylprop-2-enoate	InChI=1S/C11H12O2/c1-9(2)11(12)13-8-10-6-4-3-5-7-10/h3-7H,1,8H2,2H3	AOJOEFVRHOZDFN-UHFFFAOYSA-N	CC(=C)C(=O)OCc1ccccc1	CC(=C)C(=O)OCc1ccccc1	-2.9682	0	1	G1	176.215
879	835	A-1513	diethyl carbonate	InChI=1S/C5H10O3/c1-3-7-5(6)8-4-2/h3-4H2,1-2H3	OIFBSDVPJOWBCH-UHFFFAOYSA-N	CCOC(=O)OCC	CCOC(=O)OCC	-0.79821	0	1	G1	118.132
880	836	A-1515	(2E)-1-(2,6,6-trimethylcyclohexa-1,3-dien-1-yl)but-2-en-1-one	InChI=1S/C13H18O/c1-5-7-11(14)12-10(2)8-6-9-13(12,3)4/h5-8H,9H2,1-4H3/b7-5+	POIARNZEYGURDG-FNORWQNLSA-N	C/C=C/C(=O)C1=C(C)C=CCC1(C)C	C/C=C/C(=O)C1=C(C)C=CCC1(C)C	-3.00525	0	1	G1	190.286
881	837	A-1516	2,4-dichloro-1-nitrobenzene	InChI=1S/C6H3Cl2NO2/c7-4-1-2-6(9(10)11)5(8)3-4/h1-3H	QUIMTLZDMCNYGY-UHFFFAOYSA-N	[O-][N+](=O)c1ccc(Cl)cc1Cl	[O-][N+](=O)c1ccc(Cl)cc1Cl	-3.00915	0.952045	3	G4	192.001
882	838	A-1517	(5S)-2-methyl-5-(prop-1-en-2-yl)cyclohex-2-en-1-one	InChI=1S/C10H14O/c1-7(2)9-5-4-8(3)10(11)6-9/h4,9H,1,5-6H2,2-3H3/t9-/m0/s1	ULDHMXUKGWMISQ-VIFPVBQESA-N	CC(=C)[C@H]1CC=C(C)C(=O)C1	CC(=C)[C@H]1CC=C(C)C(=O)C1	-1.90265	0	1	G1	150.221
883	839	A-1518	octylphosphonic acid	InChI=1S/C8H19O3P/c1-2-3-4-5-6-7-8-12(9,10)11/h2-8H2,1H3,(H2,9,10,11)	NJGCRMAPOWGWMW-UHFFFAOYSA-N	CCCCCCCC[P](O)(O)=O	CCCCCCCCP(=O)(O)O	-3.01481	1.86327	2	G2	194.211
884	840	A-1519	calcium dimagnesium(2+) ion tetrahydroxide oxidandiide	InChI=1S/C19H26O3/c1-18-7-5-12(20)9-11(18)3-4-13-14(18)6-8-19(2)16(22)10-15(21)17(13)19/h9,13-15,17,21H,3-8,10H2,1-2H3/t13-,14+,15?,17-,18+,19-/m1/s1	MYKMKUGZFQKMOZ-HYNIEHHYSA-N	C[C@]12CCC(=O)C=C1CC[C@@H]3[C@@H]2CC[C@@]4(C)[C@H]3C(O)CC4=O	C[C@]12CCC(=O)C=C1CC[C@@H]1[C@@H]2CC[C@@]2(C)[C@H]1C(O)CC2=O	-2.2131	0.363626	2	G3	302.414
885	841	A-1520	4-chloro-2,5-dimethoxyaniline	InChI=1S/C8H10ClNO2/c1-11-7-4-6(10)8(12-2)3-5(7)9/h3-4H,10H2,1-2H3	YGUFQYGSBVXPMC-UHFFFAOYSA-N	COc1cc(Cl)c(OC)cc1N	COc1cc(Cl)c(OC)cc1N	-3.00612	0	1	G1	187.626
887	842	A-1523	3-methylbutyl butanoate	InChI=1S/C9H18O2/c1-4-5-9(10)11-7-6-8(2)3/h8H,4-7H2,1-3H3	PQLMXFQTAMDXIZ-UHFFFAOYSA-N	CCCC(=O)OCCC(C)C	CCCC(=O)OCCC(C)C	-2.93285	0	1	G1	158.241
888	843	A-1524	3-(cyclohexylamino)propane-1-sulfonic acid	InChI=1S/C9H19NO3S/c11-14(12,13)8-4-7-10-9-5-2-1-3-6-9/h9-10H,1-8H2,(H,11,12,13)	PJWWRFATQTVXHA-UHFFFAOYSA-N	O[S](=O)(=O)CCCNC1CCCCC1	OS(=O)(=O)CCCNC1CCCCC1	-3.08021	0	1	G1	221.322
889	844	A-1528	(2E)-2-(phenylmethylidene)heptanal	InChI=1S/C14H18O/c1-2-3-5-10-14(12-15)11-13-8-6-4-7-9-13/h4,6-9,11-12H,2-3,5,10H2,1H3/b14-11-	HMKKIXGYKWDQSV-KAMYIIQDSA-N	CCCCC/C(C=O)=C/c1ccccc1	CCCCC/C(=C/c1ccccc1)/C=O	-3.04666	0	1	G1	202.297
890	845	A-1532	1-bromo-3-chloropropane	InChI=1S/C3H6BrCl/c4-2-1-3-5/h1-3H2	MFESCIUQSIBMSM-UHFFFAOYSA-N	ClCCCBr	ClCCCBr	-1.94015	0.451027	3	G5	157.438
891	846	A-1533	2,2,2-trichloroethane-1,1-diol	InChI=1S/C2H3Cl3O2/c3-2(4,5)1(6)7/h1,6-7H	RNFNDJAIBTYOQL-UHFFFAOYSA-N	OC(O)C(Cl)(Cl)Cl	OC(O)C(Cl)(Cl)Cl	1.03717	0.475186	6	G5	165.403
892	847	A-1534	disodium (5E)-5-[2-(2-methoxy-5-methyl-4-sulfonatophenyl)hydrazin-1-ylidene]-6-oxo-5,6-dihydronaphthalene-2-sulfonate	InChI=1S/C18H16N2O8S2.2Na/c1-10-7-14(16(28-2)9-17(10)30(25,26)27)19-20-18-13-5-4-12(29(22,23)24)8-11(13)3-6-15(18)21;;/h3-9,19H,1-2H3,(H,22,23,24)(H,25,26,27);;/q;2*+1/p-2/b20-18+;;	POXPUHKJGLHZEM-VIPPSAFOSA-L	[Na+].[Na+].COc1cc(c(C)cc1N\N=C2\C(=O)C=Cc3cc(ccc23)[S]([O-])(=O)=O)[S]([O-])(=O)=O	COc1cc(c(C)cc1N/N=C\1/C(=O)C=Cc2cc(ccc12)S(=O)(=O)[O-])S(=O)(=O)[O-]	-0.440586	0.0435751	2	G3	496.43
893	848	A-1538	5-hydroxyisophthalic acid	InChI=1S/C8H6O5/c9-6-2-4(7(10)11)1-5(3-6)8(12)13/h1-3,9H,(H,10,11)(H,12,13)	QNVNLUSHGRBCLO-UHFFFAOYSA-N	OC(=O)c1cc(O)cc(c1)C(O)=O	OC(=O)c1cc(O)cc(c1)C(=O)O	-2.00511	0.238444	2	G3	182.131
894	849	A-1539	disodium 2,2'-ethene-1,2-diylbis{5-[(4-anilino-6-morpholin-4-yl-1,3,5-triazin-2-yl)amino]benzenesulfonate}	InChI=1S/C40H40N12O8S2.2Na/c53-61(54,55)33-25-31(43-37-45-35(41-29-7-3-1-4-8-29)47-39(49-37)51-17-21-59-22-18-51)15-13-27(33)11-12-28-14-16-32(26-34(28)62(56,57)58)44-38-46-36(42-30-9-5-2-6-10-30)48-40(50-38)52-19-23-60-24-20-52;;/h1-16,25-26H,17-24H2,(H,53,54,55)(H,56,57,58)(H2,41,43,45,47,49)(H2,42,44,46,48,50);;/q;2*+1/p-2/b12-11+;;	VUJGKADZTYCLIL-YHPRVSEPSA-L	[Na+].[Na+].[O-][S](=O)(=O)c1cc(Nc2nc(Nc3ccccc3)nc(n2)N4CCOCC4)ccc1/C=C/c5ccc(Nc6nc(Nc7ccccc7)nc(n6)N8CCOCC8)cc5[S]([O-])(=O)=O	[O-]S(=O)(=O)c1cc(Nc2nc(Nc3ccccc3)nc(n2)N2CCOCC2)ccc1/C=C/c1ccc(Nc2nc(Nc3ccccc3)nc(n2)N2CCOCC2)cc1S(=O)(=O)[O-]	-2.71084	0.0117405	2	G3	924.934
895	850	A-1540	1,6-bis(propan-2-yl) hexanedioate	InChI=1S/C12H22O4/c1-9(2)15-11(13)7-5-6-8-12(14)16-10(3)4/h9-10H,5-8H2,1-4H3	ZDQWESQEGGJUCH-UHFFFAOYSA-N	CC(C)OC(=O)CCCCC(=O)OC(C)C	CC(C)OC(=O)CCCCC(=O)OC(C)C	-3.10703	0	1	G1	230.304
896	851	A-1541	2,2,5-trimethyl-5-pentylcyclopentanone	InChI=1S/C13H24O/c1-5-6-7-8-13(4)10-9-12(2,3)11(13)14/h5-10H2,1-4H3	PUKWIVZFEZFVAT-UHFFFAOYSA-N	CCCCCC1(C)CCC(C)(C)C1=O	CCCCCC1(C)CCC(C)(C)C1=O	-4.01653	0	1	G1	196.334
897	852	A-1542	cyclododecanol	InChI=1S/C12H24O/c13-12-10-8-6-4-2-1-3-5-7-9-11-12/h12-13H,1-11H2	SFVWPXMPRCIVOK-UHFFFAOYSA-N	OC1CCCCCCCCCCC1	OC1CCCCCCCCCCC1	-3.98912	0.162799	2	G3	184.323
898	853	A-1543	3,3,4,4,5,5,6,6,7,7,8,8,8-tridecafluorooctan-1-ol	InChI=1S/C8H5F13O/c9-3(10,1-2-22)4(11,12)5(13,14)6(15,16)7(17,18)8(19,20)21/h22H,1-2H2	GRJRKPMIRMSBNK-UHFFFAOYSA-N	OCCC(F)(F)C(F)(F)C(F)(F)C(F)(F)C(F)(F)C(F)(F)F	OCCC(F)(F)C(F)(F)C(F)(F)C(F)(F)C(F)(F)C(F)(F)F	-4.28706	0	1	G1	364.101
899	854	A-1544	bis(2,2,6,6-tetramethylpiperidin-4-yl) decanedioate	InChI=1S/C28H52N2O4/c1-25(2)17-29-18-26(3,4)23(25)33-21(31)15-13-11-9-10-12-14-16-22(32)34-24-27(5,6)19-30-20-28(24,7)8/h23-24,29-30H,9-20H2,1-8H3	RWMYPXKVMUFMKS-UHFFFAOYSA-N	CC1(C)CNCC(C)(C)C1OC(=O)CCCCCCCCC(=O)OC2C(C)(C)CNCC2(C)C	CC1(C)CNCC(C)(C)C1OC(=O)CCCCCCCCC(=O)OC1C(C)(C)CNCC1(C)C	-4.40775	0	1	G1	480.734
900	855	A-1545	1,1,5-trimethylhept-6-en-1-yl acetate	InChI=1S/C12H22O2/c1-6-10(2)8-7-9-12(4,5)14-11(3)13/h6,10H,1,7-9H2,2-5H3	BEARMGATPGLSKG-UHFFFAOYSA-N	CC(CCCC(C)(C)OC(C)=O)C=C	CC(CCCC(C)(C)OC(=O)C)C=C	-4.03016	0	1	G1	198.306
901	856	A-1547	1,2-bis(2-methylpropyl) cyclohexane-1,2-dicarboxylate	InChI=1S/C16H28O4/c1-11(2)9-19-15(17)13-7-5-6-8-14(13)16(18)20-10-12(3)4/h11-14H,5-10H2,1-4H3	QUKHPBOCBWDYMW-UHFFFAOYSA-N	CC(C)COC(=O)C1CCCCC1C(=O)OCC(C)C	CC(C)COC(=O)C1CCCCC1C(=O)OCC(C)C	-4.19124	0	1	G1	284.396
902	857	A-1549	3,3,5-trimethylcyclohexyl prop-2-enoate	InChI=1S/C12H20O2/c1-5-11(13)14-10-6-9(2)7-12(3,4)8-10/h5,9-10H,1,6-8H2,2-4H3	ZMTBGVBNTHTBEC-UHFFFAOYSA-N	CC1CC(CC(C)(C)C1)OC(=O)C=C	CC1CC(CC(C)(C)C1)OC(=O)C=C	-4.03045	0	1	G1	196.29
903	858	A-1550	cyclohexyl(phenyl)methanone	InChI=1S/C13H16O/c14-13(11-7-3-1-4-8-11)12-9-5-2-6-10-12/h1,3-4,7-8,12H,2,5-6,9-10H2	BMFYCFSWWDXEPB-UHFFFAOYSA-N	O=C(C1CCCCC1)c2ccccc2	O=C(C1CCCCC1)c1ccccc1	-4.01471	0	1	G1	188.27
904	859	A-1553	tris(1,3-dichloropropan-2-yl) phosphate	InChI=1S/C9H15Cl6O4P/c10-1-7(2-11)17-20(16,18-8(3-12)4-13)19-9(5-14)6-15/h7-9H,1-6H2	ASLWPAWFJZFCKF-UHFFFAOYSA-N	ClCC(CCl)O[P](=O)(OC(CCl)CCl)OC(CCl)CCl	ClCC(CCl)OP(=O)(OC(CCl)CCl)OC(CCl)CCl	-4.3767	0.20629	2	G3	430.907
905	860	A-1554	1,2,3-trichlorobenzene	InChI=1S/C6H3Cl3/c7-4-2-1-3-5(8)6(4)9/h1-3H	RELMFMZEBKVZJC-UHFFFAOYSA-N	Clc1cccc(Cl)c1Cl	Clc1cccc(Cl)c1Cl	-4.00348	0.116476	5	G5	181.449
906	861	A-1555	calcium bis(3-nitro-4-{[2-oxo-1-(phenylcarbamoyl)propyl]diazenyl}benzenesulfonate)	InChI=1S/2C16H14N4O7S.Ca/c2*1-10(21)15(16(22)17-11-5-3-2-4-6-11)19-18-13-8-7-12(28(25,26)27)9-14(13)20(23)24;/h2*2-9,15H,1H3,(H,17,22)(H,25,26,27);/q;;+2/p-2	VWDVUHHOWAILLC-UHFFFAOYSA-L	[Ca++].CC(=O)C(N=Nc1ccc(cc1[N+]([O-])=O)[S]([O-])(=O)=O)C(=O)Nc2ccccc2.CC(=O)C(N=Nc3ccc(cc3[N+]([O-])=O)[S]([O-])(=O)=O)C(=O)Nc4ccccc4	CC(=O)C(N=Nc1ccc(cc1[N+](=O)[O-])S(=O)(=O)[O-])C(=O)Nc1ccccc1	-4.67456	0	1	G1	850.814
907	862	A-1556	methyl 2,4-dihydroxy-3,6-dimethylbenzoate	InChI=1S/C10H12O4/c1-5-4-7(11)6(2)9(12)8(5)10(13)14-3/h4,11-12H,1-3H3	UUQHKWMIDYRWHH-UHFFFAOYSA-N	COC(=O)c1c(C)cc(O)c(C)c1O	COC(=O)c1c(C)cc(O)c(C)c1O	-4.03743	0	1	G1	196.202
909	863	A-1559	4-(4-amino-3-chlorophenyl)-2-chloroaniline dihydrochloride	InChI=1S/C12H10Cl2N2.2ClH/c13-9-5-7(1-3-11(9)15)8-2-4-12(16)10(14)6-8;;/h1-6H,15-16H2;2*1H	BXAONUZFBUNTQR-UHFFFAOYSA-N	[H+].[H+].[Cl-].[Cl-].Nc1ccc(cc1Cl)c2ccc(N)c(Cl)c2	Nc1ccc(cc1Cl)c1ccc(N)c(Cl)c1	-3.26287	0	1	G1	326.054
910	864	A-1562	4-methyl-1-(propan-2-yl)cyclohex-3-en-1-ol	InChI=1S/C10H18O/c1-8(2)10(11)6-4-9(3)5-7-10/h4,8,11H,5-7H2,1-3H3	WRYLYDPHFGVWKC-UHFFFAOYSA-N	CC(C)C1(O)CCC(=CC1)C	CC(C)C1(O)CCC(=CC1)C	-1.941	0.329987	2	G3	154.253
911	865	A-1563	1-(chloromethyl)-4-fluoro-1,4-diazabicyclo[2.2.2]octane-1,4-diium; bis(tetrafluoroboranuide)	InChI=1S/C7H14ClFN2.2BF4/c8-7-10-1-4-11(9,5-2-10)6-3-10;2*2-1(3,4)5/h1-7H2;;/q+2;2*-1	TXRPHPUGYLSHCX-UHFFFAOYSA-N	F[B-](F)(F)F.F[B-](F)(F)F.F[N+]12CC[N+](CCl)(CC1)CC2	F[N+]12CC[N+](CCl)(CC1)CC2	-0.303812	0	1	G1	354.262
912	866	A-1564	1,4-dimethoxy-2-nitrobenzene	InChI=1S/C8H9NO4/c1-12-6-3-4-8(13-2)7(5-6)9(10)11/h3-5H,1-2H3	UPTOWXNJLZJTGD-UHFFFAOYSA-N	COc1ccc(OC)c(c1)[N+]([O-])=O	COc1ccc(OC)c(c1)[N+](=O)[O-]	-3.01733	0.0496875	2	G3	183.163
913	867	A-1565	3-iodoprop-2-yn-1-yl N-butylcarbamate	InChI=1S/C8H12INO2/c1-2-3-6-10-8(11)12-7-4-5-9/h2-3,6-7H2,1H3,(H,10,11)	WYVVKGNFXHOCQV-UHFFFAOYSA-N	CCCCNC(=O)OCC#CI	CCCCNC(=O)OCC#CI	-3.20334	0.0142538	3	G5	281.093
914	868	A-1569	5-nitro-2,3-dihydro-1H-1,2,4-triazol-3-one	InChI=1S/C2H2N4O3/c7-2-3-1(4-5-2)6(8)9/h(H2,3,4,5,7)	QJTIRVUEVSKJTK-UHFFFAOYSA-N	[O-][N+](=O)C1=NC(=O)NN1	[O-][N+](=O)c1nc(=O)[nH][nH]1	-0.878625	0	1	G1	130.063
915	869	A-1570	5-amino-6-methyl-2,3-dihydro-1H-1,3-benzodiazol-2-one	InChI=1S/C8H9N3O/c1-4-2-6-7(3-5(4)9)11-8(12)10-6/h2-3H,9H2,1H3,(H2,10,11,12)	ZCXIPVIGYBHUTQ-UHFFFAOYSA-N	Cc1cc2NC(=O)Nc2cc1N	Cc1cc2[nH]c(=O)[nH]c2cc1N	-1.97714	0.127917	2	G3	163.18
916	870	A-1576	2-(tert-butylperoxy)-2-methylpropane	InChI=1S/C8H18O2/c1-7(2,3)9-10-8(4,5)6/h1-6H3	LSXWFXONGKSEMY-UHFFFAOYSA-N	CC(C)(C)OOC(C)(C)C	CC(C)(C)OOC(C)(C)C	-2.93204	0.11648	2	G3	146.23
917	871	A-1577	ethyl 3-phenylacrylate	InChI=1S/C11H12O2/c1-2-13-11(12)9-8-10-6-4-3-5-7-10/h3-9H,2H2,1H3/b9-8+	KBEBGUQPQBELIU-CMDGGOBGSA-N	CCOC(=O)\C=C\c1ccccc1	CCOC(=O)/C=C/c1ccccc1	-3.01305	0.00872338	2	G3	176.215
918	872	A-1578	sodium 2-[(4-hydroxy-9,10-dioxo-9,10-dihydroanthracen-1-yl)amino]-5-methylbenzene-1-sulfonate	InChI=1S/C21H15NO6S.Na/c1-11-6-7-14(17(10-11)29(26,27)28)22-15-8-9-16(23)19-18(15)20(24)12-4-2-3-5-13(12)21(19)25;/h2-10,22-23H,1H3,(H,26,27,28);/q;+1/p-1	GTKIEPUIFBBXJQ-UHFFFAOYSA-M	[Na+].Cc1ccc(Nc2ccc(O)c3C(=O)c4ccccc4C(=O)c23)c(c1)[S]([O-])(=O)=O	Cc1ccc(Nc2ccc(O)c3C(=O)c4ccccc4C(=O)c23)c(c1)S(=O)(=O)[O-]	-2.40239	0.383756	2	G3	431.401
919	873	A-1579	2,3-dihydro-1,2-benzothiazol-3-one	InChI=1S/C7H5NOS/c9-7-5-3-1-2-4-6(5)10-8-7/h1-4H,(H,8,9)	DMSMPAJRVJJAGA-UHFFFAOYSA-N	O=C1NSc2ccccc12	O=c1[nH]sc2ccccc12	-1.94729	0.235013	12	G5	151.19
920	874	A-1585	2-methyl-1-[4-(methylsulfanyl)phenyl]-2-(morpholin-4-yl)propan-1-one	InChI=1S/C15H21NO2S/c1-15(2,16-8-10-18-11-9-16)14(17)12-4-6-13(19-3)7-5-12/h4-7H,8-11H2,1-3H3	LWRBVKNFOYUCNP-UHFFFAOYSA-N	CSc1ccc(cc1)C(=O)C(C)(C)N2CCOCC2	CSc1ccc(cc1)C(=O)C(C)(C)N1CCOCC1	-4.19338	0	1	G1	279.405
921	875	A-1587	Isolongifolanone	InChI=1S/C15H24O/c1-13(2)7-6-11(16)12-14(3,4)10-5-8-15(12,13)9-10/h10,12H,5-9H2,1-4H3	VCOCESNMLNDPLX-UHFFFAOYSA-N	CC1(C)C2CCC3(C2)C1C(=O)CCC3(C)C	CC1(C)C2CCC3(C2)C1C(=O)CCC3(C)C	-4.09761	0.0788039	2	G3	220.356
922	876	A-1588	1,1-dimethylpropyl 2-(ethylperoxy)hexanoate	InChI=1S/C13H26O3/c1-6-9-10-11(7-2)12(14)15-16-13(4,5)8-3/h11H,6-10H2,1-5H3	IFXDUNDBQDXPQZ-UHFFFAOYSA-N	CCCCC(CC)C(=O)OOC(C)(C)CC	CCCCC(CC)C(=O)OOC(C)(C)CC	-4.11687	0	1	G1	230.348
923	877	A-1591	1,1-dimethoxycyclododecane	InChI=1S/C14H28O2/c1-15-14(16-2)12-10-8-6-4-3-5-7-9-11-13-14/h3-13H2,1-2H3	XXNCXSHVDVCRKB-UHFFFAOYSA-N	COC1(CCCCCCCCCCC1)OC	COC1(CCCCCCCCCCC1)OC	-4.12565	0	1	G1	228.376
924	878	A-1599	5-[(5-sulfanylidene-4,5-dihydro-1,3,4-thiadiazol-2-yl)disulfanyl]-2,3-dihydro-1,3,4-thiadiazole-2-thione	InChI=1S/C4H2N4S6/c9-1-5-7-3(11-1)13-14-4-8-6-2(10)12-4/h(H,5,9)(H,6,10)	DJCISYVIXPWVHY-UHFFFAOYSA-N	S=C1NN=C(SSC2=NNC(=S)S2)S1	S=c1[nH]nc(SSc2n[nH]c(=S)s2)s1	-3.25221	0	1	G1	298.49
925	879	A-1600	nonan-2-one	InChI=1S/C9H18O/c1-3-4-5-6-7-8-9(2)10/h3-8H2,1-2H3	VKCYHJWLYTUGCC-UHFFFAOYSA-N	CCCCCCCC(C)=O	CCCCCCCC(=O)C	-2.93031	0.173329	2	G3	142.242
926	880	A-1601	1-methyl-2,4-dinitrobenzene; 2-methyl-1,3-dinitrobenzene	InChI=1S/C7H6N2O4/c1-5-2-3-6(8(10)11)4-7(5)9(12)13/h2-4H,1H3	RMBFBMJGBANMMK-UHFFFAOYSA-N	Cc1ccc(cc1[N+]([O-])=O)[N+]([O-])=O	Cc1ccc(cc1[N+](=O)[O-])[N+](=O)[O-]	-3.04029	0.111434	3	G5	182.135
927	881	A-1602	Phosphorodithioic acid, mixed O,O-bis(iso-Bu and pentyl) esters, zinc salts	InChI=1S/2C8H19O2PS2.Zn/c2*1-7(2)5-9-11(12,13)10-6-8(3)4;/h2*7-8H,5-6H2,1-4H3,(H,12,13);/q;;+2/p-2	CFGBPGNQMWYJPH-UHFFFAOYSA-L	[Zn++].CC(C)CO[P]([S-])(=S)OCC(C)C.CC(C)CO[P]([S-])(=S)OCC(C)C	CC(C)COP(=S)([S-])OCC(C)C	-2.51925	0	1	G1	548.066
928	882	A-1606	4-[(3-hydroxypropyl)amino]-3-nitrophenol	InChI=1S/C9H12N2O4/c12-5-1-4-10-8-3-2-7(13)6-9(8)11(14)15/h2-3,6,10,12-13H,1,4-5H2	VTXBLQLZQLHDIL-UHFFFAOYSA-N	OCCCNc1ccc(O)cc1[N+]([O-])=O	OCCCNc1ccc(O)cc1[N+](=O)[O-]	-2.11059	0.0251641	2	G3	212.205
929	883	A-1608	ethyl 2-methyl-4-oxo-6-pentylcyclohex-2-ene-1-carboxylate	InChI=1S/C15H24O3/c1-4-6-7-8-12-10-13(16)9-11(3)14(12)15(17)18-5-2/h9,12,14H,4-8,10H2,1-3H3	ZJLHQWGPVWXKME-UHFFFAOYSA-N	CCCCCC1CC(=O)C=C(C)C1C(=O)OCC	CCCCCC1CC(=O)C=C(C)C1C(=O)OCC	-3.18717	0	1	G1	252.354
930	884	A-1611	8-[(4-amino-3-nitrophenyl)diazenyl]-7-hydroxy-N,N,N-trimethylnaphthalen-2-aminium chloride	InChI=1S/C19H19N5O3.ClH/c1-24(2,3)14-7-4-12-5-9-18(25)19(15(12)11-14)22-21-13-6-8-16(20)17(10-13)23(26)27;/h4-11H,1-3H3,(H2-,20,21,22,25);1H	CMPPYVDBIJWGCB-UHFFFAOYSA-N	[Cl-].C[N+](C)(C)c1ccc2C=CC(=O)C(=N/Nc3ccc(N)c(c3)[N+]([O-])=O)\c2c1	C[N+](C)(C)c1ccc2C=CC(=O)/C(=N\Nc3ccc(N)c(c3)[N+](=O)[O-])/c2c1	-1.39724	0	1	G1	401.854
931	885	A-1612	1,2-xylene	InChI=1S/C8H10/c1-7-5-3-4-6-8(7)2/h3-6H,1-2H3	CTQNGGLPUBDAKN-UHFFFAOYSA-N	Cc1ccccc1C	Cc1ccccc1C	-2.81917	0.0321734	5	G5	106.168
932	886	A-1614	1,4-xylene	InChI=1S/C8H10/c1-7-3-5-8(2)6-4-7/h3-6H,1-2H3	URLKBWYHVLBVBO-UHFFFAOYSA-N	Cc1ccc(C)cc1	Cc1ccc(C)cc1	-2.81917	0.0321734	5	G5	106.168
933	887	A-1617	2,3,4,5,6,7-hexahydro-1H-isoindole-1,3-dione	InChI=1S/C8H9NO2/c10-7-5-3-1-2-4-6(5)8(11)9-7/h1-4H2,(H,9,10,11)	AFJWMGOTLUUGHF-UHFFFAOYSA-N	O=C1NC(=O)C2=C1CCCC2	O=C1NC(=O)C2=C1CCCC2	-1.97452	0	1	G1	151.165
934	888	A-1619	2-phenylethyl 2-methylpropanoate	InChI=1S/C12H16O2/c1-10(2)12(13)14-9-8-11-6-4-3-5-7-11/h3-7,10H,8-9H2,1-2H3	JDQVBGQWADMTAM-UHFFFAOYSA-N	CC(C)C(=O)OCCc1ccccc1	CC(C)C(=O)OCCc1ccccc1	-3.07976	0.0391084	3	G5	192.258
935	889	A-1620	4-(2,6,6-trimethylcyclohex-1-en-1-yl)but-3-en-2-one	InChI=1S/C13H20O/c1-10-6-5-9-13(3,4)12(10)8-7-11(2)14/h7-8H,5-6,9H2,1-4H3/b8-7+	PSQYTAPXSHCGMF-BQYQJAHWSA-N	CC(=O)/C=C/C1=C(C)CCCC1(C)C	CC(=O)/C=C/C1=C(C)CCCC1(C)C	-3.07986	0.0830446	3	G5	192.302
936	890	A-1623	N,N-dimethyldecan-1-amine	InChI=1S/C12H27N/c1-4-5-6-7-8-9-10-11-12-13(2)3/h4-12H2,1-3H3	YWWNNLPSZSEZNZ-UHFFFAOYSA-N	CCCCCCCCCCN(C)C	CCCCCCCCCCN(C)C	-4.04529	0.195034	2	G3	185.355
937	891	A-1624	ethyl 3-[(diisopropoxyphosphorothioyl)sulfanyl]propanoate	InChI=1S/C11H23O4PS2/c1-6-13-11(12)7-8-18-16(17,14-9(2)3)15-10(4)5/h9-10H,6-8H2,1-5H3	PMWHATAFABINDH-UHFFFAOYSA-N	CCOC(=O)CCS[P](=S)(OC(C)C)OC(C)C	CCOC(=O)CCSP(=S)(OC(C)C)OC(C)C	-4.27478	0	1	G1	314.409
938	892	A-1626	4-Tricyclodecylidene butanal	InChI=1S/C14H20O/c15-7-2-1-4-10-8-11-9-14(10)13-6-3-5-12(11)13/h4,7,11-14H,1-3,5-6,8-9H2/b10-4+	WFEISWUNAJPLRX-ONNFQVAWSA-N	O=CCC\C=C1/CC2CC1C3CCCC23	O=CCC/C=C/1\CC2CC1C1CCCC21	-4.09019	0	1	G1	204.313
939	893	A-1627	2-methyloctane-2-thiol	InChI=1S/C9H20S/c1-4-5-6-7-8-9(2,3)10/h10H,4-8H2,1-3H3	MPBLPZLNKKGCGP-UHFFFAOYSA-N	CCCCCCC(C)(C)S	CCCCCCC(C)(C)S	-3.99016	0.194518	3	G5	160.326
940	894	A-1628	3,7-dimethyloct-6-en-1-yl formate	InChI=1S/C11H20O2/c1-10(2)5-4-6-11(3)7-8-13-9-12/h5,9,11H,4,6-8H2,1-3H3	DZNVIZQPWLDQHI-UHFFFAOYSA-N	CC(CCOC=O)CCC=C(C)C	CC(CCOC=O)CCC=C(C)C	-4.05596	0	1	G1	184.279
941	895	A-1629	O-(4-bromo-2-chlorophenyl) O-ethyl S-propyl thiophosphate	InChI=1S/C11H15BrClO3PS/c1-3-7-18-17(14,15-4-2)16-11-6-5-9(12)8-10(11)13/h5-6,8H,3-4,7H2,1-2H3	QYMMJNLHFKGANY-UHFFFAOYSA-N	CCCS[P](=O)(OCC)Oc1ccc(Br)cc1Cl	CCCSP(=O)(OCC)Oc1ccc(Br)cc1Cl	-4.36562	0.120166	2	G3	373.636
942	896	A-1630	zinc bis(dinonylnaphthalenesulphonate)	InChI=1S/2C28H44O3S.Zn/c2*1-3-5-7-9-11-13-15-19-24-23-25-20-17-18-22-27(25)28(32(29,30)31)26(24)21-16-14-12-10-8-6-4-2;/h2*17-18,20,22-23H,3-16,19,21H2,1-2H3,(H,29,30,31);/q;;+2/p-2	COGHWIKGZJHSAG-UHFFFAOYSA-L	[Zn++].CCCCCCCCCc1cc2ccccc2c(c1CCCCCCCCC)[S]([O-])(=O)=O.CCCCCCCCCc3cc4ccccc4c(c3CCCCCCCCC)[S]([O-])(=O)=O	CCCCCCCCCc1cc2ccccc2c(c1CCCCCCCCC)S(=O)(=O)[O-]	-4.78842	0.0348872	3	G5	984.822
943	897	A-1634	2-methyldecanal	InChI=1S/C11H22O/c1-3-4-5-6-7-8-9-11(2)10-12/h10-11H,3-9H2,1-2H3	LBICMZLDYMBIGA-UHFFFAOYSA-N	CCCCCCCCC(C)C=O	CCCCCCCCC(C)C=O	-4.02708	0.247425	2	G3	170.296
944	898	A-1635	dimethyl 2,5-dioxocyclohexane-1,4-dicarboxylate	InChI=1S/C10H12O6/c1-15-9(13)5-3-8(12)6(4-7(5)11)10(14)16-2/h5-6H,3-4H2,1-2H3	MHKKFFHWMKEBDW-UHFFFAOYSA-N	COC(=O)C1CC(=O)C(CC1=O)C(=O)OC	COC(=O)C1CC(=O)C(CC1=O)C(=O)OC	-4.1542	0	1	G1	228.2
945	899	A-1636	2-(chloromethyl)oxirane; 4-[2-(4-hydroxyphenyl)propan-2-yl]phenol; 2-methyloxirane	InChI=1S/C15H16O2.C3H5ClO.C3H6O/c1-15(2,11-3-7-13(16)8-4-11)12-5-9-14(17)10-6-12;4-1-3-2-5-3;1-3-2-4-3/h3-10,16-17H,1-2H3;3H,1-2H2;3H,2H2,1H3	ZAZDSNWVKSFFLI-UHFFFAOYSA-N	CC1CO1.CC(C)(c2ccc(O)cc2)c3ccc(O)cc3.ClCC4CO4	CC(C)(c1ccc(O)cc1)c1ccc(O)cc1	-4.3744	0	1	G1	378.896
946	900	A-1637	zinc(2+) ion selenite	InChI=1S/H2O3Se.Zn/c1-4(2)3;/h(H2,1,2,3);/q;+2/p-2	PEUPCBAALXHYHP-UHFFFAOYSA-L	[Zn++].[O-][Se]([O-])=O	[O-][Se](=O)[O-]	-4.07997	0	1	G1	192.347
947	901	A-1638	3-methyl-N-nitro-3,6-dihydro-2H-1,3,5-oxadiazin-4-amine	InChI=1S/C4H8N4O3/c1-7-3-11-2-5-4(7)6-8(9)10/h2-3H2,1H3,(H,5,6)	GAYLOVDFGKQKCJ-UHFFFAOYSA-N	CN1COCN=C1N[N+]([O-])=O	CN1COCN=C1N[N+](=O)[O-]	-1.00229	0	1	G1	160.133
948	902	A-1639	(2R,3R,4S,5R)-2-(6-hydroxy-9H-purin-9-yl)-5-(hydroxymethyl)oxolane-3,4-diol	InChI=1S/C10H12N4O5/c15-1-4-6(16)7(17)10(19-4)14-3-13-5-8(14)11-2-12-9(5)18/h2-4,6-7,10,15-17H,1H2,(H,11,12,18)	UGQMRVRMYYASKQ-UHFFFAOYSA-N	OCC1OC(C(O)C1O)n2cnc3C(=O)N=CNc23	OCC1OC(C(O)C1O)n1cnc2c(=O)nc[nH]c12	-1.22985	0	1	G1	268.229
949	903	A-1640	2,3,6-trimethylphenol	InChI=1S/C9H12O/c1-6-4-5-7(2)9(10)8(6)3/h4-5,10H,1-3H3	QQOMQLYQAXGHSU-UHFFFAOYSA-N	Cc1ccc(C)c(O)c1C	Cc1ccc(C)c(O)c1C	-1.9355	0.0231844	2	G3	136.194
950	904	A-1643	1,3-xylene	InChI=1S/C8H10/c1-7-4-3-5-8(2)6-7/h3-6H,1-2H3	IVSZLXZYQVIEFR-UHFFFAOYSA-N	Cc1cccc(C)c1	Cc1cccc(C)c1	-2.83287	0.0751812	6	G5	106.168
951	905	A-1646	2-octanamidoacetic acid	InChI=1S/C10H19NO3/c1-2-3-4-5-6-7-9(12)11-8-10(13)14/h2-8H2,1H3,(H,11,12)(H,13,14)	SAVLIIGUQOSOEP-UHFFFAOYSA-N	CCCCCCCC(=O)NCC(O)=O	CCCCCCCC(=O)NCC(=O)O	-2.11154	0	1	G1	201.266
952	906	A-1647	(1,5,5-trimethyl-6-bicyclo[2.2.1]heptanyl) acetate	InChI=1S/C12H20O2/c1-8(13)14-10-11(2,3)9-5-6-12(10,4)7-9/h9-10H,5-7H2,1-4H3	JUWUWIGZUVEFQB-UHFFFAOYSA-N	CC(=O)OC1C(C)(C)C2CCC1(C)C2	CC(=O)OC1C(C)(C)C2CCC1(C)C2	-3.8746	0	1	G1	196.29
954	907	A-1650	(2S)-2-{[(benzyloxy)carbonyl]amino}-2-cyclohexylacetic acid	InChI=1S/C16H21NO4/c18-15(19)14(13-9-5-2-6-10-13)17-16(20)21-11-12-7-3-1-4-8-12/h1,3-4,7-8,13-14H,2,5-6,9-11H2,(H,17,20)(H,18,19)/t14-/m0/s1	CUSYTUPJAYLNFQ-AWEZNQCLSA-N	OC(=O)[C@@H](NC(=O)OCc1ccccc1)C2CCCCC2	OC(=O)[C@@H](NC(=O)OCc1ccccc1)C1CCCCC1	-3.28543	0	1	G1	291.347
955	908	A-1651	(4E)-3-methyl-5-(2,6,6-trimethylcyclohex-1-en-1-yl)penta-1,4-dien-3-ol	InChI=1S/C15H24O/c1-6-15(5,16)11-9-13-12(2)8-7-10-14(13,3)4/h6,9,11,16H,1,7-8,10H2,2-5H3/b11-9+	PZGYHDPZANRCSM-PKNBQFBNSA-N	CC1=C(/C=C/C(C)(O)C=C)C(C)(C)CCC1	CC1=C(/C=C/C(C)(O)C=C)C(C)(C)CCC1	-3.16415	0	1	G1	220.356
956	909	A-1652	methyl oct-2-ynoate	InChI=1S/C9H14O2/c1-3-4-5-6-7-8-9(10)11-2/h3-6H2,1-2H3	FRLZQXRXIKQFNS-UHFFFAOYSA-N	CCCCCC#CC(=O)OC	CCCCCC#CC(=O)OC	-3.00913	0	1	G1	154.209
958	910	A-1662	1,2-dimethyl-3-nitrobenzene	InChI=1S/C8H9NO2/c1-6-4-3-5-8(7(6)2)9(10)11/h3-5H,1-2H3	FVHAWXWFPBPFOS-UHFFFAOYSA-N	Cc1cccc(c1C)[N+]([O-])=O	Cc1cccc(c1C)[N+](=O)[O-]	-3.00336	0.0539527	2	G3	151.165
959	911	A-1665	phenyl 2-hydroxybenzoate	InChI=1S/C13H10O3/c14-12-9-5-4-8-11(12)13(15)16-10-6-2-1-3-7-10/h1-9,14H	ZQBAKBUEJOMQEX-UHFFFAOYSA-N	Oc1ccccc1C(=O)Oc2ccccc2	Oc1ccccc1C(=O)Oc1ccccc1	-3.15477	0	1	G1	214.22
960	912	A-1668	3,7-dimethyloct-6-en-1-yl acetate	InChI=1S/C12H22O2/c1-10(2)6-5-7-11(3)8-9-14-12(4)13/h6,11H,5,7-9H2,1-4H3	JOZKFWLRHCDGJA-UHFFFAOYSA-N	CC(CCOC(C)=O)CCC=C(C)C	CC(CCOC(=O)C)CCC=C(C)C	-4.09594	0	1	G1	198.306
961	913	A-1669	3,3,4,4,5,5,6,6,6-nonafluorohex-1-ene	InChI=1S/C6H3F9/c1-2-3(7,8)4(9,10)5(11,12)6(13,14)15/h2H,1H2	GVEUEBXMTMZVSD-UHFFFAOYSA-N	FC(F)(F)C(F)(F)C(F)(F)C(F)(F)C=C	FC(F)(F)C(F)(F)C(F)(F)C(F)(F)C=C	-4.19794	0	1	G1	246.072
962	914	A-1670	2-phenylethyl 2-phenylacetate	InChI=1S/C16H16O2/c17-16(13-15-9-5-2-6-10-15)18-12-11-14-7-3-1-4-8-14/h1-10H,11-13H2	ZOZIRNMDEZKZHM-UHFFFAOYSA-N	O=C(Cc1ccccc1)OCCc2ccccc2	O=C(Cc1ccccc1)OCCc1ccccc1	-4.18875	0.0752065	2	G3	240.302
963	915	A-1672	2-({2,2-bis[(prop-2-enoyloxy)methyl]butoxy}methyl)-2-[(prop-2-enoyloxy)methyl]butyl prop-2-enoate	InChI=1S/C24H34O9/c1-7-19(25)30-15-23(11-5,16-31-20(26)8-2)13-29-14-24(12-6,17-32-21(27)9-3)18-33-22(28)10-4/h7-10H,1-4,11-18H2,5-6H3	XRMBQHTWUBGQDN-UHFFFAOYSA-N	CCC(COCC(CC)(COC(=O)C=C)COC(=O)C=C)(COC(=O)C=C)COC(=O)C=C	CCC(COCC(CC)(COC(=O)C=C)COC(=O)C=C)(COC(=O)C=C)COC(=O)C=C	-4.49279	0	1	G1	466.527
964	916	A-1674	(2,4,6-trioxo-1,3,5-triazine-1,3,5(2H,4H,6H)-triyl)tri-2,1-ethanediyl triacrylate	InChI=1S/C18H21N3O9/c1-4-13(22)28-10-7-19-16(25)20(8-11-29-14(23)5-2)18(27)21(17(19)26)9-12-30-15(24)6-3/h4-6H,1-3,7-12H2	YIJYFLXQHDOQGW-UHFFFAOYSA-N	C=CC(=O)OCCN1C(=O)N(CCOC(=O)C=C)C(=O)N(CCOC(=O)C=C)C1=O	C=CC(=O)OCCn1c(=O)n(CCOC(=O)C=C)c(=O)n(CCOC(=O)C=C)c1=O	-2.45142	0	1	G1	423.378
965	917	A-1676	Octanoic acid, ester with 1,2,3-propanetriol	InChI=1S/C8H16O2.C3H8O3/c1-2-3-4-5-6-7-8(9)10;4-1-3(6)2-5/h2-7H2,1H3,(H,9,10);3-6H,1-2H2	SQABAALQCGKFFO-UHFFFAOYSA-N	CCCCCCCC(O)=O.OCC(O)CO	CCCCCCCC(=O)O	-3.2	0	1	G1	236.308
966	918	A-1677	4-isopropylbenzonitrile	InChI=1S/C10H11N/c1-8(2)10-5-3-9(7-11)4-6-10/h3-6,8H,1-2H3	YFDJCWXBKWRDPW-UHFFFAOYSA-N	CC(C)c1ccc(cc1)C#N	CC(C)c1ccc(cc1)C#N	-2.9888	0	1	G1	145.205
967	919	A-1678	1,2-bis(prop-2-en-1-yl) benzene-1,2-dicarboxylate	InChI=1S/C14H14O4/c1-3-9-17-13(15)11-7-5-6-8-12(11)14(16)18-10-4-2/h3-8H,1-2,9-10H2	QUDWYFHPNIMBFC-UHFFFAOYSA-N	C=CCOC(=O)c1ccccc1C(=O)OCC=C	C=CCOC(=O)c1ccccc1C(=O)OCC=C	-3.22114	0.286251	4	G5	246.262
968	920	A-1679	1,3-diphenylguanidine	InChI=1S/C13H13N3/c14-13(15-11-7-3-1-4-8-11)16-12-9-5-2-6-10-12/h1-10H,(H3,14,15,16)	OWRCNXZUPFZXOS-UHFFFAOYSA-N	NC(Nc1ccccc1)=Nc2ccccc2	NC(=Nc1ccccc1)Nc1ccccc1	-2.15752	1.06779	8	G4	211.268
969	921	A-1680	2-methylpropane-2-thiol	InChI=1S/C4H10S/c1-4(2,3)5/h5H,1-3H3	WMXCDAVJEZZYLT-UHFFFAOYSA-N	CC(C)(C)S	CC(C)(C)S	-1.78785	0	1	G1	90.191
970	922	A-1685	3,3,5-trimethylcyclohexanol	InChI=1S/C9H18O/c1-7-4-8(10)6-9(2,3)5-7/h7-8,10H,4-6H2,1-3H3	BRRVXFOKWJKTGG-UHFFFAOYSA-N	CC1CC(O)CC(C)(C)C1	CC1CC(O)CC(C)(C)C1	-1.99166	0.0469523	2	G3	142.242
971	923	A-1686	N,N-dimethylaniline	InChI=1S/C8H11N/c1-9(2)8-6-4-3-5-7-8/h3-7H,1-2H3	JLTDJTHDQAWBAV-UHFFFAOYSA-N	CN(C)c1ccccc1	CN(C)c1ccccc1	-1.92207	0.0410934	2	G3	121.183
972	924	A-1687	1-chloro-2,5-dimethoxy-4-nitrobenzene	InChI=1S/C8H8ClNO4/c1-13-7-4-6(10(11)12)8(14-2)3-5(7)9/h3-4H,1-2H3	ORLPGMKKCAEWOW-UHFFFAOYSA-N	COc1cc(c(OC)cc1Cl)[N+]([O-])=O	COc1cc(c(OC)cc1Cl)[N+](=O)[O-]	-3.17931	0	1	G1	217.608
974	925	A-1689	N-octyl-1-{10-[4-(octylimino)-1,4-dihydropyridin-1-yl]decyl}-1,4-dihydropyridin-4-imine dihydrochloride	InChI=1S/C36H62N4.2ClH/c1-3-5-7-9-15-19-27-37-35-23-31-39(32-24-35)29-21-17-13-11-12-14-18-22-30-40-33-25-36(26-34-40)38-28-20-16-10-8-6-4-2;;/h23-26,31-34H,3-22,27-30H2,1-2H3;2*1H	SMGTYJPMKXNQFY-UHFFFAOYSA-N	[H+].[H+].[Cl-].[Cl-].CCCCCCCCN=C1C=CN(CCCCCCCCCCN2C=CC(C=C2)=NCCCCCCCC)C=C1	CCCCCCCCN=c1ccn(CCCCCCCCCCn2ccc(=NCCCCCCCC)cc2)cc1	-1.64279	0	1	G1	623.842
975	926	A-1690	(2E)-3-phenylprop-2-enal	InChI=1S/C9H8O/c10-8-4-7-9-5-2-1-3-6-9/h1-8H/b7-4+	KJPRLNWUNMBNBZ-QPJJXVBHSA-N	O=C/C=C/c1ccccc1	O=C/C=C/c1ccccc1	-1.96882	0.118825	3	G5	132.162
976	927	A-1692	1,1,2,2,3,3,4,4,4-nonafluoro-N-(2-hydroxyethyl)-N-methylbutane-1-sulfonamide	InChI=1S/C7H8F9NO3S/c1-17(2-3-18)21(19,20)7(15,16)5(10,11)4(8,9)6(12,13)14/h18H,2-3H2,1H3	DSRUAYIFDCHEEV-UHFFFAOYSA-N	CN(CCO)[S](=O)(=O)C(F)(F)C(F)(F)C(F)(F)C(F)(F)F	CN(CCO)S(=O)(=O)C(F)(F)C(F)(F)C(F)(F)C(F)(F)F	-3.40369	0	1	G1	357.194
977	928	A-1693	N-[(8E)-1,5-dimethylbicyclo[3.2.1]octan-8-ylidene]hydroxylamine	InChI=1S/C10H17NO/c1-9-4-3-5-10(2,7-6-9)8(9)11-12/h12H,3-7H2,1-2H3	RADAAKRXEPVXBU-UHFFFAOYSA-N	CC12CCCC(C)(CC1)C2=NO	CC12CCCC(C)(CC1)C2=NO	-3.07415	0	1	G1	167.252
978	929	A-1694	N-(4-hydroxyphenyl)acetamide	InChI=1S/C8H9NO2/c1-6(10)9-7-2-4-8(11)5-3-7/h2-5,11H,1H3,(H,9,10)	RZVAJINKPMORJF-UHFFFAOYSA-N	CC(=O)Nc1ccc(O)cc1	CC(=O)Nc1ccc(O)cc1	-1.03332	0.0793163	3	G5	151.165
979	930	A-1699	(e)-But-2-enedioate	InChI=1S/C4H4O4.Fe/c5-3(6)1-2-4(7)8;/h1-2H,(H,5,6)(H,7,8);/q;+2/p-2/b2-1-;	PMVSDNDAUGGCCE-ODZAUARKSA-L	[Fe++].[O-]C(=O)\C=C/C([O-])=O	[O-]C(=O)/C=C\C(=O)[O-]	-2.08407	0	1	G1	169.901
980	931	A-1700	(2E)-1-(2,6,6-trimethylcyclohex-2-en-1-yl)but-2-en-1-one	InChI=1S/C13H20O/c1-5-7-11(14)12-10(2)8-6-9-13(12,3)4/h5,7-8,12H,6,9H2,1-4H3/b7-5+	CRIGTVCBMUKRSL-FNORWQNLSA-N	C/C=C/C(=O)C1C(=CCCC1(C)C)C	C/C=C/C(=O)C1C(=CCCC1(C)C)C	-3.13786	0	1	G1	192.302
981	932	A-1701	2-methyl-4-nitroaniline	InChI=1S/C7H8N2O2/c1-5-4-6(9(10)11)2-3-7(5)8/h2-4H,8H2,1H3	XTTIQGSLJBWVIV-UHFFFAOYSA-N	Cc1cc(ccc1N)[N+]([O-])=O	Cc1cc(ccc1N)[N+](=O)[O-]	-3.03615	0	1	G1	152.153
982	933	A-1702	nonan-1-ol	InChI=1S/C9H20O/c1-2-3-4-5-6-7-8-9-10/h10H,2-9H2,1H3	ZWRUINPWMLAQRD-UHFFFAOYSA-N	CCCCCCCCCO	CCCCCCCCCO	-3.01301	0.43522	4	G5	144.258
983	934	A-1703	dipropyl cyclohexane-1,2-dicarboxylate	InChI=1S/C14H24O4/c1-3-9-17-13(15)11-7-5-6-8-12(11)14(16)18-10-4-2/h11-12H,3-10H2,1-2H3	AGEFUZCBLJQXIA-UHFFFAOYSA-N	CCCOC(=O)C1CCCCC1C(=O)OCCC	CCCOC(=O)C1CCCCC1C(=O)OCCC	-3.26269	0	1	G1	256.342
984	935	A-1704	2-(4-aminophenyl)-6-methyl-1,3-benzothiazole-7-sulfonic acid	InChI=1S/C14H12N2O3S2/c1-8-2-7-11-12(13(8)21(17,18)19)20-14(16-11)9-3-5-10(15)6-4-9/h2-7H,15H2,1H3,(H,17,18,19)	KGZUHYIHYBDNLC-UHFFFAOYSA-N	Cc1ccc2nc(sc2c1[S](O)(=O)=O)c3ccc(N)cc3	Cc1ccc2nc(sc2c1S(=O)(=O)O)c1ccc(N)cc1	-4.3325	0	1	G1	320.395
985	936	A-1705	1,4-dioxacycloheptadecane-5,17-dione	InChI=1S/C15H26O4/c16-14-10-8-6-4-2-1-3-5-7-9-11-15(17)19-13-12-18-14/h1-13H2	XRHCAGNSDHCHFJ-UHFFFAOYSA-N	O=C1CCCCCCCCCCCC(=O)OCCO1	O=C1CCCCCCCCCCCC(=O)OCCO1	-4.2617	0.167768	4	G5	270.369
986	937	A-1707	5-chloro-2-(4-chlorophenoxy)phenol	InChI=1S/C12H8Cl2O2/c13-8-1-4-10(5-2-8)16-12-6-3-9(14)7-11(12)15/h1-7,15H	BYNQFCJOHGOKSS-UHFFFAOYSA-N	Oc1cc(Cl)ccc1Oc2ccc(Cl)cc2	Oc1cc(Cl)ccc1Oc1ccc(Cl)cc1	-4.23939	0.118872	3	G5	255.1
987	938	A-1708	(3E)-3,7-dimethylocta-1,3,6-triene	InChI=1S/C10H16/c1-5-10(4)8-6-7-9(2)3/h5,7-8H,1,6H2,2-4H3/b10-8+	IHPKGUQCSIINRJ-CSKARUKUSA-N	CC(C)=CC\C=C(/C)C=C	CC(=CC/C=C(\C)/C=C)C	-3.97293	0	1	G1	136.238
988	939	A-1710	tert-butyl 3,5,5-trimethylhexaneperoxoate	InChI=1S/C13H26O3/c1-10(9-12(2,3)4)8-11(14)15-16-13(5,6)7/h10H,8-9H2,1-7H3	VSJBBIJIXZVVLQ-UHFFFAOYSA-N	CC(CC(=O)OOC(C)(C)C)CC(C)(C)C	CC(CC(=O)OOC(C)(C)C)CC(C)(C)C	-4.2101	0	1	G1	230.348
989	940	A-1712	N~2~-(4,6-diamino-1,3,5-triazin-2-yl)-1,3,5-triazine-2,4,6-triamine	InChI=1S/C6H9N11/c7-1-11-2(8)14-5(13-1)17-6-15-3(9)12-4(10)16-6/h(H9,7,8,9,10,11,12,13,14,15,16,17)	YZEZMSPGIPTEBA-UHFFFAOYSA-N	Nc1nc(N)nc(Nc2nc(N)nc(N)n2)n1	Nc1nc(N)nc(Nc2nc(N)nc(N)n2)n1	-4.22534	0.262366	5	G5	235.215
990	941	A-1713	butyl 2-({[(2-butoxy-2-oxoethyl)sulfanyl]methyl}sulfanyl)acetate	InChI=1S/C13H24O4S2/c1-3-5-7-16-12(14)9-18-11-19-10-13(15)17-8-6-4-2/h3-11H2,1-2H3	QCWRDNFBMVSDEY-UHFFFAOYSA-N	CCCCOC(=O)CSCSCC(=O)OCCCC	CCCCOC(=O)CSCSCC(=O)OCCCC	-4.34308	0	1	G1	308.465
991	942	A-1714	methyl 1-methyl-4-(propan-2-yl)bicyclo[2.2.2]oct-5-ene-2-carboxylate	InChI=1S/C14H22O2/c1-10(2)14-7-5-13(3,6-8-14)11(9-14)12(15)16-4/h5,7,10-11H,6,8-9H2,1-4H3	NXAJZPARDMDLKH-UHFFFAOYSA-N	COC(=O)C1CC2(CCC1(C)C=C2)C(C)C	COC(=O)C1CC2(CCC1(C)C=C2)C(C)C	-4.20087	0	1	G1	222.328
992	943	A-1715	methylcyclohexane	InChI=1S/C7H14/c1-7-5-3-2-4-6-7/h7H,2-6H2,1H3	UAEPNZWRGJTJPN-UHFFFAOYSA-N	CC1CCCCC1	CC1CCCCC1	-3.84593	0.0289674	2	G3	98.189
993	944	A-1716	2-phenylpropane-2-peroxol	InChI=1S/C9H12O2/c1-9(2,11-10)8-6-4-3-5-7-8/h3-7,10H,1-2H3	YQHLDYVWEZKEOX-UHFFFAOYSA-N	CC(C)(OO)c1ccccc1	CC(C)(OO)c1ccccc1	-1.03938	0	1	G1	152.193
994	945	A-1718	7-oxabicyclo[4.1.0]heptan-3-ylmethyl 7-oxabicyclo[4.1.0]heptane-3-carboxylate	InChI=1S/C14H20O4/c15-14(9-2-4-11-13(6-9)18-11)16-7-8-1-3-10-12(5-8)17-10/h8-13H,1-7H2	YXALYBMHAYZKAP-UHFFFAOYSA-N	O=C(OCC1CCC2OC2C1)C3CCC4OC4C3	O=C(OCC1CCC2OC2C1)C1CCC2OC2C1	-1.26048	0	1	G1	252.31
995	946	A-1720	dimethyl carbonate	InChI=1S/C3H6O3/c1-5-3(4)6-2/h1-2H3	IEJIGPNLZYLLBP-UHFFFAOYSA-N	COC(=O)OC	COC(=O)OC	0.18526	0.0401578	2	G3	90.078
996	947	A-1723	cyclohexyl 2-methylprop-2-enoate	InChI=1S/C10H16O2/c1-8(2)10(11)12-9-6-4-3-5-7-9/h9H,1,3-7H2,2H3	OIWOHHBRDFKZNC-UHFFFAOYSA-N	CC(=C)C(=O)OC1CCCCC1	CC(=C)C(=O)OC1CCCCC1	-3.08856	0.00675124	2	G3	168.236
997	948	A-1726	2-phenylethyl propanoate	InChI=1S/C11H14O2/c1-2-11(12)13-9-8-10-6-4-3-5-7-10/h3-7H,2,8-9H2,1H3	HVGZQCSMLUDISR-UHFFFAOYSA-N	CCC(=O)OCCc1ccccc1	CCC(=O)OCCc1ccccc1	-3.11744	0	1	G1	178.231
998	949	A-1727	benzyl butanoate	InChI=1S/C11H14O2/c1-2-6-11(12)13-9-10-7-4-3-5-8-10/h3-5,7-8H,2,6,9H2,1H3	VONGZNXBKCOUHB-UHFFFAOYSA-N	CCCC(=O)OCc1ccccc1	CCCC(=O)OCc1ccccc1	-3.11744	0.158344	2	G3	178.231
999	950	A-1728	2-amino-5-acetamidobenzene-1-sulfonic acid	InChI=1S/C8H10N2O4S/c1-5(11)10-6-2-3-7(9)8(4-6)15(12,13)14/h2-4H,9H2,1H3,(H,10,11)(H,12,13,14)	PHRVJZNHPVJYOM-UHFFFAOYSA-N	CC(=O)Nc1ccc(N)c(c1)[S](O)(=O)=O	CC(=O)Nc1ccc(N)c(c1)S(=O)(=O)O	-1.23186	0	1	G1	230.245
1000	951	A-1729	(aminooxy)sulfonic acid	InChI=1S/H3NO4S/c1-5-6(2,3)4/h1H2,(H,2,3,4)	DQPBABKTKYNPMH-UHFFFAOYSA-N	NO[S](O)(=O)=O	NOS(=O)(=O)O	0.0752827	0	1	G1	113.094
1001	952	A-1730	(3Z)-hex-3-en-1-yl methyl carbonate	InChI=1S/C8H14O3/c1-3-4-5-6-7-11-8(9)10-2/h4-5H,3,6-7H2,1-2H3/b5-4+	BLOXMGXSDAAJGX-SNAWJCMRSA-N	CC/C=C/CCOC(=O)OC	CC/C=C/CCOC(=O)OC	-3.06983	0	1	G1	158.197
1002	953	A-1734	bicyclo[2.2.1]hept-2-ene	InChI=1S/C7H10/c1-2-7-4-3-6(1)5-7/h1-2,6-7H,3-5H2	JFNLZVQOOSMTJK-UHFFFAOYSA-N	C1CC2CC1C=C2	C1CC2CC1C=C2	-2.84772	0	1	G1	94.157
1003	954	A-1735	2,4-dimethyl-1-nitrobenzene	InChI=1S/C8H9NO2/c1-6-3-4-8(9(10)11)7(2)5-6/h3-5H,1-2H3	BBUPBICWUURTNP-UHFFFAOYSA-N	Cc1ccc(c(C)c1)[N+]([O-])=O	Cc1ccc(c(C)c1)[N+](=O)[O-]	-3.0556	0	1	G1	151.165
1004	955	A-1736	2-(1,3-benzothiazol-2-ylsulfanyl)acetic acid	InChI=1S/C9H7NO2S2/c11-8(12)5-13-9-10-6-3-1-2-4-7(6)14-9/h1-4H,5H2,(H,11,12)	ZZUQWNYNSKJLPI-UHFFFAOYSA-N	OC(=O)CSc1sc2ccccc2n1	OC(=O)CSc1sc2ccccc2n1	-3.2289	0	1	G1	225.294
1005	956	A-1740	3-(4-tert-butylphenyl)propanal	InChI=1S/C13H18O/c1-13(2,3)12-8-6-11(7-9-12)5-4-10-14/h6-10H,4-5H2,1-3H3	FZJUFJKVIYFBSY-UHFFFAOYSA-N	CC(C)(C)c1ccc(CCC=O)cc1	CC(C)(C)c1ccc(CCC=O)cc1	-3.15883	0	1	G1	190.286
1006	957	A-1741	3,5-dinitrobenzoic acid	InChI=1S/C7H4N2O6/c10-7(11)4-1-5(8(12)13)3-6(2-4)9(14)15/h1-3H,(H,10,11)	VYWYYJYRVSBHJQ-UHFFFAOYSA-N	OC(=O)c1cc(cc(c1)[N+]([O-])=O)[N+]([O-])=O	OC(=O)c1cc(cc(c1)[N+](=O)[O-])[N+](=O)[O-]	-2.20765	0.00572486	2	G3	212.117
1007	958	A-1743	N-(2,2,6,6-tetramethylpiperidin-4-yl)-N-{6-[N-(2,2,6,6-tetramethylpiperidin-4-yl)formamido]hexyl}formamide	InChI=1S/C26H50N4O2/c1-23(2)15-21(16-24(3,4)27-23)29(19-31)13-11-9-10-12-14-30(20-32)22-17-25(5,6)28-26(7,8)18-22/h19-22,27-28H,9-18H2,1-8H3	UONLDZHKYCFZRW-UHFFFAOYSA-N	CC1(C)CC(CC(C)(C)N1)N(CCCCCCN(C=O)C2CC(C)(C)NC(C)(C)C2)C=O	CC1(C)CC(CC(C)(C)N1)N(CCCCCCN(C=O)C1CC(C)(C)NC(C)(C)C1)C=O	-1.53996	0	1	G1	450.712
1008	959	A-1744	aminothiourea	InChI=1S/CH5N3S/c2-1(5)4-3/h3H2,(H3,2,4,5)	BRWIZMBXBAOCCF-UHFFFAOYSA-N	NNC(N)=S	NNC(=S)N	-0.845761	0.0569717	2	G3	91.139
1009	960	A-1746	2-(heptan-3-yl)-1,3-dioxolane	InChI=1S/C10H20O2/c1-3-5-6-9(4-2)10-11-7-8-12-10/h9-10H,3-8H2,1-2H3	LQSZQAHPRJMRET-UHFFFAOYSA-N	CCCCC(CC)C1OCCO1	CCCCC(CC)C1OCCO1	-3.1196	0	1	G1	172.268
1010	961	A-1747	2-methyl-2-[(2-methylbutan-2-yl)peroxy]butane	InChI=1S/C10H22O2/c1-7-9(3,4)11-12-10(5,6)8-2/h7-8H2,1-6H3	JJRDRFZYKKFYMO-UHFFFAOYSA-N	CCC(C)(C)OOC(C)(C)CC	CCC(C)(C)OOC(C)(C)CC	-4.10044	0	1	G1	174.284
1011	962	A-1748	1-(2,6,6-trimethylcyclohex-1-en-1-yl)pent-1-en-3-one	InChI=1S/C14H22O/c1-5-12(15)8-9-13-11(2)7-6-10-14(13,3)4/h8-9H,5-7,10H2,1-4H3/b9-8+	LMWNGLDCJDIIBR-CMDGGOBGSA-N	CCC(=O)/C=C/C1=C(C)CCCC1(C)C	CCC(=O)/C=C/C1=C(C)CCCC1(C)C	-4.18746	0.420774	2	G3	206.329
1012	963	A-1749	2,2,4-trimethyl-1-[(2-methylpropanoyl)oxy]pentan-3-yl 2-methylpropanoate	InChI=1S/C16H30O4/c1-10(2)13(20-15(18)12(5)6)16(7,8)9-19-14(17)11(3)4/h10-13H,9H2,1-8H3	OMVSWZDEEGIJJI-UHFFFAOYSA-N	CC(C)C(OC(=O)C(C)C)C(C)(C)COC(=O)C(C)C	CC(C)C(OC(=O)C(C)C)C(C)(C)COC(=O)C(C)C	-4.33314	0	1	G1	286.412
1013	964	A-1750	4-(propan-2-yl)cyclohexyl propanoate	InChI=1S/C12H22O2/c1-4-12(13)14-11-7-5-10(6-8-11)9(2)3/h9-11H,4-8H2,1-3H3	FFEOEKMMMQFWBO-UHFFFAOYSA-N	CCC(=O)OC1CCC(CC1)C(C)C	CCC(=O)OC1CCC(CC1)C(C)C	-4.17348	0	1	G1	198.306
1014	965	A-1751	trimethoxy(octyl)silane	InChI=1S/C11H26O3Si/c1-5-6-7-8-9-10-11-15(12-2,13-3)14-4/h5-11H2,1-4H3	NMEPHPOFYLLFTK-UHFFFAOYSA-N	CCCCCCCC[Si](OC)(OC)OC	CCCCCCCC[Si](OC)(OC)OC	-4.24613	0	1	G1	234.412
1015	966	A-1753	3,6,9-triethyl-3,6,9-trimethyl-1,2,4,5,7,8-hexaoxonane	InChI=1S/C12H24O6/c1-7-10(4)13-15-11(5,8-2)17-18-12(6,9-3)16-14-10/h7-9H2,1-6H3	KVWLLOIEGKLBPA-UHFFFAOYSA-N	CCC1(C)OOC(C)(CC)OOC(C)(CC)OO1	CCC1(C)OOC(C)(CC)OOC(C)(CC)OO1	-4.30486	0	1	G1	264.318
1016	967	A-1756	bis-O-(benzylidene)-D-glucitol	InChI=1S/C20H20O6/c21-20-12-23-19(14-9-5-2-6-10-14)25-17(20)16-15(26-20)11-22-18(24-16)13-7-3-1-4-8-13/h1-10,15-19,21H,11-12H2/t15-,16+,17-,18?,19?,20+/m1/s1	DAZRYUTWPPBZOY-WUFCDUEQSA-N	O[C@]12COC(O[C@@H]1[C@H]3OC(OC[C@H]3O2)c4ccccc4)c5ccccc5	O[C@]12COC(O[C@@H]1[C@H]1OC(OC[C@H]1O2)c1ccccc1)c1ccccc1	-4.43796	0	1	G1	356.374
1017	968	A-1759	ethyl 5-oxo-1-phenyl-4,5-dihydro-1H-pyrazole-3-carboxylate	InChI=1S/C12H12N2O3/c1-2-17-12(16)10-8-11(15)14(13-10)9-6-4-3-5-7-9/h3-7H,2,8H2,1H3	WBFXQKNQVZMOSQ-UHFFFAOYSA-N	CCOC(=O)C1=NN(C(=O)C1)c2ccccc2	CCOC(=O)C1=NN(C(=O)C1)c1ccccc1	-3.25535	0	1	G1	232.239
1018	969	A-1762	oct-7-enal	InChI=1S/C8H14O/c1-2-3-4-5-6-7-8-9/h2,8H,1,3-7H2	LIINGNMKNRSOGW-UHFFFAOYSA-N	C=CCCCCCC=O	C=CCCCCCC=O	-1.99725	0	1	G1	126.199
1019	970	A-1764	diphenylacetic acid	InChI=1S/C14H12O2/c15-14(16)13(11-7-3-1-4-8-11)12-9-5-2-6-10-12/h1-10,13H,(H,15,16)	PYHXGXCGESYPCW-UHFFFAOYSA-N	OC(=O)C(c1ccccc1)c2ccccc2	OC(=O)C(c1ccccc1)c1ccccc1	-3.22304	0	1	G1	212.248
1020	971	A-1769	isopropyl chlorocarbonate	InChI=1S/C4H7ClO2/c1-3(2)7-4(5)6/h3H,1-2H3	IVRIRQXJSNCSPQ-UHFFFAOYSA-N	CC(C)OC(Cl)=O	CC(C)OC(=O)Cl	-0.988291	0	1	G1	122.551
1021	972	A-1770	sodium 2-hydroxybenzoate	InChI=1S/C7H6O3.Na/c8-6-4-2-1-3-5(6)7(9)10;/h1-4,8H,(H,9,10);/q;+1/p-1	ABBQHOQBGMUPJH-UHFFFAOYSA-M	[Na+].Oc1ccccc1C([O-])=O	Oc1ccccc1C(=O)[O-]	-0.107492	0.452405	4	G5	160.104
1022	973	A-1772	1-phenylvinyl acetate	InChI=1S/C10H10O2/c1-8(12-9(2)11)10-6-4-3-5-7-10/h3-7H,1H2,2H3	HWCUCNKPBMGSSC-UHFFFAOYSA-N	CC(=O)OC(=C)c1ccccc1	CC(=O)OC(=C)c1ccccc1	-2.1136	0	1	G1	162.188
1023	974	A-1773	ethyl 2-(2,4-dimethyl-1,3-dioxolan-2-yl)acetate	InChI=1S/C9H16O4/c1-4-11-8(10)5-9(3)12-6-7(2)13-9/h7H,4-6H2,1-3H3	GSIXJEIRJVOUFB-UHFFFAOYSA-N	CCOC(=O)CC1(C)OCC(C)O1	CCOC(=O)CC1(C)OCC(C)O1	-2.17989	0	1	G1	188.223
1024	975	A-1775	1,3-dichlorobenzene	InChI=1S/C6H4Cl2/c7-5-2-1-3-6(8)4-5/h1-4H	ZPQOPVIELGIULI-UHFFFAOYSA-N	Clc1cccc(Cl)c1	Clc1cccc(Cl)c1	-3.07216	0.0337374	3	G5	147.004
1025	976	A-1776	2-(2-methylphenyl)ethanol	InChI=1S/C9H12O/c1-8-4-2-3-5-9(8)6-7-10/h2-5,10H,6-7H2,1H3	RUGISKODRCWQNE-UHFFFAOYSA-N	Cc1ccccc1CCO	Cc1ccccc1CCO	-1.04288	0	1	G1	136.194
1026	977	A-1779	4-chlorobenzene-1,3-diol	InChI=1S/C6H5ClO2/c7-5-2-1-4(8)3-6(5)9/h1-3,8-9H	JQVAPEJNIZULEK-UHFFFAOYSA-N	Oc1ccc(Cl)c(O)c1	Oc1ccc(Cl)c(O)c1	-1.07057	0.936164	3	G4	144.557
1027	978	A-1780	6,6-dimethyl-2-methylidenebicyclo[3.1.1]heptan-3-ol	InChI=1S/C10H16O/c1-6-8-4-7(5-9(6)11)10(8,2)3/h7-9,11H,1,4-5H2,2-3H3	LCYXQUJDODZYIJ-UHFFFAOYSA-N	CC1(C)C2CC(O)C(=C)C1C2	CC1(C)C2CC(O)C(=C)C1C2	-2.09612	0	1	G1	152.237
1028	979	A-1781	4-(propan-2-yl)cyclohexan-1-ol	InChI=1S/C9H18O/c1-7(2)8-3-5-9(10)6-4-8/h7-10H,3-6H2,1-2H3	DKKRDMLKVSKFMJ-UHFFFAOYSA-N	CC(C)C1CCC(O)CC1	CC(C)C1CCC(O)CC1	-2.06809	0	1	G1	142.242
1029	980	A-1782	1,2-dichloro-4-nitrobenzene	InChI=1S/C6H3Cl2NO2/c7-5-2-1-4(9(10)11)3-6(5)8/h1-3H	NTBYINQTYWZXLH-UHFFFAOYSA-N	[O-][N+](=O)c1ccc(Cl)c(Cl)c1	[O-][N+](=O)c1ccc(Cl)c(Cl)c1	-3.20052	0	1	G1	192.001
1030	981	A-1783	disodium 2,5-dichloro-4-{3-methyl-5-oxo-4-[(E)-2-(4-sulfonatophenyl)diazen-1-yl]-4,5-dihydro-1H-pyrazol-1-yl}benzene-1-sulfonate	InChI=1S/C16H12Cl2N4O7S2.2Na/c1-8-15(20-19-9-2-4-10(5-3-9)30(24,25)26)16(23)22(21-8)13-6-12(18)14(7-11(13)17)31(27,28)29;;/h2-7,15H,1H3,(H,24,25,26)(H,27,28,29);;/q;2*+1/p-2	FTZLWXQKVFFWLY-UHFFFAOYSA-L	[Na+].[Na+].CC1=NN(C(=O)C1N=Nc2ccc(cc2)[S]([O-])(=O)=O)c3cc(Cl)c(cc3Cl)[S]([O-])(=O)=O	CC1=NN(C(=O)C1N=Nc1ccc(cc1)S(=O)(=O)[O-])c1cc(Cl)c(cc1Cl)S(=O)(=O)[O-]	-0.660543	0	1	G1	551.297
1031	982	A-1784	ammonium iron(III) citrate	InChI=1S/C6H8O7.Fe.H3N/c7-3(8)1-6(13,5(11)12)2-4(9)10;;/h13H,1-2H2,(H,7,8)(H,9,10)(H,11,12);;1H3/q;+3;/p-3	FRHBOQMZUOWXQL-UHFFFAOYSA-K	N.[Fe+3].OC(CC([O-])=O)(CC([O-])=O)C([O-])=O	OC(CC(=O)[O-])(CC(=O)[O-])C(=O)[O-]	0.660921	0	1	G1	261.975
1032	983	A-1785	disodium 2-amino-5-[(4-sulphonatophenyl)azo]benzenesulphonate	InChI=1S/C12H11N3O6S2.2Na/c13-11-6-3-9(7-12(11)23(19,20)21)15-14-8-1-4-10(5-2-8)22(16,17)18;;/h1-7H,13H2,(H,16,17,18)(H,19,20,21);;/q;2*+1/p-2	FPVGTPBMTFTMRT-UHFFFAOYSA-L	[Na+].[Na+].Nc1ccc(cc1[S]([O-])(=O)=O)N=Nc2ccc(cc2)[S]([O-])(=O)=O	Nc1ccc(cc1S(=O)(=O)[O-])N=Nc1ccc(cc1)S(=O)(=O)[O-]	-0.524324	0	1	G1	401.333
1033	984	A-1787	Glycerol, propoxylated, esters with acrylic acid	InChI=1S/C21H32O9/c1-4-19(22)28-13-7-10-25-16-18(27-12-9-15-30-21(24)6-3)17-26-11-8-14-29-20(23)5-2/h4-6,18H,1-3,7-17H2	DMQYPVOQAARSNF-UHFFFAOYSA-N	C=CC(=O)OCCCOCC(COCCCOC(=O)C=C)OCCCOC(=O)C=C	C=CC(=O)OCCCOCC(COCCCOC(=O)C=C)OCCCOC(=O)C=C	-2.55275	0	1	G1	428.478
1034	985	A-1789	N-{4-[(2-hydroxyethyl)sulfonyl]phenyl}acetamide	InChI=1S/C10H13NO4S/c1-8(13)11-9-2-4-10(5-3-9)16(14,15)7-6-12/h2-5,12H,6-7H2,1H3,(H,11,13)	XIICKRYAUAVEQS-UHFFFAOYSA-N	CC(=O)Nc1ccc(cc1)[S](=O)(=O)CCO	CC(=O)Nc1ccc(cc1)S(=O)(=O)CCO	-2.30693	0	1	G1	243.284
1036	986	A-1791	propiophenone	InChI=1S/C9H10O/c1-2-9(10)8-6-4-3-5-7-8/h3-7H,2H2,1H3	KRIOVPPHQSLHCZ-UHFFFAOYSA-N	CCC(=O)c1ccccc1	CCC(=O)c1ccccc1	-2.0485	0.1109	2	G3	134.178
1037	987	A-1792	4-tert-butylbenzaldehyde	InChI=1S/C11H14O/c1-11(2,3)10-6-4-9(8-12)5-7-10/h4-8H,1-3H3	OTXINXDGSUFPNU-UHFFFAOYSA-N	CC(C)(C)c1ccc(C=O)cc1	CC(C)(C)c1ccc(C=O)cc1	-3.13096	0.0512123	3	G5	162.232
1038	988	A-1793	6-aminonaphthalene-2-sulfonic acid	InChI=1S/C10H9NO3S/c11-9-3-1-8-6-10(15(12,13)14)4-2-7(8)5-9/h1-6H,11H2,(H,12,13,14)	SEMRCUIXRUXGJX-UHFFFAOYSA-N	Nc1ccc2cc(ccc2c1)[S](O)(=O)=O	Nc1ccc2cc(ccc2c1)S(=O)(=O)O	-3.26962	0	1	G1	223.253
1039	989	A-1794	1-(2,6,6-trimethylcyclohex-2-en-1-yl)pentan-3-one; prop-2-yn-1-ol	InChI=1S/C14H24O.C3H4O/c1-5-12(15)8-9-13-11(2)7-6-10-14(13,3)4;1-2-3-4/h7,13H,5-6,8-10H2,1-4H3;1,4H,3H2	BKHCAESJENSNLE-UHFFFAOYSA-N	CCC(=O)CCC1C(=CCCC1(C)C)C.OCC#C	CCC(=O)CCC1C(=CCCC1(C)C)C	-4.32191	0	1	G1	264.409
1040	990	A-1795	2-ethylhexyl nitrate	InChI=1S/C8H17NO3/c1-3-5-6-8(4-2)7-12-9(10)11/h8H,3-7H2,1-2H3	NKRVGWFEFKCZAP-UHFFFAOYSA-N	CCCCC(CC)CO[N+]([O-])=O	CCCCC(CC)CO[N+](=O)[O-]	-4.14669	0	1	G1	175.228
1041	991	A-1796	3-ethoxy-1,1,5-trimethylcyclohexane	InChI=1S/C11H22O/c1-5-12-10-6-9(2)7-11(3,4)8-10/h9-10H,5-8H2,1-4H3	JVBNHJDWWBSWLE-UHFFFAOYSA-N	CCOC1CC(C)CC(C)(C)C1	CCOC1CC(C)CC(C)(C)C1	-4.13429	0	1	G1	170.296
1042	992	A-1797	isooctyl acrylate	InChI=1S/C11H20O2/c1-4-11(12)13-9-7-5-6-8-10(2)3/h4,10H,1,5-9H2,2-3H3	DXPPIEDUBFUSEZ-UHFFFAOYSA-N	CC(C)CCCCCOC(=O)C=C	CC(C)CCCCCOC(=O)C=C	-4.17066	0	1	G1	184.279
1043	993	A-1798	2-(cyclohexylsulfanyl)-2,3-dihydro-1H-isoindole-1,3-dione	InChI=1S/C14H15NO2S/c16-13-11-8-4-5-9-12(11)14(17)15(13)18-10-6-2-1-3-7-10/h4-5,8-10H,1-3,6-7H2	UEZWYKZHXASYJN-UHFFFAOYSA-N	O=C1N(SC2CCCCC2)C(=O)c3ccccc13	O=C1N(SC2CCCCC2)C(=O)c2ccccc12	-4.32379	0	1	G1	261.346
1044	994	A-1799	N-cyclohexyl-3-[(4-{[3-(cyclohexylsulfamoyl)-2,4,6-trimethylphenyl]amino}-9,10-dioxo-9,10-dihydroanthracen-1-yl)amino]-2,4,6-trimethylbenzene-1-sulfonamide	InChI=1S/C44H52N4O6S2/c1-25-23-27(3)43(55(51,52)47-31-15-9-7-10-16-31)29(5)39(25)45-35-21-22-36(38-37(35)41(49)33-19-13-14-20-34(33)42(38)50)46-40-26(2)24-28(4)44(30(40)6)56(53,54)48-32-17-11-8-12-18-32/h13-14,19-24,31-32,45-48H,7-12,15-18H2,1-6H3	AYYCRXDSCYPSRP-UHFFFAOYSA-N	Cc1cc(C)c(c(C)c1Nc2ccc(Nc3c(C)cc(C)c(c3C)[S](=O)(=O)NC4CCCCC4)c5C(=O)c6ccccc6C(=O)c25)[S](=O)(=O)NC7CCCCC7	Cc1cc(C)c(c(C)c1Nc1ccc(Nc2c(C)cc(C)c(c2C)S(=O)(=O)NC2CCCCC2)c2C(=O)c3ccccc3C(=O)c12)S(=O)(=O)NC1CCCCC1	-4.8187	0	1	G1	797.056
1045	995	A-1800	(4-tert-butyl-3-hydroxy-2,6-dimethylphenyl)acetonitrile	InChI=1S/C14H19NO/c1-9-8-12(14(3,4)5)13(16)10(2)11(9)6-7-15/h8,16H,6H2,1-5H3	OUKJZHRCKQJXSU-UHFFFAOYSA-N	Cc1cc(c(O)c(C)c1CC#N)C(C)(C)C	Cc1cc(c(O)c(C)c1CC#N)C(C)(C)C	-4.2579	0	1	G1	217.312
1047	996	A-1802	diethyl (3,5-di-tert-butyl-4-hydroxybenzyl)phosphonate	InChI=1S/C19H33O4P/c1-9-22-24(21,23-10-2)13-14-11-15(18(3,4)5)17(20)16(12-14)19(6,7)8/h11-12,20H,9-10,13H2,1-8H3	GJDRKHHGPHLVNI-UHFFFAOYSA-N	CCO[P](=O)(Cc1cc(c(O)c(c1)C(C)(C)C)C(C)(C)C)OCC	CCOP(=O)(Cc1cc(c(O)c(c1)C(C)(C)C)C(C)(C)C)OCC	-4.47281	0	1	G1	356.443
1049	997	A-1805	zinc(2+) ion bis(2,2-dimethyloctanoate)	InChI=1S/2C10H20O2.Zn/c2*1-9(2,3)7-10(4,5)6-8(11)12;/h2*6-7H2,1-5H3,(H,11,12);/q;;+2/p-2	JUODUXKPGONLIM-UHFFFAOYSA-L	[Zn++].CC(C)(C)CC(C)(C)CC([O-])=O.CC(C)(C)CC(C)(C)CC([O-])=O	CC(C)(C)CC(C)(C)CC(=O)[O-]	-3.53429	0.396654	2	G3	407.91
1050	998	A-1806	3,7-dimethyloct-6-enenitrile	InChI=1S/C10H17N/c1-9(2)5-4-6-10(3)7-8-11/h5,10H,4,6-7H2,1-3H3	MTDAKBBUYMYKAR-UHFFFAOYSA-N	CC(CCC=C(C)C)CC#N	CC(CCC=C(C)C)CC#N	-3.10416	0	1	G1	151.253
1051	999	A-1807	2-nitrophenyl acetate	InChI=1S/C8H7NO4/c1-6(10)13-8-5-3-2-4-7(8)9(11)12/h2-5H,1H3	MRCKRGSNLOHYRA-UHFFFAOYSA-N	CC(=O)Oc1ccccc1[N+]([O-])=O	CC(=O)Oc1ccccc1[N+](=O)[O-]	-2.18552	0	1	G1	181.147
1052	1000	A-1808	N-(4-amino-2,5-diethoxyphenyl)benzamide	InChI=1S/C17H20N2O3/c1-3-21-15-11-14(16(22-4-2)10-13(15)18)19-17(20)12-8-6-5-7-9-12/h5-11H,3-4,18H2,1-2H3,(H,19,20)	CNXZLZNEIYFZGU-UHFFFAOYSA-N	CCOc1cc(NC(=O)c2ccccc2)c(OCC)cc1N	CCOc1cc(NC(=O)c2ccccc2)c(OCC)cc1N	-2.40576	0	1	G1	300.358
1053	1001	A-1809	1,3-benzothiazole-2-thiol	InChI=1S/C7H5NS2/c9-7-8-5-3-1-2-4-6(5)10-7/h1-4H,(H,8,9)	YXIWHUQXZSMYRE-UHFFFAOYSA-N	S=C1Nc2ccccc2S1	S=c1[nH]c2ccccc2s1	-3.1515	0.461732	4	G5	167.258
1054	1002	A-1814	1-phenylpyrazolidin-3-one	InChI=1S/C9H10N2O/c12-9-6-7-11(10-9)8-4-2-1-3-5-8/h1-5H,6-7H2,(H,10,12)	CMCWWLVWPDLCRM-UHFFFAOYSA-N	O=C1CCN(N1)c2ccccc2	O=C1CCN(N1)c1ccccc1	-1.14482	0	1	G1	162.192
1055	1003	A-1815	1-(chloromethyl)-2-methylbenzene	InChI=1S/C8H9Cl/c1-7-4-2-3-5-8(7)6-9/h2-5H,6H2,1H3	VQRBXYBBGHOGFT-UHFFFAOYSA-N	Cc1ccccc1CCl	Cc1ccccc1CCl	-3.08133	0	1	G1	140.613
1056	1004	A-1816	prop-1-en-2-ylbenzene	InChI=1S/C9H10/c1-8(2)9-6-4-3-5-7-9/h3-7H,1H2,2H3	XYLMUPLGERFSHI-UHFFFAOYSA-N	CC(=C)c1ccccc1	CC(=C)c1ccccc1	-3.00808	0.338531	3	G5	118.179
1057	1005	A-1817	2-methoxy-4-(prop-2-en-1-yl)phenol	InChI=1S/C10H12O2/c1-3-4-8-5-6-9(11)10(7-8)12-2/h3,5-7,11H,1,4H2,2H3	RRAFCDWBNXTKKO-UHFFFAOYSA-N	COc1cc(CC=C)ccc1O	COc1cc(CC=C)ccc1O	-2.15318	0.295489	2	G3	164.204
1058	1006	A-1819	1-Octadecanol, phosphate, potassium salt	InChI=1S/C18H38.K.H3O4P/c1-3-5-7-9-11-13-15-17-18-16-14-12-10-8-6-4-2;;1-5(2,3)4/h3-18H2,1-2H3;;(H3,1,2,3,4)	HFQLXRQLKSICDE-UHFFFAOYSA-N	[K].CCCCCCCCCCCCCCCCCC.O[P](O)(O)=O	CCCCCCCCCCCCCCCCCC	-3.5298	0.318191	5	G5	391.594
1059	1007	A-1821	potassium hydroxysilanoylolate	InChI=1S/K.HO3Si/c;1-4(2)3/h;1H/q+1;-1	WMWBFVSTSRDWRL-UHFFFAOYSA-N	[K+].O[Si]([O-])=O	O[Si](=O)[O-]	-3.00447	0	1	G1	116.189
1060	1008	A-1822	sodium hydroxysilanoylolate	InChI=1S/2Na.O3Si.5H2O/c;;1-4(2)3;;;;;/h;;;5*1H2/q2*+1;-2;;;;;	ADPGKKZKGXANON-UHFFFAOYSA-N	O.O.O.O.O.[Na+].[Na+].[O-][Si]([O-])=O	[O-][Si](=O)[O-]	-3.26592	0	1	G1	212.138
1061	1009	A-1823	1,3-difluorobenzene	InChI=1S/C6H4F2/c7-5-2-1-3-6(8)4-5/h1-4H	UEMGWPRHOOEKTA-UHFFFAOYSA-N	Fc1cccc(F)c1	Fc1cccc(F)c1	-2.00036	0	1	G1	114.094
1062	1010	A-1825	cadmium(2+) ion carbonate	InChI=1S/CH2O3.Cd/c2-1(3)4;/h(H2,2,3,4);/q;+2/p-2	GKDXQAKPHKQZSC-UHFFFAOYSA-L	[Cd++].[O-]C([O-])=O	[O-]C(=O)[O-]	-2.17968	0	1	G1	172.42
1063	1011	A-1826	(3Z)-hex-3-en-1-yl 2-methylpropanoate	InChI=1S/C10H18O2/c1-4-5-6-7-8-12-10(11)9(2)3/h5-6,9H,4,7-8H2,1-3H3/b6-5-	OSMAJVWUIUORGC-WAYWQWQTSA-N	CC\C=C/CCOC(=O)C(C)C	CC/C=C\CCOC(=O)C(C)C	-3.17419	0	1	G1	170.252
1064	1012	A-1827	3-({9,10-dioxo-4-[(2,4,6-trimethyl-3-sulfophenyl)amino]-9,10-dihydroanthracen-1-yl}amino)-2,4,6-trimethylbenzene-1-sulfonic acid; hexane-1,6-diamine	InChI=1S/C32H30N2O8S2.C6H16N2/c1-15-13-17(3)31(43(37,38)39)19(5)27(15)33-23-11-12-24(26-25(23)29(35)21-9-7-8-10-22(21)30(26)36)34-28-16(2)14-18(4)32(20(28)6)44(40,41)42;7-5-3-1-2-4-6-8/h7-14,33-34H,1-6H3,(H,37,38,39)(H,40,41,42);1-8H2	PAGCKSAVALMKPU-UHFFFAOYSA-N	Cc1cc(C)c(c(C)c1Nc2ccc(Nc3c(C)cc(C)c(c3C)[S](O)(=O)=O)c4C(=O)c5ccccc5C(=O)c24)[S](O)(=O)=O.NCCCCCCN	Cc1cc(C)c(c(C)c1Nc1ccc(Nc2c(C)cc(C)c(c2C)S(=O)(=O)O)c2C(=O)c3ccccc3C(=O)c12)S(=O)(=O)O	-2.82061	0	1	G1	750.94
1065	1013	A-1829	1,1,2,3,3-pentamethyl-2,3,4,5,6,7-hexahydro-1H-inden-4-one	InChI=1S/C14H22O/c1-9-13(2,3)10-7-6-8-11(15)12(10)14(9,4)5/h9H,6-8H2,1-5H3	MIZGSAALSYARKU-UHFFFAOYSA-N	CC1C(C)(C)C2=C(C(=O)CCC2)C1(C)C	CC1C(C)(C)C2=C(C(=O)CCC2)C1(C)C	-3.26534	0.179068	2	G3	206.329
1066	1014	A-1832	2-(4-{2-[4-(2-hydroxyethoxy)phenyl]propan-2-yl}phenoxy)ethan-1-ol	InChI=1S/C19H24O4/c1-19(2,15-3-7-17(8-4-15)22-13-11-20)16-5-9-18(10-6-16)23-14-12-21/h3-10,20-21H,11-14H2,1-2H3	UUAGPGQUHZVJBQ-UHFFFAOYSA-N	CC(C)(c1ccc(OCCO)cc1)c2ccc(OCCO)cc2	CC(C)(c1ccc(OCCO)cc1)c1ccc(OCCO)cc1	-3.45179	0.398297	2	G3	316.397
1067	1015	A-1833	bis(propan-2-yl)amine	InChI=1S/C6H15N/c1-5(2)7-6(3)4/h5-7H,1-4H3	UAOMVDZJSHZZME-UHFFFAOYSA-N	CC(C)NC(C)C	CC(C)NC(C)C	0.0362422	0	1	G1	101.193
1068	1016	A-1835	7-{[(2S,3R,4S,5S,6R)-4,5-dihydroxy-6-(hydroxymethyl)-3-{[(2S,3R,4R,5R,6S)-3,4,5-trihydroxy-6-methyloxan-2-yl]oxy}oxan-2-yl]oxy}-5-hydroxy-2-(4-hydroxyphenyl)-3,4-dihydro-2H-1-benzopyran-4-one	InChI=1S/C27H32O14/c1-10-20(32)22(34)24(36)26(37-10)41-25-23(35)21(33)18(9-28)40-27(25)38-13-6-14(30)19-15(31)8-16(39-17(19)7-13)11-2-4-12(29)5-3-11/h2-7,10,16,18,20-30,32-36H,8-9H2,1H3/t10-,16-,18+,20-,21+,22+,23-,24+,25+,26-,27+/m0/s1	DFPMSGMNTNDNHN-ZPHOTFPESA-N	C[C@@H]1O[C@@H](O[C@@H]2[C@@H](O)[C@H](O)[C@@H](CO)O[C@H]2Oc3cc(O)c4C(=O)C[C@H](Oc4c3)c5ccc(O)cc5)[C@H](O)[C@H](O)[C@H]1O	C[C@@H]1O[C@@H](O[C@@H]2[C@@H](O)[C@H](O)[C@@H](CO)O[C@H]2Oc2cc(O)c3C(=O)C[C@H](Oc3c2)c2ccc(O)cc2)[C@H](O)[C@H](O)[C@H]1O	-2.72244	0.171211	2	G3	580.539
1069	1017	A-1836	tin(2+) ion oxalate	InChI=1S/C2H2O4.Sn/c3-1(4)2(5)6;/h(H,3,4)(H,5,6);/q;+2/p-2	OQBLGYCUQGDOOR-UHFFFAOYSA-L	[Sn++].[O-]C(=O)C([O-])=O	[O-]C(=O)C(=O)[O-]	-2.27401	0	1	G1	206.729
1070	1018	A-1837	magnesium(2+) ion carbonate	InChI=1S/CH2O3.Mg/c2-1(3)4;/h(H2,2,3,4);/q;+2/p-2	ZLNQQNXFFQJAID-UHFFFAOYSA-L	[Mg++].[O-]C([O-])=O	[O-]C(=O)[O-]	-2.8845	0.268801	2	G3	84.313
1071	1019	A-1839	1,2-bis(2-methylpropyl) benzene-1,2-dicarboxylate	InChI=1S/C16H22O4/c1-11(2)9-19-15(17)13-7-5-6-8-14(13)16(18)20-10-12(3)4/h5-8,11-12H,9-10H2,1-4H3	MGWAVDBGNNKXQV-UHFFFAOYSA-N	CC(C)COC(=O)c1ccccc1C(=O)OCC(C)C	CC(C)COC(=O)c1ccccc1C(=O)OCC(C)C	-4.38389	0.222787	5	G5	278.348
1072	1020	A-1840	2-[({2,2,4-trimethyl-6-[({2-[(2-methylprop-2-enoyl)oxy]ethoxy}carbonyl)amino]hexyl}carbamoyl)oxy]ethyl 2-methylprop-2-enoate 2-[({2,4,4-trimethyl-6-[({2-[(2-methylprop-2-enoyl)oxy]ethoxy}carbonyl)amino]hexyl}carbamoyl)oxy]ethyl 2-methylprop-2-enoate	InChI=1S/C23H38N2O8/c1-16(2)19(26)30-10-12-32-21(28)24-9-8-18(5)14-23(6,7)15-25-22(29)33-13-11-31-20(27)17(3)4/h18H,1,3,8-15H2,2,4-7H3,(H,24,28)(H,25,29)	UEKHZPDUBLCUHN-UHFFFAOYSA-N	CC(CCNC(=O)OCCOC(=O)C(C)=C)CC(C)(C)CNC(=O)OCCOC(=O)C(C)=C	CC(CCNC(=O)OCCOC(=O)C(=C)C)CC(C)(C)CNC(=O)OCCOC(=O)C(=C)C	-4.61992	0.00565063	2	G3	470.563
1073	1021	A-1843	1-(2-ethylbutyl)cyclohexane-1-carboxylic acid	InChI=1S/C13H24O2/c1-3-11(4-2)10-13(12(14)15)8-6-5-7-9-13/h11H,3-10H2,1-2H3,(H,14,15)	XRKJBJLXKLOLKS-UHFFFAOYSA-N	CCC(CC)CC1(CCCCC1)C(O)=O	CCC(CC)CC1(CCCCC1)C(=O)O	-4.28169	0	1	G1	212.333
1074	1022	A-1844	dibutyl but-2-enedioate	InChI=1S/C12H20O4/c1-3-5-9-15-11(13)7-8-12(14)16-10-6-4-2/h7-8H,3-6,9-10H2,1-2H3/b8-7+	JBSLOWBPDRZSMB-BQYQJAHWSA-N	CCCCOC(=O)\C=C\C(=O)OCCCC	CCCCOC(=O)/C=C/C(=O)OCCCC	-4.31355	0	1	G1	228.288
1075	1023	A-1850	2-[(2-methylprop-2-enoyl)oxy]ethyl 2-methylprop-2-enoate	InChI=1S/C10H14O4/c1-7(2)9(11)13-5-6-14-10(12)8(3)4/h1,3,5-6H2,2,4H3	STVZJERGLQHEKB-UHFFFAOYSA-N	CC(=C)C(=O)OCCOC(=O)C(C)=C	CC(=C)C(=O)OCCOC(=O)C(=C)C	-2.26131	0	1	G1	198.218
1077	1024	A-1855	1,2,3-trimethylbenzene; 1H-indene; 2,3-dihydro-1H-indene	InChI=1S/C9H10.C9H8.C9H12/c2*1-2-5-9-7-3-6-8(9)4-1;1-7-5-4-6-8(2)9(7)3/h1-2,4-5H,3,6-7H2;1-6H,7H2;4-6H,1-3H3	KDEGXTBNBBKAJX-UHFFFAOYSA-N	Cc1cccc(C)c1C.C2Cc3ccccc3C2.C4C=Cc5ccccc45	Cc1cccc(C)c1C	-3.51624	0.120516	2	G3	354.537
1078	1025	A-1857	benzyl 4-hydroxybenzoate	InChI=1S/C14H12O3/c15-13-8-6-12(7-9-13)14(16)17-10-11-4-2-1-3-5-11/h1-9,15H,10H2	MOZDKDIOPSPTBH-UHFFFAOYSA-N	Oc1ccc(cc1)C(=O)OCc2ccccc2	Oc1ccc(cc1)C(=O)OCc1ccccc1	-3.32498	0.0167119	2	G3	228.247
1079	1026	A-1859	(2E)-3-phenylprop-2-enenitrile	InChI=1S/C9H7N/c10-8-4-7-9-5-2-1-3-6-9/h1-7H/b7-4+	ZWKNLRXFUTWSOY-QPJJXVBHSA-N	N#C/C=C/c1ccccc1	N#C/C=C/c1ccccc1	-2.08297	0	1	G1	129.162
1080	1027	A-1860	2-[(3-aminophenyl)sulfonyl]ethyl hydrogen sulfate	InChI=1S/C8H11NO6S2/c9-7-2-1-3-8(6-7)16(10,11)5-4-15-17(12,13)14/h1-3,6H,4-5,9H2,(H,12,13,14)	BCLOBWIFURSERL-UHFFFAOYSA-N	Nc1cccc(c1)[S](=O)(=O)CCO[S](O)(=O)=O	Nc1cccc(c1)S(=O)(=O)CCOS(=O)(=O)O	-1.42388	0	1	G1	281.311
1081	1028	A-1861	(3E)-4-(2,6,6-trimethylcyclohex-2-en-1-yl)but-3-en-2-one	InChI=1S/C13H20O/c1-10-6-5-9-13(3,4)12(10)8-7-11(2)14/h6-8,12H,5,9H2,1-4H3/b8-7+	UZFLPKAIBPNNCA-BQYQJAHWSA-N	CC(=O)/C=C/C1C(=CCCC1(C)C)C	CC(=O)/C=C/C1C(=CCCC1(C)C)C	-3.25868	0.288377	2	G3	192.302
1082	1029	A-1863	ethyl formate	InChI=1S/C3H6O2/c1-2-5-3-4/h3H,2H2,1H3	WBJINCZRORDGAQ-UHFFFAOYSA-N	CCOC=O	CCOC=O	0.151494	0.0376143	2	G3	74.079
1083	1030	A-1864	2-amino-4-sulfobenzoic acid	InChI=1S/C7H7NO5S/c8-6-3-4(14(11,12)13)1-2-5(6)7(9)10/h1-3H,8H2,(H,9,10)(H,11,12,13)	GRGSHONWRKRWGP-UHFFFAOYSA-N	Nc1cc(ccc1C(O)=O)[S](O)(=O)=O	Nc1cc(ccc1C(=O)O)S(=O)(=O)O	-1.31567	0	1	G1	217.202
1084	1031	A-1865	4-(2-aminoethyl)phenol	InChI=1S/C8H11NO/c9-6-5-7-1-3-8(10)4-2-7/h1-4,10H,5-6,9H2	DZGWFCGJZKJUFP-UHFFFAOYSA-N	NCCc1ccc(O)cc1	NCCc1ccc(O)cc1	-1.11611	0	1	G1	137.182
1085	1032	A-1866	sodium 6-amino-5-[[2-[(cyclohexylmethylamino)sulphonyl]phenyl]azo]-4-hydroxynaphthalene-2-sulphonate	InChI=1S/C23H26N4O6S2.Na/c1-27(16-7-3-2-4-8-16)34(29,30)21-10-6-5-9-19(21)25-26-23-18(24)12-11-15-13-17(35(31,32)33)14-20(28)22(15)23;/h5-6,9-14,16,24-26H,2-4,7-8H2,1H3,(H,31,32,33);/q;+1/p-1	LSBJGNGGNXAKCL-UHFFFAOYSA-M	[Na+].CN(C1CCCCC1)[S](=O)(=O)c2ccccc2NNC3=C4C(=O)C=C(C=C4C=CC3=N)[S]([O-])(=O)=O	CN(C1CCCCC1)S(=O)(=O)c1ccccc1NNC1=C2C(=O)C=C(C=C2C=CC1=N)S(=O)(=O)[O-]	-2.71169	0	1	G1	540.599
1086	1033	A-1867	2-butoxyethyl benzoate	InChI=1S/C13H18O3/c1-2-3-9-15-10-11-16-13(14)12-7-5-4-6-8-12/h4-8H,2-3,9-11H2,1H3	NMBQBIACXMPEQB-UHFFFAOYSA-N	CCCCOCCOC(=O)c1ccccc1	CCCCOCCOC(=O)c1ccccc1	-3.32242	0	1	G1	222.284
1087	1034	A-1868	2-methoxy-4-nitroaniline	InChI=1S/C7H8N2O3/c1-12-7-4-5(9(10)11)2-3-6(7)8/h2-4H,8H2,1H3	GVBHRNIWBGTNQA-UHFFFAOYSA-N	COc1cc(ccc1N)[N+]([O-])=O	COc1cc(ccc1N)[N+](=O)[O-]	-3.20451	0	1	G1	168.152
1089	1035	A-1870	2-({3-[bis(carboxymethyl)amino]propyl}(carboxymethyl)amino)acetic acid	InChI=1S/C11H18N2O8/c14-8(15)4-12(5-9(16)17)2-1-3-13(6-10(18)19)7-11(20)21/h1-7H2,(H,14,15)(H,16,17)(H,18,19)(H,20,21)	DMQQXDPCRUGSQB-UHFFFAOYSA-N	OC(=O)CN(CCCN(CC(O)=O)CC(O)=O)CC(O)=O	OC(=O)CN(CCCN(CC(=O)O)CC(=O)O)CC(=O)O	-1.46907	0	1	G1	306.271
1090	1036	A-1871	3,4,5-trifluorophenol	InChI=1S/C6H3F3O/c7-4-1-3(10)2-5(8)6(4)9/h1-2,10H	ZRTWIJKGTUGZJY-UHFFFAOYSA-N	Oc1cc(F)c(F)c(F)c1	Oc1cc(F)c(F)c(F)c1	-0.15361	0	1	G1	148.083
1091	1037	A-1872	hexanoic acid	InChI=1S/C6H12O2/c1-2-3-4-5-6(7)8/h2-5H2,1H3,(H,7,8)	FUZZWVXGSFPDMH-UHFFFAOYSA-N	CCCCCC(O)=O	CCCCCC(=O)O	-1.05222	0	1	G1	116.16
1092	1038	A-1873	1,2,3-tributyl 2-hydroxypropane-1,2,3-tricarboxylate	InChI=1S/C18H32O7/c1-4-7-10-23-15(19)13-18(22,17(21)25-12-9-6-3)14-16(20)24-11-8-5-2/h22H,4-14H2,1-3H3	ZFOZVQLOBQUTQQ-UHFFFAOYSA-N	CCCCOC(=O)CC(O)(CC(=O)OCCCC)C(=O)OCCCC	CCCCOC(=O)CC(O)(CC(=O)OCCCC)C(=O)OCCCC	-3.54527	0	1	G1	360.447
1093	1039	A-1874	(2,4-dimethylcyclohex-3-en-1-yl)methyl acetate	InChI=1S/C11H18O2/c1-8-4-5-11(9(2)6-8)7-13-10(3)12/h6,9,11H,4-5,7H2,1-3H3	LICUDMOFXVHDPB-UHFFFAOYSA-N	CC1C=C(C)CCC1COC(C)=O	CC1C=C(C)CCC1COC(=O)C	-3.2504	0	1	G1	182.263
1094	1040	A-1875	2-ethylhexyl cyanoacetate	InChI=1S/C11H19NO2/c1-3-5-6-10(4-2)9-14-11(13)7-8-12/h10H,3-7,9H2,1-2H3	ZNYBQVBNSXLZNI-UHFFFAOYSA-N	CCCCC(CC)COC(=O)CC#N	CCCCC(CC)COC(=O)CC#N	-3.28648	0	1	G1	197.278
1095	1041	A-1876	tetralead trioxide sulphate	InChI=1S/H2O4S.3O.4Pb/c1-5(2,3)4;;;;;;;/h(H2,1,2,3,4);;;;;;;/q;;;;;;;+2/p-2	ULGNLQBHIXGZMQ-UHFFFAOYSA-L	[Pb++].[O-][S]([O-])(=O)=O.O=[Pb].O=[Pb].O=[Pb]	[O-]S(=O)(=O)[O-]	-3.97945	0	1	G1	972.86
1096	1042	A-1877	6-{[amino(phenyl)acetyl]amino}-3,3-dimethyl-7-oxo-4-thia-1-azabicyclo[3.2.0]heptane-2-carboxylic acid	InChI=1S/C16H19N3O4S/c1-16(2)11(15(22)23)19-13(21)10(14(19)24-16)18-12(20)9(17)8-6-4-3-5-7-8/h3-7,9-11,14H,17H2,1-2H3,(H,18,20)(H,22,23)/t9-,10-,11+,14-/m1/s1	AVKUERGKIZMTKX-NJBDSQKTSA-N	CC1(C)S[C@@H]2[C@H](NC(=O)[C@H](N)c3ccccc3)C(=O)N2[C@H]1C(O)=O	CC1(C)S[C@@H]2[C@H](NC(=O)[C@H](N)c3ccccc3)C(=O)N2[C@H]1C(=O)O	-1.53902	0	1	G1	349.412
1097	1043	A-1878	4-[(4-aminophenyl)methyl]aniline	InChI=1S/C13H14N2/c14-12-5-1-10(2-6-12)9-11-3-7-13(15)8-4-11/h1-8H,9,14-15H2	YBRVSVVVWCFQMG-UHFFFAOYSA-N	Nc1ccc(Cc2ccc(N)cc2)cc1	Nc1ccc(Cc2ccc(N)cc2)cc1	-2.29293	0	1	G1	198.269
1098	1044	A-1879	6-ethoxy-2,2,4-trimethyl-1,2-dihydroquinoline	InChI=1S/C14H19NO/c1-5-16-11-6-7-13-12(8-11)10(2)9-14(3,4)15-13/h6-9,15H,5H2,1-4H3	DECIPOUIJURFOJ-UHFFFAOYSA-N	CCOc1ccc2NC(C)(C)C=C(C)c2c1	CCOc1ccc2NC(C)(C)C=C(C)c2c1	-3.33276	0.174139	4	G5	217.312
1099	1045	A-1881	nonanal	InChI=1S/C9H18O/c1-2-3-4-5-6-7-8-9-10/h9H,2-8H2,1H3	GYHFUZHODSMOHU-UHFFFAOYSA-N	CCCCCCCCC=O	CCCCCCCCC=O	-3.14871	0.0166757	3	G5	142.242
1100	1046	A-1884	1-(2-furyl)methanamine	InChI=1S/C5H7NO/c6-4-5-2-1-3-7-5/h1-3H,4,6H2	DDRPCXLAQZKBJP-UHFFFAOYSA-N	NCc1occc1	NCc1occc1	1.0127	0	1	G1	97.117
1101	1047	A-1885	2,2,2-trifluoroethan-1-ol	InChI=1S/C2H3F3O/c3-2(4,5)1-6/h6H,1H2	RHQDFWAXVIIEBN-UHFFFAOYSA-N	OCC(F)(F)F	OCC(F)(F)F	0.999831	0	1	G1	100.039
1102	1048	A-1886	2,4,6,8,10-pentamethyl-1,3,5,7,9,2,4,6,8,10-pentaoxapentasilecane	InChI=1S/C5H15O5Si5/c1-11-6-12(2)8-14(4)10-15(5)9-13(3)7-11/h1-5H3	PUNGSQUVTIDKNU-UHFFFAOYSA-N	C[Si]1O[Si](C)O[Si](C)O[Si](C)O[Si](C)O1	C[Si]1O[Si](C)O[Si](C)O[Si](C)O[Si](C)O1	0.529296	0	1	G1	295.6
1103	1049	A-1887	2-(2-ethoxyethoxy)ethyl acetate	InChI=1S/C8H16O4/c1-3-10-4-5-11-6-7-12-8(2)9/h3-7H2,1-2H3	FPZWZCWUIYYYBU-UHFFFAOYSA-N	CCOCCOCCOC(C)=O	CCOCCOCCOC(=O)C	0.753965	0	1	G1	176.212
1104	1050	A-1890	[tris(isopropenyloxy)vinyl]silane	InChI=1S/C11H18O3Si/c1-8-15(12-9(2)3,13-10(4)5)14-11(6)7/h8H,1-2,4,6H2,3,5,7H3	GBFVZTUQONJGSL-UHFFFAOYSA-N	CC(=C)O[Si](OC(C)=C)(OC(C)=C)C=C	CC(=C)O[Si](OC(=C)C)(OC(=C)C)C=C	0.645223	0	1	G1	226.348
1105	1051	A-1892	butane-1,4-diol	InChI=1S/C4H10O2/c5-3-1-2-4-6/h5-6H,1-4H2	WERYXYBDKMZEQL-UHFFFAOYSA-N	OCCCCO	OCCCCO	1.04517	0.5	2	G3	90.122
1106	1052	A-1893	hexamethyl-1,3,5,2,4,6-trioxatrisilinane	InChI=1S/C6H18O3Si3/c1-10(2)7-11(3,4)9-12(5,6)8-10/h1-6H3	HTDJPCNNEPUOOQ-UHFFFAOYSA-N	C[Si]1(C)O[Si](C)(C)O[Si](C)(C)O1	C[Si]1(C)O[Si](C)(C)O[Si](C)(C)O1	0.652738	2.89794	2	G2	222.465
1107	1053	A-1896	propane-1,2,3-triol	InChI=1S/C3H8O3/c4-1-3(6)2-5/h3-6H,1-2H2	PEDCQBHIVMGVHV-UHFFFAOYSA-N	OCC(O)CO	OCC(O)CO	1.03577	0.146345	3	G5	92.094
1108	1054	A-1898	tetraethylazanium bromide	InChI=1S/C8H20N.BrH/c1-5-9(6-2,7-3)8-4;/h5-8H2,1-4H3;1H/q+1;/p-1	HWCKGOZZJDHMNC-UHFFFAOYSA-M	[Br-].CC[N+](CC)(CC)CC	CC[N+](CC)(CC)CC	0.677452	0	1	G1	210.159
1109	1055	A-1899	tetraethylazanium chloride	InChI=1S/C8H20N.ClH/c1-5-9(6-2,7-3)8-4;/h5-8H2,1-4H3;1H/q+1;/p-1	YMBCJWGVCUEGHA-UHFFFAOYSA-M	[Cl-].CC[N+](CC)(CC)CC	CC[N+](CC)(CC)CC	0.780657	0	1	G1	165.708
1110	1056	A-1900	tripotassium methylsilanetris(olate)	InChI=1S/CH5O3Si.K/c1-5(2,3)4;/h2-3H,1H3;/q-1;+1	MQGFFOISLVUDQU-UHFFFAOYSA-N	[K+].C[Si](O)(O)[O-]	C[Si](O)(O)[O-]	0.878663	0	1	G1	132.232
1111	1057	A-1901	butan-2-one O,O',O''-(methylsilylidyne)trioxime	InChI=1S/C13H27N3O3Si/c1-8-11(4)14-17-20(7,18-15-12(5)9-2)19-16-13(6)10-3/h8-10H2,1-7H3/b14-11+,15-12+,16-13+	OGZPYBBKQGPQNU-DABLZPOSSA-N	CC/C(C)=N/O[Si@](C)(O\N=C(C)\CC)O\N=C(C)\CC	CC/C(=N/O[Si@](C)(O/N=C(\C)/CC)O/N=C(\C)/CC)/C	-0.479234	0	1	G1	301.463
1113	1058	A-1903	2-amino-5-[(4-amino-3-sulfophenyl)[(1E)-3-sulfocyclohexa-2,5-dien-1-ylidene]methyl]-3-methylbenzene-1-sulfonic acid	InChI=1S/C20H19N3O9S3.2Na/c1-10-6-13(9-18(20(10)23)35(30,31)32)19(11-2-4-14(21)16(7-11)33(24,25)26)12-3-5-15(22)17(8-12)34(27,28)29;;/h2-9,23H,21-22H2,1H3,(H,24,25,26)(H,27,28,29)(H,30,31,32);;/q;2*+1/p-2	WZRZTHMJPHPAMU-UHFFFAOYSA-L	[Na+].[Na+].CC1=CC(/C=C(C1=N)[S]([O-])(=O)=O)=C(/c2ccc(N)c(c2)[S](O)(=O)=O)c3ccc(N)c(c3)[S]([O-])(=O)=O	CC1=C/C(=C(/c2ccc(N)c(c2)S(=O)(=O)O)\c2ccc(N)c(c2)S(=O)(=O)[O-])/C=C(C1=N)S(=O)(=O)[O-]	-1.76756	0	1	G1	585.549
1114	1059	A-1904	2-hydroxy-4-methylbenzoic acid	InChI=1S/C8H8O3/c1-5-2-3-6(8(10)11)7(9)4-5/h2-4,9H,1H3,(H,10,11)	NJESAXZANHETJV-UHFFFAOYSA-N	Cc1ccc(C(O)=O)c(O)c1	Cc1ccc(C(=O)O)c(O)c1	-1.18227	0.858865	2	G2	152.149
1115	1060	A-1907	2-hydroxy-5-nitrobenzoic acid	InChI=1S/C7H5NO5/c9-6-2-1-4(8(12)13)3-5(6)7(10)11/h1-3,9H,(H,10,11)	PPDRLQLKHRZIJC-UHFFFAOYSA-N	OC(=O)c1cc(ccc1O)[N+]([O-])=O	OC(=O)c1cc(ccc1O)[N+](=O)[O-]	-2.26273	0.107335	2	G3	183.119
1116	1061	A-1912	1,2-dimethyl-4-nitrobenzene	InChI=1S/C8H9NO2/c1-6-3-4-8(9(10)11)5-7(6)2/h3-5H,1-2H3	HFZKOYWDLDYELC-UHFFFAOYSA-N	Cc1ccc(cc1C)[N+]([O-])=O	Cc1ccc(cc1C)[N+](=O)[O-]	-3.17945	0	1	G1	151.165
1117	1062	A-1913	1-chloro-2-(chloromethyl)benzene	InChI=1S/C7H6Cl2/c8-5-6-3-1-2-4-7(6)9/h1-4H,5H2	BASMANVIUSSIIM-UHFFFAOYSA-N	ClCc1ccccc1Cl	ClCc1ccccc1Cl	-3.20691	0	1	G1	161.031
1118	1063	A-1914	2-phenylacetonitrile	InChI=1S/C8H7N/c9-7-6-8-4-2-1-3-5-8/h1-5H,6H2	SUSQOBVLVYHIEX-UHFFFAOYSA-N	N#CCc1ccccc1	N#CCc1ccccc1	-3.06875	0	1	G1	117.151
1119	1064	A-1916	4,4'-methylenebis(2,6-dimethylphenol)	InChI=1S/C17H20O2/c1-10-5-14(6-11(2)16(10)18)9-15-7-12(3)17(19)13(4)8-15/h5-8,18-19H,9H2,1-4H3	AZZWZMUXHALBCQ-UHFFFAOYSA-N	Cc1cc(Cc2cc(C)c(O)c(C)c2)cc(C)c1O	Cc1cc(Cc2cc(C)c(O)c(C)c2)cc(C)c1O	-3.40882	0	1	G1	256.345
1120	1065	A-1921	sodium dodecylbenzenesulfonate	InChI=1S/C18H30O3S.Na/c1-2-3-4-5-6-7-8-9-10-14-17-21-22(19,20)18-15-12-11-13-16-18;/h11-13,15-16H,2-10,14,17H2,1H3;	GVGUFUZHNYFZLC-UHFFFAOYSA-N	[Na].CCCCCCCCCCCCO[S](=O)(=O)c1ccccc1	CCCCCCCCCCCCOS(=O)(=O)c1ccccc1	-3.54344	0.451545	2	G3	349.492
1121	1066	A-1922	tridecan-1-ol	InChI=1S/C13H28O/c1-2-3-4-5-6-7-8-9-10-11-12-13-14/h14H,2-13H2,1H3	XFRVVPUIAFSTFO-UHFFFAOYSA-N	CCCCCCCCCCCCCO	CCCCCCCCCCCCCO	-3.30182	0	1	G1	200.366
1122	1067	A-1923	bismuth(3+) citrate	InChI=1S/C6H8O7.Bi/c7-3(8)1-6(13,5(11)12)2-4(9)10;/h13H,1-2H2,(H,7,8)(H,9,10)(H,11,12);/q;+3/p-3	ANERHPOLUMFRDC-UHFFFAOYSA-K	[Bi+3].OC(CC([O-])=O)(CC([O-])=O)C([O-])=O	OC(CC(=O)[O-])(CC(=O)[O-])C(=O)[O-]	-4.55976	0	1	G1	398.079
1123	1068	A-1925	2-tert-butylcyclohexyl ethyl carbonate	InChI=1S/C13H24O3/c1-5-15-12(14)16-11-9-7-6-8-10(11)13(2,3)4/h10-11H,5-9H2,1-4H3	ZHWLEUGSDGROJS-UHFFFAOYSA-N	CCOC(=O)OC1CCCCC1C(C)(C)C	CCOC(=O)OC1CCCCC1C(C)(C)C	-4.32114	0	1	G1	228.332
1124	1069	A-1926	4-[4-(4-chlorophenyl)-4-hydroxypiperidin-1-yl]-N,N-dimethyl-2,2-diphenylbutanamide	InChI=1S/C29H33ClN2O2.ClH/c1-31(2)27(33)29(24-9-5-3-6-10-24,25-11-7-4-8-12-25)19-22-32-20-17-28(34,18-21-32)23-13-15-26(30)16-14-23;/h3-16,34H,17-22H2,1-2H3;1H	PGYPOBZJRVSMDS-UHFFFAOYSA-N	[H+].[Cl-].CN(C)C(=O)C(CCN1CCC(O)(CC1)c2ccc(Cl)cc2)(c3ccccc3)c4ccccc4	CN(C)C(=O)C(CCN1CCC(O)(CC1)c1ccc(Cl)cc1)(c1ccccc1)c1ccccc1	-4.67312	0	1	G1	513.509
1125	1070	A-1927	hexanoyl hexanoate	InChI=1S/C12H22O3/c1-3-5-7-9-11(13)15-12(14)10-8-6-4-2/h3-10H2,1-2H3	PKHMTIRCAFTBDS-UHFFFAOYSA-N	CCCCCC(=O)OC(=O)CCCCC	CCCCCC(=O)OC(=O)CCCCC	-4.29681	0	1	G1	214.305
1126	1071	A-1930	undecan-2-one	InChI=1S/C11H22O/c1-3-4-5-6-7-8-9-10-11(2)12/h3-10H2,1-2H3	KYWIYKKSMDLRDC-UHFFFAOYSA-N	CCCCCCCCCC(C)=O	CCCCCCCCCC(=O)C	-4.20182	0	1	G1	170.296
1127	1072	A-1931	[2-(tert-butylperoxy)propan-2-yl]benzene	InChI=1S/C13H20O2/c1-12(2,3)14-15-13(4,5)11-9-7-6-8-10-11/h6-10H,1-5H3	BIISIZOQPWZPPS-UHFFFAOYSA-N	CC(C)(C)OOC(C)(C)c1ccccc1	CC(C)(C)OOC(C)(C)c1ccccc1	-4.29093	0	1	G1	208.301
1128	1073	A-1933	2-methylheptyl 2-sulfanylacetate	InChI=1S/C10H20O2S/c1-9(2)6-4-3-5-7-12-10(11)8-13/h9,13H,3-8H2,1-2H3	RZBBHEJLECUBJT-UHFFFAOYSA-N	CC(C)CCCCCOC(=O)CS	CC(C)CCCCCOC(=O)CS	-4.28504	0	1	G1	204.335
1129	1074	A-1934	octa-1,7-diene	InChI=1S/C8H14/c1-3-5-7-8-6-4-2/h3-4H,1-2,5-8H2	XWJBRBSPAODJER-UHFFFAOYSA-N	C=CCCCCC=C	C=CCCCCC=C	-4.02327	0	1	G1	110.2
1130	1075	A-1939	2-tert-butylcyclohexyl acetate	InChI=1S/C12H22O2/c1-9(13)14-11-8-6-5-7-10(11)12(2,3)4/h10-11H,5-8H2,1-4H3/t10-,11+/m0/s1	FINOAUDUYKVGDS-WDEREUQCSA-N	CC(=O)O[C@@H]1CCCC[C@@H]1C(C)(C)C	CC(=O)O[C@@H]1CCCC[C@@H]1C(C)(C)C	-4.29734	0	1	G1	198.306
1131	1076	A-1940	5-chloro-2-(2,4-dichlorophenoxy)phenol	InChI=1S/C12H7Cl3O2/c13-7-1-3-11(9(15)5-7)17-12-4-2-8(14)6-10(12)16/h1-6,16H	XEFQLINVKFYRCS-UHFFFAOYSA-N	Oc1cc(Cl)ccc1Oc2ccc(Cl)cc2Cl	Oc1cc(Cl)ccc1Oc1ccc(Cl)cc1Cl	-4.46172	0.101244	4	G5	289.545
1132	1077	A-1942	N-[3-(dimethylamino)propyl]octadecanamide	InChI=1S/C23H48N2O/c1-4-5-6-7-8-9-10-11-12-13-14-15-16-17-18-20-23(26)24-21-19-22-25(2)3/h4-22H2,1-3H3,(H,24,26)	WWVIUVHFPSALDO-UHFFFAOYSA-N	CCCCCCCCCCCCCCCCCC(=O)NCCCN(C)C	CCCCCCCCCCCCCCCCCC(=O)NCCCN(C)C	-4.56661	0.671211	2	G2	368.65
1133	1078	A-1944	sodium 4-(4-(2-hydroxynaphthalenylazo)phenylazo)benzenesulphonate	InChI=1S/C22H16N4O4S.Na/c27-21-14-5-15-3-1-2-4-20(15)22(21)26-25-17-8-6-16(7-9-17)23-24-18-10-12-19(13-11-18)31(28,29)30;/h1-14,25H,(H,28,29,30);/q;+1/b24-23?,26-22-;	AXECONFFMZNCKN-SRZPWQCFSA-N	[Na+].O[S](=O)(=O)c1ccc(cc1)N=Nc2ccc(N\N=C3/C(=O)C=Cc4ccccc34)cc2	OS(=O)(=O)c1ccc(cc1)N=Nc1ccc(N/N=C/2\C(=O)C=Cc3ccccc23)cc1	-4.65844	0	1	G1	455.451
1135	1079	A-1949	1,3,3-trimethyl-2-oxabicyclo[2.2.2]octane; 1-methyl-4-(prop-1-en-2-yl)cyclohex-1-ene; 2,6,6-trimethylbicyclo[3.1.1]hept-2-ene	InChI=1S/C10H18O.2C10H16/c1-9(2)8-4-6-10(3,11-9)7-5-8;1-7-4-5-8-6-9(7)10(8,2)3;1-8(2)10-6-4-9(3)5-7-10/h8H,4-7H2,1-3H3;4,8-9H,5-6H2,1-3H3;4,10H,1,5-7H2,2-3H3	YZYRWEREXOLDRZ-UHFFFAOYSA-N	CC(=C)C1CCC(=CC1)C.CC2=CCC3CC2C3(C)C.CC45CCC(CC4)C(C)(C)O5	CC12CCC(CC1)C(C)(C)O2	-5.33569	1.6248	2	G2	426.729
1136	1080	A-1953	dodecan-1-ol	InChI=1S/C12H26O/c1-2-3-4-5-6-7-8-9-10-11-12-13/h13H,2-12H2,1H3	LQZZUXJYWNFBMV-UHFFFAOYSA-N	CCCCCCCCCCCCO	CCCCCCCCCCCCO	-4.98475	0.225952	4	G5	186.339
1138	1081	A-1956	O,O,S-tris(4-aminophenyl) thiophosphate	InChI=1S/C18H18N3O3PS/c19-13-1-7-16(8-2-13)22-25(26,23-17-9-3-14(20)4-10-17)24-18-11-5-15(21)6-12-18/h1-12H,19-21H2	MBUAAMOJATXYKR-UHFFFAOYSA-N	Nc1ccc(O[P](=S)(Oc2ccc(N)cc2)Oc3ccc(N)cc3)cc1	Nc1ccc(OP(=S)(Oc2ccc(N)cc2)Oc2ccc(N)cc2)cc1	-5.30941	0	1	G1	387.401
1139	1082	A-1958	2-[4-[2-[4-[2-(2-methylprop-2-enoyloxy)ethoxy]phenyl]propan-2-yl]phenoxy]ethyl 2-methylprop-2-enoate	InChI=1S/C27H32O6/c1-19(2)25(28)32-17-15-30-23-11-7-21(8-12-23)27(5,6)22-9-13-24(14-10-22)31-16-18-33-26(29)20(3)4/h7-14H,1,3,15-18H2,2,4-6H3	VIYWVRIBDZTTMH-UHFFFAOYSA-N	CC(=C)C(=O)OCCOc1ccc(cc1)C(C)(C)c2ccc(OCCOC(=O)C(C)=C)cc2	CC(=C)C(=O)OCCOc1ccc(cc1)C(C)(C)c1ccc(OCCOC(=O)C(=C)C)cc1	-5.3792	0	1	G1	452.547
1140	1083	A-1959	(3aR,5aS,9aS,9bR)-3a,6,6,9a-tetramethyl-dodecahydronaphtho[2,1-b]furan	InChI=1S/C16H28O/c1-14(2)8-5-9-15(3)12(14)6-10-16(4)13(15)7-11-17-16/h12-13H,5-11H2,1-4H3/t12-,13+,15-,16+/m0/s1	YPZUZOLGGMJZJO-LQKXBSAESA-N	CC1(C)CCC[C@@]2(C)[C@H]1CC[C@@]3(C)OCC[C@H]23	CC1(C)CCC[C@@]2(C)[C@H]1CC[C@@]1(C)OCC[C@H]21	-5.09949	0.259117	2	G3	236.399
1141	1084	A-1960	3a,6,6,9a-tetramethyl-dodecahydronaphtho[2,1-b]furan	InChI=1S/C16H28O/c1-14(2)8-5-9-15(3)12(14)6-10-16(4)13(15)7-11-17-16/h12-13H,5-11H2,1-4H3	YPZUZOLGGMJZJO-UHFFFAOYSA-N	CC1(C)CCCC2(C)C1CCC3(C)OCCC23	CC1(C)CCCC2(C)C1CCC1(C)OCCC21	-5.09949	0	1	G1	236.399
1142	1085	A-1961	[(1E)-2-(diethoxymethyl)hept-1-en-1-yl]benzene	InChI=1S/C18H28O2/c1-4-7-9-14-17(18(19-5-2)20-6-3)15-16-12-10-8-11-13-16/h8,10-13,15,18H,4-7,9,14H2,1-3H3/b17-15+	MPKOLWUWOADQCX-BMRADRMJSA-N	CCCCC\C(=C/c1ccccc1)C(OCC)OCC	CCCCC/C(=C\c1ccccc1)/C(OCC)OCC	-5.17206	0	1	G1	276.42
1143	1086	A-1963	dilanthanum(3+) ion tricarbonate	InChI=1S/3CH2O3.2La/c3*2-1(3)4;;/h3*(H2,2,3,4);;/q;;;2*+3/p-6	NZPIUJUFIFZSPW-UHFFFAOYSA-H	[La+3].[La+3].[O-]C([O-])=O.[O-]C([O-])=O.[O-]C([O-])=O	[O-]C(=O)[O-]	-5.39589	0.0822236	2	G3	457.836
1144	1087	A-1967	N,N'-(3,3'-dimethylbiphenyl-4,4'-diyl)bis(3-oxobutanamide)	InChI=1S/C22H24N2O4/c1-13-9-17(5-7-19(13)23-21(27)11-15(3)25)18-6-8-20(14(2)10-18)24-22(28)12-16(4)26/h5-10H,11-12H2,1-4H3,(H,23,27)(H,24,28)	CRRLDLPBQWRVGN-UHFFFAOYSA-N	CC(=O)CC(=O)Nc1ccc(cc1C)c2ccc(NC(=O)CC(C)=O)c(C)c2	CC(=O)CC(=O)Nc1ccc(cc1C)c1ccc(NC(=O)CC(=O)C)c(C)c1	-5.32502	0	1	G1	380.444
1145	1088	A-1968	N-(4-acetamidophenyl)-3-hydroxy-2-naphthamide	InChI=1S/C19H16N2O3/c1-12(22)20-15-6-8-16(9-7-15)21-19(24)17-10-13-4-2-3-5-14(13)11-18(17)23/h2-11,23H,1H3,(H,20,22)(H,21,24)	MSRUOXBBGPWHEG-UHFFFAOYSA-N	CC(=O)Nc1ccc(NC(=O)c2cc3ccccc3cc2O)cc1	CC(=O)Nc1ccc(NC(=O)c2cc3ccccc3cc2O)cc1	-5.25035	0	1	G1	320.348
1146	1089	A-1969	N-(5-chloro-2-methylphenyl)-3-hydroxynaphthalene-2-carboxamide	InChI=1S/C18H14ClNO2/c1-11-6-7-14(19)10-16(11)20-18(22)15-8-12-4-2-3-5-13(12)9-17(15)21/h2-10,21H,1H3,(H,20,22)	XZOACPDZZYNJER-UHFFFAOYSA-N	Cc1ccc(Cl)cc1NC(=O)c2cc3ccccc3cc2O	Cc1ccc(Cl)cc1NC(=O)c1cc2ccccc2cc1O	-5.23856	0	1	G1	311.768
1148	1090	A-1973	(1,3-benzothiazol-2-ylsulfanyl)(tert-butyl)amine	InChI=1S/C11H14N2S2/c1-11(2,3)13-15-10-12-8-6-4-5-7-9(8)14-10/h4-7,13H,1-3H3	IUJLOAKJZQBENM-UHFFFAOYSA-N	CC(C)(C)NSc1sc2ccccc2n1	CC(C)(C)NSc1sc2ccccc2n1	-5.13672	0.120275	2	G3	238.381
1150	1091	A-1978	3,7-dimethyloct-6-en-1-yl butyrate	InChI=1S/C14H26O2/c1-5-7-14(15)16-11-10-13(4)9-6-8-12(2)3/h8,13H,5-7,9-11H2,1-4H3	XQPZQXTWYZAXAK-UHFFFAOYSA-N	CCCC(=O)OCCC(C)CCC=C(C)C	CCCC(=O)OCCC(C)CCC=C(C)C	-5.14261	0	1	G1	226.36
1151	1092	A-1981	3-hydroxy-N-(4-methoxyphenyl)-2-naphthamide	InChI=1S/C18H15NO3/c1-22-15-8-6-14(7-9-15)19-18(21)16-10-12-4-2-3-5-13(12)11-17(16)20/h2-11,20H,1H3,(H,19,21)	UIXFPIHXQQZAGX-UHFFFAOYSA-N	COc1ccc(NC(=O)c2cc3ccccc3cc2O)cc1	COc1ccc(NC(=O)c2cc3ccccc3cc2O)cc1	-5.26322	0	1	G1	293.322
1152	1093	A-1982	4-{1-[4-(cyanooxy)phenyl]ethyl}phenyl cyanate	InChI=1S/C16H12N2O2/c1-12(13-2-6-15(7-3-13)19-10-17)14-4-8-16(9-5-14)20-11-18/h2-9,12H,1H3	SIZDMAYTWUINIG-UHFFFAOYSA-N	CC(c1ccc(OC#N)cc1)c2ccc(OC#N)cc2	CC(c1ccc(OC#N)cc1)c1ccc(OC#N)cc1	-5.21795	0	1	G1	264.284
1153	1094	A-1984	dichlorodioctylstannane	InChI=1S/2C8H17.2ClH.Sn/c2*1-3-5-7-8-6-4-2;;;/h2*1,3-8H2,2H3;2*1H;/q;;;;+2/p-2	SBOSGIJGEHWBKV-UHFFFAOYSA-L	CCCCCCCC[Sn](Cl)(Cl)CCCCCCCC	CCCCCCCC[Sn](Cl)(Cl)CCCCCCCC	-5.41504	0	1	G1	416.065
1155	1095	A-1986	dodecanal	InChI=1S/C12H24O/c1-2-3-4-5-6-7-8-9-10-11-12-13/h12H,2-11H2,1H3	HFJRKMMYBMWEAD-UHFFFAOYSA-N	CCCCCCCCCCCC=O	CCCCCCCCCCCC=O	-5.06146	0	1	G1	184.323
1156	1096	A-1991	2-ethyl-2-methyl-1,3-dihydroperimidine	InChI=1S/C14H16N2/c1-3-14(2)15-11-8-4-6-10-7-5-9-12(16-14)13(10)11/h4-9,15-16H,3H2,1-2H3	QOYINWMUFFDLBI-UHFFFAOYSA-N	CCC1(C)Nc2cccc3cccc(N1)c23	CCC1(C)Nc2cccc3cccc(N1)c23	-3.24776	0	1	G1	212.296
1157	1097	A-1994	2-(2-{2-[(2-ethylhexanoyl)oxy]ethoxy}ethoxy)ethyl 2-ethylhexanoate	InChI=1S/C22H42O6/c1-5-9-11-19(7-3)21(23)27-17-15-25-13-14-26-16-18-28-22(24)20(8-4)12-10-6-2/h19-20H,5-18H2,1-4H3	FRQDZJMEHSJOPU-UHFFFAOYSA-N	CCCCC(CC)C(=O)OCCOCCOCCOC(=O)C(CC)CCCC	CCCCC(CC)C(=O)OCCOCCOCCOC(=O)C(CC)CCCC	-5.42015	0.0537823	2	G3	402.572
1158	1098	A-1995	2-hydroxy-1-{1-[4-(2-hydroxy-2-methylpropanoyl)phenyl]-1,3,3-trimethyl-2,3-dihydro-1H-inden-5-yl}-2-methylpropan-1-one; 2-hydroxy-1-{3-[4-(2-hydroxy-2-methylpropanoyl)phenyl]-1,1,3-trimethyl-2,3-dihydro-1H-inden-5-yl}-2-methylpropan-1-one; 2-hydroxy-2-methyl-1-[4-(prop-1-en-2-yl)phenyl]propan-1-one	InChI=1S/2C26H32O4.C13H16O2/c1-23(2)15-26(7,18-11-8-16(9-12-18)21(27)24(3,4)29)19-13-10-17(14-20(19)23)22(28)25(5,6)30;1-23(2)15-26(7,18-11-8-16(9-12-18)21(27)24(3,4)29)20-14-17(10-13-19(20)23)22(28)25(5,6)30;1-9(2)10-5-7-11(8-6-10)12(14)13(3,4)15/h2*8-14,29-30H,15H2,1-7H3;5-8,15H,1H2,2-4H3	UKDKXXBYNYCFSX-UHFFFAOYSA-N	CC(=C)c1ccc(cc1)C(=O)C(C)(C)O.CC(C)(O)C(=O)c2ccc(cc2)C3(C)CC(C)(C)c4cc(ccc34)C(=O)C(C)(C)O.CC(C)(O)C(=O)c5ccc(cc5)C6(C)CC(C)(C)c7ccc(cc67)C(=O)C(C)(C)O	CC(C)(O)C(=O)c1ccc(cc1)C1(C)CC(C)(C)c2cc(ccc12)C(=O)C(C)(C)O	-5.82733	0.147639	2	G3	1021.35
1159	1099	A-1997	2-(1-amino-9,10-dioxo-9,10-dihydroanthracen-2-yl)-5H,10H-anthra[2,3-d][1,3]oxazole-5,10-dione	InChI=1S/C29H14N2O5/c30-24-18(10-9-17-23(24)28(35)16-8-4-3-7-15(16)25(17)32)29-31-21-11-19-20(12-22(21)36-29)27(34)14-6-2-1-5-13(14)26(19)33/h1-12H,30H2	RHEVAQGXLUQWBM-UHFFFAOYSA-N	Nc1c(ccc2C(=O)c3ccccc3C(=O)c12)c4oc5cc6C(=O)c7ccccc7C(=O)c6cc5n4	Nc1c(ccc2C(=O)c3ccccc3C(=O)c12)c1oc2cc3C(=O)c4ccccc4C(=O)c3cc2n1	-5.49641	0	1	G1	470.44
1160	1100	A-1998	N-(4-ethoxyphenyl)-3-hydroxy-2-naphthamide	InChI=1S/C19H17NO3/c1-2-23-16-9-7-15(8-10-16)20-19(22)17-11-13-5-3-4-6-14(13)12-18(17)21/h3-12,21H,2H2,1H3,(H,20,22)	FYJKEJZGNQVNLC-UHFFFAOYSA-N	CCOc1ccc(NC(=O)c2cc3ccccc3cc2O)cc1	CCOc1ccc(NC(=O)c2cc3ccccc3cc2O)cc1	-5.31154	0	1	G1	307.349
1161	1101	A-1999	N-(5-chloro-2,4-dimethoxyphenyl)-3-hydroxy-2-naphthamide	InChI=1S/C19H16ClNO4/c1-24-17-10-18(25-2)15(9-14(17)20)21-19(23)13-7-11-5-3-4-6-12(11)8-16(13)22/h3-10,22H,1-2H3,(H,21,23)	XDWATWCCUTYUDE-UHFFFAOYSA-N	COc1cc(OC)c(NC(=O)c2cc3ccccc3cc2O)cc1Cl	COc1cc(OC)c(NC(=O)c2cc3ccccc3cc2O)cc1Cl	-5.37754	0	1	G1	357.793
1162	1102	A-2000	Vat brown 3	InChI=1S/C42H23N3O6/c46-37-24-14-7-8-15-25(24)38(47)34-33(37)30(44-42(51)22-12-5-2-6-13-22)20-28-23-18-19-27-32(35(23)45-36(28)34)40(49)26-16-9-17-29(31(26)39(27)48)43-41(50)21-10-3-1-4-11-21/h1-20,45H,(H,43,50)(H,44,51)	AAKMSGQPNUGLAZ-UHFFFAOYSA-N	O=C(Nc1cccc2C(=O)c3c4[nH]c5c(cc(NC(=O)c6ccccc6)c7C(=O)c8ccccc8C(=O)c57)c4ccc3C(=O)c12)c9ccccc9	O=C(Nc1cccc2C(=O)c3c4[nH]c5c(cc(NC(=O)c6ccccc6)c6C(=O)c7ccccc7C(=O)c56)c4ccc3C(=O)c12)c1ccccc1	-5.64716	0	1	G1	665.661
1163	1103	A-2001	1-(4-methoxyphenyl)-2-[(3-methoxyphenyl)sulfanyl]ethan-1-one	InChI=1S/C16H16O3S/c1-18-13-8-6-12(7-9-13)16(17)11-20-15-5-3-4-14(10-15)19-2/h3-10H,11H2,1-2H3	CXSKVBXJDSVPKS-UHFFFAOYSA-N	COc1ccc(cc1)C(=O)CSc2cccc(OC)c2	COc1ccc(cc1)C(=O)CSc1cccc(OC)c1	-5.28473	0.0489835	4	G5	288.368
1164	1104	A-2004	Anthra[2,1,9-mna]naphtho[2,3-h]acridine-5,10,15(16H)-trione	InChI=1S/C31H15NO3/c33-29-19-6-2-1-5-15(19)16-13-14-24-26-17(9-11-22(29)25(16)26)18-10-12-23-27(28(18)32-24)31(35)21-8-4-3-7-20(21)30(23)34/h1-14,32H	HHKPGQSPFVLKMV-UHFFFAOYSA-N	O=C1c2ccccc2C(=O)c3c4Nc5ccc6c7ccccc7C(=O)c8ccc(c4ccc13)c5c68	O=C1c2ccccc2C(=O)c2c3[nH]c4ccc5c6ccccc6c(=O)c6ccc(c3ccc12)c4c56	-5.50657	0	1	G1	449.465
1165	1105	A-2005	2,2'-oxybis(5,5-dimethyl-1,3,2-dioxaphosphinane) 2,2'-disulfide	InChI=1S/C10H20O5P2S2/c1-9(2)5-11-16(18,12-6-9)15-17(19)13-7-10(3,4)8-14-17/h5-8H2,1-4H3	GAUFKBQSTGCCOC-UHFFFAOYSA-N	CC1(C)CO[P](=S)(OC1)O[P]2(=S)OCC(C)(C)CO2	CC1(C)COP(=S)(OC1)OP1(=S)OCC(C)(C)CO1	-5.39338	0	1	G1	346.347
1166	1106	A-2007	1-methyl-4-(propan-2-yl)cyclohex-1-ene	InChI=1S/C10H18/c1-8(2)10-6-4-9(3)5-7-10/h4,8,10H,5-7H2,1-3H3	FAMJUFMHYAFYNU-UHFFFAOYSA-N	CC(C)C1CCC(=CC1)C	CC(C)C1CCC(=CC1)C	-5.01034	0	1	G1	138.254
1167	1107	A-2008	6-({bis[(5-carboxypentyl)amino]-1,3,5-triazin-2-yl}amino)hexanoic acid	InChI=1S/C21H36N6O6/c28-16(29)10-4-1-7-13-22-19-25-20(23-14-8-2-5-11-17(30)31)27-21(26-19)24-15-9-3-6-12-18(32)33/h1-15H2,(H,28,29)(H,30,31)(H,32,33)(H3,22,23,24,25,26,27)	BKKWPPMEXIXECW-UHFFFAOYSA-N	OC(=O)CCCCCNc1nc(NCCCCCC(O)=O)nc(NCCCCCC(O)=O)n1	OC(=O)CCCCCNc1nc(NCCCCCC(=O)O)nc(NCCCCCC(=O)O)n1	-2.54236	1.87348	4	G4	468.555
1168	1108	A-2009	2-methyloctyl prop-2-enoate	InChI=1S/C13H24O2/c1-4-13(14)15-11-9-7-5-6-8-10-12(2)3/h4,12H,1,5-11H2,2-3H3	LVGFPWDANALGOY-UHFFFAOYSA-N	CC(C)CCCCCCCOC(=O)C=C	CC(C)CCCCCCCOC(=O)C=C	-5.19991	0	1	G1	212.333
1169	1109	A-2011	2-methylundecanal	InChI=1S/C12H24O/c1-3-4-5-6-7-8-9-10-12(2)11-13/h11-12H,3-10H2,1-2H3	NFAVNWJJYQAGNB-UHFFFAOYSA-N	CCCCCCCCCC(C)C=O	CCCCCCCCCC(C)C=O	-5.15164	0	1	G1	184.323
1170	1110	A-2012	4-{bis[4-(dimethylamino)phenyl]methyl}-N,N-dimethylaniline	InChI=1S/C25H31N3/c1-26(2)22-13-7-19(8-14-22)25(20-9-15-23(16-10-20)27(3)4)21-11-17-24(18-12-21)28(5)6/h7-18,25H,1-6H3	OAZWDJGLIYNYMU-UHFFFAOYSA-N	CN(C)c1ccc(cc1)C(c2ccc(cc2)N(C)C)c3ccc(cc3)N(C)C	CN(C)c1ccc(cc1)C(c1ccc(cc1)N(C)C)c1ccc(cc1)N(C)C	-5.4584	0	1	G1	373.544
1171	1111	A-2013	digadolinium(3+) ion trioxalate	InChI=1S/3C2H2O4.2Gd/c3*3-1(4)2(5)6;;/h3*(H,3,4)(H,5,6);;/q;;;2*+3/p-6	SQORATIMOBOFKR-UHFFFAOYSA-H	[Gd+3].[Gd+3].[O-]C(=O)C([O-])=O.[O-]C(=O)C([O-])=O.[O-]C(=O)C([O-])=O	[O-]C(=O)C(=O)[O-]	-5.6484	0.330205	6	G5	578.554
1173	1112	A-2016	1,8-bis(phenylsulfanyl)-9,10-dihydroanthracene-9,10-dione	InChI=1S/C26H16O2S2/c27-25-19-13-7-15-21(29-17-9-3-1-4-10-17)23(19)26(28)24-20(25)14-8-16-22(24)30-18-11-5-2-6-12-18/h1-16H	CNRPDCKHCGUKDK-UHFFFAOYSA-N	O=C1c2cccc(Sc3ccccc3)c2C(=O)c4c(Sc5ccccc5)cccc14	O=C1c2cccc(Sc3ccccc3)c2C(=O)c2c(Sc3ccccc3)cccc12	-5.51734	0	1	G1	424.546
1175	1113	A-2019	4,4'-cyclohexane-1,1-diylbis(2-methylphenol)	InChI=1S/C20H24O2/c1-14-12-16(6-8-18(14)21)20(10-4-3-5-11-20)17-7-9-19(22)15(2)13-17/h6-9,12-13,21-22H,3-5,10-11H2,1-2H3	SVOBELCYOCEECO-UHFFFAOYSA-N	Cc1cc(ccc1O)C2(CCCCC2)c3ccc(O)c(C)c3	Cc1cc(ccc1O)C1(CCCCC1)c1ccc(O)c(C)c1	-5.37152	0	1	G1	296.41
1176	1114	A-2022	calcium 3-hydroxy-4-[(E)-2-(4-methyl-2-sulfonatophenyl)diazen-1-yl]naphthalene-2-carboxylate	InChI=1S/C18H14N2O6S.Ca/c1-10-6-7-14(15(8-10)27(24,25)26)19-20-16-12-5-3-2-4-11(12)9-13(17(16)21)18(22)23;/h2-9,19H,1H3,(H,22,23)(H,24,25,26);/q;+2/p-2/b20-16-;	WANIKCLUTOABTP-LRZQPWDCSA-L	[Ca++].Cc1ccc(N\N=C\2C(=O)C(=Cc3ccccc23)C([O-])=O)c(c1)[S]([O-])(=O)=O	Cc1ccc(N/N=C/2\C(=O)C(=Cc3ccccc23)C(=O)[O-])c(c1)S(=O)(=O)[O-]	-5.54864	0.190106	2	G3	424.447
1177	1115	A-2025	1,4-bis(2-ethylhexyl) (2E)-but-2-enedioate	InChI=1S/C20H36O4/c1-5-9-11-17(7-3)15-23-19(21)13-14-20(22)24-16-18(8-4)12-10-6-2/h13-14,17-18H,5-12,15-16H2,1-4H3/b14-13+	ROPXFXOUUANXRR-BUHFOSPRSA-N	CCCCC(CC)COC(=O)\C=C\C(=O)OCC(CC)CCCC	CCCCC(CC)COC(=O)/C=C/C(=O)OCC(CC)CCCC	-5.45658	0.962238	2	G2	340.504
1178	1116	A-2026	2,2-dimethylpropane-1,3-diyl dibenzoate	InChI=1S/C19H20O4/c1-19(2,13-22-17(20)15-9-5-3-6-10-15)14-23-18(21)16-11-7-4-8-12-16/h3-12H,13-14H2,1-2H3	DYJIIMFHSZKBDY-UHFFFAOYSA-N	CC(C)(COC(=O)c1ccccc1)COC(=O)c2ccccc2	CC(C)(COC(=O)c1ccccc1)COC(=O)c1ccccc1	-5.42278	0.00940178	2	G3	312.365
1179	1117	A-2029	calcium bis(metaphosphate)	InChI=1S/Ca.2H3O3P/c;2*1-4(2)3/h;2*4H,(H2,1,2,3)/q+2;;/p-2	JBCDXVJTWRWCSR-UHFFFAOYSA-L	[Ca++].O[PH]([O-])=O.O[PH]([O-])=O	OP(=O)[O-]	-5.25315	0	1	G1	202.052
1180	1118	A-2030	(ethoxymethoxy)cyclododecane	InChI=1S/C15H30O2/c1-2-16-14-17-15-12-10-8-6-4-3-5-7-9-11-13-15/h15H,2-14H2,1H3	VQNUNMBDOKEZHS-UHFFFAOYSA-N	CCOCOC1CCCCCCCCCCC1	CCOCOC1CCCCCCCCCCC1	-5.33532	0	1	G1	242.403
1181	1119	A-2032	2,6-dibromo-4-[2-(3,5-dibromo-4-hydroxyphenyl)propan-2-yl]phenol	InChI=1S/C15H12Br4O2/c1-15(2,7-3-9(16)13(20)10(17)4-7)8-5-11(18)14(21)12(19)6-8/h3-6,20-21H,1-2H3	VEORPZCZECFIRK-UHFFFAOYSA-N	CC(C)(c1cc(Br)c(O)c(Br)c1)c2cc(Br)c(O)c(Br)c2	CC(C)(c1cc(Br)c(O)c(Br)c1)c1cc(Br)c(O)c(Br)c1	-5.69411	0.635897	7	G4	543.875
1182	1120	A-2033	bis(3-methylbutyl) phthalate	InChI=1S/C18H26O4/c1-13(2)9-11-21-17(19)15-7-5-6-8-16(15)18(20)22-12-10-14(3)4/h5-8,13-14H,9-12H2,1-4H3	JANBFCARANRIKJ-UHFFFAOYSA-N	CC(C)CCOC(=O)c1ccccc1C(=O)OCCC(C)C	CC(C)CCOC(=O)c1ccccc1C(=O)OCCC(C)C	-5.4449	0	1	G1	306.402
1183	1121	A-2035	zinc bis(diethyldithiocarbamate)	InChI=1S/2C5H11NS2.Zn/c2*1-3-6(4-2)5(7)8;/h2*3-4H2,1-2H3,(H,7,8);/q;;+2/p-2	RKQOSDAEEGPRER-UHFFFAOYSA-L	[Zn++].CCN(CC)C([S-])=S.CCN(CC)C([S-])=S	CCN(CC)C(=S)[S-]	-5.53333	0	1	G1	361.942
1184	1122	A-2036	tetraphenyl m-phenylene bis(phosphate)	InChI=1S/C30H24O8P2/c31-39(33-25-14-5-1-6-15-25,34-26-16-7-2-8-17-26)37-29-22-13-23-30(24-29)38-40(32,35-27-18-9-3-10-19-27)36-28-20-11-4-12-21-28/h1-24H	OWICEWMBIBPFAH-UHFFFAOYSA-N	O=[P](Oc1ccccc1)(Oc2ccccc2)Oc3cccc(O[P](=O)(Oc4ccccc4)Oc5ccccc5)c3	O=P(Oc1ccccc1)(Oc1ccccc1)Oc1cccc(OP(=O)(Oc2ccccc2)Oc2ccccc2)c1	-5.73807	1.44781	4	G4	574.462
1185	1123	A-2037	9H-carbazole	InChI=1S/C12H9N/c1-3-7-11-9(5-1)10-6-2-4-8-12(10)13-11/h1-8,13H	UJOBWOGCFQCDNV-UHFFFAOYSA-N	[nH]1c2ccccc2c3ccccc13	[nH]1c2ccccc2c2ccccc12	-5.21043	0.12885	3	G5	167.211
1186	1124	A-2039	1,2-dicyclohexyl benzene-1,2-dicarboxylate	InChI=1S/C20H26O4/c21-19(23-15-9-3-1-4-10-15)17-13-7-8-14-18(17)20(22)24-16-11-5-2-6-12-16/h7-8,13-16H,1-6,9-12H2	VOWAEIGWURALJQ-UHFFFAOYSA-N	O=C(OC1CCCCC1)c2ccccc2C(=O)OC3CCCCC3	O=C(OC1CCCCC1)c1ccccc1C(=O)OC1CCCCC1	-5.51261	0.297803	2	G3	330.424
1187	1125	A-2041	Prokan	InChI=1S/C23H32O4/c1-14(24)23(27-15(2)25)12-9-20-18-6-5-16-13-17(26)7-10-21(16,3)19(18)8-11-22(20,23)4/h13,18-20H,5-12H2,1-4H3	VTHUYJIXSMGYOQ-UHFFFAOYSA-N	CC(=O)OC1(CCC2C3CCC4=CC(=O)CCC4(C)C3CCC12C)C(C)=O	CC(=O)OC1(CCC2C3CCC4=CC(=O)CCC4(C)C3CCC12C)C(=O)C	-5.56681	0	1	G1	372.505
1188	1126	A-2042	(9Z)-N,N-bis(2-hydroxyethyl)octadec-9-enamide	InChI=1S/C22H43NO3/c1-2-3-4-5-6-7-8-9-10-11-12-13-14-15-16-17-22(26)23(18-20-24)19-21-25/h9-10,24-25H,2-8,11-21H2,1H3/b10-9+	LPMBTLLQQJBUOO-MDZDMXLPSA-N	CCCCCCCC/C=C/CCCCCCCC(=O)N(CCO)CCO	CCCCCCCC/C=C/CCCCCCCC(=O)N(CCO)CCO	-5.56772	0	1	G1	369.59
1189	1127	A-2043	1,3-diethyl 2-({4-[3-ethoxy-2-(ethoxycarbonyl)-3-oxoprop-1-en-1-yl]phenyl}methylidene)propanedioate	InChI=1S/C22H26O8/c1-5-27-19(23)17(20(24)28-6-2)13-15-9-11-16(12-10-15)14-18(21(25)29-7-3)22(26)30-8-4/h9-14H,5-8H2,1-4H3	YUOKTNQLLUHUEK-UHFFFAOYSA-N	CCOC(=O)C(=Cc1ccc(cc1)C=C(C(=O)OCC)C(=O)OCC)C(=O)OCC	CCOC(=O)C(=Cc1ccc(cc1)C=C(C(=O)OCC)C(=O)OCC)C(=O)OCC	-5.62164	0	1	G1	418.442
1190	1128	A-2045	2-phenylethyl (2E)-3-phenylprop-2-enoate	InChI=1S/C17H16O2/c18-17(12-11-15-7-3-1-4-8-15)19-14-13-16-9-5-2-6-10-16/h1-12H,13-14H2/b12-11+	MJQVZIANGRDJBT-VAWYXSNFSA-N	O=C(OCCc1ccccc1)/C=C/c2ccccc2	O=C(OCCc1ccccc1)/C=C/c1ccccc1	-5.40194	0.140749	2	G3	252.313
1191	1129	A-2046	N-(2-hydroxyethyl)octadecanamide	InChI=1S/C20H41NO2/c1-2-3-4-5-6-7-8-9-10-11-12-13-14-15-16-17-20(23)21-18-19-22/h22H,2-19H2,1H3,(H,21,23)	OTGQIQQTPXJQRG-UHFFFAOYSA-N	CCCCCCCCCCCCCCCCCC(=O)NCCO	CCCCCCCCCCCCCCCCCC(=O)NCCO	-5.51528	0	1	G1	327.553
1192	1130	A-2047	N-(4-chlorophenyl)-3-hydroxy-2-naphthamide	InChI=1S/C17H12ClNO2/c18-13-5-7-14(8-6-13)19-17(21)15-9-11-3-1-2-4-12(11)10-16(15)20/h1-10,20H,(H,19,21)	OHAXNCGNVGGWSO-UHFFFAOYSA-N	Oc1cc2ccccc2cc1C(=O)Nc3ccc(Cl)cc3	Oc1cc2ccccc2cc1C(=O)Nc1ccc(Cl)cc1	-5.47384	0	1	G1	297.741
1193	1131	A-2049	bis(1,2,2,6,6-pentamethylpiperidin-4-yl) 2-butyl-2-[(3,5-di-tert-butyl-4-hydroxyphenyl)methyl]propanedioate	InChI=1S/C42H72N2O5/c1-18-19-20-42(34(46)48-29-24-38(8,9)43(16)39(10,11)25-29,35(47)49-30-26-40(12,13)44(17)41(14,15)27-30)23-28-21-31(36(2,3)4)33(45)32(22-28)37(5,6)7/h21-22,29-30,45H,18-20,23-27H2,1-17H3	FLPKSBDJMLUTEX-UHFFFAOYSA-N	CCCCC(Cc1cc(c(O)c(c1)C(C)(C)C)C(C)(C)C)(C(=O)OC2CC(C)(C)N(C)C(C)(C)C2)C(=O)OC3CC(C)(C)N(C)C(C)(C)C3	CCCCC(Cc1cc(c(O)c(c1)C(C)(C)C)C(C)(C)C)(C(=O)OC1CC(C)(C)N(C)C(C)(C)C1)C(=O)OC1CC(C)(C)N(C)C(C)(C)C1	-5.83572	0.150515	2	G3	685.047
1194	1132	A-2053	2-bromo-N-[4-chloro-2-(2-fluorobenzoyl)phenyl]acetamide	InChI=1S/C15H10BrClFNO2/c16-8-14(20)19-13-6-5-9(17)7-11(13)15(21)10-3-1-2-4-12(10)18/h1-7H,8H2,(H,19,20)	WUZSFIKFFXBHMB-UHFFFAOYSA-N	Fc1ccccc1C(=O)c2cc(Cl)ccc2NC(=O)CBr	Fc1ccccc1C(=O)c1cc(Cl)ccc1NC(=O)CBr	-5.56935	0.00751909	2	G3	370.605
1195	1133	A-2055	Cedryl acetate	InChI=1S/C17H28O2/c1-11-6-7-13-15(3,4)14-10-17(11,13)9-8-16(14,5)19-12(2)18/h11,13-14H,6-10H2,1-5H3/t11-,13+,14?,16?,17?/m1/s1	HQKQRXZEXPXXIG-GXTNNVKYSA-N	C[C@@H]1CC[C@H]2C(C)(C)C3CC12CCC3(C)OC(C)=O	C[C@@H]1CC[C@H]2C(C)(C)C3CC12CCC3(C)OC(=O)C	-5.42664	0	1	G1	264.409
1196	1134	A-2057	12-hydroxyoctadecanoic acid	InChI=1S/C18H36O3/c1-2-3-4-11-14-17(19)15-12-9-7-5-6-8-10-13-16-18(20)21/h17,19H,2-16H2,1H3,(H,20,21)	ULQISTXYYBZJSJ-UHFFFAOYSA-N	CCCCCCC(O)CCCCCCCCCCC(O)=O	CCCCCCC(O)CCCCCCCCCCC(=O)O	-5.48837	0	1	G1	300.483
1197	1135	A-2060	Bisbenzimidazo[2,1-b:1',2'-j]benzo[lmn][3,8]phenanthroline-6,9-dione	InChI=1S/C26H12N4O2/c31-25-15-11-12-16-22-14(24-28-18-6-2-4-8-20(18)30(24)26(16)32)10-9-13(21(15)22)23-27-17-5-1-3-7-19(17)29(23)25/h1-12H	YMEPVPIIHONYLV-UHFFFAOYSA-N	O=C1n2c3ccccc3nc2c4ccc5c6nc7ccccc7n6C(=O)c8ccc1c4c58	O=c1n2c3ccccc3nc2c2ccc3c4nc5ccccc5n4c(=O)c4ccc1c2c34	-5.63306	1.06247	2	G2	412.408
1198	1136	A-2062	barium 3-hydroxy-4-[(4-methyl-2-sulphonatophenyl)azo]-2-naphthoate	InChI=1S/C18H14N2O6S.Ba/c1-10-6-7-14(15(8-10)27(24,25)26)19-20-16-12-5-3-2-4-11(12)9-13(17(16)21)18(22)23;/h2-9,19H,1H3,(H,22,23)(H,24,25,26);/q;+2/p-2/b20-16-;	LPMJODPDQRKJEH-LRZQPWDCSA-L	[Ba++].Cc1ccc(N\N=C\2C(=O)C(=Cc3ccccc23)C([O-])=O)c(c1)[S]([O-])(=O)=O	Cc1ccc(N/N=C/2\C(=O)C(=Cc3ccccc23)C(=O)[O-])c(c1)S(=O)(=O)[O-]	-5.73515	0.679511	2	G2	521.697
1199	1137	A-2063	4-{2-[4-(cyanooxy)phenyl]propan-2-yl}phenyl cyanate	InChI=1S/C17H14N2O2/c1-17(2,13-3-7-15(8-4-13)20-11-18)14-5-9-16(10-6-14)21-12-19/h3-10H,1-2H3	AHZMUXQJTGRNHT-UHFFFAOYSA-N	CC(C)(c1ccc(OC#N)cc1)c2ccc(OC#N)cc2	CC(C)(c1ccc(OC#N)cc1)c1ccc(OC#N)cc1	-5.46956	0	1	G1	278.311
1200	1138	A-2065	lauronitrile	InChI=1S/C12H23N/c1-2-3-4-5-6-7-8-9-10-11-12-13/h2-11H2,1H3	VXCUURYYWGCLIH-UHFFFAOYSA-N	CCCCCCCCCCCC#N	CCCCCCCCCCCC#N	-5.28997	0	1	G1	181.323
1201	1139	A-2073	1-chloro-4-(4-chlorobenzenesulfonyl)benzene	InChI=1S/C12H8Cl2O2S/c13-9-1-5-11(6-2-9)17(15,16)12-7-3-10(14)4-8-12/h1-8H	GPAPPPVRLPGFEQ-UHFFFAOYSA-N	Clc1ccc(cc1)[S](=O)(=O)c2ccc(Cl)cc2	Clc1ccc(cc1)S(=O)(=O)c1ccc(Cl)cc1	-5.52364	0	1	G1	287.167
1202	1140	A-2077	1-N,4-N-bis(5-methylhexan-2-yl)benzene-1,4-diamine	InChI=1S/C20H36N2/c1-15(2)7-9-17(5)21-19-11-13-20(14-12-19)22-18(6)10-8-16(3)4/h11-18,21-22H,7-10H2,1-6H3	ZJNLYGOUHDJHMG-UHFFFAOYSA-N	CC(C)CCC(C)Nc1ccc(NC(C)CCC(C)C)cc1	CC(C)CCC(C)Nc1ccc(NC(C)CCC(C)C)cc1	-5.57513	0.706867	2	G2	304.522
1203	1141	A-2079	2-cyclododecylpropan-1-ol	InChI=1S/C15H30O/c1-14(13-16)15-11-9-7-5-3-2-4-6-8-10-12-15/h14-16H,2-13H2,1H3	WKHTUDYDJUHYMK-UHFFFAOYSA-N	CC(CO)C1CCCCCCCCCCC1	CC(CO)C1CCCCCCCCCCC1	-5.45179	0	1	G1	226.404
1204	1142	A-2083	methyl undec-10-enoate	InChI=1S/C12H22O2/c1-3-4-5-6-7-8-9-10-11-12(13)14-2/h3H,1,4-11H2,2H3	KISVAASFGZJBCY-UHFFFAOYSA-N	COC(=O)CCCCCCCCC=C	COC(=O)CCCCCCCCC=C	-5.39752	0	1	G1	198.306
1205	1143	A-2084	dialuminium tris[2-(2,4,5,7-tetrabromo-6-oxido-3-oxoxanthen-9-yl)-3,4,5,6-tetrachlorobenzoate]	InChI=1S/3C20H4Br4Cl4O5.2Al/c3*21-5-1-3-7(8-9(20(31)32)13(26)15(28)14(27)12(8)25)4-2-6(22)17(30)11(24)19(4)33-18(3)10(23)16(5)29;;/h3*1-2,29H,(H,31,32);;/q;;;2*+3/p-6	SYHCUZIBEFBVNF-UHFFFAOYSA-H	[Al+3].[Al+3].[O-]C(=O)c1c(Cl)c(Cl)c(Cl)c(Cl)c1C2=C3C=C(Br)C(=O)C(=C3Oc4c(Br)c([O-])c(Br)cc24)Br.[O-]C(=O)c5c(Cl)c(Cl)c(Cl)c(Cl)c5C6=C7C=C(Br)C(=O)C(=C7Oc8c(Br)c([O-])c(Br)cc68)Br.[O-]C(=O)c9c(Cl)c(Cl)c(Cl)c(Cl)c9C%10=C%11C=C(Br)C(=O)C(=C%11Oc%12c(Br)c([O-])c(Br)cc%10%12)Br	[O-]C(=O)c1c(Cl)c(Cl)c(Cl)c(Cl)c1c1c2-c(c(c(=O)c(c2)Br)Br)oc2c(Br)c([O-])c(Br)cc12	-6.49007	0	1	G1	2404.94
1207	1144	A-2086	Estrone	InChI=1S/C18H22O2/c1-18-9-8-14-13-5-3-12(19)10-11(13)2-4-15(14)16(18)6-7-17(18)20/h3,5,10,14-16,19H,2,4,6-9H2,1H3/t14-,15-,16+,18+/m1/s1	DNXHEGUUPJUMQT-CBZIJGRNSA-N	C[C@]12CC[C@H]3[C@@H](CCc4cc(O)ccc34)[C@@H]1CCC2=O	C[C@]12CC[C@H]3[C@@H](CCc4cc(O)ccc34)[C@@H]1CCC2=O	-5.55115	0.798174	2	G2	270.372
1208	1145	A-2087	2,6-di-tert-butyl-4-methylphenol	InChI=1S/C15H24O/c1-10-8-11(14(2,3)4)13(16)12(9-10)15(5,6)7/h8-9,16H,1-7H3	NLZUEZXRPGMBCV-UHFFFAOYSA-N	Cc1cc(c(O)c(c1)C(C)(C)C)C(C)(C)C	Cc1cc(c(O)c(c1)C(C)(C)C)C(C)(C)C	-5.46231	0.159617	5	G5	220.356
1209	1146	A-2088	3,3,4,4,5,5,6,6,7,7,8,8,8-tridecafluorooctyl prop-2-enoate 3,3,4,4,5,5,6,6,7,7,8,8,9,9,10,10,10-heptadecafluorodecyl prop-2-enoate 3,3,4,4,5,5,6,6,7,7,8,8,9,9,10,10,11,11,12,12,12-henicosafluorododecyl prop-2-enoate 3,3,4,4,5,5,6,6,7,7,8,8,9,9,10,10,11,11,12,12,13,13,14,14,14-pentacosafluorotetradecyl prop-2-enoate	InChI=1S/C17H7F25O2.C15H7F21O2.C13H7F17O2.C11H7F13O2/c1-2-5(43)44-4-3-6(18,19)7(20,21)8(22,23)9(24,25)10(26,27)11(28,29)12(30,31)13(32,33)14(34,35)15(36,37)16(38,39)17(40,41)42;1-2-5(37)38-4-3-6(16,17)7(18,19)8(20,21)9(22,23)10(24,25)11(26,27)12(28,29)13(30,31)14(32,33)15(34,35)36;1-2-5(31)32-4-3-6(14,15)7(16,17)8(18,19)9(20,21)10(22,23)11(24,25)12(26,27)13(28,29)30;1-2-5(25)26-4-3-6(12,13)7(14,1…	HXKIEMJEEMWSAX-UHFFFAOYSA-N	FC(F)(F)C(F)(F)C(F)(F)C(F)(F)C(F)(F)C(F)(F)CCOC(=O)C=C.FC(F)(F)C(F)(F)C(F)(F)C(F)(F)C(F)(F)C(F)(F)C(F)(F)C(F)(F)CCOC(=O)C=C.FC(F)(F)C(F)(F)C(F)(F)C(F)(F)C(F)(F)C(F)(F)C(F)(F)C(F)(F)C(F)(F)C(F)(F)CCOC(=O)C=C.FC(F)(F)C(F)(F)C(F)(F)C(F)(F)C(F)(F)C(F)(F)C(F)(F)C(F)(F)C(F)(F)C(F)(F)C(F)(F)C(F)(F)CCOC(=O)C=C	FC(F)(F)C(F)(F)C(F)(F)C(F)(F)C(F)(F)C(F)(F)C(F)(F)C(F)(F)C(F)(F)C(F)(F)C(F)(F)C(F)(F)CCOC(=O)C=C	-6.48148	0	1	G1	2272.68
1210	1147	A-2089	2,4,6-tris(butan-2-yl)phenol	InChI=1S/C18H30O/c1-7-12(4)15-10-16(13(5)8-2)18(19)17(11-15)14(6)9-3/h10-14,19H,7-9H2,1-6H3	LAVMWOGIDKQCDK-UHFFFAOYSA-N	CCC(C)c1cc(C(C)CC)c(O)c(c1)C(C)CC	CCC(C)c1cc(C(C)CC)c(O)c(c1)C(C)CC	-5.54979	0.585131	2	G2	262.437
1211	1148	A-2091	N-phenylnaphthalen-2-amine	InChI=1S/C16H13N/c1-2-8-15(9-3-1)17-16-11-10-13-6-4-5-7-14(13)12-16/h1-12,17H	KEQFTVQCIQJIQW-UHFFFAOYSA-N	N(c1ccccc1)c2ccc3ccccc3c2	N(c1ccccc1)c1ccc2ccccc2c1	-5.49591	0	1	G1	219.287
1214	1149	A-2095	2,6,10-trimethylundec-9-enal	InChI=1S/C14H26O/c1-12(2)7-5-8-13(3)9-6-10-14(4)11-15/h7,11,13-14H,5-6,8-10H2,1-4H3	UEGBWDUVDAKUGA-UHFFFAOYSA-N	CC(CCCC(C)C=O)CCC=C(C)C	CC(CCCC(C)C=O)CCC=C(C)C	-5.49689	0	1	G1	210.361
1215	1150	A-2096	N-(1,4-dimethylpentyl)-N'-phenylbenzene-1,4-diamine	InChI=1S/C19H26N2/c1-15(2)9-10-16(3)20-18-11-13-19(14-12-18)21-17-7-5-4-6-8-17/h4-8,11-16,20-21H,9-10H2,1-3H3	UHJVLUYSDYOULM-UHFFFAOYSA-N	CC(C)CCC(C)Nc1ccc(Nc2ccccc2)cc1	CC(C)CCC(C)Nc1ccc(Nc2ccccc2)cc1	-5.62484	0	1	G1	282.431
1216	1151	A-2097	(5Z)-cyclohexadec-5-en-1-one	InChI=1S/C16H28O/c17-16-14-12-10-8-6-4-2-1-3-5-7-9-11-13-15-16/h6,8H,1-5,7,9-15H2/b8-6-	ABRIMXGLNHCLIP-VURMDHGXSA-N	O=C1CCCCCCCCCC\C=C/CCC1	O=C1CCCCCCCCCC/C=C\CCC1	-5.56073	0.244058	2	G3	236.399
1217	1152	A-2098	17-hydroxy-3-methoxyestra-2,5(10)-diene-17-carbonitrile	InChI=1S/C20H27NO2/c1-19-9-7-16-15-6-4-14(23-2)11-13(15)3-5-17(16)18(19)8-10-20(19,22)12-21/h4,16-18,22H,3,5-11H2,1-2H3	MEEGGHJZTZFSBQ-UHFFFAOYSA-N	COC1=CCC2=C(CCC3C2CCC4(C)C3CCC4(O)C#N)C1	COC1=CCC2=C(CCC3C2CCC2(C)C3CCC2(O)C#N)C1	-5.68324	0	1	G1	313.441
1218	1153	A-2099	Dodecahydro-3,8,8,11a-tetramethyl-5H-3,5a-epoxynaphth(2,1-c)oxepin	InChI=1S/C18H30O2/c1-15(2)8-5-9-16(3)13(15)7-11-18-12-19-17(4,20-18)10-6-14(16)18/h13-14H,5-12H2,1-4H3	PHNCACYNYORRNS-UHFFFAOYSA-N	CC1(C)CCCC2(C)C1CCC34COC(C)(CCC23)O4	CC1(C)CCCC2(C)C1CCC13COC(C)(CCC21)O3	-5.64538	0	1	G1	278.436
1219	1154	A-2100	1-methyl-4-(propan-2-yl)cyclohexane	InChI=1S/C10H20/c1-8(2)10-6-4-9(3)5-7-10/h8-10H,4-7H2,1-3H3	CFJYNSNXFXLKNS-UHFFFAOYSA-N	CC1CCC(CC1)C(C)C	CC1CCC(CC1)C(C)C	-5.35457	0.172613	2	G3	140.27
1220	1155	A-2101	barium(2+) ion bis(5-chloro-2-[(E)-2-(2-hydroxynaphthalen-1-yl)diazen-1-yl]-4-methylbenzene-1-sulfonate)	InChI=1S/2C17H13ClN2O4S.Ba/c2*1-10-8-14(16(9-13(10)18)25(22,23)24)19-20-17-12-5-3-2-4-11(12)6-7-15(17)21;/h2*2-9,19H,1H3,(H,22,23,24);/q;;+2/p-2/b2*20-17-;	JNIGYQOBELCEIZ-MAKDUZDQSA-L	[Ba++].Cc1cc(N\N=C\2C(=O)C=Cc3ccccc23)c(cc1Cl)[S]([O-])(=O)=O.Cc4cc(N\N=C\5C(=O)C=Cc6ccccc56)c(cc4Cl)[S]([O-])(=O)=O	Cc1cc(N/N=C/2\C(=O)C=Cc3ccccc23)c(cc1Cl)S(=O)(=O)[O-]	-6.15649	0.907126	5	G4	888.954
1221	1156	A-2104	(2R)-heptan-2-yl 2-[(5-chloroquinolin-8-yl)oxy]acetate (2S)-heptan-2-yl 2-[(5-chloroquinolin-8-yl)oxy]acetate	InChI=1S/C18H22ClNO3/c1-3-4-5-7-13(2)23-17(21)12-22-16-10-9-15(19)14-8-6-11-20-18(14)16/h6,8-11,13H,3-5,7,12H2,1-2H3	COYBRKAVBMYYSF-UHFFFAOYSA-N	CCCCCC(C)OC(=O)COc1ccc(Cl)c2cccnc12	CCCCCC(C)OC(=O)COc1ccc(Cl)c2cccnc12	-5.74797	0.0859872	4	G5	335.831
1222	1157	A-2106	2-[(2-hydroxyethyl)(octadecyl)amino]ethan-1-ol	InChI=1S/C22H47NO2/c1-2-3-4-5-6-7-8-9-10-11-12-13-14-15-16-17-18-23(19-21-24)20-22-25/h24-25H,2-22H2,1H3	NDLNTMNRNCENRZ-UHFFFAOYSA-N	CCCCCCCCCCCCCCCCCCN(CCO)CCO	CCCCCCCCCCCCCCCCCCN(CCO)CCO	-5.77527	0	1	G1	357.623
1223	1158	A-2110	(10Z)-1-oxacycloheptadec-10-en-2-one	InChI=1S/C16H28O2/c17-16-14-12-10-8-6-4-2-1-3-5-7-9-11-13-15-18-16/h1,3H,2,4-15H2/b3-1-	QILMAYXCYBTEDM-IWQZZHSRSA-N	O=C1CCCCCCC\C=C/CCCCCCO1	O=C1CCCCCCC/C=C\CCCCCCO1	-5.6294	0	1	G1	252.398
1224	1159	A-2113	methyl 2-amino-4-[(2,5-dichlorophenyl)carbamoyl]benzoate	InChI=1S/C15H12Cl2N2O3/c1-22-15(21)10-4-3-9(7-13(10)18)19-14(20)11-6-8(16)2-5-12(11)17/h2-7H,18H2,1H3,(H,19,20)	PDWBHZYCNIOXCB-UHFFFAOYSA-N	COC(=O)c1ccc(NC(=O)c2cc(Cl)ccc2Cl)cc1N	COC(=O)c1ccc(NC(=O)c2cc(Cl)ccc2Cl)cc1N	-5.79006	0	1	G1	339.178
1225	1160	A-2115	1-{[3-(triethoxysilyl)propyl]sulfanyl}octan-1-one	InChI=1S/C17H36O4SSi/c1-5-9-10-11-12-14-17(18)22-15-13-16-23(19-6-2,20-7-3)21-8-4/h5-16H2,1-4H3	JPPLPDOXWBVPCW-UHFFFAOYSA-N	CCCCCCCC(=O)SCCC[Si](OCC)(OCC)OCC	CCCCCCCC(=O)SCCC[Si](OCC)(OCC)OCC	-5.83268	1.359	2	G2	364.624
1226	1161	A-2117	1,1':3',1''-terphenyl-2'-ol	InChI=1S/C18H14O/c19-18-16(14-8-3-1-4-9-14)12-7-13-17(18)15-10-5-2-6-11-15/h1-13,19H	ATGFTMUSEPZNJD-UHFFFAOYSA-N	Oc1c(cccc1c2ccccc2)c3ccccc3	Oc1c(cccc1c1ccccc1)c1ccccc1	-5.68391	0	1	G1	246.309
1227	1162	A-2118	(5E)-5-[(4-chlorophenyl)methylidene]-2,2-dimethylcyclopentan-1-one	InChI=1S/C14H15ClO/c1-14(2)8-7-11(13(14)16)9-10-3-5-12(15)6-4-10/h3-6,9H,7-8H2,1-2H3/b11-9+	DHZKFHRKOKWCKA-PKNBQFBNSA-N	CC1(C)CC\C(=C/c2ccc(Cl)cc2)C1=O	CC1(C)CC/C(=C\c2ccc(Cl)cc2)/C1=O	-5.67159	0	1	G1	234.726
1228	1163	A-2119	2-{[3,3-bis(3-tert-butyl-4-hydroxyphenyl)butanoyl]oxy}ethyl 3,3-bis(3-tert-butyl-4-hydroxyphenyl)butanoate	InChI=1S/C50H66O8/c1-45(2,3)35-25-31(15-19-39(35)51)49(13,32-16-20-40(52)36(26-32)46(4,5)6)29-43(55)57-23-24-58-44(56)30-50(14,33-17-21-41(53)37(27-33)47(7,8)9)34-18-22-42(54)38(28-34)48(10,11)12/h15-22,25-28,51-54H,23-24,29-30H2,1-14H3	JOWXNCPELQZFHF-UHFFFAOYSA-N	CC(C)(C)c1cc(ccc1O)C(C)(CC(=O)OCCOC(=O)CC(C)(c2ccc(O)c(c2)C(C)(C)C)c3ccc(O)c(c3)C(C)(C)C)c4ccc(O)c(c4)C(C)(C)C	CC(C)(C)c1cc(ccc1O)C(C)(CC(=O)OCCOC(=O)CC(C)(c1ccc(O)c(c1)C(C)(C)C)c1ccc(O)c(c1)C(C)(C)C)c1ccc(O)c(c1)C(C)(C)C	-6.20144	0	1	G1	795.07
1229	1164	A-2122	(1-methylethyl)-1,1'-biphenyl	InChI=1S/C15H16/c1-12(2)13-8-10-15(11-9-13)14-6-4-3-5-7-14/h3-12H,1-2H3	KWSHGRJUSUJPQD-UHFFFAOYSA-N	CC(C)c1ccc(cc1)c2ccccc2	CC(C)c1ccc(cc1)c1ccccc1	-5.60986	0.139142	3	G5	196.293
1230	1165	A-2126	4-[(4-amino-3,5-diethylphenyl)methyl]-2,6-diethylaniline	InChI=1S/C21H30N2/c1-5-16-10-14(11-17(6-2)20(16)22)9-15-12-18(7-3)21(23)19(8-4)13-15/h10-13H,5-9,22-23H2,1-4H3	NWIVYGKSHSJHEF-UHFFFAOYSA-N	CCc1cc(Cc2cc(CC)c(N)c(CC)c2)cc(CC)c1N	CCc1cc(Cc2cc(CC)c(N)c(CC)c2)cc(CC)c1N	-5.84859	0	1	G1	310.485
1231	1166	A-2129	2-[4-(2-{4-[2-(prop-2-enoyloxy)ethoxy]phenyl}propan-2-yl)phenoxy]ethyl prop-2-enoate	InChI=1S/C25H28O6/c1-5-23(26)30-17-15-28-21-11-7-19(8-12-21)25(3,4)20-9-13-22(14-10-20)29-16-18-31-24(27)6-2/h5-14H,1-2,15-18H2,3-4H3	XWUNIDGEMNBBAQ-UHFFFAOYSA-N	CC(C)(c1ccc(OCCOC(=O)C=C)cc1)c2ccc(OCCOC(=O)C=C)cc2	CC(C)(c1ccc(OCCOC(=O)C=C)cc1)c1ccc(OCCOC(=O)C=C)cc1	-5.99948	0	1	G1	424.493
1232	1167	A-2131	Benzenamine, N-phenyl-, styrenated	InChI=1S/C28H27N/c1-21(23-9-5-3-6-10-23)25-13-17-27(18-14-25)29-28-19-15-26(16-20-28)22(2)24-11-7-4-8-12-24/h3-22,29H,1-2H3	BRWSDEFCJGIRLV-UHFFFAOYSA-N	CC(c1ccccc1)c2ccc(Nc3ccc(cc3)C(C)c4ccccc4)cc2	CC(c1ccccc1)c1ccc(Nc2ccc(cc2)C(C)c2ccccc2)cc1	-5.96417	0	1	G1	377.531
1233	1168	A-2132	1,3-dimethyl-5-propylbenzene; 6,6,22,22-tetrabutyloctapentacontane; anthracene; phenylbenzene; tetraheptacontane	InChI=1S/2C74H150.C14H10.C12H10.C11H16/c1-7-13-19-20-21-22-23-24-25-26-27-28-29-30-31-32-33-34-35-36-37-38-39-40-41-42-43-44-46-49-53-56-59-63-71-74(67-17-11-5,68-18-12-6)72-64-60-57-54-51-48-45-47-50-52-55-58-62-70-73(65-15-9-3,66-16-10-4)69-61-14-8-2;1-3-5-7-9-11-13-15-17-19-21-23-25-27-29-31-33-35-37-39-41-43-45-47-49-51-53-55-57-59-61-63-65-67-69-71-73-74-72-70-68-66-64-62-60-58-56-54-52-50-4…	UPDSRWJBVPKSST-UHFFFAOYSA-N	CCCCCCCCCCCCCCCCCCCCCCCCCCCCCCCCCCCCCCCCCCCCCCCCCCCCCCCCCCCCCCCCCCCCCCCCCC.CCCCCCCCCCCCCCCCCCCCCCCCCCCCCCCCCCCCC(CCCC)(CCCC)CCCCCCCCCCCCCCCC(CCCC)(CCCC)CCCCC.CCCc1cc(C)cc(C)c1.c2ccc(cc2)c3ccccc3.c4ccc5cc6ccccc6cc5c4	CCCCCCCCCCCCCCCCCCCCCCCCCCCCCCCCCCCCCCCCCCCCCCCCCCCCCCCCCCCCCCCCCCCCCCCCCC	-6.8063	0.597257	2	G2	2560.72
1234	1169	A-2135	2,6-diethylanthracene; 9,9-dipropylicosane; tricosane	InChI=1S/C26H54.C23H48.C18H18/c1-5-9-11-13-15-16-17-19-21-25-26(22-7-3,23-8-4)24-20-18-14-12-10-6-2;1-3-5-7-9-11-13-15-17-19-21-23-22-20-18-16-14-12-10-8-6-4-2;1-3-13-5-7-15-12-18-10-14(4-2)6-8-16(18)11-17(15)9-13/h5-25H2,1-4H3;3-23H2,1-2H3;5-12H,3-4H2,1-2H3	XIJNZQQUHMHCIW-UHFFFAOYSA-N	CCCCCCCCCCCCCCCCCCCCCCC.CCCCCCCCCCCC(CCC)(CCC)CCCCCCCC.CCc1ccc2cc3cc(CC)ccc3cc2c1	CCCCCCCCCCCC(CCC)(CCC)CCCCCCCC	-6.36441	0.597257	2	G2	925.697
1235	1170	A-2136	2-ethylhexyl benzoate	InChI=1S/C15H22O2/c1-3-5-9-13(4-2)12-17-15(16)14-10-7-6-8-11-14/h6-8,10-11,13H,3-5,9,12H2,1-2H3	UADWUILHKRXHMM-UHFFFAOYSA-N	CCCCC(CC)COC(=O)c1ccccc1	CCCCC(CC)COC(=O)c1ccccc1	-5.76778	0	1	G1	234.339
1236	1171	A-2137	3,3,5-trimethylcyclohexyl 2-hydroxybenzoate	InChI=1S/C16H22O3/c1-11-8-12(10-16(2,3)9-11)19-15(18)13-6-4-5-7-14(13)17/h4-7,11-12,17H,8-10H2,1-3H3	WSSJONWNBBTCMG-UHFFFAOYSA-N	CC1CC(CC(C)(C)C1)OC(=O)c2ccccc2O	CC1CC(CC(C)(C)C1)OC(=O)c1ccccc1O	-5.81682	0	1	G1	262.349
1237	1172	A-2138	5,9-diethylhexadecane; anthracene; icosane	InChI=1S/2C20H42.C14H10/c1-5-9-11-12-13-16-20(8-4)18-14-17-19(7-3)15-10-6-2;1-3-5-7-9-11-13-15-17-19-20-18-16-14-12-10-8-6-4-2;1-2-6-12-10-14-8-4-3-7-13(14)9-11(12)5-1/h19-20H,5-18H2,1-4H3;3-20H2,1-2H3;1-10H	KESSGIXNZDGGFC-UHFFFAOYSA-N	CCCCCCCCCCCCCCCCCCCC.CCCCCCCC(CC)CCCC(CC)CCCC.c1ccc2cc3ccccc3cc2c1	CCCCCCCCCCCCCCCCCCCC	-6.26913	0.597257	2	G2	743.346
1238	1173	A-2140	methyl 4-[(2,5-dichlorophenyl)carbamoyl]-2-nitrobenzoate	InChI=1S/C15H10Cl2N2O5/c1-24-15(21)10-4-2-8(6-13(10)19(22)23)14(20)18-12-7-9(16)3-5-11(12)17/h2-7H,1H3,(H,18,20)	BVBSCSYCFCDVEU-UHFFFAOYSA-N	COC(=O)c1ccc(cc1[N+]([O-])=O)C(=O)Nc2cc(Cl)ccc2Cl	COC(=O)c1ccc(cc1[N+](=O)[O-])C(=O)Nc1cc(Cl)ccc1Cl	-5.96515	0	1	G1	369.16
1239	1174	A-2142	3,7-dimethyloct-6-en-1-yl (2E)-2-methylbut-2-enoate	InChI=1S/C15H26O2/c1-6-14(5)15(16)17-11-10-13(4)9-7-8-12(2)3/h6,8,13H,7,9-11H2,1-5H3/b14-6+	UCFQYMKLDPWFHZ-MKMNVTDBSA-N	C\C=C(/C)C(=O)OCCC(C)CCC=C(C)C	C/C=C(\C)/C(=O)OCCC(C)CCC=C(C)C	-5.79179	0	1	G1	238.371
1240	1175	A-2143	3,3,4,4,5,5,6,6,7,7,8,8,8-tridecafluorooctyl 2-methylprop-2-enoate	InChI=1S/C12H9F13O2/c1-5(2)6(26)27-4-3-7(13,14)8(15,16)9(17,18)10(19,20)11(21,22)12(23,24)25/h1,3-4H2,2H3	CDXFIRXEAJABAZ-UHFFFAOYSA-N	CC(=C)C(=O)OCCC(F)(F)C(F)(F)C(F)(F)C(F)(F)C(F)(F)C(F)(F)F	CC(=C)C(=O)OCCC(F)(F)C(F)(F)C(F)(F)C(F)(F)C(F)(F)C(F)(F)F	-6.05817	0.477121	2	G3	432.176
1241	1176	A-2145	1-(4-{[4-(2,5-dioxo-2,5-dihydro-1H-pyrrol-1-yl)phenyl]methyl}phenyl)-2,5-dihydro-1H-pyrrole-2,5-dione	InChI=1S/C21H14N2O4/c24-18-9-10-19(25)22(18)16-5-1-14(2-6-16)13-15-3-7-17(8-4-15)23-20(26)11-12-21(23)27/h1-12H,13H2	XQUPVDVFXZDTLT-UHFFFAOYSA-N	O=C1C=CC(=O)N1c2ccc(Cc3ccc(cc3)N4C(=O)C=CC4=O)cc2	O=C1C=CC(=O)N1c1ccc(Cc2ccc(cc2)N2C(=O)C=CC2=O)cc1	-5.99801	0	1	G1	358.353
1242	1177	A-2147	tetradecan-1-ol	InChI=1S/C14H30O/c1-2-3-4-5-6-7-8-9-10-11-12-13-14-15/h15H,2-14H2,1H3	HLZKNKRTKFSKGZ-UHFFFAOYSA-N	CCCCCCCCCCCCCCO	CCCCCCCCCCCCCCO	-5.78714	0.301618	7	G5	214.393
1243	1178	A-2149	diphenyl 4-(propan-2-yl)phenyl phosphate phenyl bis[4-(propan-2-yl)phenyl] phosphate triphenyl phosphate tris[4-(propan-2-yl)phenyl] phosphate	InChI=1S/C27H33O4P/c1-19(2)22-7-13-25(14-8-22)29-32(28,30-26-15-9-23(10-16-26)20(3)4)31-27-17-11-24(12-18-27)21(5)6/h7-21H,1-6H3	ANVREEJNGJMLOV-UHFFFAOYSA-N	CC(C)c1ccc(O[P](=O)(Oc2ccc(cc2)C(C)C)Oc3ccc(cc3)C(C)C)cc1	CC(C)c1ccc(OP(=O)(Oc2ccc(cc2)C(C)C)Oc2ccc(cc2)C(C)C)cc1	-6.13713	0.0230761	2	G3	452.531
1244	1179	A-2150	trichloro(octyl)stannane	InChI=1S/C8H17.3ClH.Sn/c1-3-5-7-8-6-4-2;;;;/h1,3-8H2,2H3;3*1H;/q;;;;+3/p-3	INTLMJZQCBRQAT-UHFFFAOYSA-K	CCCCCCCC[Sn](Cl)(Cl)Cl	CCCCCCCC[Sn](Cl)(Cl)Cl	-6.01078	0	1	G1	338.294
1245	1180	A-2151	N-(1,3-benzothiazol-2-ylsulfanyl)cyclohexanamine	InChI=1S/C13H16N2S2/c1-2-6-10(7-3-1)15-17-13-14-11-8-4-5-9-12(11)16-13/h4-5,8-10,15H,1-3,6-7H2	DEQZTKGFXNUBJL-UHFFFAOYSA-N	C1CCC(CC1)NSc2sc3ccccc3n2	C1CCC(CC1)NSc1sc2ccccc2n1	-5.91714	0.123485	3	G5	264.419
1247	1181	A-2154	3-[(7Z)-pentadec-7-en-1-yl]phenol; 3-[(7Z,10Z)-pentadeca-7,10,14-trien-1-yl]phenol; 3-[(7Z,10Z)-pentadeca-7,10-dien-1-yl]phenol; 3-pentadecylphenol	InChI=1S/C21H36O.C21H34O.C21H32O.C21H30O/c4*1-2-3-4-5-6-7-8-9-10-11-12-13-14-16-20-17-15-18-21(22)19-20/h15,17-19,22H,2-14,16H2,1H3;8-9,15,17-19,22H,2-7,10-14,16H2,1H3;5-6,8-9,15,17-19,22H,2-4,7,10-14,16H2,1H3;2,5-6,8-9,15,17-19,22H,1,3-4,7,10-14,16H2/b;9-8-;2*6-5-,9-8-	BQLBNJKYLGWYQM-ZWUGTYOTSA-N	CCCCCCCCCCCCCCCc1cccc(O)c1.CCCCCCC\C=C/CCCCCCc2cccc(O)c2.CCCC/C=C\C\C=C/CCCCCCc3cccc(O)c3.Oc4cccc(CCCCCC\C=C/C/C=C\CCC=C)c4	CCCCCCCCCCCCCCCc1cccc(O)c1	-6.59704	0.24372	2	G3	1205.98
1248	1182	A-2155	N-(2-ethoxyphenyl)-N'-(2-ethylphenyl)ethanediamide	InChI=1S/C18H20N2O3/c1-3-13-9-5-6-10-14(13)19-17(21)18(22)20-15-11-7-8-12-16(15)23-4-2/h5-12H,3-4H2,1-2H3,(H,19,21)(H,20,22)	YIMHRDBSVCPJOV-UHFFFAOYSA-N	CCOc1ccccc1NC(=O)C(=O)Nc2ccccc2CC	CCOc1ccccc1NC(=O)C(=O)Nc1ccccc1CC	-6.01755	0	1	G1	312.369
1249	1183	A-2157	oxacyclohexadecan-2-one	InChI=1S/C15H28O2/c16-15-13-11-9-7-5-3-1-2-4-6-8-10-12-14-17-15/h1-14H2	FKUPPRZPSYCDRS-UHFFFAOYSA-N	O=C1CCCCCCCCCCCCCCO1	O=C1CCCCCCCCCCCCCCO1	-5.90379	0.724817	3	G4	240.387
1250	1184	A-2158	2,2'-vinylenebis[5-methylbenzoxazole]	InChI=1S/C18H14N2O2/c1-11-3-5-15-13(9-11)19-17(21-15)7-8-18-20-14-10-12(2)4-6-16(14)22-18/h3-10H,1-2H3/b8-7+	VKRZNAWSCAUDRQ-BQYQJAHWSA-N	Cc1ccc2oc(\C=C\c3oc4ccc(C)cc4n3)nc2c1	Cc1ccc2oc(/C=C/c3oc4ccc(C)cc4n3)nc2c1	-6.00048	0	1	G1	290.322
1251	1185	A-2162	aluminium(3+) ion tris(N-nitroso-N-oxidoaniline)	InChI=1S/3C6H5N2O2.Al/c3*9-7-8(10)6-4-2-1-3-5-6;/h3*1-5H;/q3*-1;+3	PMSRCBOGDIMQAT-UHFFFAOYSA-N	[Al+3].[O-]N(N=O)c1ccccc1.[O-]N(N=O)c2ccccc2.[O-]N(N=O)c3ccccc3	[O-]N(N=O)c1ccccc1	-6.19465	0	1	G1	438.336
1252	1186	A-2167	N,N-diethyl-4-[(E)-2-phenyldiazen-1-yl]aniline	InChI=1S/C16H19N3/c1-3-19(4-2)16-12-10-15(11-13-16)18-17-14-8-6-5-7-9-14/h5-13H,3-4H2,1-2H3	SJJISKLXUJVZOA-UHFFFAOYSA-N	CCN(CC)c1ccc(cc1)N=Nc2ccccc2	CCN(CC)c1ccc(cc1)N=Nc1ccccc1	-5.98212	0	1	G1	253.349
1254	1187	A-2169	2-ethyl-9,10-dihydroanthracene-9,10-dione	InChI=1S/C16H12O2/c1-2-10-7-8-13-14(9-10)16(18)12-6-4-3-5-11(12)15(13)17/h3-9H,2H2,1H3	SJEBAWHUJDUKQK-UHFFFAOYSA-N	CCc1ccc2C(=O)c3ccccc3C(=O)c2c1	CCc1ccc2C(=O)c3ccccc3C(=O)c2c1	-5.98424	0	1	G1	236.27
1255	1188	A-2172	(4-methyl-4-phenylpent-1-en-2-yl)benzene	InChI=1S/C18H20/c1-15(16-10-6-4-7-11-16)14-18(2,3)17-12-8-5-9-13-17/h4-13H,1,14H2,2-3H3	ZOKCNEIWFQCSCM-UHFFFAOYSA-N	CC(C)(CC(=C)c1ccccc1)c2ccccc2	CC(C)(CC(=C)c1ccccc1)c1ccccc1	-6.01184	0	1	G1	236.358
1256	1189	A-2173	{2-butyl-4-chloro-1-[(4-{2-[2-(triphenylmethyl)-2H-1,2,3,4-tetrazol-5-yl]phenyl}phenyl)methyl]-1H-imidazol-5-yl}methanol	InChI=1S/C41H37ClN6O/c1-2-3-23-38-43-39(42)37(29-49)47(38)28-30-24-26-31(27-25-30)35-21-13-14-22-36(35)40-44-46-48(45-40)41(32-15-7-4-8-16-32,33-17-9-5-10-18-33)34-19-11-6-12-20-34/h4-22,24-27,49H,2-3,23,28-29H2,1H3	QQPGGBNMTNDKEY-UHFFFAOYSA-N	CCCCc1nc(Cl)c(CO)n1Cc2ccc(cc2)c3ccccc3c4nnn(n4)C(c5ccccc5)(c6ccccc6)c7ccccc7	CCCCc1nc(Cl)c(CO)n1Cc1ccc(cc1)c1ccccc1c1nnn(n1)C(c1ccccc1)(c1ccccc1)c1ccccc1	-6.46125	0	1	G1	665.241
1258	1190	A-2175	(2R)-2-ethylhexyl (2E)-3-(4-methoxyphenyl)prop-2-enoate (2S)-2-ethylhexyl (2E)-3-(4-methoxyphenyl)prop-2-enoate	InChI=1S/2C18H26O3/c2*1-4-6-7-15(5-2)14-21-18(19)13-10-16-8-11-17(20-3)12-9-16/h2*8-13,15H,4-7,14H2,1-3H3/b2*13-10+/t2*15-/m10/s1	AKRXZXNNMQZCSA-IVGCKTBMSA-N	CCCC[C@H](CC)COC(=O)/C=C/c1ccc(OC)cc1.CCCC[C@@H](CC)COC(=O)/C=C/c2ccc(OC)cc2	CCCC[C@H](CC)COC(=O)/C=C/c1ccc(OC)cc1	-6.42161	0.364819	2	G3	580.806
1259	1191	A-2176	1,4-dimethyl 2-[(E)-2-{2-oxo-1-[(2-oxo-2,3-dihydro-1H-1,3-benzodiazol-5-yl)carbamoyl]propyl}diazen-1-yl]benzene-1,4-dicarboxylate	InChI=1S/C21H19N5O7/c1-10(27)17(18(28)22-12-5-7-14-16(9-12)24-21(31)23-14)26-25-15-8-11(19(29)32-2)4-6-13(15)20(30)33-3/h4-9,17H,1-3H3,(H,22,28)(H2,23,24,31)	KEZJTZQNDCLRDB-UHFFFAOYSA-N	COC(=O)c1ccc(C(=O)OC)c(c1)N=NC(C(C)=O)C(=O)Nc2ccc3NC(=O)Nc3c2	COC(=O)c1ccc(C(=O)OC)c(c1)N=NC(C(=O)C)C(=O)Nc1ccc2[nH]c(=O)[nH]c2c1	-6.31407	0	1	G1	453.411
1260	1192	A-2177	2-decyloxirane	InChI=1S/C12H24O/c1-2-3-4-5-6-7-8-9-10-12-11-13-12/h12H,2-11H2,1H3	MPGABYXKKCLIRW-UHFFFAOYSA-N	CCCCCCCCCCC1CO1	CCCCCCCCCCC1CO1	-5.92316	0	1	G1	184.323
1261	1193	A-2178	2-dodecyloxirane	InChI=1S/C14H28O/c1-2-3-4-5-6-7-8-9-10-11-12-14-13-15-14/h14H,2-13H2,1H3	IOHJQSFEAYDZGF-UHFFFAOYSA-N	CCCCCCCCCCCCC1CO1	CCCCCCCCCCCCC1CO1	-5.98468	0.321726	2	G3	212.377
1262	1194	A-2179	Decahydrospiro[furan-2(3H),5'-[4,7]methano[5h]indene]	InChI=1S/C13H20O/c1-3-10-9-7-12(11(10)4-1)13(8-9)5-2-6-14-13/h9-12H,1-8H2	JDJZAKLOMAHING-UHFFFAOYSA-N	C1COC2(C1)CC3CC2C4CCCC34	C1COC2(C1)CC1CC2C2CCCC12	-5.94156	0	1	G1	192.302
1263	1195	A-2180	ethenyl[(ethenyldimethylsilyl)oxy]dimethylsilane	InChI=1S/C8H18OSi2/c1-7-10(3,4)9-11(5,6)8-2/h7-8H,1-2H2,3-6H3	BITPLIXHRASDQB-UHFFFAOYSA-N	C[Si](C)(O[Si](C)(C)C=C)C=C	C[Si](C)(O[Si](C)(C)C=C)C=C	-5.95448	0	1	G1	186.403
1264	1196	A-2181	2-[1-(2-hydroxy-3,5-dimethylphenyl)-2-methylpropyl]-4,6-dimethylphenol	InChI=1S/C20H26O2/c1-11(2)18(16-9-12(3)7-14(5)19(16)21)17-10-13(4)8-15(6)20(17)22/h7-11,18,21-22H,1-6H3	SZAQZZKNQILGPU-UHFFFAOYSA-N	CC(C)C(c1cc(C)cc(C)c1O)c2cc(C)cc(C)c2O	CC(C)C(c1cc(C)cc(C)c1O)c1cc(C)cc(C)c1O	-6.16734	0	1	G1	298.426
1265	1197	A-2183	1,3-dimethyl 5-[(E)-2-{2-oxo-1-[(2-oxo-2,3-dihydro-1H-1,3-benzodiazol-5-yl)carbamoyl]propyl}diazen-1-yl]benzene-1,3-dicarboxylate	InChI=1S/C21H19N5O7/c1-10(27)17(18(28)22-13-4-5-15-16(9-13)24-21(31)23-15)26-25-14-7-11(19(29)32-2)6-12(8-14)20(30)33-3/h4-9,17H,1-3H3,(H,22,28)(H2,23,24,31)	IHRACTUONPFMSI-UHFFFAOYSA-N	COC(=O)c1cc(cc(c1)C(=O)OC)N=NC(C(C)=O)C(=O)Nc2ccc3NC(=O)Nc3c2	COC(=O)c1cc(cc(c1)C(=O)OC)N=NC(C(=O)C)C(=O)Nc1ccc2[nH]c(=O)[nH]c2c1	-6.37774	0	1	G1	453.411
1266	1198	A-2184	5,7-dihydroxy-2-(3-hydroxy-4-methoxyphenyl)-4H-chromen-4-one	InChI=1S/C16H12O6/c1-21-13-3-2-8(4-10(13)18)14-7-12(20)16-11(19)5-9(17)6-15(16)22-14/h2-7,17-19H,1H3	MBNGWHIJMBWFHU-UHFFFAOYSA-N	COc1ccc(cc1O)C2=CC(=O)c3c(O)cc(O)cc3O2	COc1ccc(cc1O)c1cc(=O)c2c(O)cc(O)cc2o1	-6.19875	0	1	G1	300.266
1267	1199	A-2186	tris(2-[bis(2-hydroxyethyl)amino]ethan-1-ol); 6-({bis[(5-carboxypentyl)amino]-1,3,5-triazin-2-yl}amino)hexanoic acid	InChI=1S/C21H36N6O6.3C6H15NO3/c28-16(29)10-4-1-7-13-22-19-25-20(23-14-8-2-5-11-17(30)31)27-21(26-19)24-15-9-3-6-12-18(32)33;3*8-4-1-7(2-5-9)3-6-10/h1-15H2,(H,28,29)(H,30,31)(H,32,33)(H3,22,23,24,25,26,27);3*8-10H,1-6H2	CAQVCPKFGUCELS-UHFFFAOYSA-N	OCCN(CCO)CCO.OCCN(CCO)CCO.OCCN(CCO)CCO.OC(=O)CCCCCNc1nc(NCCCCCC(O)=O)nc(NCCCCCC(O)=O)n1	OC(=O)CCCCCNc1nc(NCCCCCC(=O)O)nc(NCCCCCC(=O)O)n1	-6.6832	0	1	G1	916.125
1268	1200	A-2187	3,3,4,4,5,5,6,6,7,7,8,8,8-tridecafluorooctyl prop-2-enoate	InChI=1S/C11H7F13O2/c1-2-5(25)26-4-3-6(12,13)7(14,15)8(16,17)9(18,19)10(20,21)11(22,23)24/h2H,1,3-4H2	VPKQPPJQTZJZDB-UHFFFAOYSA-N	FC(F)(F)C(F)(F)C(F)(F)C(F)(F)C(F)(F)C(F)(F)CCOC(=O)C=C	FC(F)(F)C(F)(F)C(F)(F)C(F)(F)C(F)(F)C(F)(F)CCOC(=O)C=C	-6.35416	0	1	G1	418.149
1269	1201	A-2188	bis(8-methylnonyl) phenyl phosphite	InChI=1S/C26H47O3P/c1-24(2)18-12-7-5-9-16-22-27-30(29-26-20-14-11-15-21-26)28-23-17-10-6-8-13-19-25(3)4/h11,14-15,20-21,24-25H,5-10,12-13,16-19,22-23H2,1-4H3	SXXILWLQSQDLDL-UHFFFAOYSA-N	CC(C)CCCCCCCOP(OCCCCCCCC(C)C)Oc1ccccc1	CC(C)CCCCCCCOP(OCCCCCCCC(C)C)Oc1ccccc1	-6.38203	0.321781	2	G3	438.633
1270	1202	A-2190	oxotitanium; sulfuric acid	InChI=1S/H2O4S.O.Ti/c1-5(2,3)4;;/h(H2,1,2,3,4);;	ZYPJORZNHDXKSD-UHFFFAOYSA-N	O[S](O)(=O)=O.O=[Ti]	OS(=O)(=O)O	-5.96139	0.102224	3	G5	161.945
1271	1203	A-2193	2-methyl-9,10-dihydroanthracene-9,10-dione	InChI=1S/C15H10O2/c1-9-6-7-12-13(8-9)15(17)11-5-3-2-4-10(11)14(12)16/h2-8H,1H3	NJWGQARXZDRHCD-UHFFFAOYSA-N	Cc1ccc2C(=O)c3ccccc3C(=O)c2c1	Cc1ccc2C(=O)c3ccccc3C(=O)c2c1	-6.11715	0	1	G1	222.243
1272	1204	A-2200	1-N,4-N-diphenylbenzene-1,4-diamine	InChI=1S/C18H16N2/c1-3-7-15(8-4-1)19-17-11-13-18(14-12-17)20-16-9-5-2-6-10-16/h1-14,19-20H	UTGQNNCQYDRXCH-UHFFFAOYSA-N	N(c1ccccc1)c2ccc(Nc3ccccc3)cc2	N(c1ccccc1)c1ccc(Nc2ccccc2)cc1	-6.23945	0	1	G1	260.34
1273	1205	A-2201	2,6-dimethyl naphthalene-2,6-dicarboxylate	InChI=1S/C14H12O4/c1-17-13(15)11-5-3-10-8-12(14(16)18-2)6-4-9(10)7-11/h3-8H,1-2H3	GYUVMLBYMPKZAZ-UHFFFAOYSA-N	COC(=O)c1ccc2cc(ccc2c1)C(=O)OC	COC(=O)c1ccc2cc(ccc2c1)C(=O)OC	-6.21174	0.0448657	2	G3	244.246
1274	1206	A-2205	dialuminium tris[2-(2,4,5,7-tetrabromo-6-oxido-3-oxoxanthen-9-yl)benzoate]	InChI=1S/3C20H8Br4O5.2Al/c3*21-11-5-9-13(7-3-1-2-4-8(7)20(27)28)10-6-12(22)17(26)15(24)19(10)29-18(9)14(23)16(11)25;;/h3*1-6,25H,(H,27,28);;/q;;;2*+3/p-6	JNDCLPVZJSPREA-UHFFFAOYSA-H	[Al+3].[Al+3].[O-]C(=O)c1ccccc1C2=C3C=C(Br)C(=O)C(=C3Oc4c(Br)c([O-])c(Br)cc24)Br.[O-]C(=O)c5ccccc5C6=C7C=C(Br)C(=O)C(=C7Oc8c(Br)c([O-])c(Br)cc68)Br.[O-]C(=O)c9ccccc9C%10=C%11C=C(Br)C(=O)C(=C%11Oc%12c(Br)c([O-])c(Br)cc%10%12)Br	[O-]C(=O)c1ccccc1c1c2-c(c(c(=O)c(c2)Br)Br)oc2c(Br)c([O-])c(Br)cc12	-7.14356	0	1	G1	1991.6
1275	1207	A-2206	1,4-dihydroxy-9,10-dihydroanthracene-9,10-dione	InChI=1S/C14H8O4/c15-9-5-6-10(16)12-11(9)13(17)7-3-1-2-4-8(7)14(12)18/h1-6,15-16H	GUEIZVNYDFNHJU-UHFFFAOYSA-N	Oc1ccc(O)c2C(=O)c3ccccc3C(=O)c12	Oc1ccc(O)c2C(=O)c3ccccc3C(=O)c12	-6.25349	0.0853917	6	G5	240.214
1276	1208	A-2210	1,2-bis(propan-2-yl)naphthalene	InChI=1S/C16H20/c1-11(2)14-10-9-13-7-5-6-8-15(13)16(14)12(3)4/h5-12H,1-4H3	IAUKWGFWINVWKS-UHFFFAOYSA-N	CC(C)c1ccc2ccccc2c1C(C)C	CC(C)c1ccc2ccccc2c1C(C)C	-6.23011	0.0477608	3	G5	212.336
1277	1209	A-2214	dioctylstannanone	InChI=1S/2C8H17.O.Sn/c2*1-3-5-7-8-6-4-2;;/h2*1,3-8H2,2H3;;	LQRUPWUPINJLMU-UHFFFAOYSA-N	CCCCCCCC[Sn](=O)CCCCCCCC	CCCCCCCC[Sn](=O)CCCCCCCC	-6.47852	0.448669	2	G3	361.158
1278	1210	A-2217	4-{4-[4-(4-methoxyphenyl)piperazin-1-yl]phenyl}-4,5-dihydro-1H-1,2,4-triazol-5-one	InChI=1S/C19H21N5O2/c1-26-18-8-6-16(7-9-18)23-12-10-22(11-13-23)15-2-4-17(5-3-15)24-14-20-21-19(24)25/h2-9,14H,10-13H2,1H3,(H,21,25)	SEHQVBVJJRRRSG-UHFFFAOYSA-N	COc1ccc(cc1)N2CCN(CC2)c3ccc(cc3)N4C=NNC4=O	COc1ccc(cc1)N1CCN(CC1)c1ccc(cc1)n1cn[nH]c1=O	-6.48891	0	1	G1	351.41
1279	1211	A-2218	1-(4-chlorophenyl)-3-(3,4-dichlorophenyl)urea	InChI=1S/C13H9Cl3N2O/c14-8-1-3-9(4-2-8)17-13(19)18-10-5-6-11(15)12(16)7-10/h1-7H,(H2,17,18,19)	ICUTUKXCWQYESQ-UHFFFAOYSA-N	Clc1ccc(NC(=O)Nc2ccc(Cl)c(Cl)c2)cc1	Clc1ccc(NC(=O)Nc2ccc(Cl)c(Cl)c2)cc1	-6.45773	0.520696	2	G2	315.587
1280	1212	A-2221	1,1-bis(tert-butylperoxy)-3,3,5-trimethylcyclohexane	InChI=1S/C17H34O4/c1-13-10-16(8,9)12-17(11-13,20-18-14(2,3)4)21-19-15(5,6)7/h13H,10-12H2,1-9H3	NALFRYPTRXKZPN-UHFFFAOYSA-N	CC1CC(C)(C)CC(C1)(OOC(C)(C)C)OOC(C)(C)C	CC1CC(C)(C)CC(C1)(OOC(C)(C)C)OOC(C)(C)C	-6.48066	0.460308	4	G5	302.455
1281	1213	A-2225	(1R,4E,9S)-4,11,11-trimethyl-8-methylidenebicyclo[7.2.0]undec-4-ene	InChI=1S/C15H24/c1-11-6-5-7-12(2)13-10-15(3,4)14(13)9-8-11/h6,13-14H,2,5,7-10H2,1,3-4H3/b11-6+/t13-,14-/m1/s1	NPNUFJAVOOONJE-GFUGXAQUSA-N	C\C1=C/CCC(=C)[C@H]2CC(C)(C)[C@@H]2CC1	C/C/1=C\CCC(=C)[C@H]2CC(C)(C)[C@@H]2CC1	-6.33726	0.0143226	2	G3	204.357
1282	1214	A-2229	1,1'-(2,3-dimethylbutane-2,3-diyl)dibenzene	InChI=1S/C18H22/c1-17(2,15-11-7-5-8-12-15)18(3,4)16-13-9-6-10-14-16/h5-14H,1-4H3	HGTUJZTUQFXBIH-UHFFFAOYSA-N	CC(C)(c1ccccc1)C(C)(C)c2ccccc2	CC(C)(c1ccccc1)C(C)(C)c1ccccc1	-6.47417	0	1	G1	238.374
1283	1215	A-2231	2-(benzyloxy)naphthalene	InChI=1S/C17H14O/c1-2-6-14(7-3-1)13-18-17-11-10-15-8-4-5-9-16(15)12-17/h1-12H,13H2	WLTCCDHHWYAMCG-UHFFFAOYSA-N	C(Oc1ccc2ccccc2c1)c3ccccc3	C(Oc1ccc2ccccc2c1)c1ccccc1	-6.47767	0.230365	2	G3	234.298
1284	1216	A-2232	6-Bromo-3-methyl-3H-dibenz[f,ij]isoquinoline-2,7-dione	InChI=1S/C17H10BrNO2/c1-19-13-7-6-12(18)16-15(13)11(8-14(19)20)9-4-2-3-5-10(9)17(16)21/h2-8H,1H3	QTNAUUGQZYCWGQ-UHFFFAOYSA-N	CN1C(=O)C=C2c3ccccc3C(=O)c4c(Br)ccc1c24	Cn1c(=O)cc2-c3ccccc3C(=O)c3c(Br)ccc1c23	-6.68045	0	1	G1	340.176
1285	1217	A-2233	3-hydroxy-N-(3-nitrophenyl)-2-naphthamide	InChI=1S/C17H12N2O4/c20-16-9-12-5-2-1-4-11(12)8-15(16)17(21)18-13-6-3-7-14(10-13)19(22)23/h1-10,20H,(H,18,21)	YZJSKRBKHCLMQC-UHFFFAOYSA-N	Oc1cc2ccccc2cc1C(=O)Nc3cccc(c3)[N+]([O-])=O	Oc1cc2ccccc2cc1C(=O)Nc1cccc(c1)[N+](=O)[O-]	-6.64387	0	1	G1	308.293
1287	1218	A-2236	bis(2,4-dichloro-5-nitrophenyl) carbonate	InChI=1S/C13H4Cl4N2O7/c14-5-1-7(16)11(3-9(5)18(21)22)25-13(20)26-12-4-10(19(23)24)6(15)2-8(12)17/h1-4H	CVUDBPILLYLOSC-UHFFFAOYSA-N	[O-][N+](=O)c1cc(OC(=O)Oc2cc(c(Cl)cc2Cl)[N+]([O-])=O)c(Cl)cc1Cl	[O-][N+](=O)c1cc(OC(=O)Oc2cc(c(Cl)cc2Cl)[N+](=O)[O-])c(Cl)cc1Cl	-6.81291	0	1	G1	441.994
1288	1219	A-2238	Terphenyl, hydrogenated	InChI=1S/C18H22/c1-3-7-15(8-4-1)17-11-13-18(14-12-17)16-9-5-2-6-10-16/h1,3,5,9,11-16H,2,4,6-8,10H2	TVBYFUMVFJKKNJ-UHFFFAOYSA-N	C1CC=CC(C1)c2ccc(cc2)C3CCC=CC3	C1CC=CC(C1)c1ccc(cc1)C1CCC=CC1	-6.59193	0.0588801	2	G3	238.374
1289	1220	A-2240	octadec-9-en-1-yl dihydrogen phosphate	InChI=1S/C18H36O.H3O4P/c1-2-3-4-5-6-7-8-9-10-11-12-13-14-15-16-17-18-19;1-5(2,3)4/h9-10,19H,2-8,11-18H2,1H3;(H3,1,2,3,4)/b10-9-;	JGVOASSDYQIBIF-KVVVOXFISA-N	CCCCCCCC\C=C/CCCCCCCCO.O[P](O)(O)=O	CCCCCCCC/C=C\CCCCCCCCO	-6.7859	0	1	G1	366.479
1290	1221	A-2241	4-tert-butylphenol; formaldehyde	InChI=1S/C10H14O.CH2O/c1-10(2,3)8-4-6-9(11)7-5-8;1-2/h4-7,11H,1-3H3;1H2	LZDOYVMSNJBLIM-UHFFFAOYSA-N	CC(C)(C)c1ccc(O)cc1.C=O	CC(C)(C)c1ccc(O)cc1	-6.49394	0	1	G1	180.247
1292	1222	A-2244	1-[(E)-2-(2,4-dimethylphenyl)diazen-1-yl]naphthalen-2-ol	InChI=1S/C18H16N2O/c1-12-7-9-16(13(2)11-12)19-20-18-15-6-4-3-5-14(15)8-10-17(18)21/h3-11,19H,1-2H3/b20-18-	YPXOPAFVVHXQDP-ZZEZOPTASA-N	Cc1ccc(N\N=C2/C(=O)C=Cc3ccccc23)c(C)c1	Cc1ccc(N/N=C/2\C(=O)C=Cc3ccccc23)c(C)c1	-6.70544	0	1	G1	276.339
1293	1223	A-2245	methyl myristate	InChI=1S/C15H30O2/c1-3-4-5-6-7-8-9-10-11-12-13-14-15(16)17-2/h3-14H2,1-2H3	ZAZKJZBWRNNLDS-UHFFFAOYSA-N	CCCCCCCCCCCCCC(=O)OC	CCCCCCCCCCCCCC(=O)OC	-6.64974	0	1	G1	242.403
1294	1224	A-2246	(4-anilino-1-naphthyl){bis[4-(dimethylamino)phenyl]}methanol	InChI=1S/C33H33N3O/c1-35(2)27-18-14-24(15-19-27)33(37,25-16-20-28(21-17-25)36(3)4)31-22-23-32(30-13-9-8-12-29(30)31)34-26-10-6-5-7-11-26/h5-23,34,37H,1-4H3	WNDULEJVCPEASN-UHFFFAOYSA-N	CN(C)c1ccc(cc1)C(O)(c2ccc(cc2)N(C)C)c3ccc(Nc4ccccc4)c5ccccc35	CN(C)c1ccc(cc1)C(O)(c1ccc(cc1)N(C)C)c1ccc(Nc2ccccc2)c2ccccc12	-6.98914	0	1	G1	487.647
1295	1225	A-2248	N-{2-[(2-benzamidophenyl)disulfanyl]phenyl}benzamide	InChI=1S/C26H20N2O2S2/c29-25(19-11-3-1-4-12-19)27-21-15-7-9-17-23(21)31-32-24-18-10-8-16-22(24)28-26(30)20-13-5-2-6-14-20/h1-18H,(H,27,29)(H,28,30)	ZHMIOPLMFZVSHY-UHFFFAOYSA-N	O=C(Nc1ccccc1SSc2ccccc2NC(=O)c3ccccc3)c4ccccc4	O=C(Nc1ccccc1SSc1ccccc1NC(=O)c1ccccc1)c1ccccc1	-6.97829	1.11092	2	G2	456.592
1296	1226	A-2250	N,N-DIBUTYLDODECANAMIDE	InChI=1S/C20H41NO/c1-4-7-10-11-12-13-14-15-16-17-20(22)21(18-8-5-2)19-9-6-3/h4-19H2,1-3H3	MFARGUPPFBTESX-UHFFFAOYSA-N	CCCCCCCCCCCC(=O)N(CCCC)CCCC	CCCCCCCCCCCC(=O)N(CCCC)CCCC	-7.01641	0	1	G1	311.554
1297	1227	A-2251	(2-methoxy-5-nitrophenyl) acetate	InChI=1S/C9H9NO5/c1-6(11)15-9-5-7(10(12)13)3-4-8(9)14-2/h3-5H,1-2H3	XBFBLYSAWSLPRY-UHFFFAOYSA-N	COc1ccc(cc1OC(C)=O)[N+]([O-])=O	COc1ccc(cc1OC(=O)C)[N+](=O)[O-]	-2.9466	0	1	G1	211.173
1298	1228	A-2252	Copper; methanesulfonic acid	InChI=1S/CH4O3S.Cu/c1-5(2,3)4;/h1H3,(H,2,3,4);	SDFNZYMSEOUVIF-UHFFFAOYSA-N	[Cu].C[S](O)(=O)=O	CS(=O)(=O)O	0.73233	0	1	G1	159.653
1299	1229	A-2253	4-methylbenzoyl 4-methylbenzene-1-carboperoxoate	InChI=1S/C16H14O4/c1-11-3-7-13(8-4-11)15(17)19-20-16(18)14-9-5-12(2)6-10-14/h3-10H,1-2H3	AGKBXKFWMQLFGZ-UHFFFAOYSA-N	Cc1ccc(cc1)C(=O)OOC(=O)c2ccc(C)cc2	Cc1ccc(cc1)C(=O)OOC(=O)c1ccc(C)cc1	-6.79835	0	1	G1	270.284
1300	1230	A-2255	2-cyclohexyl-6-[(3-cyclohexyl-2-hydroxy-5-methylphenyl)methyl]-4-methylphenol	InChI=1S/C27H36O2/c1-18-13-22(26(28)24(15-18)20-9-5-3-6-10-20)17-23-14-19(2)16-25(27(23)29)21-11-7-4-8-12-21/h13-16,20-21,28-29H,3-12,17H2,1-2H3	AKNMPWVTPUHKCG-UHFFFAOYSA-N	Cc1cc(Cc2cc(C)cc(C3CCCCC3)c2O)c(O)c(c1)C4CCCCC4	Cc1cc(Cc2cc(C)cc(C3CCCCC3)c2O)c(O)c(c1)C1CCCCC1	-6.97903	0.547804	5	G4	392.583
1301	1231	A-2257	1,2-bis(2-ethylhexyl) benzene-1,2-dicarboxylate	InChI=1S/C24H38O4/c1-5-9-13-19(7-3)17-27-23(25)21-15-11-12-16-22(21)24(26)28-18-20(8-4)14-10-6-2/h11-12,15-16,19-20H,5-10,13-14,17-18H2,1-4H3	BJQHLKABXJIVAM-UHFFFAOYSA-N	CCCCC(CC)COC(=O)c1ccccc1C(=O)OCC(CC)CCCC	CCCCC(CC)COC(=O)c1ccccc1C(=O)OCC(CC)CCCC	-6.97891	0.613829	7	G4	390.564
1302	1232	A-2258	1,2-bis(propan-2-yl)benzene; 1,3-bis(propan-2-yl)benzene; 1,4-bis(propan-2-yl)benzene	InChI=1S/C12H18/c1-9(2)11-7-5-6-8-12(11)10(3)4/h5-10H,1-4H3	OKIRBHVFJGXOIS-UHFFFAOYSA-N	CC(C)c1ccccc1C(C)C	CC(C)c1ccccc1C(C)C	-6.6028	0	1	G1	162.276
1303	1233	A-2259	1,3-diisopropylbenzene	InChI=1S/C12H18/c1-9(2)11-6-5-7-12(8-11)10(3)4/h5-10H,1-4H3	UNEATYXSUBPPKP-UHFFFAOYSA-N	CC(C)c1cccc(c1)C(C)C	CC(C)c1cccc(c1)C(C)C	-6.6028	0	1	G1	162.276
1304	1234	A-2260	(Z)-N-(1,3-dihydroxyoctadecan-2-yl)octadec-9-enamide	InChI=1S/C36H71NO3/c1-3-5-7-9-11-13-15-17-18-20-22-24-26-28-30-32-36(40)37-34(33-38)35(39)31-29-27-25-23-21-19-16-14-12-10-8-6-4-2/h17-18,34-35,38-39H,3-16,19-33H2,1-2H3,(H,37,40)/b18-17-	MJQIARGPQMNBGT-ZCXUNETKSA-N	CCCCCCCCCCCCCCCC(O)C(CO)NC(=O)CCCCCCC\C=C/CCCCCCCC	CCCCCCCCCCCCCCCC(O)C(CO)NC(=O)CCCCCCC/C=C\CCCCCCCC	-6.45176	0	1	G1	565.968
1305	1235	A-2262	hexadecanoic acid	InChI=1S/C16H32O2/c1-2-3-4-5-6-7-8-9-10-11-12-13-14-15-16(17)18/h2-15H2,1H3,(H,17,18)	IPCSVZSSVZVIGE-UHFFFAOYSA-N	CCCCCCCCCCCCCCCC(O)=O	CCCCCCCCCCCCCCCC(=O)O	-6.80691	0	1	G1	256.43
1306	1236	A-2264	4,7-Methano-1H-indenol, 3a,4,5,6,7,7a-hexahydro-, acetate	InChI=1S/C12H16O2/c1-7(13)14-11-5-4-10-8-2-3-9(6-8)12(10)11/h5,8-10,12H,2-4,6H2,1H3	KARQHHMQOVRDNL-UHFFFAOYSA-N	CC(=O)OC1=CCC2C3CCC(C3)C12	CC(=O)OC1=CCC2C3CCC(C3)C12	-3.00973	0	1	G1	192.258
1307	1237	A-2267	octamethyl-1,3,5,7,2,4,6,8-tetraoxatetrasilocane	InChI=1S/C8H24O4Si4/c1-13(2)9-14(3,4)11-16(7,8)12-15(5,6)10-13/h1-8H3	HMMGMWAXVFQUOA-UHFFFAOYSA-N	C[Si]1(C)O[Si](C)(C)O[Si](C)(C)O[Si](C)(C)O1	C[Si]1(C)O[Si](C)(C)O[Si](C)(C)O[Si](C)(C)O1	-6.95369	0.408191	5	G5	296.62
1308	1238	A-2268	3-octanoyloxypropyl octanoate	InChI=1S/C19H36O4/c1-3-5-7-9-11-14-18(20)22-16-13-17-23-19(21)15-12-10-8-6-4-2/h3-17H2,1-2H3	XBBMJUWOCGWHRP-UHFFFAOYSA-N	CCCCCCCC(=O)OCCCOC(=O)CCCCCCC	CCCCCCCC(=O)OCCCOC(=O)CCCCCCC	-7.51653	0	1	G1	328.493
1309	1239	A-2269	1-(3,3-dimethylcyclohexyl)pent-4-en-1-one	InChI=1S/C13H22O/c1-4-5-8-12(14)11-7-6-9-13(2,3)10-11/h4,11H,1,5-10H2,2-3H3	OHYNEUHOSWPWLZ-UHFFFAOYSA-N	CC1(C)CCCC(C1)C(=O)CCC=C	CC1(C)CCCC(C1)C(=O)CCC=C	-4.77931	0	1	G1	194.318
1310	1240	A-2270	9-ethyl-9H-carbazole	InChI=1S/C14H13N/c1-2-15-13-9-5-3-7-11(13)12-8-4-6-10-14(12)15/h3-10H,2H2,1H3	PLAZXGNBGZYJSA-UHFFFAOYSA-N	CCn1c2ccccc2c3ccccc13	CCn1c2ccccc2c2ccccc12	-6.8135	0	1	G1	195.265
1311	1241	A-2271	N-ethyl-N-{2-[1-(2-methylpropoxy)ethoxy]ethyl}-4-[(E)-2-phenyldiazen-1-yl]aniline	InChI=1S/C22H31N3O2/c1-5-25(15-16-26-19(4)27-17-18(2)3)22-13-11-21(12-14-22)24-23-20-9-7-6-8-10-20/h6-14,18-19H,5,15-17H2,1-4H3	BATVZJPOLFSGTD-UHFFFAOYSA-N	CCN(CCOC(C)OCC(C)C)c1ccc(cc1)N=Nc2ccccc2	CCN(CCOC(C)OCC(C)C)c1ccc(cc1)N=Nc1ccccc1	-7.0905	0	1	G1	369.509
1312	1242	A-2272	zirconium(4+) ion diphosphate	InChI=1S/4H3O4P.3Zr/c4*1-5(2,3)4;;;/h4*(H3,1,2,3,4);;;/q;;;;3*+4/p-12	LEHFSLREWWMLPU-UHFFFAOYSA-B	[Zr+4].[Zr+4].[Zr+4].[O-][P]([O-])([O-])=O.[O-][P]([O-])([O-])=O.[O-][P]([O-])([O-])=O.[O-][P]([O-])([O-])=O	[O-]P(=O)([O-])[O-]	-7.33816	1.38798	3	G4	653.552
1313	1243	A-2273	3-[(E)-4-[[5,6-di(phenyl)-1,2,4-triazin-3-yl]sulfanyl]but-2-enyl]sulfanyl-5,6-di(phenyl)-1,2,4-triazine	InChI=1S/C34H26N6S2/c1-5-15-25(16-6-1)29-31(27-19-9-3-10-20-27)37-39-33(35-29)41-23-13-14-24-42-34-36-30(26-17-7-2-8-18-26)32(38-40-34)28-21-11-4-12-22-28/h1-22H,23-24H2/b14-13+	IBPFDTBQAMYTIU-BUHFOSPRSA-N	C(Sc1nnc(c2ccccc2)c(n1)c3ccccc3)\C=C\CSc4nnc(c5ccccc5)c(n4)c6ccccc6	C(Sc1nnc(c2ccccc2)c(n1)c1ccccc1)/C=C/CSc1nnc(c2ccccc2)c(n1)c1ccccc1	-7.02513	0	1	G1	582.758
1314	1244	A-2274	1-(4-tert-butylphenyl)-3-(4-methoxyphenyl)propane-1,3-dione	InChI=1S/C20H22O3/c1-20(2,3)16-9-5-14(6-10-16)18(21)13-19(22)15-7-11-17(23-4)12-8-15/h5-12H,13H2,1-4H3	XNEFYCZVKIDDMS-UHFFFAOYSA-N	COc1ccc(cc1)C(=O)CC(=O)c2ccc(cc2)C(C)(C)C	COc1ccc(cc1)C(=O)CC(=O)c1ccc(cc1)C(C)(C)C	-7.06055	0	1	G1	310.393
1315	1245	A-2277	2,2,4,6,6-pentamethyl-3,5-dioxa-2,4,6-trisilaheptane	InChI=1S/C7H21O2Si3/c1-10(8-11(2,3)4)9-12(5,6)7/h1-7H3	SWGZAKPJNWCPRY-UHFFFAOYSA-N	C[Si](O[Si](C)(C)C)O[Si](C)(C)C	C[Si](O[Si](C)(C)C)O[Si](C)(C)C	-7.04435	0	1	G1	221.501
1316	1246	A-2282	5-hydroxy-2-(3-hydroxy-4-methoxyphenyl)-7-{[(2S,3R,4S,5S,6R)-3,4,5-trihydroxy-6-({[(2R,3R,4R,5R,6S)-3,4,5-trihydroxy-6-methyloxan-2-yl]oxy}methyl)oxan-2-yl]oxy}-4H-chromen-4-one	InChI=1S/C28H32O15/c1-10-21(32)23(34)25(36)27(40-10)39-9-19-22(33)24(35)26(37)28(43-19)41-12-6-14(30)20-15(31)8-17(42-18(20)7-12)11-3-4-16(38-2)13(29)5-11/h3-8,10,19,21-30,32-37H,9H2,1-2H3/t10-,19+,21-,22+,23+,24-,25+,26+,27+,28+/m0/s1	GZSOSUNBTXMUFQ-YFAPSIMESA-N	COc1ccc(cc1O)C2=CC(=O)c3c(O)cc(O[C@@H]4O[C@H](CO[C@@H]5O[C@@H](C)[C@H](O)[C@@H](O)[C@H]5O)[C@@H](O)[C@H](O)[C@H]4O)cc3O2	COc1ccc(cc1O)c1cc(=O)c2c(O)cc(O[C@@H]3O[C@H](CO[C@@H]4O[C@@H](C)[C@H](O)[C@@H](O)[C@H]4O)[C@@H](O)[C@H](O)[C@H]3O)cc2o1	-7.50554	0	1	G1	608.549
1317	1247	A-2283	1,3,5-tris[[(2R)-oxiran-2-yl]methyl]-1,3,5-triazinane-2,4,6-trione	InChI=1S/C12H15N3O6/c16-10-13(1-7-4-19-7)11(17)15(3-9-6-21-9)12(18)14(10)2-8-5-20-8/h7-9H,1-6H2/t7-,8-,9-/m1/s1	OUPZKGBUJRBPGC-IWSPIJDZSA-N	O=C1N(C[C@@H]2CO2)C(=O)N(C[C@@H]3CO3)C(=O)N1C[C@@H]4CO4	O=c1n(C[C@@H]2CO2)c(=O)n(C[C@@H]2CO2)c(=O)n1C[C@@H]1CO1	-2.46883	0	1	G1	297.267
1318	1248	A-2284	4,11-diamino-2-(3-methoxypropyl)-1H,2H,3H,5H,10H-naphtho[2,3-f]isoindole-1,3,5,10-tetrone	InChI=1S/C20H17N3O5/c1-28-8-4-7-23-19(26)13-14(20(23)27)16(22)12-11(15(13)21)17(24)9-5-2-3-6-10(9)18(12)25/h2-3,5-6H,4,7-8,21-22H2,1H3	WBCXRDHKXHADQF-UHFFFAOYSA-N	COCCCN1C(=O)c2c(N)c3C(=O)c4ccccc4C(=O)c3c(N)c2C1=O	COCCCn1c(=O)c2c(N)c3c(=O)c4ccccc4c(=O)c3c(N)c2c1=O	-7.32379	0.428666	2	G3	379.372
1319	1249	A-2287	docosanoic acid	InChI=1S/C22H44O2/c1-2-3-4-5-6-7-8-9-10-11-12-13-14-15-16-17-18-19-20-21-22(23)24/h2-21H2,1H3,(H,23,24)	UKMSUNONTOPOIO-UHFFFAOYSA-N	CCCCCCCCCCCCCCCCCCCCCC(O)=O	CCCCCCCCCCCCCCCCCCCCCC(=O)O	-7.32811	1.74743	2	G2	340.592
1320	1250	A-2288	3-phenylpropyl benzoate	InChI=1S/C16H16O2/c17-16(15-11-5-2-6-12-15)18-13-7-10-14-8-3-1-4-9-14/h1-6,8-9,11-12H,7,10,13H2	ONPVMQLRVWKFFL-UHFFFAOYSA-N	O=C(OCCCc1ccccc1)c2ccccc2	O=C(OCCCc1ccccc1)c1ccccc1	-4.80097	0	1	G1	240.302
1321	1251	A-2289	2-methylheptan-1-ol	InChI=1S/C8H18O/c1-3-4-5-6-8(2)7-9/h8-9H,3-7H2,1-2H3	QZESEQBMSFFHRY-UHFFFAOYSA-N	CCCCCC(C)CO	CCCCCC(C)CO	-2.52813	0	1	G1	130.231
1322	1252	A-2292	palladium (II) di(4-oxopent-2-en-2-oate)	InChI=1S/2C5H7O2.Pd/c2*1-4(6)3-5(2)7;/h2*3H,1-2H3;/q2*-1;+2	PLYDYQGKZLDFTI-UHFFFAOYSA-N	[Pd++].CC(=O)[CH-]C(C)=O.CC(=O)[CH-]C(C)=O	CC(=O)[CH-]C(=O)C	-7.43846	0	1	G1	304.638
1323	1253	A-2293	3,4,9,10-Perylenetetracarboxylic diimide	InChI=1S/C24H10N2O4/c27-21-13-5-1-9-10-2-6-15-20-16(24(30)26-23(15)29)8-4-12(18(10)20)11-3-7-14(22(28)25-21)19(13)17(9)11/h1-8H,(H,25,27,28)(H,26,29,30)	KJOLVZJFMDVPGB-UHFFFAOYSA-N	O=C1NC(=O)c2ccc3c4ccc5C(=O)NC(=O)c6ccc(c7ccc1c2c37)c4c56	O=C1NC(=O)c2ccc3c4ccc5C(=O)NC(=O)c6ccc(c7ccc1c2c37)c4c56	-7.59146	0	1	G1	390.354
1324	1254	A-2294	1-hydroxy-4-[(4-methylphenyl)amino]-9,10-dihydroanthracene-9,10-dione	InChI=1S/C21H15NO3/c1-12-6-8-13(9-7-12)22-16-10-11-17(23)19-18(16)20(24)14-4-2-3-5-15(14)21(19)25/h2-11,22-23H,1H3	LJFWQNJLLOFIJK-UHFFFAOYSA-N	Cc1ccc(Nc2ccc(O)c3C(=O)c4ccccc4C(=O)c23)cc1	Cc1ccc(Nc2ccc(O)c3C(=O)c4ccccc4C(=O)c23)cc1	-7.54918	0	1	G1	329.355
1325	1255	A-2295	oxygen(-2) anion; zirconium(+4) cation; sulfate	InChI=1S/H2O4S.O.Zr/c1-5(2,3)4;;/h(H2,1,2,3,4);;/q;-2;+4/p-2	QRTRRDMHGTZPBF-UHFFFAOYSA-L	[O--].[Zr+4].[O-][S]([O-])(=O)=O	[O-]S(=O)(=O)[O-]	-7.70605	0	1	G1	203.286
1326	1256	A-2297	2-ethyl-2-[2-(6-methoxy-3,4-dihydro-2H-naphthalen-1-ylidene)ethyl]cyclopentane-1,3-dione	InChI=1S/C20H24O3/c1-3-20(18(21)9-10-19(20)22)12-11-14-5-4-6-15-13-16(23-2)7-8-17(14)15/h7-8,11,13H,3-6,9-10,12H2,1-2H3/b14-11+	OMXFYKCGCDGYNC-SDNWHVSQSA-N	CCC1(C\C=C2/CCCc3cc(OC)ccc23)C(=O)CCC1=O	CCC1(C/C=C/2\CCCc3cc(OC)ccc23)C(=O)CCC1=O	-4.1725	0	1	G1	312.409
1327	1257	A-2298	octadecane	InChI=1S/C18H38/c1-3-5-7-9-11-13-15-17-18-16-14-12-10-8-6-4-2/h3-18H2,1-2H3	RZJRJXONCZWCBN-UHFFFAOYSA-N	CCCCCCCCCCCCCCCCCC	CCCCCCCCCCCCCCCCCC	-7.62754	0	1	G1	254.502
1328	1258	A-2299	8,8-dimethyl-7-propan-2-yl-6,10-dioxaspiro[4.5]decane	InChI=1S/C13H24O2/c1-10(2)11-12(3,4)9-14-13(15-11)7-5-6-8-13/h10-11H,5-9H2,1-4H3	NKDJGNROVOPIGT-UHFFFAOYSA-N	CC(C)C1OC2(CCCC2)OCC1(C)C	CC(C)C1OC2(CCCC2)OCC1(C)C	-3.52424	0	1	G1	212.333
1329	1259	A-2301	2-ethylhexyl 4-({bis[(4-{[(2-ethylhexyl)oxy]carbonyl}phenyl)amino]-1,3,5-triazin-2-yl}amino)benzoate	InChI=1S/C48H66N6O6/c1-7-13-16-34(10-4)31-58-43(55)37-19-25-40(26-20-37)49-46-52-47(50-41-27-21-38(22-28-41)44(56)59-32-35(11-5)17-14-8-2)54-48(53-46)51-42-29-23-39(24-30-42)45(57)60-33-36(12-6)18-15-9-3/h19-30,34-36H,7-18,31-33H2,1-6H3,(H3,49,50,51,52,53,54)	JGUMTYWKIBJSTN-UHFFFAOYSA-N	CCCCC(CC)COC(=O)c1ccc(Nc2nc(Nc3ccc(cc3)C(=O)OCC(CC)CCCC)nc(Nc4ccc(cc4)C(=O)OCC(CC)CCCC)n2)cc1	CCCCC(CC)COC(=O)c1ccc(Nc2nc(Nc3ccc(cc3)C(=O)OCC(CC)CCCC)nc(Nc3ccc(cc3)C(=O)OCC(CC)CCCC)n2)cc1	-8.21648	0.382322	4	G5	823.092
1330	1260	A-2304	methyl palmitate	InChI=1S/C17H34O2/c1-3-4-5-6-7-8-9-10-11-12-13-14-15-16-17(18)19-2/h3-16H2,1-2H3	FLIACVVOZYBSBS-UHFFFAOYSA-N	CCCCCCCCCCCCCCCC(=O)OC	CCCCCCCCCCCCCCCC(=O)OC	-7.83004	0	1	G1	270.457
1331	1261	A-2307	Bis(2-hydroxyethyl) 2-[(6-oxobenzo[c][2,1]benzoxaphosphinin-6-yl)methyl]butanedioate	InChI=1S/C21H23O8P/c22-9-11-27-20(24)13-15(21(25)28-12-10-23)14-30(26)19-8-4-2-6-17(19)16-5-1-3-7-18(16)29-30/h1-8,15,22-23H,9-14H2	MJOBQUIJUFKMPR-UHFFFAOYSA-N	OCCOC(=O)CC(C[P]1(=O)Oc2ccccc2c3ccccc13)C(=O)OCCO	OCCOC(=O)CC(CP1(=O)Oc2ccccc2-c2ccccc12)C(=O)OCCO	-4.46178	0	1	G1	434.381
1332	1262	A-2308	2,2-dimethyl-1,3-dihydroperimidine	InChI=1S/C13H14N2/c1-13(2)14-10-7-3-5-9-6-4-8-11(15-13)12(9)10/h3-8,14-15H,1-2H3	DETLTZYXZWIXIB-UHFFFAOYSA-N	CC1(C)Nc2cccc3cccc(N1)c23	CC1(C)Nc2cccc3cccc(N1)c23	-2.9299	0	1	G1	198.269
1333	1263	A-2309	potassium 16-methylheptadecanoate	InChI=1S/C18H36O2.K/c1-17(2)15-13-11-9-7-5-3-4-6-8-10-12-14-16-18(19)20;/h17H,3-16H2,1-2H3,(H,19,20);/q;+1/p-1	NGNZTXNWCGRXKL-UHFFFAOYSA-M	[K+].CC(C)CCCCCCCCCCCCCCC([O-])=O	CC(C)CCCCCCCCCCCCCCC(=O)[O-]	-8.1469	3.87015	3	G4	322.574
1334	1264	A-2312	2-[(4-{[2-(4-cyclohexylphenoxy)ethyl](ethyl)amino}-2-methylphenyl)methylidene]propanedinitrile	InChI=1S/C27H31N3O/c1-3-30(26-12-9-25(21(2)17-26)18-22(19-28)20-29)15-16-31-27-13-10-24(11-14-27)23-7-5-4-6-8-23/h9-14,17-18,23H,3-8,15-16H2,1-2H3	NQAJBKZEQYYFGK-UHFFFAOYSA-N	CCN(CCOc1ccc(cc1)C2CCCCC2)c3ccc(C=C(C#N)C#N)c(C)c3	CCN(CCOc1ccc(cc1)C1CCCCC1)c1ccc(C=C(C#N)C#N)c(C)c1	-8.38609	0.309045	3	G5	413.565
1335	1265	A-2313	2,4-ditert-butyl-6-(3,5-ditert-butyl-2-hydroxyphenyl)phenol	InChI=1S/C28H42O2/c1-25(2,3)17-13-19(23(29)21(15-17)27(7,8)9)20-14-18(26(4,5)6)16-22(24(20)30)28(10,11)12/h13-16,29-30H,1-12H3	GDGDLBOVIAWEAD-UHFFFAOYSA-N	CC(C)(C)c1cc(c(O)c(c1)C(C)(C)C)c2cc(cc(c2O)C(C)(C)C)C(C)(C)C	CC(C)(C)c1cc(c(O)c(c1)C(C)(C)C)c1cc(cc(c1O)C(C)(C)C)C(C)(C)C	-6.88919	0.862138	2	G2	410.642
1336	1266	A-2317	1-[(E)-2-(2-methoxyphenyl)diazen-1-yl]naphthalen-2-ol	InChI=1S/C17H14N2O2/c1-21-16-9-5-4-8-14(16)18-19-17-13-7-3-2-6-12(13)10-11-15(17)20/h2-11,18H,1H3/b19-17-	BBBYRJLYBLPEBL-ZPHPHTNESA-N	COc1ccccc1N\N=C2/C(=O)C=Cc3ccccc23	COc1ccccc1N/N=C/1\C(=O)C=Cc2ccccc12	-8.92602	0	1	G1	278.311
1337	1267	A-2318	methyl octadecanoate	InChI=1S/C19H38O2/c1-3-4-5-6-7-8-9-10-11-12-13-14-15-16-17-18-19(20)21-2/h3-18H2,1-2H3	HPEUJPJOZXNMSJ-UHFFFAOYSA-N	CCCCCCCCCCCCCCCCCC(=O)OC	CCCCCCCCCCCCCCCCCC(=O)OC	-8.99784	0	1	G1	298.511
1338	1268	A-2319	1,2-Benzenedicarboxylic acid, di-C9-11-branched alkyl esters, C10-rich	InChI=1S/C28H46O4/c1-23(2)17-11-7-5-9-15-21-31-27(29)25-19-13-14-20-26(25)28(30)32-22-16-10-6-8-12-18-24(3)4/h13-14,19-20,23-24H,5-12,15-18,21-22H2,1-4H3	ZVFDTKUVRCTHQE-UHFFFAOYSA-N	CC(C)CCCCCCCOC(=O)c1ccccc1C(=O)OCCCCCCCC(C)C	CC(C)CCCCCCCOC(=O)c1ccccc1C(=O)OCCCCCCCC(C)C	-9.41954	0	1	G1	446.672
1339	1269	A-2320	divanadium pentaoxide	InChI=1S/5O.2V	GNTDGMZSJNCJKK-UHFFFAOYSA-N	O=[V](=O)O[V](=O)=O	O=[V](=O)O[V](=O)=O	-2.30361	0	1	G1	181.879
1340	1270	A-2321	Propylidynetrimethanol, ethoxylated, esters with acrylic acid	InChI=1S/C21H32O9/c1-5-18(22)28-12-9-25-15-21(8-4,16-26-10-13-29-19(23)6-2)17-27-11-14-30-20(24)7-3/h5-7H,1-3,8-17H2,4H3	MTPIZGPBYCHTGQ-UHFFFAOYSA-N	CCC(COCCOC(=O)C=C)(COCCOC(=O)C=C)COCCOC(=O)C=C	CCC(COCCOC(=O)C=C)(COCCOC(=O)C=C)COCCOC(=O)C=C	-2.68745	0.912447	2	G2	428.478
1341	1271	A-2322	4-[(4-hydroxyphenyl)(pyridin-2-yl)methyl]phenol	InChI=1S/C18H15NO2/c20-15-8-4-13(5-9-15)18(17-3-1-2-12-19-17)14-6-10-16(21)11-7-14/h1-12,18,20-21H	LJROKJGQSPMTKB-UHFFFAOYSA-N	Oc1ccc(cc1)C(c2ccc(O)cc2)c3ccccn3	Oc1ccc(cc1)C(c1ccc(O)cc1)c1ccccn1	-4.52391	0	1	G1	277.323
1342	1272	A-2324	oxygen(-2) anion; vanadium; pentahydroxide; pentaphosphate	InChI=1S/5H3O4P.5H2O.5O.6V/c5*1-5(2,3)4;;;;;;;;;;;;;;;;/h5*(H3,1,2,3,4);5*1H2;;;;;;;;;;;/q;;;;;;;;;;5*-2;;;;;;/p-20	DZHUTCDIQDURCC-UHFFFAOYSA-A	[OH-].[OH-].[OH-].[OH-].[OH-].[O--].[O--].[O--].[O--].[O--].[V].[V].[V].[V].[V].[V].[O-][P]([O-])([O-])=O.[O-][P]([O-])([O-])=O.[O-][P]([O-])([O-])=O.[O-][P]([O-])([O-])=O.[O-][P]([O-])([O-])=O	[O-]P(=O)([O-])[O-]	-1.35036	0	1	G1	945.532
1343	1273	A-2326	disilver(1+) carbonate	InChI=1S/CH2O3.Ag/c2-1(3)4;/h(H2,2,3,4);	LKZMBDSASOBTPN-UHFFFAOYSA-N	[Ag].OC(O)=O	OC(=O)O	-3.45202	0	1	G1	169.892
1344	1274	A-2329	potassium dodecyl hydrogen phosphate	InChI=1S/C12H27O4P.K/c1-2-3-4-5-6-7-8-9-10-11-12-16-17(13,14)15;/h2-12H2,1H3,(H2,13,14,15);/q;+1/p-1	MJHORFXTDAGQEU-UHFFFAOYSA-M	[K+].CCCCCCCCCCCCO[P](O)([O-])=O	CCCCCCCCCCCCOP(=O)(O)[O-]	-3.78449	0	1	G1	304.408
1346	1275	A-2334	2-(4-phenylbenzoyl)benzoic acid	InChI=1S/C20H14O3/c21-19(17-8-4-5-9-18(17)20(22)23)16-12-10-15(11-13-16)14-6-2-1-3-7-14/h1-13H,(H,22,23)	NBYNVBRXIUUSIG-UHFFFAOYSA-N	OC(=O)c1ccccc1C(=O)c2ccc(cc2)c3ccccc3	OC(=O)c1ccccc1C(=O)c1ccc(cc1)c1ccccc1	-4.82823	0	1	G1	302.329
1347	1276	A-2335	1,3,5,7-tetranitro-1,3,5,7-tetrazocane	InChI=1S/C4H8N8O8/c13-9(14)5-1-6(10(15)16)3-8(12(19)20)4-7(2-5)11(17)18/h1-4H2	UZGLIIJVICEWHF-UHFFFAOYSA-N	[O-][N+](=O)N1CN(CN(CN(C1)[N+]([O-])=O)[N+]([O-])=O)[N+]([O-])=O	[O-][N+](=O)N1CN(CN(CN(C1)[N+](=O)[O-])[N+](=O)[O-])[N+](=O)[O-]	-4.82512	0.0806111	3	G5	296.156
1348	1277	A-2336	1-[(1E,5Z,9Z)-2,5,10-trimethylcyclododeca-1,5,9-trien-1-yl]ethan-1-one; 1-[(1R)-2,5,10-trimethylcyclododeca-2,5,9-trien-1-yl]ethan-1-one; 1-[(1R)-4,9-dimethyl-12-methylidenecyclododeca-4,8-dien-1-yl]ethan-1-one; 1-[(1S)-2,5,10-trimethylcyclododeca-2,5,9-trien-1-yl]ethan-1-one; 1-[(1S)-4,9-dimethyl-12-methylidenecyclododeca-4,8-dien-1-yl]ethan-1-one	InChI=1S/5C17H26O/c5*1-13-7-5-6-8-14(2)10-12-17(16(4)18)15(3)11-9-13/h7-8H,5-6,9-12H2,1-4H3;2*7-8,11,17H,5-6,9-10,12H2,1-4H3;2*7-8,17H,3,5-6,9-12H2,1-2,4H3/b13-7-,14-8-,17-15+;;;;/t;4*17-/m.1010/s1	IBZATQUGDOLKJX-GPRJLHHYSA-N	CC(=O)[C@H]1CCC(=CCCC=C(C)CCC1=C)C.CC(=O)[C@@H]2CCC(=CCCC=C(C)CCC2=C)C.CC(=O)[C@H]3CCC(=CCCC=C(C)CC=C3C)C.CC(=O)[C@@H]4CCC(=CCCC=C(C)CC=C4C)C.CC/5=C/CC\C=C(C)/CC/C(=C(/C)CC5)C(C)=O	CC(=O)[C@H]1CCC(=CCCC=C(C)CCC1=C)C	-5.44913	0	1	G1	1231.97
1349	1278	A-2337	2-[(E)-2-(1-cyano-1-methylpropyl)diazen-1-yl]-2-methylbutanenitrile	InChI=1S/C10H16N4/c1-5-9(3,7-11)13-14-10(4,6-2)8-12/h5-6H2,1-4H3	AVTLBBWTUPQRAY-UHFFFAOYSA-N	CCC(C)(N=NC(C)(CC)C#N)C#N	CCC(C)(N=NC(C)(CC)C#N)C#N	-2.69619	0	1	G1	192.266
1350	1279	A-2338	(2S)-2-aminopentanedioic acid; 2-(bis(2-hydroxyethyl)amino)ethanol	InChI=1S/C6H15NO3.C5H9NO4/c8-4-1-7(2-5-9)3-6-10;6-3(5(9)10)1-2-4(7)8/h8-10H,1-6H2;3H,1-2,6H2,(H,7,8)(H,9,10)/t;3-/m.0/s1	TUBPSFQENHCYBW-HVDRVSQOSA-N	N[C@@H](CCC(O)=O)C(O)=O.OCCN(CCO)CCO	N[C@@H](CCC(=O)O)C(=O)O	0.111438	0	1	G1	296.32
1351	1280	A-2342	4-(2,3,4-trihydroxybenzoyl)phenyl 5-oxo-6-[(1E)-tetraaza-1,3-dien-1-yl]-5,8-dihydronaphthalene-1-sulfonate	InChI=1S/C23H16N4O8S/c24-26-27-25-17-10-8-14-15(21(17)30)2-1-3-19(14)36(33,34)35-13-6-4-12(5-7-13)20(29)16-9-11-18(28)23(32)22(16)31/h1-7,9-11,24,28,31-32H,8H2	WVRFNJXNBZHDGZ-UHFFFAOYSA-N	Oc1ccc(c(O)c1O)C(=O)c2ccc(O[S](=O)(=O)c3cccc4C(=O)C(=CCc34)N=NN=N)cc2	Oc1ccc(c(O)c1O)C(=O)c1ccc(OS(=O)(=O)c2cccc3C(=O)C(=CCc23)N=NN=N)cc1	-5.10529	0	1	G1	508.468
1352	1281	A-2345	2-chlorobuta-1,3-diene	InChI=1S/C4H5Cl/c1-3-4(2)5/h3H,1-2H2	YACLQRRMGMJLJV-UHFFFAOYSA-N	ClC(=C)C=C	ClC(=C)C=C	-2.55093	0	1	G1	88.537
1353	1282	A-2346	(ethenesulfonyl)methanesulfonylethene	InChI=1S/C5H8O4S2/c1-3-10(6,7)5-11(8,9)4-2/h3-4H,1-2,5H2	IJHIIHORMWQZRQ-UHFFFAOYSA-N	C=C[S](=O)(=O)C[S](=O)(=O)C=C	C=CS(=O)(=O)CS(=O)(=O)C=C	-3.9199	0	1	G1	196.249
1354	1283	A-2347	tetrafluoromethane	InChI=1S/CF4/c2-1(3,4)5	TXEYQDLBPFQVAA-UHFFFAOYSA-N	FC(F)(F)F	FC(F)(F)F	-3.67034	0	1	G1	88.003
1355	1284	A-2348	4-(2-phenylpropan-2-yl)phenol	InChI=1S/C15H16O/c1-15(2,12-6-4-3-5-7-12)13-8-10-14(16)11-9-13/h3-11,16H,1-2H3	QBDSZLJBMIMQRS-UHFFFAOYSA-N	CC(C)(c1ccccc1)c2ccc(O)cc2	CC(C)(c1ccccc1)c1ccc(O)cc1	-4.09648	0	1	G1	212.292
1356	1285	A-2350	4,6-dichloro-5-nitro-2-(propylsulfanyl)pyrimidine	InChI=1S/C7H7Cl2N3O2S/c1-2-3-15-7-10-5(8)4(12(13)14)6(9)11-7/h2-3H2,1H3	DDEDQHVHVPJFAC-UHFFFAOYSA-N	CCCSc1nc(Cl)c(c(Cl)n1)[N+]([O-])=O	CCCSc1nc(Cl)c(c(Cl)n1)[N+](=O)[O-]	-4.38694	0	1	G1	268.125
1357	1286	A-2351	disodium 2-(2,4,5,7-tetrabromo-6-oxido-3-oxo-3H-xanthen-9-yl)benzoate	InChI=1S/C20H8Br4O5.2Na/c21-11-5-9-13(7-3-1-2-4-8(7)20(27)28)10-6-12(22)17(26)15(24)19(10)29-18(9)14(23)16(11)25;;/h1-6,25H,(H,27,28);;/q;2*+1/p-2	SEACYXSIPDVVMV-UHFFFAOYSA-L	[Na+].[Na+].[O-]C(=O)c1ccccc1C2=C3C=C(Br)C(=O)C(=C3Oc4c(Br)c([O-])c(Br)cc24)Br	[O-]C(=O)c1ccccc1c1c2-c(c(c(=O)c(c2)Br)Br)oc2c(Br)c([O-])c(Br)cc12	-0.840018	0	1	G1	691.859
1358	1287	A-2352	methyl methanesulfonate	InChI=1S/C2H6O3S/c1-5-6(2,3)4/h1-2H3	MBABOKRGFJTBAE-UHFFFAOYSA-N	CO[S](C)(=O)=O	COS(=O)(=O)C	-0.0419214	0.150515	2	G3	110.134
1359	1288	A-2355	2-{3-[(8E)-pentadec-8-en-1-yl]phenoxymethyl}oxirane; 2-{3-[(8E,11E)-pentadeca-8,11,14-trien-1-yl]phenoxymethyl}oxirane; 2-{3-[(8E,11E)-pentadeca-8,11-dien-1-yl]phenoxymethyl}oxirane	InChI=1S/C24H38O2.C24H36O2.C24H34O2/c3*1-2-3-4-5-6-7-8-9-10-11-12-13-14-16-22-17-15-18-23(19-22)25-20-24-21-26-24/h7-8,15,17-19,24H,2-6,9-14,16,20-21H2,1H3;4-5,7-8,15,17-19,24H,2-3,6,9-14,16,20-21H2,1H3;2,4-5,7-8,15,17-19,24H,1,3,6,9-14,16,20-21H2/b8-7+;2*5-4+,8-7+	OUKSICCLOBOVAZ-XSBYHUFWSA-N	CCCCCC/C=C/CCCCCCCc1cccc(OCC2CO2)c1.CCC/C=C/C/C=C/CCCCCCCc3cccc(OCC4CO4)c3.C=CC/C=C/C/C=C/CCCCCCCc5cccc(OCC6CO6)c5	CCCCCC/C=C/CCCCCCCc1cccc(OCC2CO2)c1	-6.07985	0	1	G1	1069.65
1360	1289	A-2356	N-phenylaniline; formaldehyde; propan-2-one	InChI=1S/C12H11N.C3H6O.CH2O/c1-3-7-11(8-4-1)13-12-9-5-2-6-10-12;1-3(2)4;1-2/h1-10,13H;1-2H3;1H2	AXEXTEASNRDWCD-UHFFFAOYSA-N	CC(C)=O.C=O.N(c1ccccc1)c2ccccc2	N(c1ccccc1)c1ccccc1	-5.96959	0	1	G1	257.333
1361	1290	A-2357	2,2,4,4,6,12,15-heptamethyl-6-[(trimethylsilyl)oxy]-3,5,10,13,16-pentaoxa-2,4,6-trisilaheptadecane	InChI=1S/C19H48O6Si4/c1-18(20-3)17-22-19(2)16-21-14-13-15-29(12,24-27(7,8)9)25-28(10,11)23-26(4,5)6/h18-19H,13-17H2,1-12H3	GNXVOWXPZHCCTP-UHFFFAOYSA-N	COC(C)COC(C)COCCC[Si](C)(O[Si](C)(C)C)O[Si](C)(C)O[Si](C)(C)C	COC(C)COC(C)COCCC[Si](C)(O[Si](C)(C)C)O[Si](C)(C)O[Si](C)(C)C	-6.28774	0	1	G1	484.931
1362	1291	A-2359	ethyl 3,5-dichloro-4-{[(hexadecyloxy)carbonyl]oxy}benzoate	InChI=1S/C26H40Cl2O5/c1-3-5-6-7-8-9-10-11-12-13-14-15-16-17-18-32-26(30)33-24-22(27)19-21(20-23(24)28)25(29)31-4-2/h19-20H,3-18H2,1-2H3	DFMGMJBWBQNZNK-UHFFFAOYSA-N	CCCCCCCCCCCCCCCCOC(=O)Oc1c(Cl)cc(cc1Cl)C(=O)OCC	CCCCCCCCCCCCCCCCOC(=O)Oc1c(Cl)cc(cc1Cl)C(=O)OCC	-7.1338	0	1	G1	503.507
1363	1292	A-2361	copper(2+) ion bis((9Z)-octadec-9-enoate)	InChI=1S/2C18H34O2.Cu/c2*1-2-3-4-5-6-7-8-9-10-11-12-13-14-15-16-17-18(19)20;/h2*9-10H,2-8,11-17H2,1H3,(H,19,20);/q;;+2/p-2/b2*10-9-;	SVOAENZIOKPANY-CVBJKYQLSA-L	[Cu++].CCCCCCCC\C=C/CCCCCCCC([O-])=O.CCCCCCCC\C=C/CCCCCCCC([O-])=O	CCCCCCCC/C=C\CCCCCCCC(=O)[O-]	-11.9989	0	1	G1	626.466
1364	1293	A-2362	(2S,4S)-4-cyclohexylpyrrolidine-2-carboxylic acid hydrochloride	InChI=1S/C11H19NO2.ClH/c13-11(14)10-6-9(7-12-10)8-4-2-1-3-5-8;/h8-10,12H,1-7H2,(H,13,14);1H/t9-,10+;/m1./s1	BHGFUQJUTOVQOS-UXQCFNEQSA-N	Cl.OC(=O)[C@@H]1C[C@H](CN1)C2CCCCC2	OC(=O)[C@@H]1C[C@H](CN1)C1CCCCC1	0.631268	0	1	G1	233.739
1365	1294	A-2363	2-azabicyclo[2.2.1]hept-5-en-3-one	InChI=1S/C6H7NO/c8-6-4-1-2-5(3-4)7-6/h1-2,4-5H,3H2,(H,7,8)	DDUFYKNOXPZZIW-UHFFFAOYSA-N	O=C1NC2CC1C=C2	O=C1NC2CC1C=C2	0.936161	0	1	G1	109.128
1366	1295	A-2367	cyclohexylbenzene	InChI=1S/C12H16/c1-3-7-11(8-4-1)12-9-5-2-6-10-12/h1,3-4,7-8,12H,2,5-6,9-10H2	IGARGHRYKHJQSM-UHFFFAOYSA-N	C1CCC(CC1)c2ccccc2	C1CCC(CC1)c1ccccc1	-4.3415	0	1	G1	160.26
1367	1296	A-2371	dipotassium disodium 2,4-diamino-5-(2-{2-sulfonato-4-[2-(sulfonatooxy)ethanesulfonyl]phenyl}diazen-1-yl)-3-(2-{4-[2-(sulfonatooxy)ethanesulfonyl]phenyl}diazen-1-yl)benzene-1-sulfonate	InChI=1S/C22H24N6O18S6.2K.2Na/c23-20-17(27-26-16-6-5-15(11-18(16)49(33,34)35)48(31,32)10-8-46-52(42,43)44)12-19(50(36,37)38)21(24)22(20)28-25-13-1-3-14(4-2-13)47(29,30)9-7-45-51(39,40)41;;;;/h1-6,11-12H,7-10,23-24H2,(H,33,34,35)(H,36,37,38)(H,39,40,41)(H,42,43,44);;;;/q;4*+1/p-4	WHNCPPZRBQNNEY-UHFFFAOYSA-J	[Na+].[Na+].[K+].[K+].Nc1c(cc(c(N)c1N=Nc2ccc(cc2)[S](=O)(=O)CCO[S]([O-])(=O)=O)[S]([O-])(=O)=O)N=Nc3ccc(cc3[S]([O-])(=O)=O)[S](=O)(=O)CCO[S]([O-])(=O)=O	Nc1c(cc(c(N)c1N=Nc1ccc(cc1)S(=O)(=O)CCOS(=O)(=O)[O-])S(=O)(=O)[O-])N=Nc1ccc(cc1S(=O)(=O)[O-])S(=O)(=O)CCOS(=O)(=O)[O-]	-0.289145	0	1	G1	973.004
1368	1297	A-2372	sodium 5-butyl-1H-1,2,3-benzotriazol-1-ide	InChI=1S/C10H12N3.Na/c1-2-3-4-8-5-6-9-10(7-8)12-13-11-9;/h5-7H,2-4H2,1H3;/q-1;+1	GNLXYXCOPZDOPO-UHFFFAOYSA-N	[Na+].CCCCc1ccc2[n-]nnc2c1	CCCCc1ccc2[n-]nnc2c1	0.404026	0	1	G1	197.217
1369	1298	A-2377	4,7,7-trimethylbicyclo[3.1.1]hept-3-ene	InChI=1S/C10H16/c1-7-4-5-8-6-9(7)10(8,2)3/h4,8-9H,5-6H2,1-3H3	GRWFGVWFFZKLTI-UHFFFAOYSA-N	CC1=CCC2CC1C2(C)C	CC1=CCC2CC1C2(C)C	-3.77257	0.698272	10	G4	136.238
1370	1299	A-2378	2-(4-{2-[4-(oxiran-2-ylmethoxy)phenyl]propan-2-yl}phenoxymethyl)oxirane	InChI=1S/C21H24O4/c1-21(2,15-3-7-17(8-4-15)22-11-19-13-24-19)16-5-9-18(10-6-16)23-12-20-14-25-20/h3-10,19-20H,11-14H2,1-2H3	LCFVJGUPQDGYKZ-UHFFFAOYSA-N	CC(C)(c1ccc(OCC2CO2)cc1)c3ccc(OCC4CO4)cc3	CC(C)(c1ccc(OCC2CO2)cc1)c1ccc(OCC2CO2)cc1	-4.79962	0.0927411	3	G5	340.419
1371	1300	A-2379	N,N-dimethylhexadecan-1-amine	InChI=1S/C18H39N/c1-4-5-6-7-8-9-10-11-12-13-14-15-16-17-18-19(2)3/h4-18H2,1-3H3	NHLUVTZJQOJKCC-UHFFFAOYSA-N	CCCCCCCCCCCCCCCCN(C)C	CCCCCCCCCCCCCCCCN(C)C	-4.65243	0.925243	5	G4	269.517
1372	1301	A-2380	3-methyl-7-propan-2-ylbicyclo[2.2.2]oct-3-ene-6-carbaldehyde	InChI=1S/C13H20O/c1-8(2)12-6-10-5-11(7-14)13(12)4-9(10)3/h7-8,11-13H,4-6H2,1-3H3	BNAYNPKNDLTBTJ-UHFFFAOYSA-N	CC(C)C1CC2=C(C)CC1C(C2)C=O	CC(C)C1CC2=C(C)CC1C(C2)C=O	-3.85085	0	1	G1	192.302
1373	1302	A-2382	N,N-dimethyldodecan-1-amine	InChI=1S/C14H31N/c1-4-5-6-7-8-9-10-11-12-13-14-15(2)3/h4-14H2,1-3H3	YWFWDNVOPHGWMX-UHFFFAOYSA-N	CCCCCCCCCCCCN(C)C	CCCCCCCCCCCCN(C)C	-4.42612	0.403653	3	G5	213.409
1374	1303	A-2384	tetrasodium 5-({4-chloro-6-[ethyl(phenyl)amino]-1,3,5-triazin-2-yl}amino)-3-[(E)-2-(1,5-disulfonatonaphthalen-2-yl)diazen-1-yl]-4-hydroxynaphthalene-2,7-disulfonate	InChI=1S/C31H24ClN7O13S4.4Na/c1-2-39(17-7-4-3-5-8-17)31-35-29(32)34-30(36-31)33-22-15-18(53(41,42)43)13-16-14-24(55(47,48)49)26(27(40)25(16)22)38-37-21-12-11-19-20(28(21)56(50,51)52)9-6-10-23(19)54(44,45)46;;;;/h3-15,40H,2H2,1H3,(H,41,42,43)(H,44,45,46)(H,47,48,49)(H,50,51,52)(H,33,34,35,36);;;;/q;4*+1/p-4	DSVQPTKJDZFKIP-UHFFFAOYSA-J	[Na+].[Na+].[Na+].[Na+].CCN(c1ccccc1)c2nc(Cl)nc(Nc3cc(cc4cc(c(N=Nc5ccc6c(cccc6[S]([O-])(=O)=O)c5[S]([O-])(=O)=O)c(O)c34)[S]([O-])(=O)=O)[S]([O-])(=O)=O)n2	CCN(c1ccccc1)c1nc(Cl)nc(Nc2cc(cc3cc(c(N=Nc4ccc5c(cccc5S(=O)(=O)[O-])c4S(=O)(=O)[O-])c(O)c23)S(=O)(=O)[O-])S(=O)(=O)[O-])n1	-0.502526	0.0265392	2	G3	954.218
1375	1304	A-2385	1-chloro-4-(3-chlorophenoxy)benzene	InChI=1S/C12H8Cl2O/c13-9-4-6-11(7-5-9)15-12-3-1-2-10(14)8-12/h1-8H	HPRGYUWRGCTBAV-UHFFFAOYSA-N	Clc1ccc(Oc2cccc(Cl)c2)cc1	Clc1ccc(Oc2cccc(Cl)c2)cc1	-5.38736	0.332759	3	G5	239.101
1376	1305	A-2387	[2,2-bis(2-ethylhexanoyloxymethyl)-3-[2-(2-ethylhexanoyloxymethyl)-3-(7-methyloctanoyloxy)-2-(7-methyloctanoyloxymethyl)propoxy]propyl] 7-methyloctanoate	InChI=1S/C61H112O13/c1-13-19-34-51(16-4)57(65)72-45-60(42-69-54(62)37-28-22-25-31-48(7)8,43-70-55(63)38-29-23-26-32-49(9)10)40-68-41-61(46-73-58(66)52(17-5)35-20-14-2,47-74-59(67)53(18-6)36-21-15-3)44-71-56(64)39-30-24-27-33-50(11)12/h48-53H,13-47H2,1-12H3	ATDCVWYXPQZTCI-UHFFFAOYSA-N	CCCCC(CC)C(=O)OCC(COCC(COC(=O)CCCCCC(C)C)(COC(=O)C(CC)CCCC)COC(=O)C(CC)CCCC)(COC(=O)CCCCCC(C)C)COC(=O)CCCCCC(C)C	CCCCC(CC)C(=O)OCC(COCC(COC(=O)CCCCCC(C)C)(COC(=O)C(CC)CCCC)COC(=O)C(CC)CCCC)(COC(=O)CCCCCC(C)C)COC(=O)CCCCCC(C)C	-7.32369	0	1	G1	1053.55
1377	1306	A-2388	2-hydroxypropanoic acid; 5-({bis[(2-aminopropyl)amino]-1,3,5-triazin-2-yl}amino)-3-{2-[4-({4-[(4-{2-[8-({bis[(2-aminopropyl)amino]-1,3,5-triazin-2-yl}amino)-1-hydroxy-3,6-disulfonaphthalen-2-yl]diazen-1-yl}phenyl)amino]-6-{[3-(diethylamino)propyl]amino}-1,3,5-triazin-2-yl}amino)phenyl]diazen-1-yl}-4-hydroxynaphthalene-2,7-disulfonic acid	InChI=1S/C60H77N27O14S4.C3H6O3/c1-7-87(8-2)19-9-18-65-52-76-57(70-36-10-14-38(15-11-36)83-85-48-44(104(96,97)98)22-34-20-40(102(90,91)92)24-42(46(34)50(48)88)72-59-78-53(66-26-30(3)61)74-54(79-59)67-27-31(4)62)82-58(77-52)71-37-12-16-39(17-13-37)84-86-49-45(105(99,100)101)23-35-21-41(103(93,94)95)25-43(47(35)51(49)89)73-60-80-55(68-28-32(5)63)75-56(81-60)69-29-33(6)64;1-2(4)3(5)6/h10-17,20-25,30-…	PQKUZJNOANDNSP-UHFFFAOYSA-N	CCN(CC)CCCNc1nc(Nc2ccc(cc2)N=Nc3c(O)c4c(Nc5nc(NCC(C)N)nc(NCC(C)N)n5)cc(cc4cc3[S](O)(=O)=O)[S](O)(=O)=O)nc(Nc6ccc(cc6)N=Nc7c(O)c8c(Nc9nc(NCC(C)N)nc(NCC(C)N)n9)cc(cc8cc7[S](O)(=O)=O)[S](O)(=O)=O)n1.CC(O)C(O)=O	CCN(CC)CCCNc1nc(Nc2ccc(cc2)N=Nc2c(O)c3c(Nc4nc(NCC(C)N)nc(NCC(C)N)n4)cc(cc3cc2S(=O)(=O)O)S(=O)(=O)O)nc(Nc2ccc(cc2)N=Nc2c(O)c3c(Nc4nc(NCC(C)N)nc(NCC(C)N)n4)cc(cc3cc2S(=O)(=O)O)S(=O)(=O)O)n1	-0.794219	0	1	G1	1618.8
1378	1307	A-2390	ethyl (2S)-5-carbamimidamido-2-dodecanamidopentanoate hydrochloride	InChI=1S/C20H40N4O3.ClH/c1-3-5-6-7-8-9-10-11-12-15-18(25)24-17(19(26)27-4-2)14-13-16-23-20(21)22;/h17H,3-16H2,1-2H3,(H,24,25)(H4,21,22,23);1H/t17-;/m0./s1	CUBZMGWLVMQKNE-LMOVPXPDSA-N	Cl.CCCCCCCCCCCC(=O)N[C@@H](CCCNC(N)=N)C(=O)OCC	CCCCCCCCCCCC(=O)N[C@@H](CCCNC(=N)N)C(=O)OCC	-0.231612	0	1	G1	421.026
1379	1308	A-2392	(1E)-1-(2,6,6-trimethylcyclohex-1-en-1-yl)pent-1-en-3-one; (1E)-1-(2,6,6-trimethylcyclohex-2-en-1-yl)pent-1-en-3-one; (3E)-3-methyl-4-(2,6,6-trimethylcyclohex-1-en-1-yl)but-3-en-2-one; (3E)-3-methyl-4-(2,6,6-trimethylcyclohex-2-en-1-yl)but-3-en-2-one	InChI=1S/C14H22O/c1-5-12(15)8-9-13-11(2)7-6-10-14(13,3)4/h7-9,13H,5-6,10H2,1-4H3/b9-8+	VPKMGDRERYMTJX-CMDGGOBGSA-N	CCC(=O)/C=C/C1C(=CCCC1(C)C)C	CCC(=O)/C=C/C1C(=CCCC1(C)C)C	-3.99234	0	1	G1	206.329
1380	1309	A-2393	(3E)-3-methyl-4-(2,6,6-trimethylcyclohex-2-en-1-yl)but-3-en-2-one	InChI=1S/C14H22O/c1-10-7-6-8-14(4,5)13(10)9-11(2)12(3)15/h7,9,13H,6,8H2,1-5H3/b11-9-	JRJBVWJSTHECJK-LUAWRHEFSA-N	CC(=O)C(\C)=C/C1C(=CCCC1(C)C)C	CC(=O)/C(=C\C1C(=CCCC1(C)C)C)/C	-3.99234	0.0590497	2	G3	206.329
1381	1310	A-2394	(1R,2S,5R)-5-methyl-2-(propan-2-yl)cyclohexyl acetate	InChI=1S/C12H22O2/c1-8(2)11-6-5-9(3)7-12(11)14-10(4)13/h8-9,11-12H,5-7H2,1-4H3/t9-,11+,12-/m1/s1	XHXUANMFYXWVNG-ADEWGFFLSA-N	CC(C)[C@@H]1CC[C@@H](C)C[C@H]1OC(C)=O	CC(C)[C@@H]1CC[C@@H](C)C[C@H]1OC(=O)C	-3.97512	0	1	G1	198.306
1382	1311	A-2395	3-oxo-N-[4-(3-oxobutanamido)phenyl]butanamide	InChI=1S/C14H16N2O4/c1-9(17)7-13(19)15-11-3-5-12(6-4-11)16-14(20)8-10(2)18/h3-6H,7-8H2,1-2H3,(H,15,19)(H,16,20)	OWGNKUKYZPVEFS-UHFFFAOYSA-N	CC(=O)CC(=O)Nc1ccc(NC(=O)CC(C)=O)cc1	CC(=O)CC(=O)Nc1ccc(NC(=O)CC(=O)C)cc1	-3.1275	0.101664	2	G3	276.292
1383	1312	A-2397	[2-(dodecanoyloxy)ethyl]trimethylazanium chloride	InChI=1S/C17H36NO2.ClH/c1-5-6-7-8-9-10-11-12-13-14-17(19)20-16-15-18(2,3)4;/h5-16H2,1-4H3;1H/q+1;/p-1	BBJUKVPDIPYNBS-UHFFFAOYSA-M	[Cl-].CCCCCCCCCCCC(=O)OCC[N+](C)(C)C	CCCCCCCCCCCC(=O)OCC[N+](C)(C)C	-2.2111	0	1	G1	321.933
1384	1313	A-2401	benzyl benzoate	InChI=1S/C14H12O2/c15-14(13-9-5-2-6-10-13)16-11-12-7-3-1-4-8-12/h1-10H,11H2	SESFRYSPDFLNCH-UHFFFAOYSA-N	O=C(OCc1ccccc1)c2ccccc2	O=C(OCc1ccccc1)c1ccccc1	-4.17762	0	1	G1	212.248
1385	1314	A-2402	1,1'-sulfonyldibenzene	InChI=1S/C12H10O2S/c13-15(14,11-7-3-1-4-8-11)12-9-5-2-6-10-12/h1-10H	KZTYYGOKRVBIMI-UHFFFAOYSA-N	O=[S](=O)(c1ccccc1)c2ccccc2	O=S(=O)(c1ccccc1)c1ccccc1	-4.19288	0	1	G1	218.277
1386	1315	A-2403	1-(morpholin-4-yl)prop-2-en-1-one	InChI=1S/C7H11NO2/c1-2-7(9)8-3-5-10-6-4-8/h2H,1,3-6H2	XLPJNCYCZORXHG-UHFFFAOYSA-N	C=CC(=O)N1CCOCC1	C=CC(=O)N1CCOCC1	0.850258	0	1	G1	141.17
1387	1316	A-2404	1-methoxypropan-2-ol	InChI=1S/C4H10O2/c1-4(5)3-6-2/h4-5H,3H2,1-2H3	ARXJGSRGQADJSQ-UHFFFAOYSA-N	COCC(C)O	COCC(C)O	1.04517	0	1	G1	90.122
1388	1317	A-2407	disodium 2-(6-oxido-3-oxo-3H-xanthen-9-yl)benzoate	InChI=1S/C20H12O5.2Na/c21-11-5-7-15-17(9-11)25-18-10-12(22)6-8-16(18)19(15)13-3-1-2-4-14(13)20(23)24;;/h1-10,21H,(H,23,24);;/q;2*+1/p-2	NJDNXYGOVLYJHP-UHFFFAOYSA-L	[Na+].[Na+].[O-]C(=O)c1ccccc1C2=C3C=CC(=O)C=C3Oc4cc([O-])ccc24	[O-]C(=O)c1ccccc1c1c2-c(cc(=O)cc2)oc2cc([O-])ccc12	-1.57551	1.34409	4	G4	376.275
1390	1318	A-2411	2-sulfanylacetic acid	InChI=1S/C2H4O2S/c3-2(4)1-5/h5H,1H2,(H,3,4)	CWERGRDVMFNCDR-UHFFFAOYSA-N	OC(=O)CS	OC(=O)CS	-1.96435	1.50002	2	G2	92.119
1391	1319	A-2412	7-hydroxy-3,7-dimethyloctanal; 1H-indole	InChI=1S/C10H20O2.C8H7N/c1-9(6-8-11)5-4-7-10(2,3)12;1-2-4-8-7(3-1)5-6-9-8/h8-9,12H,4-7H2,1-3H3;1-6,9H	NSBPKSMZAAJTFE-UHFFFAOYSA-N	CC(CCCC(C)(C)O)CC=O.[nH]1ccc2ccccc12	CC(CCCC(C)(C)O)CC=O	-4.92245	0	1	G1	289.419
1392	1320	A-2413	dioctadecyl (E)-but-2-enedioate	InChI=1S/C40H76O4/c1-3-5-7-9-11-13-15-17-19-21-23-25-27-29-31-33-37-43-39(41)35-36-40(42)44-38-34-32-30-28-26-24-22-20-18-16-14-12-10-8-6-4-2/h35-36H,3-34,37-38H2,1-2H3/b36-35+	XHSDDKAGJYJAQM-ULDVOPSXSA-N	CCCCCCCCCCCCCCCCCCOC(=O)\C=C\C(=O)OCCCCCCCCCCCCCCCCCC	CCCCCCCCCCCCCCCCCCOC(=O)/C=C/C(=O)OCCCCCCCCCCCCCCCCCC	-7.09415	0	1	G1	621.044
1393	1321	A-2414	indium(3+) ion trinitrate	InChI=1S/In.3NO3.H2O/c;3*2-1(3)4;/h;;;;1H2/q+3;3*-1;	YZZFBYAKINKKFM-UHFFFAOYSA-N	O.[In+3].[O-][N+]([O-])=O.[O-][N+]([O-])=O.[O-][N](=O)=O	[O-][N+](=O)[O-]	-2.50358	0	1	G1	318.845
1395	1322	A-2417	ethyl 2-[di(phenyl)methylideneamino]acetate	InChI=1S/C17H17NO2/c1-2-20-16(19)13-18-17(14-9-5-3-6-10-14)15-11-7-4-8-12-15/h3-12H,2,13H2,1H3	QUGJYNGNUBHTNS-UHFFFAOYSA-N	CCOC(=O)CN=C(c1ccccc1)c2ccccc2	CCOC(=O)CN=C(c1ccccc1)c1ccccc1	-3.42704	0	1	G1	267.328
1396	1323	A-2418	3,9-bis(2,6-di-tert-butyl-4-methylphenoxy)-2,4,8,10-tetraoxa-3,9-diphosphaspiro[5.5]undecane	InChI=1S/C35H54O6P2/c1-23-15-25(31(3,4)5)29(26(16-23)32(6,7)8)40-42-36-19-35(20-37-42)21-38-43(39-22-35)41-30-27(33(9,10)11)17-24(2)18-28(30)34(12,13)14/h15-18H,19-22H2,1-14H3	SSADPHQCUURWSW-UHFFFAOYSA-N	Cc1cc(c(OP2OCC3(CO2)COP(OC3)Oc4c(cc(C)cc4C(C)(C)C)C(C)(C)C)c(c1)C(C)(C)C)C(C)(C)C	Cc1cc(c(OP2OCC3(CO2)COP(OC3)Oc2c(cc(C)cc2C(C)(C)C)C(C)(C)C)c(c1)C(C)(C)C)C(C)(C)C	-7.80124	0.707487	2	G2	632.759
1397	1324	A-2419	aluminium(3+) ion phosphate	InChI=1S/Al.H3O4P/c;1-5(2,3)4/h;(H3,1,2,3,4)/q+3;/p-3	ILRRQNADMUWWFW-UHFFFAOYSA-K	[Al+3].[O-][P]([O-])([O-])=O	[O-]P(=O)([O-])[O-]	-4.24608	0	1	G1	121.952
1398	1325	A-2420	1,4-diethyl 2-{[4-({4-[(1,4-diethoxy-1,4-dioxobutan-2-yl)amino]-3-methylcyclohexyl}methyl)-2-methylcyclohexyl]amino}butanedioate	InChI=1S/C31H54N2O8/c1-7-38-28(34)18-26(30(36)40-9-3)32-24-13-11-22(15-20(24)5)17-23-12-14-25(21(6)16-23)33-27(31(37)41-10-4)19-29(35)39-8-2/h20-27,32-33H,7-19H2,1-6H3	YHVVJCQIMRGPPE-UHFFFAOYSA-N	CCOC(=O)CC(NC1CCC(CC2CCC(NC(CC(=O)OCC)C(=O)OCC)C(C)C2)CC1C)C(=O)OCC	CCOC(=O)CC(NC1CCC(CC2CCC(NC(CC(=O)OCC)C(=O)OCC)C(C)C2)CC1C)C(=O)OCC	-5.06653	0	1	G1	582.779
1399	1326	A-2421	N-(carboxymethyl)-3-(dodecanoylamino)-N,N-dimethylpropan-1-aminium hydroxide	InChI=1S/C19H38N2O3/c1-4-5-6-7-8-9-10-11-12-14-18(22)20-15-13-16-21(2,3)17-19(23)24/h4-17H2,1-3H3,(H-,20,22,23,24)	MRUAUOIMASANKQ-UHFFFAOYSA-N	CCCCCCCCCCCC(=O)NCCC[N+](C)(C)CC([O-])=O	CCCCCCCCCCCC(=O)NCCC[N+](C)(C)CC(=O)[O-]	-3.13675	0	1	G1	342.524
1400	1327	A-2423	2-[2-(dimethylamino)ethoxy]ethan-1-ol	InChI=1S/C6H15NO2/c1-7(2)3-5-9-6-4-8/h8H,3-6H2,1-2H3	YSAANLSYLSUVHB-UHFFFAOYSA-N	CN(C)CCOCCO	CN(C)CCOCCO	-0.124475	0	1	G1	133.191
1401	1328	A-2424	4-nitrobenzene-1,3-diamine	InChI=1S/C6H7N3O2/c7-4-1-2-6(9(10)11)5(8)3-4/h1-3H,7-8H2	DPIZKMGPXNXSGL-UHFFFAOYSA-N	Nc1ccc(c(N)c1)[N+]([O-])=O	Nc1ccc(c(N)c1)[N+](=O)[O-]	-2.18509	0.697663	2	G2	153.141
1402	1329	A-2425	dibutyltin dilaurate	InChI=1S/2C12H24O2.2C4H9.Sn/c2*1-2-3-4-5-6-7-8-9-10-11-12(13)14;2*1-3-4-2;/h2*2-11H2,1H3,(H,13,14);2*1,3-4H2,2H3;/q;;;;+2/p-2	UKLDJPRMSDWDSL-UHFFFAOYSA-L	CCCCCCCCCCCC([O-])=O.CCCCCCCCCCCC([O-])=O.CCCC[Sn++]CCCC	CCCCCCCCCCCC(=O)[O-]	-5.64509	0	1	G1	631.571
1403	1330	A-2428	tetraethylplumbane	InChI=1S/4C2H5.Pb/c4*1-2;/h4*1H2,2H3;	MRMOZBOQVYRSEM-UHFFFAOYSA-N	CC[Pb](CC)(CC)CC	CC[Pb](CC)(CC)CC	-5.41289	0.380562	3	G5	323.448
1404	1331	A-2430	trans-1-(1-oxohexadecyl)-4-[(1-oxohexadecyl)oxy]-L-proline	InChI=1S/C37H69NO5/c1-3-5-7-9-11-13-15-17-19-21-23-25-27-29-35(39)38-32-33(31-34(38)37(41)42)43-36(40)30-28-26-24-22-20-18-16-14-12-10-8-6-4-2/h33-34H,3-32H2,1-2H3,(H,41,42)/t33-,34+/m1/s1	QZLXCFQVOCEKSX-NOCHOARKSA-N	CCCCCCCCCCCCCCCC(=O)O[C@@H]1C[C@H](N(C1)C(=O)CCCCCCCCCCCCCCC)C(O)=O	CCCCCCCCCCCCCCCC(=O)O[C@@H]1C[C@H](N(C1)C(=O)CCCCCCCCCCCCCCC)C(=O)O	-5.78388	0	1	G1	607.961
1406	1332	A-2434	triphenylphosphane	InChI=1S/C18H15P/c1-4-10-16(11-5-1)19(17-12-6-2-7-13-17)18-14-8-3-9-15-18/h1-15H	RIOQSEWOXXDEQQ-UHFFFAOYSA-N	c1ccc(cc1)P(c2ccccc2)c3ccccc3	c1ccc(cc1)P(c1ccccc1)c1ccccc1	-6.2013	0.131621	2	G3	262.292
1407	1333	A-2436	3,7-dimethylocta-1,6-diene	InChI=1S/C10H18/c1-5-10(4)8-6-7-9(2)3/h5,7,10H,1,6,8H2,2-4H3	FUDNBFMOXDUIIE-UHFFFAOYSA-N	CC(CCC=C(C)C)C=C	CC(CCC=C(C)C)C=C	-5.96459	0	1	G1	138.254
1408	1334	A-2437	2,2-bis(hydroxymethyl)propane-1,3-diol; decanoic acid; heptanoic acid; octanoic acid; pentanoic acid	InChI=1S/C10H20O2.C8H16O2.C7H14O2.C5H12O4.C5H10O2/c1-2-3-4-5-6-7-8-9-10(11)12;1-2-3-4-5-6-7-8(9)10;1-2-3-4-5-6-7(8)9;6-1-5(2-7,3-8)4-9;1-2-3-4-5(6)7/h2-9H2,1H3,(H,11,12);2-7H2,1H3,(H,9,10);2-6H2,1H3,(H,8,9);6-9H,1-4H2;2-4H2,1H3,(H,6,7)	ZIRMEZKEFPNOEV-UHFFFAOYSA-N	CCCCCCCCCC(O)=O.CCCCCCCC(O)=O.CCCCCCC(O)=O.CCCCC(O)=O.OCC(CO)(CO)CO	CCCCCCCCCC(=O)O	-7.53463	0	1	G1	684.949
1409	1335	A-2438	2-ethylhexyl 2-({2-[(2-ethylhexyl)oxy]-2-oxoethyl}sulfanyl)acetate	InChI=1S/C20H38O4S/c1-5-9-11-17(7-3)13-23-19(21)15-25-16-20(22)24-14-18(8-4)12-10-6-2/h17-18H,5-16H2,1-4H3	KYWZILPIDASSGE-UHFFFAOYSA-N	CCCCC(CC)COC(=O)CSCC(=O)OCC(CC)CCCC	CCCCC(CC)COC(=O)CSCC(=O)OCC(CC)CCCC	-6.655	0	1	G1	374.587
1410	1336	A-2442	2-(4-methylpent-3-enyl)anthracene-9,10-dione	InChI=1S/C20H18O2/c1-13(2)6-5-7-14-10-11-17-18(12-14)20(22)16-9-4-3-8-15(16)19(17)21/h3-4,6,8-12H,5,7H2,1-2H3	NQVBCGTZRWHVSY-UHFFFAOYSA-N	CC(C)=CCCc1ccc2C(=O)c3ccccc3C(=O)c2c1	CC(=CCCc1ccc2C(=O)c3ccccc3C(=O)c2c1)C	-7.98582	0	1	G1	290.362
1411	1337	A-2443	O1-nonyl O2-octyl benzene-1,2-dicarboxylate	InChI=1S/C25H40O4/c1-3-5-7-9-11-13-17-21-29-25(27)23-19-15-14-18-22(23)24(26)28-20-16-12-10-8-6-4-2/h14-15,18-19H,3-13,16-17,20-21H2,1-2H3	ZKHMKHBSASMXEZ-UHFFFAOYSA-N	CCCCCCCCCOC(=O)c1ccccc1C(=O)OCCCCCCCC	CCCCCCCCCOC(=O)c1ccccc1C(=O)OCCCCCCCC	-4.78094	0	1	G1	404.591
1412	1338	A-2444	lithium docosanoate	InChI=1S/C22H44O2.Li/c1-2-3-4-5-6-7-8-9-10-11-12-13-14-15-16-17-18-19-20-21-22(23)24;/h2-21H2,1H3,(H,23,24);/q;+1/p-1	SDIIFPDBZMCCLQ-UHFFFAOYSA-M	[Li+].CCCCCCCCCCCCCCCCCCCCCC([O-])=O	CCCCCCCCCCCCCCCCCCCCCC(=O)[O-]	-6.87698	0	1	G1	346.525
1413	1339	A-2445	lithium myristate	InChI=1S/C14H28O2.Li/c1-2-3-4-5-6-7-8-9-10-11-12-13-14(15)16;/h2-13H2,1H3,(H,15,16);/q;+1/p-1	KJSPVJJOPONRTK-UHFFFAOYSA-M	[Li+].CCCCCCCCCCCCCC([O-])=O	CCCCCCCCCCCCCC(=O)[O-]	-6.70703	0	1	G1	234.309
1414	1340	A-2446	lithium octadec-9-enoate	InChI=1S/C18H34O2.Li/c1-2-3-4-5-6-7-8-9-10-11-12-13-14-15-16-17-18(19)20;/h9-10H,2-8,11-17H2,1H3,(H,19,20);/q;+1/p-1/b10-9-;	AVOVSJYQRZMDQJ-KVVVOXFISA-M	[Li+].CCCCCCCC\C=C/CCCCCCCC([O-])=O	CCCCCCCC/C=C\CCCCCCCC(=O)[O-]	-6.79724	0	1	G1	288.401
1415	1341	A-2447	lithium(1+) ion 12-hydroxyoctadecanoate	InChI=1S/C18H36O3.Li/c1-2-3-4-11-14-17(19)15-12-9-7-5-6-8-10-13-16-18(20)21;/h17,19H,2-16H2,1H3,(H,20,21);/q;+1/p-1	FPLIHVCWSXLMPX-UHFFFAOYSA-M	[Li+].CCCCCCC(O)CCCCCCCCCCC([O-])=O	CCCCCCC(O)CCCCCCCCCCC(=O)[O-]	-6.82355	0	1	G1	306.416
1416	1342	A-2448	methanidylidyneoxidanium triphenylphosphane (2Z)-4-oxopent-2-en-2-olate rhodium	InChI=1S/C18H15P.C5H7O2.CO.Rh/c1-4-10-16(11-5-1)19(17-12-6-2-7-13-17)18-14-8-3-9-15-18;1-4(6)3-5(2)7;1-2;/h1-15H;3H,1-2H3;;/q;-1;;	ZETXURAVPSJSPU-UHFFFAOYSA-N	[Rh].CC(=O)[CH-]C(C)=O.[C-]#[O+].c1ccc(cc1)P(c2ccccc2)c3ccccc3	c1ccc(cc1)P(c1ccccc1)c1ccccc1	-7.31203	0	1	G1	492.317
1417	1343	A-2450	3-[3-(9-methyldecoxy)propylamino]propanenitrile	InChI=1S/C17H34N2O/c1-17(2)11-7-5-3-4-6-8-15-20-16-10-14-19-13-9-12-18/h17,19H,3-11,13-16H2,1-2H3	JWIXWVDMADJVJP-UHFFFAOYSA-N	CC(C)CCCCCCCCOCCCNCCC#N	CC(C)CCCCCCCCOCCCNCCC#N	-3.61847	0	1	G1	282.472
1418	1344	A-2451	[(1S)-3-(4-methylpent-3-enyl)-1-cyclohex-3-enyl]methyl acetate	InChI=1S/C15H24O2/c1-12(2)6-4-7-14-8-5-9-15(10-14)11-17-13(3)16/h6,8,15H,4-5,7,9-11H2,1-3H3/t15-/m0/s1	IIUKCYITROTKFB-HNNXBMFYSA-N	CC(=O)OC[C@H]1CCC=C(CCC=C(C)C)C1	CC(=O)OC[C@H]1CCC=C(CCC=C(C)C)C1	-4.97562	0	1	G1	236.355
1419	1345	A-2453	2-acetyl-4-({4-[(3-acetyl-4-amino-9,10-dioxo-9,10-dihydroanthracen-1-yl)amino]-6-phenyl-1,3,5-triazin-2-yl}amino)-1-amino-9,10-dihydroanthracene-9,10-dione	InChI=1S/C41H27N7O6/c1-18(49)25-16-27(29-31(33(25)42)37(53)23-14-8-6-12-21(23)35(29)51)44-40-46-39(20-10-4-3-5-11-20)47-41(48-40)45-28-17-26(19(2)50)34(43)32-30(28)36(52)22-13-7-9-15-24(22)38(32)54/h3-17H,42-43H2,1-2H3,(H2,44,45,46,47,48)	QHUKBYLVVVMGRT-UHFFFAOYSA-N	CC(=O)c1cc(Nc2nc(Nc3cc(C(C)=O)c(N)c4C(=O)c5ccccc5C(=O)c34)nc(n2)c6ccccc6)c7C(=O)c8ccccc8C(=O)c7c1N	CC(=O)c1cc(Nc2nc(Nc3cc(C(=O)C)c(N)c4C(=O)c5ccccc5C(=O)c34)nc(n2)c2ccccc2)c2C(=O)c3ccccc3C(=O)c2c1N	-4.95043	0	1	G1	713.71
1420	1346	A-2455	Glycerides, C16-22	InChI=1S/C19H38O4/c1-2-3-4-5-6-7-8-9-10-11-12-13-14-15-19(22)23-17-18(21)16-20/h18,20-21H,2-17H2,1H3	QHZLMUACJMDIAE-UHFFFAOYSA-N	CCCCCCCCCCCCCCCC(=O)OCC(O)CO	CCCCCCCCCCCCCCCC(=O)OCC(O)CO	-4.72679	0	1	G1	330.509
1421	1347	A-2456	A mixture of: bis(2,2,6,6-tetramethyl-1-octyloxypiperidin-4-yl)-1,10-decanedioate; 1,8-bis[(2,2,6,6-tetramethyl-4-((2,2,6,6-tetramethyl-1-octyloxypiperidin-4-yl)-decan-1,10-dioyl)piperidin-1-yl)oxy]octane	InChI=1S/C28H52N2O4.C8H18.C4H10O2/c1-25(2)17-21(18-26(3,4)29-25)33-23(31)15-13-11-9-10-12-14-16-24(32)34-22-19-27(5,6)30-28(7,8)20-22;1-3-5-7-8-6-4-2;1-4(2,3)6-5/h21-22,29-30H,9-20H2,1-8H3;3-8H2,1-2H3;5H,1-3H3	FNRJJSFGQVCXEK-UHFFFAOYSA-N	CCCCCCCC.CC(C)(C)OO.CC1(C)CC(CC(C)(C)N1)OC(=O)CCCCCCCCC(=O)OC2CC(C)(C)NC(C)(C)C2	CC1(C)CC(CC(C)(C)N1)OC(=O)CCCCCCCCC(=O)OC1CC(C)(C)NC(C)(C)C1	-5.0576	0	1	G1	685.088
1422	1348	A-2457	2-ethylhexyl 2-{[({2-[(2-ethylhexyl)oxy]-2-oxoethyl}sulfanyl)dimethylstannyl]sulfanyl}acetate	InChI=1S/2C10H20O2S.2CH3.Sn/c2*1-3-5-6-9(4-2)7-12-10(11)8-13;;;/h2*9,13H,3-8H2,1-2H3;2*1H3;/q;;;;+2/p-2	YAHBZWSDRFSFOO-UHFFFAOYSA-L	CCCCC(CC)COC(=O)CS[Sn](C)(C)SCC(=O)OCC(CC)CCCC	CCCCC(CC)COC(=O)CS[Sn](C)(C)SCC(=O)OCC(CC)CCCC	-4.04566	0	1	G1	555.435
1423	1349	A-2458	2-{2-[(8E)-heptadec-8-en-1-yl]-4,5-dihydro-1H-imidazol-1-yl}ethan-1-ol	InChI=1S/C22H42N2O/c1-2-3-4-5-6-7-8-9-10-11-12-13-14-15-16-17-22-23-18-19-24(22)20-21-25/h9-10,25H,2-8,11-21H2,1H3/b10-9-	WGTDLPBPQKAPMN-KTKRTIGZSA-N	CCCCCCCC\C=C/CCCCCCCC1=NCCN1CCO	CCCCCCCC/C=C\CCCCCCCC1=NCCN1CCO	-3.84583	0.150515	2	G3	350.591
1424	1350	A-2460	3,5-di-tert-butyl-2-hydroxybenzoic acid hydrate zinc hydrochloride	InChI=1S/C15H22O3.ClH.H2O.Zn/c1-14(2,3)9-7-10(13(17)18)12(16)11(8-9)15(4,5)6;;;/h7-8,16H,1-6H3,(H,17,18);1H;1H2;	DDGGEFYAEPNQFB-UHFFFAOYSA-N	O.Cl.[Zn].CC(C)(C)c1cc(C(O)=O)c(O)c(c1)C(C)(C)C	CC(C)(C)c1cc(C(=O)O)c(O)c(c1)C(C)(C)C	-4.86947	0	1	G1	370.204
1425	1351	A-2461	zinc bis[bis(tetrapropylenephenyl)] bis(hydrogen dithiophosphate)	InChI=1S/2C36H59O2PS2.Zn/c2*1-9-13-27(5)35(15-11-3)29(7)25-31-17-21-33(22-18-31)37-39(40,41)38-34-23-19-32(20-24-34)26-30(8)36(16-12-4)28(6)14-10-2;/h2*17-24,27-30,35-36H,9-16,25-26H2,1-8H3,(H,40,41);/q;;+2/p-2	JVQCNSRVEPWJNL-UHFFFAOYSA-L	[Zn++].CCCC(C)C(CCC)C(C)Cc1ccc(O[P]([S-])(=S)Oc2ccc(CC(C)C(CCC)C(C)CCC)cc2)cc1.CCCC(C)C(CCC)C(C)Cc3ccc(O[P]([S-])(=S)Oc4ccc(CC(C)C(CCC)C(C)CCC)cc4)cc3	CCCC(C)C(CCC)C(C)Cc1ccc(OP(=S)([S-])Oc2ccc(CC(C)C(CCC)C(C)CCC)cc2)cc1	-5.41541	0	1	G1	1301.32
1426	1352	A-2462	chromium tris((2-ethylhexanoate)	InChI=1S/3C8H16O2.Cr/c3*1-3-5-6-7(4-2)8(9)10;/h3*7H,3-6H2,1-2H3,(H,9,10);/q;;;+3/p-3	WBKDDMYJLXVBNI-UHFFFAOYSA-K	[Cr+3].CCCCC(CC)C([O-])=O.CCCCC(CC)C([O-])=O.CCCCC(CC)C([O-])=O	CCCCC(CC)C(=O)[O-]	-3.01994	0	1	G1	481.614
1427	1353	A-2463	[(2R,3R)-5,7-dihydroxy-2-(3,4,5-trihydroxyphenyl)chroman-3-yl] 3,4,5-trihydroxybenzoate	InChI=1S/C22H18O11/c23-10-5-12(24)11-7-18(33-22(31)9-3-15(27)20(30)16(28)4-9)21(32-17(11)6-10)8-1-13(25)19(29)14(26)2-8/h1-6,18,21,23-30H,7H2/t18-,21-/m1/s1	WMBWREPUVVBILR-WIYYLYMNSA-N	Oc1cc(O)c2C[C@@H](OC(=O)c3cc(O)c(O)c(O)c3)[C@H](Oc2c1)c4cc(O)c(O)c(O)c4	Oc1cc(O)c2C[C@@H](OC(=O)c3cc(O)c(O)c(O)c3)[C@H](Oc2c1)c1cc(O)c(O)c(O)c1	-1.05916	0	1	G1	458.375
1428	1354	A-2464	Alcohols, C16-18 and C18-unsatd., ethoxylated	InChI=1S/C20H40O/c1-3-5-6-7-8-9-10-11-12-13-14-15-16-17-18-19-20-21-4-2/h5-6H,3-4,7-20H2,1-2H3/b6-5+	WBCCOWHDSAVXAO-AATRIKPKSA-N	CCOCCCCCCCCCCCCCC\C=C\CC	CCOCCCCCCCCCCCCCC/C=C/CC	-4.79998	0.345475	2	G3	296.539
1429	1355	A-2465	2-(4-chloro-2-fluorophenyl)acetonitrile	InChI=1S/C8H5ClFN/c9-7-2-1-6(3-4-11)8(10)5-7/h1-2,5H,3H2	RTQOANCZEAIDEZ-UHFFFAOYSA-N	Fc1cc(Cl)ccc1CC#N	Fc1cc(Cl)ccc1CC#N	-2.59391	0	1	G1	169.586
1430	1356	A-2466	2,2-dimethyl-4-phenylpentanenitrile	InChI=1S/C13H17N/c1-11(9-13(2,3)10-14)12-7-5-4-6-8-12/h4-8,11H,9H2,1-3H3	GWCCFAFCQHECBM-UHFFFAOYSA-N	CC(CC(C)(C)C#N)c1ccccc1	CC(CC(C)(C)C#N)c1ccccc1	-3.23508	0	1	G1	187.286
1431	1357	A-2467	4-tert-butylcyclohexyl acetate	InChI=1S/C12H22O2/c1-9(13)14-11-7-5-10(6-8-11)12(2,3)4/h10-11H,5-8H2,1-4H3	MBZRJSQZCBXRGK-UHFFFAOYSA-N	CC(=O)OC1CCC(CC1)C(C)(C)C	CC(=O)OC1CCC(CC1)C(C)(C)C	-3.69964	0.523733	2	G2	198.306
1432	1358	A-2470	17-hydroxyandrostan-3-one	InChI=1S/C19H30O2/c1-18-9-7-13(20)11-12(18)3-4-14-15-5-6-17(21)19(15,2)10-8-16(14)18/h12,14-17,21H,3-11H2,1-2H3/t12-,14-,15-,16-,17-,18-,19-/m0/s1	NVKAWKQGWWIWPM-ABEVXSGRSA-N	C[C@]12CC[C@H]3[C@@H](CC[C@H]4CC(=O)CC[C@]34C)[C@@H]1CC[C@@H]2O	C[C@]12CC[C@H]3[C@@H](CC[C@H]4CC(=O)CC[C@]34C)[C@@H]1CC[C@@H]2O	-4.919	2.58805	2	G2	290.447
1433	1359	A-2471	1-cyclohexyl-3-[4-({4-[(cyclohexylcarbamoyl)amino]phenyl}methyl)phenyl]urea	InChI=1S/C27H36N4O2/c32-26(28-22-7-3-1-4-8-22)30-24-15-11-20(12-16-24)19-21-13-17-25(18-14-21)31-27(33)29-23-9-5-2-6-10-23/h11-18,22-23H,1-10,19H2,(H2,28,30,32)(H2,29,31,33)	SGXPOLBQSKXTKY-UHFFFAOYSA-N	O=C(NC1CCCCC1)Nc2ccc(Cc3ccc(NC(=O)NC4CCCCC4)cc3)cc2	O=C(NC1CCCCC1)Nc1ccc(Cc2ccc(NC(=O)NC3CCCCC3)cc2)cc1	-5.14267	0	1	G1	448.611
[truncated: 8,350 more rows]

## Sheet: Train-test split of AquaSolDB-w
train. No.	ID	Name	InChI	InChIKey	SMILES largest fragment	Log Solubility	MolWt		test No.	ID	Name	InChI	InChIKey	SMILES largest fragment		Log Solubility	MolWt		TEST RESULT SECTION:			This test set	AquasolDB		TEST SET of AQUASOLDB					exp. Log(M-1)	RESULTS:	90% prediction interval								EM-N, Beta=0.5xmedian(sigma)			Prediction interval half-widths				Correct classification(0)/Misclassifications(1)
[truncated: 8,091 more rows]
[truncated: 24 more columns]

[truncated: 5 more sheets: AqSolDB-n set INFO ONLY, Train-test split of AquaSolDB-n, Water-wide(900)_500-train_400-t, Ethanol(695)_556-train_139-test, Acetone(452)_361-train_91-test]
